# Supplementary material for: High-Throughput Transcriptomics of Celf1 Conditional Knockout Lens Identifies Downstream Networks Linked to Cataract Pathology
Source: Cells. 2023 Apr 1;12(7):1070. doi: 10.3390/cells12071070 (PMC10093462; doi:10.3390/cells12071070)
Supplement: Supplementary file 1 [file cells-12-01070-s001.zip]

Archive with 26 entries (23 files):
- cells-2223860 Supplementary Files Revised Submited March 29 2023/
- cells-2223860 Supplementary Files Revised Submited March 29 2023/Table_S7.ods
- __MACOSX/
- __MACOSX/cells-2223860 Supplementary Files Revised Submited March 29 2023/
- __MACOSX/cells-2223860 Supplementary Files Revised Submited March 29 2023/._Table_S7.ods
- cells-2223860 Supplementary Files Revised Submited March 29 2023/.DS_Store
- __MACOSX/cells-2223860 Supplementary Files Revised Submited March 29 2023/._.DS_Store
- cells-2223860 Supplementary Files Revised Submited March 29 2023/Table_S6.zip
- __MACOSX/cells-2223860 Supplementary Files Revised Submited March 29 2023/._Table_S6.zip
- cells-2223860 Supplementary Files Revised Submited March 29 2023/Siddam Fig S1 Revised March 29 2023.tiff
- __MACOSX/cells-2223860 Supplementary Files Revised Submited March 29 2023/._Siddam Fig S1 Revised March 29 2023.tiff
- cells-2223860 Supplementary Files Revised Submited March 29 2023/Table_S1.csv
- __MACOSX/cells-2223860 Supplementary Files Revised Submited March 29 2023/._Table_S1.csv
- cells-2223860 Supplementary Files Revised Submited March 29 2023/Table_S3.csv
- __MACOSX/cells-2223860 Supplementary Files Revised Submited March 29 2023/._Table_S3.csv
- cells-2223860 Supplementary Files Revised Submited March 29 2023/Table_S2.csv
- __MACOSX/cells-2223860 Supplementary Files Revised Submited March 29 2023/._Table_S2.csv
- cells-2223860 Supplementary Files Revised Submited March 29 2023/Table_S5.csv
- __MACOSX/cells-2223860 Supplementary Files Revised Submited March 29 2023/._Table_S5.csv
- cells-2223860 Supplementary Files Revised Submited March 29 2023/Table_S4.csv
- __MACOSX/cells-2223860 Supplementary Files Revised Submited March 29 2023/._Table_S4.csv
- cells-2223860 Supplementary Files Revised Submited March 29 2023/Siddam Fig S2 2023 March 13 Revised.tiff
- __MACOSX/cells-2223860 Supplementary Files Revised Submited March 29 2023/._Siddam Fig S2 2023 March 13 Revised.tiff
- cells-2223860 Supplementary Files Revised Submited March 29 2023/Table_S8.ods
- __MACOSX/cells-2223860 Supplementary Files Revised Submited March 29 2023/._Table_S8.ods
- __MACOSX/._cells-2223860 Supplementary Files Revised Submited March 29 2023
