# Supplementary material for: High-Throughput Transcriptomics of Celf1 Conditional Knockout Lens Identifies Downstream Networks Linked to Cataract Pathology
Source: Cells. 2023 Apr 1;12(7):1070. doi: 10.3390/cells12071070 (PMC10093462; doi:10.3390/cells12071070)
Supplement: Supplementary file 1 [file cells-12-01070-s001.zip › cells-2223860 Supplementary Files Revised Submited March 29 2023/Table_S7.ods]

## Sheet: DEA_sig_tab_Celf1_KO_P0 vs Celf1_WT_P0
genes	Symbol	Entrez	logFC	logSignal	F	PValue	FDR	CatMap	Celf1_KO_P0_A	Celf1_KO_P0_B	Celf1_WT_P0_A	Celf1_WT_P0_B	Celf1_KO_P0_C	Log_Signal_Celf1_KO_P0	Log_Signal_Celf1_WT_P0	Gene_description
ENSMUSG00000041548	Hspb8	80888	3.58914978433748	7.19971640592423	233.617949599379	2.65E-07	0.000936169728865	FALSE	8.04316728954111	7.99898612492007	4.43247368221372	4.16790807449916	7.45770060480493	7.8332846730887	4.30019087835644	heat shock protein 8
ENSMUSG00000030287	Itpr2	16439	-2.67940624627982	5.90172486781195	222.409655099275	2.77E-07	0.000936169728865	FALSE	4.38306993851398	4.34003339288325	7.10332986022448	6.69298974809343	4.06899135365982	4.26403156168568	6.89815980415895	inositol 1,4,5-triphosphate receptor 2
ENSMUSG00000021816	Ppp3cb	19056	-1.68676264140998	7.06679509194588	200.60061180863	4.18E-07	0.000936169728865	FALSE	6.1186273358891	6.25702617181204	7.85810139676423	7.81018674513617	6.08575933764913	6.15380428178342	7.8341440709502	protein phosphatase 3, catalytic subunit, beta isoform
ENSMUSG00000045414	Dipk2a	68861	-2.78956293707884	6.1837128197458	184.002849652222	5.91E-07	0.001101662799552	FALSE	4.62543295094133	4.68486572025787	7.29841294241455	7.12954368303383	3.96419127749438	4.42482998289786	7.21397831272419	divergent protein kinase domain 2A
ENSMUSG00000024579	Pcyox1l	240334	2.73297826352514	5.69145683254543	172.764571822384	7.59E-07	0.001213816446355	FALSE	6.23271753425565	6.2003493974669	3.86489602292123	3.29928222783875	6.41284681286032	6.28197124819429	3.58208912537999	prenylcysteine oxidase 1 like
ENSMUSG00000028773	Fabp3	14077	3.17443993607279	5.74180500379757	163.408124869657	9.47E-07	0.001325169955283	FALSE	6.57664343420701	6.48542225102312	3.15350263382899	3.38871948487699	5.97940034179062	6.34715534234025	3.27111105935299	fatty acid binding protein 3, muscle and heart
ENSMUSG00000029136	Rbks	71336	2.235733358781	5.13556985119036	140.571651983103	1.72E-06	0.001683399227746	FALSE	5.69932315157502	5.58059684702512	3.67018892284503	3.29928222783875	5.73728257740967	5.67240085866994	3.48473557534189	ribokinase
ENSMUSG00000029650	Slc46a3	71706	-1.53342126926789	8.26128697482543	139.365443364874	1.78E-06	0.001683399227746	FALSE	7.45838144346464	7.60653105467134	8.96354717060533	8.99592944906074	7.26325964760691	7.44272404858096	8.97973830983303	solute carrier family 46, member 3
ENSMUSG00000015837	Sqstm1	18412	1.85024183876423	9.16808980356327	128.242125943803	2.47E-06	0.00172576036216	FALSE	9.74668938195112	9.81143246845311	7.70330503633193	7.91382132470745	9.38606736922767	9.64806307321063	7.80856318051969	sequestosome 1
ENSMUSG00000031428	Zcchc18	66995	1.50794112983813	8.04025808313805	120.715824483515	3.13E-06	0.00172576036216	FALSE	8.61896782181691	8.31521077231906	6.92336856378038	7.01327353900379	8.46745819630611	8.46721226348069	6.96832105139208	zinc finger, CCHC domain containing 18
ENSMUSG00000003528	Slc25a1	13358	1.7281275846371	5.7528877937473	120.189002189869	3.18E-06	0.00172576036216	FALSE	6.11343983689403	6.21045798834126	4.43602642811842	4.59735016350757	6.33061161429871	6.218169813178	4.51668829581299	solute carrier family 25 (mitochondrial carrier, citrate transporter), member 1
ENSMUSG00000028300	C9orf72	73205	2.0781502260597	6.402106870233	117.168973332017	3.51E-06	0.00172576036216	FALSE	7.02891149455213	7.08676809309662	4.96847594254053	4.75995638982423	6.61292544225924	6.90953500996933	4.86421616618238	C9orf72, member of C9orf72-SMCR8 complex
ENSMUSG00000042726	Trafd1	231712	-1.79798742423852	5.80693419255854	115.593894775143	3.70E-06	0.00172576036216	FALSE	4.90022759760464	5.01090483609561	6.5625688127474	6.6467952787044	4.53131879680069	4.81415041016698	6.6046820457259	TRAF type zinc finger domain containing 1
ENSMUSG00000059625	Sohlh1	227631	-1.76955848975865	5.54442371402713	111.986490933962	4.19E-06	0.001826624993943	FALSE	4.40473492577313	4.83994838742676	6.31286186912823	6.35264157847693	4.48156494134869	4.57541608484953	6.33275172380258	spermatogenesis and oogenesis specific basic helix-loop-helix 1
ENSMUSG00000023067	Cdkn1a	12575	4.33575869081437	4.92440596203993	117.524651741953	4.43E-06	0.001837712744242	FALSE	5.50751115414549	5.20415402196177	1.97160781994339	0.98515221548572	5.99015110947889	5.56727209519538	1.47838001771455	cyclin-dependent kinase inhibitor 1A (P21)
ENSMUSG00000029291	Rufy3	52822	-2.2464169810342	5.01237724106568	103.68007167504	5.65E-06	0.002257545553406	FALSE	3.92957162064898	3.94506869196652	5.89724136568452	5.95424297695147	3.19615913644972	3.69026648302174	5.92574217131799	RUN and FYVE domain containing 3
ENSMUSG00000038393	Txnip	56338	2.02475467349253	6.62630117720166	101.78488650443	6.07E-06	0.002295812844505	FALSE	7.08621979401214	7.24755647280017	4.77431372282123	5.42543885531245	7.08501472692683	7.13959699791304	5.09987628906684	thioredoxin interacting protein
ENSMUSG00000005656	Snx6	72183	1.2200124046113	8.33434964119901	101.406765056358	6.16E-06	0.002295812844505	FALSE	8.60986567482299	8.7029851505639	7.4627694652452	7.51729104292568	8.80348444430205	8.70544508989631	7.49003025408544	sorting nexin 6
ENSMUSG00000031458	Coprs	66423	1.78518354300114	6.45922801694333	99.192624083151	6.70E-06	0.00241961084626	FALSE	6.75236623516047	6.87780917197312	5.31025661809518	5.01297760411933	7.1551951239611	6.92845684369823	5.16161711110726	coordinator of PRMT5, differentiation stimulator
ENSMUSG00000039410	Prdm16	70673	-2.81758684422252	7.17516800996947	110.184356239742	7.21E-06	0.002474453339259	FALSE	5.56636806220188	5.78673410073136	8.20541531302295	8.22635091956249	4.66733628160981	5.34014614818102	8.21588311629272	PR domain containing 16
ENSMUSG00000046807	Lrrc75b	192734	-1.15936048168857	7.19551968127688	94.7139695678595	8.01E-06	0.002489769365161	FALSE	6.59290281250456	6.72926895003737	7.76925882804772	7.77951048486886	6.52978626761458	6.6173193433855	7.77438465645829	leucine rich repeat containing 75B
ENSMUSG00000034115	Scn11a	24046	-2.30488358400158	4.89029806811758	92.6561423638601	8.72E-06	0.002570586204384	FALSE	3.4683004812849	4.00591140500281	5.75637777316173	5.87452613203751	3.08213618320333	3.51878268983034	5.81545195259962	sodium channel, voltage-gated, type XI, alpha
ENSMUSG00000019916	P4ha1	18451	-1.23332330774828	6.19910369120933	92.6191224228454	8.73E-06	0.002570586204384	FALSE	5.65084376162936	5.61230284228144	6.80899815670785	6.80143020544252	5.47701177355257	5.58005279248779	6.80521418107518	procollagen-proline, 2-oxoglutarate 4-dioxygenase (proline 4-hydroxylase), alpha 1 polypeptide
ENSMUSG00000063229	Ldha	16828	1.00774476537337	9.81746206991235	91.2250294008518	9.25E-06	0.002654886963502	FALSE	10.1297245810678	10.1179008186147	9.11376620982859	9.15423686858608	10.1751305185247	10.1409186394024	9.13400153920733	lactate dehydrogenase A
ENSMUSG00000005506	Celf1	13046	-1.29419340496773	6.30874944659207	90.0587267606345	9.72E-06	0.002690152232579	TRUE	5.66013344470609	5.79063057694209	6.96533627124126	6.91095823975463	5.49658484626666	5.64911628930494	6.93814725549795	CUGBP, Elav-like family member 1
ENSMUSG00000034993	Vat1	26949	1.21293506339003	6.90273521290708	89.7341353420837	9.86E-06	0.002690152232579	FALSE	7.26320171863938	7.20883826739629	5.99420414729923	6.13772574147447	7.34484524735101	7.27229507779556	6.06596494438685	vesicle amine transport 1
ENSMUSG00000038523	1700003F12Rik	75480	1.45989049403588	5.77452466371864	86.86731872064	1.12E-05	0.002904561162806	FALSE	6.1043711162092	6.27340019060054	4.87377030850172	4.62328174087278	6.20070512603016	6.1928254776133	4.74852602468725	RIKEN cDNA 1700003F12 gene
ENSMUSG00000041225	Arhgap12	75415	4.05117119298031	5.71812664140502	96.3459128821583	1.18E-05	0.002949179182511	FALSE	6.66410397412009	6.52967993734898	2.99054968666753	1.69312251685441	5.86148402085728	6.35175597744212	2.34183610176097	Rho GTPase activating protein 12
ENSMUSG00000027239	Mdk	17242	1.37753662577766	6.23419109651176	85.4982458427601	1.19E-05	0.002949179182511	FALSE	6.62024218905992	6.55842477224872	5.14244970419994	5.39661610561162	6.73238335311285	6.63701677147383	5.26953290490578	midkine
ENSMUSG00000049354	Dcaf7	71833	1.52457685564811	5.14722971702165	84.6402781721604	1.23E-05	0.002996650009882	FALSE	5.45666202841841	5.62113161076859	4.13484042436086	4.03336705236146	5.64675842026214	5.57485068648305	4.08410373836116	DDB1 and CUL4 associated factor 7
ENSMUSG00000052374	Actn2	11472	-4.86271812356518	7.15683133509104	123.73781430863	1.27E-05	0.002996650009882	FALSE	3.50485414944623	4.36113086753669	8.24915295735002	8.5422611544333	2.22357209565765	3.36318570421352	8.39570705589166	actinin alpha 2
ENSMUSG00000029223	Uchl1	22223	1.44258913145462	9.72397255127435	82.9842037725691	1.33E-05	0.002996650009882	FALSE	9.90389905509421	10.1053233926561	8.64580459379952	8.75788155053049	10.3830783934009	10.1307669470504	8.70184307216501	ubiquitin carboxy-terminal hydrolase L1
ENSMUSG00000026494	Kif26b	269152	1.49552816483356	4.87255311559877	82.8213304030715	1.34E-05	0.002996650009882	FALSE	5.32964537998784	5.34222392426828	3.79969570529378	3.87696888950998	5.21169413105537	5.29452114510383	3.83833229740188	kinesin family member 26B
ENSMUSG00000020326	Ccng1	12450	1.42553384955266	7.17957247605039	82.3360329740231	1.37E-05	0.00300438561655	FALSE	7.70717796831792	7.52715780456906	5.96453879169102	6.36284374405759	7.54417182479388	7.59283586589362	6.16369126787431	cyclin G1
ENSMUSG00000023092	Fhl1	14199	1.0459635746201	7.87068309694591	81.9040936942846	1.40E-05	0.003006200695857	FALSE	8.24797213749966	8.17224343012807	7.12181599508081	7.19781574499975	8.18826531760925	8.20282696174566	7.15981587004028	four and a half LIM domains 1
ENSMUSG00000028937	Acot7	70025	1.53040839067494	7.07785355015627	79.7622945814523	1.55E-05	0.003221023154804	FALSE	7.3860932535613	7.46798656886817	6.19188207398808	5.75828352676666	7.6717101194002	7.50859664727656	5.97508280037737	acyl-CoA thioesterase 7
ENSMUSG00000039208	Metrnl	210029	-1.76687107407004	4.85327624736755	79.2956779441161	1.58E-05	0.003221023154804	FALSE	3.98319689605467	4.13750803266532	5.73492360577178	5.52941921591947	3.54239484382318	3.88769992418106	5.63217141084563	meteorin, glial cell differentiation regulator-like
ENSMUSG00000060093	H4c1	326619	1.15535215560189	8.17021611795778	78.9720392837701	1.60E-05	0.003221023154804	FALSE	8.39182448824681	8.51188863412447	7.35612903271796	7.39607432273379	8.66921457731697	8.52430923322942	7.37610167772588	H4 clustered histone 1
ENSMUSG00000028185	Dnase2b	56629	-2.74704414039198	5.66271104198092	87.8799413918859	1.61E-05	0.003221023154804	TRUE	4.24879488608277	4.31671719199974	6.70855391472626	6.66187989027671	3.09102700990003	3.88551302932751	6.68521690250148	deoxyribonuclease II beta
ENSMUSG00000032431	Crtap	56693	1.33313532137005	6.8711552010949	78.3628086283772	1.65E-05	0.003243883002341	FALSE	7.15748236535993	7.18143269926034	6.03965295588921	5.83842374211954	7.44612402501336	7.26167969654454	5.93903834900437	cartilage associated protein
ENSMUSG00000008090	Fgfrl1	116701	-0.966367828836423	8.00922715566571	77.6873512956365	1.71E-05	0.00325104804002	FALSE	7.53995474111814	7.59384847781877	8.53951143063888	8.47647034573672	7.49709891956268	7.54363404616653	8.5079908881878	fibroblast growth factor receptor-like 1
ENSMUSG00000067455	H4c11	319159	1.0808797617463	7.05540582982601	77.4499210337216	1.73E-05	0.00325104804002	FALSE	7.32290697929255	7.40849766257276	6.28083805808066	6.35913009763496	7.4529063331691	7.39477032501147	6.31998407785781	H4 clustered histone 11
ENSMUSG00000018451	6330403K07Rik	103712	1.27673705285731	7.04821573289694	75.0785831957726	1.94E-05	0.003420425131038	FALSE	7.58454428146243	7.23699213953689	6.21686927332679	6.10708747115767	7.45623616318487	7.42592419472806	6.16197837224223	RIKEN cDNA 6330403K07 gene
ENSMUSG00000095132	Rnu6	19862	-1.11546550557767	8.38186008136728	74.9436665487501	1.96E-05	0.003420425131038	FALSE	7.65282925215782	7.8323953109747	8.97484293162727	8.91243464926277	7.987071019731	7.82409852762117	8.94363879044502	U6 small nuclear RNA
ENSMUSG00000017466	Timp2	21858	1.29656760309994	8.04893848786636	73.9496397806788	2.06E-05	0.003541887765275	FALSE	8.43832878981207	8.32542927716745	7.31838611515215	6.94893096380455	8.54420465659777	8.43598757452576	7.13365853947835	tissue inhibitor of metalloproteinase 2
ENSMUSG00000032624	Eml4	78798	1.00861055298667	6.83036004926178	70.7690087079265	2.43E-05	0.004007782515189	FALSE	7.15628838458925	7.17455975320099	6.17708071543159	6.12281382724379	7.12750786666272	7.15278533481765	6.14994727133769	echinoderm microtubule associated protein like 4
ENSMUSG00000036158	Prickle1	106042	-1.25302980262379	6.93796275942333	70.7089126482816	2.44E-05	0.004007782515189	FALSE	6.48163268066308	6.36107814765775	7.52378010233646	7.58223971730507	6.0411905544695	6.29463379426344	7.55300990982076	prickle planar cell polarity protein 1
ENSMUSG00000044968	Napepld	242864	-1.44160429223549	5.16015638607919	70.4028269866173	2.48E-05	0.004014582265255	FALSE	4.3313713715861	4.65861054270539	5.79379836054811	5.88303978803569	4.24296730217532	4.4109830721556	5.8384190742919	N-acyl phosphatidylethanolamine phospholipase D
ENSMUSG00000030873	Scnn1b	20277	-1.07043797745916	6.36611769886597	69.1320152883228	2.65E-05	0.004063573900479	FALSE	5.76557563001868	5.95917705309392	6.86461528615954	6.94893096380455	5.8015252275866	5.84209263689973	6.90677312498204	sodium channel, nonvoltage-gated 1 beta
ENSMUSG00000027663	Zmat3	22401	1.48648925639038	4.87519973622749	69.1294392477056	2.65E-05	0.004063573900479	FALSE	5.182695132074	5.31999424179808	3.9842796251161	3.69607489658483	5.38081968324971	5.29450301904059	3.84017726085046	zinc finger matrin type 3
ENSMUSG00000057963	Itpk1	217837	1.00029593751432	7.93307194257124	67.3346058468412	2.93E-05	0.004307149600855	FALSE	8.25722655406213	8.14735658281903	7.25464932547415	7.25899457415297	8.35133488841757	8.25197267509958	7.25682194981356	inositol 1,3,4-triphosphate 5/6 kinase
ENSMUSG00000055200	Sertad3	170742	1.32794728672963	5.70575509056601	66.5574774784973	3.06E-05	0.004399824393763	FALSE	6.03337215966663	6.01766749756344	4.90936141962346	4.65751079261309	6.2357810042194	6.09560688714982	4.78343610611827	SERTA domain containing 3
ENSMUSG00000026553	Copa	12847	0.967685737706585	7.79500655570905	66.2614039126408	3.11E-05	0.004399929680567	FALSE	8.13438384574983	8.13196729290083	7.21113511354222	7.07183363929024	8.05638957764391	8.10758023876486	7.14148437641623	coatomer protein complex subunit alpha
ENSMUSG00000003033	Ap1m1	11767	1.28828697099013	6.91820202539919	64.973933492048	3.34E-05	0.004674801379914	FALSE	7.14886299052169	7.28234039414106	5.8561331671268	6.17619533228837	7.4669400334451	7.29938113936928	6.01616424970758	adaptor-related protein complex AP-1, mu subunit 1
ENSMUSG00000090000	Ier3ip1	66191	0.928364991182703	7.69631537316611	64.249607011565	3.48E-05	0.004813902372241	FALSE	7.96537270305576	8.03891121922156	7.0317861158166	7.11473635043723	7.9923737955467	7.99888590594134	7.07326123312691	immediate early response 3 interacting protein 1
ENSMUSG00000038732	Mboat1	218121	-1.13521883121551	9.19656916247166	64.0026398792855	3.54E-05	0.00482169731465	FALSE	8.83707502413433	8.63562048852626	9.72684061308954	9.80627821967801	8.39216054559925	8.62161868608661	9.76655941638377	membrane bound O-acyltransferase domain containing 1
ENSMUSG00000018322	Tomm34	67145	1.38768621494784	5.851491809023	63.801973765293	3.58E-05	0.00482169731465	FALSE	6.04795454722802	6.22466376921175	4.85544496487154	4.91871919472858	6.46856872033977	6.24706234559318	4.88708207980006	translocase of outer mitochondrial membrane 34
ENSMUSG00000062151	Unc13c	208898	2.24696377443888	5.17055696690723	64.1609735062575	3.81E-05	0.004958621760281	FALSE	5.97043133048512	5.86210682218706	3.5707810326231	3.47124407410251	5.17729950765744	5.66994588677654	3.5210125533628	unc-13 homolog C
ENSMUSG00000026753	Ppp6c	67857	1.10159851436246	6.21028580931662	62.3576557042208	3.89E-05	0.004978769017466	FALSE	6.50185786663384	6.57167976543567	5.35200517948664	5.56679441310211	6.58838947930393	6.55397570379114	5.45939979629437	protein phosphatase 6, catalytic subunit
ENSMUSG00000029433	Diablo	66593	1.08049848805188	7.13198322800879	61.9216774003484	4.00E-05	0.004978769017466	FALSE	7.35839445613586	7.43898644254577	6.47977993967723	6.30903186598177	7.60834330987275	7.46857473618479	6.3944059028295	diablo, IAP-binding mitochondrial protein
ENSMUSG00000026958	Dpp7	83768	1.06559394441131	6.6462700939722	61.6601022447654	4.06E-05	0.004978769017466	FALSE	7.04081334867702	6.99994316839558	6.03187012069877	5.80718040564524	6.90339713003005	6.98138454903422	5.91952526317201	dipeptidylpeptidase 7
ENSMUSG00000073724	Pramel4	347710	-1.09013094942885	6.63603716090192	61.4808867906724	4.10E-05	0.004978769017466	FALSE	6.18163035346778	6.18478580432998	7.28154040671051	7.08318707380555	5.92510504547867	6.09717373442547	7.18236374025803	PRAME like 4
ENSMUSG00000032289	Thsd4	207596	-1.1028578736108	5.54392971848579	61.1899202173207	4.18E-05	0.004978769017466	FALSE	4.98019437680412	5.01495562467685	5.99639049505878	6.18967665254942	5.02617277191595	5.00710759113231	6.0930335738041	thrombospondin, type I, domain containing 4
ENSMUSG00000034187	Nsf	18195	1.15411505304486	6.2184710361773	61.0148403889349	4.22E-05	0.004978769017466	FALSE	6.49148789987055	6.54125622878985	5.54339780606069	5.3094438916687	6.68499835961134	6.57258082942391	5.4264208488647	N-ethylmaleimide sensitive fusion protein
ENSMUSG00000049686	Orai1	109305	1.33522023653421	6.56185593908253	60.6964218047901	4.30E-05	0.005016344748487	FALSE	6.74490203751852	6.88388366165672	5.58545509251187	5.68007954456752	7.2068975873727	6.94522776218265	5.6327673185397	ORAI calcium release-activated calcium modulator 1
ENSMUSG00000008734	Gprc5b	64297	-1.2165452662783	7.63831900260455	60.3635635902486	4.39E-05	0.005066627958273	FALSE	7.21558043475532	7.098516052207	8.29601192345556	8.18235365431477	6.72365055378687	7.0125823469164	8.23918278888517	G protein-coupled receptor, family C, group 5, member B
ENSMUSG00000039740	Alg2	56737	0.965320184373444	6.80651083335005	59.9588134830668	4.50E-05	0.00511488201429	FALSE	7.10988418829204	7.04240269011302	6.1799452447367	6.13687352112966	7.19810270704728	7.11679652848411	6.15840938293318	asparagine-linked glycosylation 2 (alpha-1,3-mannosyltransferase)
ENSMUSG00000038160	Atg5	11793	1.10833692203049	5.82446214623877	59.7458125963015	4.56E-05	0.00511488201429	FALSE	6.23435671209706	6.17948564062065	5.01153573756119	5.13534158890313	6.09078906965396	6.16821047412389	5.07343866323216	autophagy related 5
ENSMUSG00000024270	Slc39a6	106957	0.983813414688795	6.94250935204151	59.5219253371215	4.63E-05	0.005125034777209	FALSE	7.26262105019615	7.34771548805261	6.32674398176081	6.23257885276551	7.16054376710194	7.25696010178357	6.27966141726316	solute carrier family 39 (metal ion transporter), member 6
ENSMUSG00000035585	Tsen34	66078	0.945988690929034	7.21738443936746	58.8962903451931	4.81E-05	0.005215819463413	FALSE	7.5404338759545	7.49561940390064	6.67030193537277	6.48918494196078	7.53707801450964	7.52437709812159	6.57974343866678	tRNA splicing endonuclease subunit 34
ENSMUSG00000051864	Tbc1d22a	223754	-0.862554594832136	8.38524140078883	58.8688457647926	4.82E-05	0.005215819463413	FALSE	7.97408875534899	8.0544787762045	8.79146381663198	8.88435876642679	7.90002794939112	7.97619849364821	8.83791129152939	TBC1 domain family, member 22a
ENSMUSG00000018565	Elp5	54351	0.910334192657132	7.04684094214436	58.5979253403741	4.90E-05	0.005215819463413	FALSE	7.35747481204166	7.37188509569805	6.47481961303618	6.40173545864566	7.30356143708964	7.34430711494312	6.43827753584092	elongator acetyltransferase complex subunit 5
ENSMUSG00000033781	Asb13	142688	-1.26888216850471	5.83240365672055	58.4680990765058	4.94E-05	0.005215819463413	FALSE	4.98426525148046	5.11836297942496	6.40084791516054	6.49976259924775	5.4451406884716	5.18258963979234	6.45030525720414	ankyrin repeat and SOCS box-containing 13
ENSMUSG00000029757	Dync1i1	13426	1.03406072855049	7.147212148907	58.2936141422149	5.00E-05	0.005224273376116	FALSE	7.30878734575469	7.51087442764024	6.43713904936893	6.45724983224773	7.59466882333582	7.47144353224359	6.44719444080833	dynein cytoplasmic 1 intermediate chain 1
ENSMUSG00000090925	1810064F22Rik	69862	-0.98795218350098	11.2222200799892	57.4283631882986	5.28E-05	0.005468712161717	FALSE	10.9159947465445	10.7664698766075	11.7131825723989	11.7496220324729	10.5218325332614	10.7347657188045	11.7314023024359	RIKEN cDNA 1810064F22 gene
ENSMUSG00000021453	Gadd45g	23882	-0.82075435708864	7.74548033653855	57.2371666851275	5.34E-05	0.005485376569092	FALSE	7.37897231719408	7.33078287765189	8.18855961059668	8.17035539988127	7.37263672917816	7.36079730800805	8.17945750523898	growth arrest and DNA-damage-inducible 45 gamma
ENSMUSG00000028923	Necap2	66147	0.95439061813588	7.04691343810363	56.6287065100814	5.56E-05	0.005586476398948	FALSE	7.28136486863206	7.34885551898145	6.4790981587295	6.32966032716134	7.43394511790489	7.3547218351728	6.40437924294542	NECAP endocytosis associated 2
ENSMUSG00000072966	Gprasp2	245607	1.32001081614068	5.44535158311511	56.5631389387366	5.58E-05	0.005586476398948	FALSE	5.998923594932	5.78754436894015	4.66975711179055	4.39149312721769	5.70577832586402	5.83074876324539	4.53062511950412	G protein-coupled receptor associated sorting protein 2
ENSMUSG00000023571	C1qtnf12	67389	1.17344789111575	6.57732425961601	56.5083164442381	5.60E-05	0.005586476398948	FALSE	6.71210334521796	6.97134615819624	5.74322676918906	5.80393240684064	7.10549111489389	6.92964687276936	5.77357958801485	C1q and tumor necrosis factor related 12
ENSMUSG00000018377	Vezf1	22344	-1.1183323028491	6.02468329372914	56.0330794477594	5.78E-05	0.005670538118576	FALSE	5.60077306714043	5.30422711632794	6.68842622016714	6.47240461383575	5.50869102282557	5.47123040209798	6.58041541700145	vascular endothelial zinc finger 1
ENSMUSG00000066979	Bub3	12237	1.36746407953851	5.58928674770658	54.9708962477819	6.20E-05	0.005885014021683	FALSE	5.74908829620868	5.97988408310887	4.70409845476475	4.57988007312012	6.20626879180279	5.97841372370678	4.64198926394243	BUB3 mitotic checkpoint protein
ENSMUSG00000047935	Sox1ot	434280	-1.15675917792453	7.56388085030766	54.6674863732968	6.32E-05	0.005945843949973	FALSE	6.76799829642576	6.9142492957293	8.06251118403911	8.21768123454721	7.24323389064849	6.97516049426785	8.14009620929316	Sox1 overlapping transcript
ENSMUSG00000082226	Gm715	279618	1.32476676114202	4.92981687732964	54.2137384861576	6.52E-05	0.006036571832697	FALSE	5.20704327276484	5.51263715407312	4.02288257223198	4.02936776920874	5.2177435165367	5.31247464779156	4.02612517072036	predicted gene 715
ENSMUSG00000003948	Mmd	67468	-1.12551639780286	6.48474765488073	54.1393581268995	6.55E-05	0.006036571832697	FALSE	6.17216964966489	5.83534607083867	7.03482497009367	7.06269023785706	5.74902596755186	5.91884722935181	7.04875760397536	monocyte to macrophage differentiation-associated
ENSMUSG00000028646	Rragc	54170	-0.926658450871008	8.26195906791344	54.0716270804615	6.58E-05	0.006036571832697	FALSE	7.88936196905263	7.89369757010242	8.65779069730917	8.82521165710319	7.66190452768295	7.81498802227933	8.74150117720618	Ras-related GTP binding C
ENSMUSG00000038141	Tmem181a	77106	-1.01119218116499	5.98591798352734	53.2164341881518	6.98E-05	0.006346007898286	FALSE	5.51596945767508	5.60498313345561	6.55852646099473	6.44152640543708	5.3675175321265	5.4961567077524	6.5000264332159	transmembrane protein 181A
ENSMUSG00000031665	Sall1	58198	-1.16121536805815	4.99111910012962	53.0658774272219	7.05E-05	0.006360147521593	FALSE	4.43797088060004	4.50411325064136	5.43821822233516	5.68040180093597	4.32595764319101	4.42268059147747	5.55931001163557	spalt like transcription factor 1
ENSMUSG00000071645	Tut1	70044	-0.959965563251106	5.82727976480747	52.8132178584974	7.17E-05	0.006419889221799	FALSE	5.40103317766946	5.29285844082241	6.29104084125979	6.34913724722964	5.4138656542842	5.36925242425869	6.32008904424472	terminal uridylyl transferase 1, U6 snRNA-specific
ENSMUSG00000072720	Myo18b	74376	-1.12933212606354	6.51953664092216	52.4398102073884	7.36E-05	0.006505971116777	FALSE	6.08814559313999	6.08512647168254	7.14329935630936	7.02447975684373	5.67884267092856	5.95070491191703	7.08388955657654	myosin XVIIIb
ENSMUSG00000075324	Fign	60344	-1.08014240625791	6.02799571601795	52.3301798032485	7.42E-05	0.006505971116777	TRUE	5.31851413783791	5.65884462547876	6.64798330426073	6.49221505171583	5.50869102282557	5.49534992871408	6.57009917798828	fidgetin
ENSMUSG00000032966	Fkbp1a	14225	0.789598468447346	8.85259017730961	52.2783778215838	7.44E-05	0.006505971116777	FALSE	9.133107089066	9.09766743027976	8.28357358269893	8.37533740757909	9.12495125102324	9.11857525678967	8.32945549513901	FK506 binding protein 1a
ENSMUSG00000063954	H2ac19	319192	0.833347254164598	9.92886750443652	51.4551699513927	7.88E-05	0.006786094691523	FALSE	10.0981776465106	10.327274653941	9.38315667889461	9.36547588975946	10.186664729693	10.2040390100482	9.37431628432704	H2A clustered histone 19
ENSMUSG00000018398	Septin8	20362	0.980050591067426	7.49098422153175	51.1275010093075	8.07E-05	0.006892187708535	FALSE	7.62373302568819	7.83846816294994	6.81205295961665	6.84886269401076	7.94082702426028	7.80100940429947	6.8304578268137	septin 8
ENSMUSG00000039449	Prpf18	67229	1.00413445000091	6.86990820007495	50.9834915604913	8.15E-05	0.006901653445272	FALSE	7.19027145661424	7.11512414655004	6.33334105913686	6.03688654324173	7.26501335286005	7.19013631867478	6.1851138011893	pre-mRNA processing factor 18
ENSMUSG00000027944	Hax1	23897	1.07982597259711	6.01574164176938	50.8949908967592	8.20E-05	0.006901653445272	FALSE	6.44749268978132	6.41395853833625	5.34778593833341	5.220944468444	6.18812985236147	6.34986036015968	5.28436520338871	HCLS1 associated X-1
ENSMUSG00000045136	Tubb2b	73710	0.972382191697871	6.7188352533967	50.6840490159084	8.33E-05	0.006902502433918	FALSE	6.90269044220854	7.15853316752628	6.00793525071339	6.12203449536116	7.024043972899	7.02842252754461	6.06498487303728	tubulin, beta 2B class IIB
ENSMUSG00000024589	Nedd4l	83814	-1.01346590369709	6.80648676105574	50.1329646046625	8.66E-05	0.007128339306757	FALSE	6.41516620303047	6.38406683913612	7.19160136593416	7.44667511174152	6.13389845954058	6.31104383390239	7.31913823883784	neural precursor cell expressed, developmentally down-regulated gene 4-like
ENSMUSG00000026475	Rgs16	19734	2.81790503343125	5.78602126579329	56.4139186720945	8.75E-05	0.007148764299595	FALSE	6.57617617722743	5.73054005922651	3.9842796251161	3.14867243911855	6.68150084417143	6.32940569354179	3.56647603211733	regulator of G-protein signaling 16
ENSMUSG00000019894	Slc6a15	103098	-1.2416512899076	4.66459229786019	49.0321314904237	9.39E-05	0.007466676060543	FALSE	4.24173251168584	4.09762492071108	5.24177486573768	5.29100251070687	3.78597380594591	4.04177707944761	5.26638868822228	solute carrier family 6 (neurotransmitter transporter), member 15
ENSMUSG00000044468	Tent5c	74645	-1.17564251951838	8.16275160099466	49.0012313977073	9.41E-05	0.007466676060543	TRUE	7.64148442505189	7.80464656757749	8.77247377032443	8.7252018740291	7.22021691752491	7.55544930338476	8.74883782217677	terminal nucleotidyltransferase 5C
ENSMUSG00000055850	Rnf181	66510	0.923957829617976	6.87276797852056	48.6023618597921	9.69E-05	0.007630246874188	FALSE	7.05070929494458	7.17665294717346	6.30918479003832	6.19882281123743	7.28500957983079	7.17079060731628	6.25400380063788	ring finger protein 181
ENSMUSG00000027963	Extl2	58193	1.06379166665249	7.75759536348708	48.5175631285885	9.75E-05	0.007630246874188	FALSE	7.98750420741613	7.93961875430896	7.08226942032829	6.98379510821155	8.32481664825631	8.0839798699938	7.03303226426992	exostosin-like glycosyltransferase 2
ENSMUSG00000036097	Slf2	226151	0.990517700111851	6.12825743699133	48.2457450860574	9.95E-05	0.007678785642893	FALSE	6.45348106590316	6.31731711048273	5.49969453696318	5.42785978690601	6.55554492984256	6.44211436874282	5.4637771619346	SMC5-SMC6 complex localization factor 2
ENSMUSG00000068739	Sars	20226	0.860760214142053	6.44441835798248	47.7282975628212	0.000103446103085	0.00784575758665	FALSE	6.71957466005828	6.76887622575077	5.86326313107578	5.88504356590458	6.69601428101516	6.72815505560807	5.87415334849018	seryl-aminoacyl-tRNA synthetase
ENSMUSG00000026064	Ptp4a1	19243	-1.16137299926228	7.32791841449498	47.6857785304396	0.000103778007224	0.00784575758665	FALSE	6.78467664374484	6.99574217646558	7.93077415687254	7.8843318025927	6.4123194027014	6.73091274097061	7.90755297973262	protein tyrosine phosphatase 4a1
ENSMUSG00000060639	H4c9	319158	0.994006684950115	6.88640865553079	47.4343606378802	0.000105767831021	0.007880961554442	FALSE	7.207570952559	7.30562879833275	6.35565614302051	6.06293462353399	7.09534146945908	7.20284707345028	6.20929538327725	H4 clustered histone 9
ENSMUSG00000062859	Tcp11	21463	-1.60045629996625	4.87470193682972	47.4303517789713	0.000105799940597	0.007880961554442	FALSE	4.15678415048745	4.32224998549454	5.46044735392203	5.73823892829318	3.52224403957832	4.00042605852011	5.5993431411076	t-complex protein 11
ENSMUSG00000020576	Nbas	71169	-0.975141146717318	7.16209901798904	47.3610790827257	0.000106356707009	0.007880961554442	FALSE	6.66410397412009	6.87971019894467	7.58274778873009	7.74160447431441	6.51168159291224	6.68516525532567	7.66217613152225	neuroblastoma amplified sequence
ENSMUSG00000024593	Megf10	70417	1.05815388002705	5.60919391951802	47.1132477731768	0.000108378627565	0.007928500413672	FALSE	5.85800477116848	5.93963223499315	5.00708202596434	4.77979656740367	6.02321032138108	5.94028244251424	4.89343929668401	multiple EGF-like-domains 10
ENSMUSG00000033581	Igf2bp2	319765	-0.770663629941352	7.77740228181936	47.0233230628177	0.0001091240561	0.007928500413672	FALSE	7.36895361415765	7.42212783868428	8.24078977805112	8.13366321932992	7.46617978735599	7.41908708006597	8.18722649869052	insulin-like growth factor 2 mRNA binding protein 2
ENSMUSG00000020475	Pgam2	56012	-1.1786775784946	10.2674921221929	47.7657610380399	0.000110696148184	0.007990833561496	FALSE	9.82895520294357	9.76862630756499	10.6255735643101	11.054219311808	9.39883618410367	9.66547256487075	10.839896438059	phosphoglycerate mutase 2
ENSMUSG00000043079	Synpo	104027	-0.900932720967269	6.44282014337351	46.5464095144887	0.00011318556316	0.008086354471976	FALSE	6.00518535108318	5.88313161085289	6.88234390793207	6.94008167365813	6.14917240331476	6.01249645508361	6.9112127907951	synaptopodin
ENSMUSG00000027227	Sord	20322	-1.09205834937797	4.87551719802103	46.514403371055	0.000113464800438	0.008086354471976	TRUE	4.32418370618151	4.4299613138347	5.28665599024808	5.54263974587459	4.29179183041866	4.34864561681162	5.41464786806133	sorbitol dehydrogenase
ENSMUSG00000000826	Dnajc5	13002	0.857732361135666	8.38763601376186	46.3160826045866	0.000115214248215	0.008150443711847	FALSE	8.51603416095969	8.72577192665666	7.84374834406848	7.78794550702395	8.7627686043045	8.66819156397361	7.81584692554621	DnaJ heat shock protein family (Hsp40) member C5
ENSMUSG00000029231	Pdgfra	18595	-1.47601242769917	5.72421950399288	47.1601362137359	0.000115820944694	0.008150443711847	FALSE	5.34727863542801	4.71360026854097	6.27856094071206	6.54569614710318	4.72113344661554	4.92733745019484	6.41212854390762	platelet derived growth factor receptor, alpha polypeptide
ENSMUSG00000038580	Sct	20287	0.923011033468656	8.15634739134881	45.828958041537	0.000119655589396	0.00829170760911	FALSE	8.41291095486252	8.57988277784631	7.39868754455325	7.66378726595531	8.37290894801004	8.45523422690629	7.53123740525428	secretin
ENSMUSG00000030979	Uros	22276	1.00078312102434	5.31303556150901	45.6113454863722	0.000121708264461	0.008354563012628	FALSE	5.67562867328804	5.57778689733808	4.65316652261785	4.640593427587	5.63740264588437	5.63027273883683	4.64687997510242	uroporphyrinogen III synthase
ENSMUSG00000073433	Arhgdig	14570	0.822431813198455	7.0192106888787	44.7432051979372	0.000130345384134	0.00876374820784	FALSE	7.25434842067413	7.25519978149617	6.53043650657168	6.41751024279256	7.36804363667799	7.29253061294943	6.47397337468212	Rho GDP dissociation inhibitor (GDI) gamma
ENSMUSG00000039911	Spsb1	74646	-1.02252355198533	6.80508052144199	44.63939557427	0.000131428439952	0.00876374820784	FALSE	6.51508208371771	6.2136740449971	7.45925513305174	7.18102038497032	6.17614023851456	6.30163212240979	7.32013775901103	splA/ryanodine receptor domain and SOCS box containing 1
ENSMUSG00000060981	H4c8	69386	0.986457236706651	7.91656449749612	44.565417575405	0.000132207082872	0.00876374820784	FALSE	8.26202798396601	8.2616920782088	7.44079040324579	7.03109249573434	8.17787916476935	8.23386640898139	7.23594144949006	H4 clustered histone 8
ENSMUSG00000048402	Gli2	14633	-0.993206985957399	5.05639283539793	44.5266526756242	0.000132617383072	0.00876374820784	FALSE	4.66201442206815	4.57028975211372	5.61733918297245	5.5011267187581	4.51845998378313	4.583588052655	5.55923295086528	GLI-Kruppel family member GLI2
ENSMUSG00000035686	Thrsp	21835	3.30372760427744	5.03101857057512	51.0278031039457	0.000135077509856	0.00876374820784	FALSE	5.29371882864622	5.31999424179808	2.99054968666753	1.73465396455484	6.19036059846898	5.60135788963776	2.36260182561119	thyroid hormone responsive
ENSMUSG00000029463	Fam216a	68948	1.16821189323738	5.19864090944623	44.2134528658314	0.00013599105297	0.00876374820784	FALSE	5.55217405292757	5.41548017274665	4.26788719834254	4.53967207827712	5.6865640856596	5.55140610377794	4.40377963830983	family with sequence similarity 216, member A
ENSMUSG00000005054	Cstb	13014	0.947910452451017	9.11398222251834	44.1937503151765	0.000136206823611	0.00876374820784	FALSE	9.50286703951633	9.3203979770804	8.64867272123334	8.27876569954993	9.43809841475459	9.42045447711711	8.46371921039163	cystatin B
ENSMUSG00000040040	Ift88	21821	1.08377304544329	4.65872396511304	44.1242191448889	0.000136971692372	0.00876374820784	FALSE	5.0623425449668	4.98585550425042	3.98752311954783	3.88900208493574	4.930588125418	4.99292872487841	3.93826260224178	intraflagellar transport 88
ENSMUSG00000020802	Ube2o	217342	-1.06432202082887	9.62019793921827	44.0462895990096	0.000137835294369	0.00876374820784	FALSE	9.36974573176402	9.06671157742976	10.1723461789493	10.1508964439643	8.80187462275235	9.07944397731538	10.1616213114568	ubiquitin-conjugating enzyme E2O
ENSMUSG00000039519	Cyp7b1	13123	-0.970288474788351	5.87068013847229	44.0448390523093	0.000137851433066	0.00876374820784	FALSE	5.46703965436423	5.5253222809932	6.36480845623323	6.37179883348884	5.21169413105537	5.4013520221376	6.36830364486104	cytochrome P450, family 7, subfamily b, polypeptide 1
ENSMUSG00000009394	Syn2	20965	1.11436001309912	5.43567341621909	43.8335206533533	0.000140227826176	0.008814658129687	FALSE	5.88493687909986	5.85635260463227	4.75617052672047	4.60817976512072	5.58291488443931	5.77473478939048	4.6821751459206	synapsin II
ENSMUSG00000028670	Lypla2	26394	0.716827853405694	9.67692911671183	43.7170061136909	0.000141559856244	0.008848677271022	FALSE	9.88341372992191	9.88506198229683	9.17710059884677	9.23483921624459	9.99617103089097	9.9215489143699	9.20596990754568	lysophospholipase 2
ENSMUSG00000068855	H2ac20	319176	0.762909844746413	8.6044158775891	43.4237049934661	0.000144983166507	0.009012314722458	FALSE	8.89964884833648	8.92551478395582	8.08662727510145	8.1158475651104	8.75811692453219	8.8610935189415	8.10123742010592	H2A clustered histone 20
ENSMUSG00000068220	Lgals1	16852	1.07385335235632	7.37305226269147	43.27034321466	0.000146814078661	0.009022204103278	FALSE	7.70718607468447	7.80023711392328	6.85967291548924	6.38598731843237	7.62323209453816	7.7102184277153	6.6228301169608	lectin, galactose binding, soluble 1
ENSMUSG00000029153	Ociad2	433904	-0.902661398524194	6.01741595803214	43.2215568862295	0.000147402526008	0.009022204103278	FALSE	5.58437160279233	5.48063042421246	6.41947553184604	6.54967255765156	5.70085260470738	5.58861821057072	6.4845740447488	OCIA domain containing 2
ENSMUSG00000042750	Bex2	12069	0.749673187820059	7.85060439286818	43.041561564209	0.000149599071432	0.009022204103278	FALSE	8.04328482037492	8.12241720253018	7.34754458783352	7.36752988475122	8.14774409723149	8.10448204004553	7.35753723629237	brain expressed X-linked 2
ENSMUSG00000027472	Pdrg1	68559	0.839002804770419	8.10438636619053	43.0199713881549	0.000149865265532	0.009022204103278	FALSE	8.29022089181562	8.42499270360748	7.6573798209906	7.42675284521858	8.4318626326977	8.38235874270693	7.54206633310459	p53 and DNA damage regulated 1
ENSMUSG00000023031	Cela1	109901	-0.942563894155287	8.8575639649607	43.0140380349902	0.000149938523255	0.009022204103278	FALSE	8.40385518717369	8.60595520991964	9.41842311654768	9.2712355897995	8.17399528400329	8.39460189369887	9.34482935317359	chymotrypsin-like elastase family, member 1
ENSMUSG00000051695	Pcbp1	23983	0.847024283146694	9.275420936426	43.0006237087397	0.000150104310749	0.009022204103278	FALSE	9.47882061908297	9.52415406209195	8.83676131332268	8.57348157730095	9.66258110644104	9.55518526253866	8.70512144531181	poly(rC) binding protein 1
ENSMUSG00000098923	Tmem185b	226351	0.884697501992227	6.57974076003191	42.9456043141193	0.000150786680428	0.009022204103278	FALSE	6.94526546541211	6.7749274638203	6.08430739820018	5.89222134216098	6.88564848076202	6.86861380333148	5.98826437018058	transmembrane protein 185B
ENSMUSG00000028698	Pik3r3	18710	1.12263225577204	5.65958970595079	42.7689060517515	0.000153004357525	0.009106200831635	FALSE	6.17770246562675	5.77658251842643	4.85543504442396	4.9439139646315	6.0398444206278	5.99804313489366	4.89967450452773	phosphoinositide-3-kinase regulatory subunit 3
ENSMUSG00000024335	Brd2	14312	0.982868549346488	6.5151156602067	42.2231402127655	0.000160114621965	0.009379698979931	FALSE	6.83234483770112	6.63383273090831	5.82771019076625	5.88231309890412	7.00300049521139	6.82305935460694	5.85501164483519	bromodomain containing 2
ENSMUSG00000031465	Angpt2	11601	-1.18643193845358	6.57242403342409	42.1253522735277	0.000161431619399	0.009407595778389	FALSE	6.07695973141386	6.18382641281837	7.0082731082756	7.29963063325362	5.6270550616947	5.96261373530897	7.15395187076461	angiopoietin 2
ENSMUSG00000039474	Wfs1	22393	1.2606480705072	5.77468642704636	41.7864635480475	0.000166101064984	0.009568113566413	TRUE	5.89784733086799	6.09301360681361	4.81037739857082	5.00309821383921	6.42178341133007	6.13754811633722	4.90673780620501	wolframin ER transmembrane glycoprotein
ENSMUSG00000035725	Prkx	19108	0.935056939494009	5.52727890584272	41.763277355292	0.000166426631101	0.009568113566413	FALSE	5.86398851882594	5.81641877948101	4.9737858008126	4.83745403051404	5.80636719656249	5.82892483162314	4.90561991566332	protein kinase, X-linked
ENSMUSG00000020435	Osbp2	74309	-1.44749674268537	6.84025803290184	44.3311646968656	0.000166751465319	0.009568113566413	FALSE	6.13458239340626	6.39580474018073	7.34175011472701	7.69195358559875	5.6306869227449	6.05369135211063	7.51685185016288	oxysterol binding protein 2
ENSMUSG00000031422	Morf4l2	56397	0.753674317424545	10.9172588051513	41.6578411167899	0.000167917133177	0.009585840832252	FALSE	11.1518218620944	11.1457162433387	10.5372290327723	10.2924770219069	11.2216664324193	11.1730681792841	10.4148530273396	mortality factor 4 like 2
ENSMUSG00000003380	Rabac1	14470	1.07096885928962	8.42006896552028	41.319779258043	0.000172809258105	0.009760206534559	FALSE	8.55202107216648	8.65542954236762	7.77706954143234	7.59728766051318	9.02534518183251	8.74426526545554	7.68717860097276	Rab acceptor 1 (prenylated)
ENSMUSG00000037710	Cisd1	52637	0.892655353928928	5.97941973906613	41.2626663548383	0.000173653131984	0.009760206534559	FALSE	6.2856913340519	6.34000776314675	5.34004380481336	5.43442882137259	6.18357704197208	6.26975871305691	5.38723631309297	CDGSH iron sulfur domain 1
ENSMUSG00000020674	Pxdn	69675	-1.10764861857058	4.70336534189089	41.0129498357395	0.000177403481824	0.009826572069945	TRUE	4.34030507644603	4.21047719867517	5.20593302233588	5.29867643864298	3.9299331827102	4.1602384859438	5.25230473048943	peroxidasin
ENSMUSG00000027712	Anxa5	11747	1.09506294001017	6.90950626367811	40.7602668639409	0.000181301291855	0.009971170209363	FALSE	7.42607569163303	7.09038427124959	6.35673590419382	5.94108711598731	7.22292624276295	7.24646206854852	6.14891151009057	annexin A5
ENSMUSG00000022176	Rem2	140743	2.03168153815068	4.83727888958956	42.1309499840635	0.000185317204426	0.010027371323678	FALSE	5.67421837534275	5.43822464583519	3.59897396017106	3.11237232200689	4.79096030276743	5.30113444131513	3.35567314108898	rad and gem related GTP binding protein 2
ENSMUSG00000019944	Rhobtb1	69288	1.00734588391031	4.96445304239634	40.4949245359547	0.000185509506122	0.010027371323678	FALSE	5.37490696952103	5.22688284830727	4.27322212261879	4.32057116868131	5.24147537939523	5.28108839907451	4.29689664565005	Rho-related BTB domain containing 1
ENSMUSG00000049489	Ccnq	69109	-0.927038307441217	5.58121288244036	40.387750589852	0.000187243580788	0.010048897050371	FALSE	5.0158453852191	5.11018967309692	6.06867853980308	6.04948511321445	5.2908096922213	5.13894825017911	6.05908182650877	cyclin Q
ENSMUSG00000036940	Kdm1a	99982	0.828914091457284	7.63711712552561	40.3595045571647	0.000187703948836	0.010048897050371	FALSE	7.95660367243992	7.88671937379583	7.21976556964569	6.94119080793618	7.89644966334876	7.91325756986151	7.08047818879094	lysine (K)-specific demethylase 1A
ENSMUSG00000020737	Jpt1	15374	0.898525912142301	7.30291011256065	40.2442619466097	0.000189596857695	0.010080827087918	FALSE	7.7036048305858	7.6844061117171	6.69677339974445	6.70920467783163	7.3834375950722	7.5904828457917	6.70298903878804	Jupiter microtubule associated homolog 1
ENSMUSG00000030682	Cdipt	52858	1.25253163112588	4.80367076817691	40.2011485675075	0.000190311101011	0.010080827087918	FALSE	5.12207169908753	5.20260004518315	4.19815104639253	3.66291990237303	5.2069187099119	5.17719681806086	3.93053547438278	CDP-diacylglycerol--inositol 3-phosphatidyltransferase (phosphatidylinositol synthase)
ENSMUSG00000030695	Aldoa	11674	0.778791933435899	10.0166245526727	40.0665199896205	0.000192563051154	0.010080827087918	FALSE	10.2223685198587	10.3552803130592	9.62656002467044	9.36458054247045	10.258626575425	10.2787584694476	9.49557028357045	aldolase A, fructose-bisphosphate
ENSMUSG00000071076	Jund	16478	1.69417873630867	4.64712668120922	39.9825146644097	0.000195747227896	0.010104802916405	FALSE	4.99409306786808	5.15524254225519	2.90456376008543	3.87077332561609	5.15733647426373	5.102224028129	3.38766854285076	jun D proto-oncogene
ENSMUSG00000005873	Reep5	13476	0.798911493881624	6.45351233580519	39.8654737599521	0.000195987927944	0.010104802916405	FALSE	6.71380359225667	6.65972313253609	5.94407975592504	5.91121224766747	6.78616526337637	6.71989732938971	5.92764600179625	receptor accessory protein 5
ENSMUSG00000046032	Snx12	55988	1.00302922717615	5.86234926696612	39.8140461524769	0.000196876131538	0.010104802916405	FALSE	6.22737109715188	6.29456064712426	5.2877886275562	5.08566112144456	6.00900332494225	6.17697835640613	5.18672487450038	sorting nexin 12
ENSMUSG00000034789	Rab24	19336	0.815572475755565	6.74505596399802	39.5852112697239	0.000200889461416	0.010217055380836	FALSE	6.98147453417488	7.0639088275933	6.31030472566338	6.09433048830913	7.00513672937897	7.01684003038238	6.20231760698625	RAB24, member RAS oncogene family
ENSMUSG00000022808	Snx4	69150	0.750141826495845	7.31709154714346	39.3777937473815	0.00020461528449	0.010331213425268	FALSE	7.60507354936261	7.53523477154569	6.89317514695609	6.75190592096908	7.57338656748729	7.5712316294652	6.82254053396258	sorting nexin 4
ENSMUSG00000071723	Gspt2	14853	0.980741444985267	6.26186692415364	39.0945931478374	0.0002098420283	0.010528800245039	FALSE	6.59012847257376	6.49239658183454	5.77910745663912	5.40471909768133	6.64380648826306	6.57544384755712	5.59191327716023	G1 to S phase transition 2
ENSMUSG00000015291	Gdi1	14567	0.814412098813968	6.37321187997492	38.9710095992773	0.00021217478934	0.01055121652413	FALSE	6.57794027595855	6.7096610087093	5.77982566628022	5.89151042211277	6.64339785739089	6.64366638068625	5.83566804419649	guanosine diphosphate (GDP) dissociation inhibitor 1
ENSMUSG00000067279	Ppp1r3c	53412	-1.40872501554131	6.2387211943582	39.9799117197229	0.00022133565777	0.010909800329468	FALSE	5.9376771596011	5.3233506087304	6.99827529759579	6.81659092116535	5.15607695462146	5.47236824098432	6.90743310938057	protein phosphatase 1, regulatory subunit 3C
ENSMUSG00000027455	Nsfl1c	386649	0.970111656423856	8.2049261145794	38.3673132465571	0.000224044317939	0.010955281118442	FALSE	8.68405409137843	8.60100876244373	7.56953694311106	7.53184336568669	8.23222964684326	8.50576416688847	7.55069015439887	NSFL1 (p97) cofactor (p47)
ENSMUSG00000059182	Skap2	54353	-1.60147014182993	6.52204717421728	41.3595083232226	0.000224545623244	0.010955281118442	FALSE	5.92818851374179	5.86788917374198	7.43543456491362	7.06167071804918	5.06506050370729	5.62037939706368	7.2485526414814	src family associated phosphoprotein 2
ENSMUSG00000067787	Blcap	53619	1.19497841352169	7.20162646223689	38.9018074547565	0.000226406495843	0.010955281118442	FALSE	7.29137192128088	7.48266921478495	6.26079034859061	6.48918494196078	7.87038222528555	7.54814112045046	6.3749876452757	bladder cancer associated protein
ENSMUSG00000053113	Socs3	12702	-1.02967045109858	4.70256757920303	38.2285754902165	0.000226887720892	0.010955281118442	FALSE	4.21796762451633	4.04438441917438	5.2990663608891	5.13560820765167	4.36120507619656	4.20785237329576	5.21733728427039	suppressor of cytokine signaling 3
ENSMUSG00000025103	Btbd1	83962	-0.767984811856083	7.7601598730397	38.2156974334095	0.000227153920768	0.010955281118442	FALSE	7.47150592919552	7.48990576792406	8.18215344848024	8.15724028629447	7.23639707034281	7.39926958915413	8.16969686738736	BTB (POZ) domain containing 1
ENSMUSG00000045411	2410002F23Rik	668661	1.24849842359423	5.2001019217634	38.1261900203679	0.000229014866238	0.010997628061539	FALSE	5.49817644127599	5.33134363887446	4.40165570355227	4.29676047783968	5.84673186833353	5.55875064949466	4.34920809069597	RIKEN cDNA 2410002F23 gene
ENSMUSG00000030718	Ppme1	72590	0.978795449403818	7.28394301813375	37.9951116789358	0.000231774403034	0.011082580322854	FALSE	7.60690464702035	7.47815923525656	6.81912068037808	6.39949974802621	7.70452991387073	7.59653126538255	6.60931021420215	protein phosphatase methylesterase 1
ENSMUSG00000039601	Rcan2	53901	-0.805313837465718	6.78731432538187	37.8100888420714	0.000235740259196	0.01120738481378	FALSE	6.49072671707972	6.48649842925528	7.1552170031679	7.26929497637992	6.2459565360794	6.40772722747147	7.21225598977391	regulator of calcineurin 2
ENSMUSG00000037257	Aagab	66939	-0.84721642037462	6.18593424299584	37.7342833150135	0.000237389418256	0.01120738481378	FALSE	5.84896690982616	5.84571905317277	6.52678841312455	6.72671831350404	5.6664946697525	5.78706021091714	6.62675336331429	alpha- and gamma-adaptin binding protein
ENSMUSG00000039835	Nhsl1	215819	-0.938132769662226	6.35236550668897	37.5619157633742	0.000241192941727	0.011297775263635	FALSE	6.05633599112528	5.88767311512704	6.98332224812799	6.67399047880535	5.75735596184715	5.90045502269982	6.82865636346667	NHS-like 1
ENSMUSG00000035439	Haus8	76478	1.23909999995537	6.35170481469137	37.2267833393345	0.000248807159597	0.011503732680705	FALSE	6.43746099344319	7.01800742142919	5.64500267888981	5.33554708853061	6.66698329167429	6.70748390218223	5.49027488371021	4HAUS augmin-like complex, subunit 8
ENSMUSG00000010362	Rdm1	66599	0.983206874161008	6.50321869580572	37.1813267373765	0.000249862789204	0.01150499896464	FALSE	6.71125246969115	6.77370120899219	5.64588627795767	6.01738772724346	6.96042905238287	6.81512757702207	5.83163700260056	RAD52 motif 1
ENSMUSG00000020142	Slc1a4	55963	1.48609058434129	6.75483023259457	39.4370871150799	0.000250966663336	0.011508467196987	FALSE	6.69283620520075	7.28167370894562	5.81804255482586	5.58393872097688	7.46389118035056	7.14613369816565	5.70099063790137	solute carrier family 1 (glutamate/neutral amino acid transporter), member 4
ENSMUSG00000026203	Dnajb2	56812	-0.708660016017813	8.11766662360859	37.0635561295059	0.000252623734917	0.011528588808062	FALSE	7.68113299473255	7.79842935491111	8.52433603096905	8.47404569468182	7.88964531710463	7.7897358889161	8.49919086282544	DnaJ heat shock protein family (Hsp40) member B2
ENSMUSG00000020844	Nxn	18230	-0.870718358572002	7.72903354375238	36.9880638390283	0.00025441347058	0.011528588808062	FALSE	7.37406995686467	7.44798320885479	8.06135262522727	8.30039153865546	7.10842446108405	7.3101592089345	8.18087208194136	nucleoredoxin
ENSMUSG00000020483	Dynll2	68097	0.764299663811219	7.17948058384774	36.9363308770711	0.000255649028152	0.011528588808062	FALSE	7.52429559659517	7.46833897660496	6.6642095533513	6.6894738929411	7.31242334765779	7.43501930695264	6.6768417231462	dynein light chain LC8-type 2
ENSMUSG00000030589	Rasgrp4	233046	0.806526630726821	6.29608102605088	36.9051004878867	0.000256398522604	0.011528588808062	FALSE	6.60898098560792	6.46175872944113	5.79432971533193	5.73568430864703	6.61979448779955	6.56351140094953	5.76500701198948	RAS guanyl releasing protein 4
ENSMUSG00000037151	Lrrc20	216011	-0.912481073945518	5.36288597938723	36.8571884469826	0.000257553669667	0.011528588808062	FALSE	4.97376938251864	5.0444926607176	5.8524470095513	5.81446771083089	4.76985235284772	4.92937146536132	5.83345736019109	leucine rich repeat containing 20
ENSMUSG00000039316	Rftn1	76438	1.29689507573703	4.96291239510545	36.8557868336207	0.00025758755939	0.011528588808062	FALSE	5.25337185405616	5.12350621179668	3.92436655042323	4.22176270824582	5.61793520635611	5.33160442406965	4.07306462933452	raftlin lipid raft linker 1
ENSMUSG00000022912	Pros1	19128	-1.06712401902902	4.82022938346703	36.7062630073941	0.000261234932649	0.011570654424639	FALSE	4.25580578056829	4.46887155584841	5.5059293033619	5.18263386720498	4.18715684689692	4.30394472777121	5.34428158528344	protein S (alpha)
ENSMUSG00000021760	Gpx8	69590	-0.946486629209085	6.20545321514811	36.5724763730106	0.000264552931231	0.01160816763743	FALSE	5.76093277012454	5.96020845924197	6.70609911483654	6.68099032988063	5.50710807624086	5.74274976853579	6.69354472235858	glutathione peroxidase 8 (putative)
ENSMUSG00000047246	H2bc6	319179	0.774147910090177	7.94981217434753	36.4000746806728	0.000268906152348	0.011663773544303	FALSE	8.06587829182825	8.23266872408018	7.48790220665579	7.38861554865183	8.3236743257539	8.20740711388745	7.43825887765381	H2B clustered histone 6
ENSMUSG00000114279	H2bc14	319186	0.754807340593628	8.28677042827846	36.3593592100759	0.00026994719139	0.011663773544303	FALSE	8.46570502639762	8.65650598194621	7.8706280850372	7.7037651807009	8.49934383094986	8.54051827976456	7.78719663286905	H2B clustered histone 14
ENSMUSG00000025076	Casp7	12369	-0.817121977369148	7.49653543405256	36.2338164079379	0.000273188810921	0.011726134494352	FALSE	7.09889290371544	7.290846420042	7.96587077477473	7.89046953630367	6.93017002246146	7.10663644873963	7.9281701555392	caspase 7
ENSMUSG00000024376	Epb41l4a	13824	-0.846669323365839	7.69331214966365	36.1758452752332	0.000274701982347	0.011726134494352	FALSE	7.1887758828998	7.51369223843736	8.09592982732861	8.18109775388567	7.15404058041239	7.28550290058318	8.13851379060714	erythrocyte membrane protein band 4.1 like 4a
ENSMUSG00000015575	Atp6v0e	11974	0.68608250357486	7.81218896277554	36.140660058243	0.000275625468944	0.011726134494352	FALSE	8.02547852092131	8.07669118429213	7.41251269349728	7.3142578435216	8.04265345023524	8.04827438514956	7.36338526850944	ATPase, H+ transporting, lysosomal V0 subunit E
ENSMUSG00000035547	Capn5	12337	-0.735860523416111	6.61445598373359	36.0425669031394	0.000278220497437	0.011782944957996	FALSE	6.18815819018704	6.31099685002389	7.061890401215	6.95150181508353	6.32590897569795	6.27502133863629	7.00669610814927	calpain 5
ENSMUSG00000025351	Cd63	12512	0.733594464862944	7.58463293802507	35.9982631942975	0.000279402483203	0.011782944957996	FALSE	7.84718419633688	7.75313341689856	7.17510547591609	7.02761333049737	7.89941183191606	7.83324314838383	7.10135940320673	CD63 antigen
ENSMUSG00000078173	Lenep	57275	-1.42289225133406	7.01323155338138	38.2568788835939	0.000280120060669	0.011782944957996	FALSE	6.00795965378328	6.73809790351216	7.65803691077817	7.72474243768792	5.93822789393764	6.22809515041103	7.69138967423305	lens epithelial protein
ENSMUSG00000036825	Ssx2ip	99167	-0.643651944516204	9.75410706432034	35.5490367114456	0.000291746875993	0.012090206649967	FALSE	9.47199256579711	9.36138204533136	10.1090784083369	10.1006579698508	9.54565224075794	9.45967561729547	10.1048681890939	synovial sarcoma, X 2 interacting protein
ENSMUSG00000028049	Scamp3	24045	0.880591468043575	6.19996137351437	35.0254741083187	0.000307000936523	0.012647201201523	FALSE	6.44873577435535	6.50082033422256	5.77184046716234	5.44071636531684	6.51659719584535	6.48871776814109	5.60627841623959	secretory carrier membrane protein 3
ENSMUSG00000019302	Atp6v0a1	11975	0.931569432709376	4.8124473572409	34.8998539333802	0.000310807207998	0.012734666952478	FALSE	5.1039687677576	5.10911099318507	4.27585502037837	4.12216191569449	5.12045473001772	5.11117816365346	4.19900846803643	ATPase, H+ transporting, lysosomal V0 subunit A1
ENSMUSG00000024457	Trim26	22670	-0.716485492294169	6.74717616501456	34.8124122971928	0.000313491307977	0.012734666952478	FALSE	6.39039679361176	6.52434293348275	7.12757071318404	7.13555707800091	6.3353988351216	6.41671285407203	7.13156389559248	tripartite motif-containing 26
ENSMUSG00000020921	Tmem101	76547	0.935237059084917	6.19204465817378	34.791835954369	0.000314127096156	0.012734666952478	FALSE	6.33513270802603	6.47036274814085	5.45137851412153	5.67741973959255	6.66166775062824	6.48905440226504	5.56439912685704	transmembrane protein 101
ENSMUSG00000020235	Fzr1	56371	0.961710156890122	6.99858534545448	34.7511802590742	0.000315388030399	0.012739626975233	FALSE	7.10962315916091	7.24382372009139	6.44554342202754	6.2533693557815	7.54105926639204	7.29816871521478	6.34945638890452	fizzy and cell division cycle 20 related 1
ENSMUSG00000026034	Clk1	12747	-1.15428246856756	5.35027313937754	34.4882703206569	0.000323695727804	0.012944640162505	FALSE	4.93100664583939	4.91732033362987	6.09122799364215	5.72960261664144	4.45671667888651	4.76834788611859	5.9104153051418	CDC-like kinase 1
ENSMUSG00000042671	Rgs8	67792	1.49546003175508	7.84647472430927	37.0360418874519	0.000323934153678	0.012944640162505	FALSE	7.89330602743242	8.09644312994181	6.69655109311456	6.86998301094828	8.70969734164532	8.23314883300652	6.78326705203142	regulator of G-protein signaling 8
ENSMUSG00000038155	Gstp2	14869	1.03997869738542	8.96864559580821	34.8555509305722	0.000330472127295	0.0130659103615	FALSE	9.54883765755892	9.08239634293021	8.07191068933589	8.42929518883179	9.22894390208328	9.28672596752414	8.25060293908384	glutathione S-transferase, pi 2
ENSMUSG00000028643	Svbp	69216	-1.0324097117034	9.41809837453053	34.6704181547493	0.000336484101432	0.013213286687771	FALSE	8.94025873185434	9.17370416794908	10.0546833750233	9.82862596167096	8.56582619603691	8.89326303194678	9.94165466834712	small vasohibin binding protein
ENSMUSG00000025477	Inpp5a	212111	-0.834258714953728	7.03233277066967	34.0682122933211	0.000337541167956	0.013213286687771	FALSE	6.73302057488871	6.7684934326867	7.48666850339802	7.45689619300939	6.39337215617666	6.63162872125069	7.4717823482037	inositol polyphosphate-5-phosphatase A
ENSMUSG00000028654	Mycl	16918	-0.710248675589953	6.43584836777571	34.0230680892993	0.00033907255499	0.013215184214857	FALSE	6.14280981055057	6.11835301734618	6.87143073632616	6.75989005255645	6.07180044798915	6.11098775862863	6.81566039444131	v-myc avian myelocytomatosis viral oncogene lung carcinoma derived
ENSMUSG00000040029	Ipo8	320727	-0.917170943542812	6.9287934359932	33.9568577907008	0.000341334188765	0.013215184214857	FALSE	6.6271392747347	6.61294859899996	7.3230892829537	7.48343058729195	6.19772464475339	6.47927083949602	7.40325993512283	importin 8
ENSMUSG00000046432	Bex3	12070	0.614524523334033	10.1753902568269	33.6538926246071	0.000351925198094	0.013531584334977	FALSE	10.329738176726	10.3988337270914	9.80808528479536	9.74435094413156	10.4415441207994	10.3900386748723	9.77621811446346	brain expressed X-linked 3
ENSMUSG00000039041	Adrm1	56436	0.85614228258013	7.80525281570995	33.5853649486303	0.000354377127612	0.013579197537152	FALSE	7.95570586918479	8.12059799358792	7.39973558667808	7.0497227783341	8.1819073398182	8.08607040086364	7.22472918250609	adhesion regulating molecule 1
ENSMUSG00000038530	Rgs4	19736	-1.25539758586537	5.14955804085158	33.5317253828619	0.000356311174379	0.013606708976542	FALSE	4.65318067070773	4.14644605415126	5.52910177065424	5.96017921525534	4.71430356520722	4.50464343002207	5.74464049295479	regulator of G-protein signaling 4
ENSMUSG00000069268	H2bc7	319180	0.918350905604017	9.64526614530978	33.475110184683	0.000358366751702	0.013638658451662	FALSE	9.75620837120856	10.030163677349	9.22045188187315	8.80697396483703	10.03484552532	9.94040585795919	9.01371292335509	H2B clustered histone 7
ENSMUSG00000031134	Rbmx	19655	-0.967256779851608	5.57562527189115	33.4251486594025	0.000360192993891	0.013661692910654	FALSE	5.13780537191087	5.2429257993641	6.23342328564501	5.88685878232009	4.95058202089222	5.1104377307224	6.06014103398255	RNA binding motif protein, X chromosome
ENSMUSG00000034211	Mrps17	66258	0.660450596705841	8.20291671724363	33.2831985528899	0.000365445131462	0.01381407289165	FALSE	8.43072450449642	8.40282221784287	7.70351723642074	7.83883636100748	8.46109761997173	8.43154811410367	7.77117679871411	mitochondrial ribosomal protein S17
ENSMUSG00000072825	Cep170b	217882	0.888264903923844	6.26745961610804	33.2185000294213	0.000367870510229	0.013858933127769	FALSE	6.74073851320105	6.38245879131972	5.63079099466821	5.72370257180075	6.52978626761458	6.55099452404512	5.67724678323448	centrosomal protein 170B
ENSMUSG00000040018	Cox15	226139	0.783410086817749	5.99054807127088	32.9913777889991	0.00037654456339	0.014090826487545	FALSE	6.22498852821959	6.25761108404125	5.39678487415926	5.55428446785334	6.27576153686485	6.25278704970856	5.4755346710063	cytochrome c oxidase assembly protein 15
ENSMUSG00000037815	Ctnna1	12385	-1.09288820368924	9.23754376315303	33.9054423588427	0.000385810325687	0.014389439113723	FALSE	8.83892643438713	8.77512699914826	9.47309053058192	10.0510917328613	8.45406844369001	8.68937395907514	9.76209113172161	catenin (cadherin associated protein), alpha 1
ENSMUSG00000020385	Clk4	12750	-0.863785020354792	6.00854011187307	32.6968833264768	0.000388173320939	0.01442947271755	FALSE	5.6880141961676	5.65713334809486	6.59338253805231	6.31165349946501	5.4546472038146	5.59993158269235	6.45251801875866	CDC like kinase 4
ENSMUSG00000040785	Ttc3	22129	0.753848735923571	6.96706615910619	32.6561552056732	0.000389816468878	0.014442571093636	FALSE	7.35872322818121	7.19821259951437	6.49332721727306	6.45086648721379	7.0977595910958	7.21823180626379	6.47209685224342	tetratricopeptide repeat domain 3
ENSMUSG00000067925	Rtl8a	66158	0.730194489679347	8.5177229814734	32.5156953426911	0.000395549900044	0.014543932458795	FALSE	8.62962488572627	8.78602827687501	7.95237880695204	8.11897964680947	8.87463502237988	8.76342939499372	8.03567922688075	retrotransposon Gag like 8A
ENSMUSG00000021248	Tmed10	68581	-0.674712190335039	8.19459805518671	32.4910690728609	0.000396565884053	0.014543932458795	FALSE	7.80936002894708	7.86466118521577	8.63750633674576	8.47814457625603	7.98072492893953	7.88491538103413	8.55782545650089	transmembrane p24 trafficking protein 10
ENSMUSG00000032263	Bckdhb	12040	-1.85648758487079	4.7892358178935	34.7528987634229	0.000398993208734	0.014543932458795	FALSE	4.07712566905219	3.39000549458617	5.99697689732656	5.03945699037756	3.80859551251742	3.75857555871859	5.51821694385206	branched chain ketoacid dehydrogenase E1, beta polypeptide
ENSMUSG00000062683	Atp5g2	67942	0.70725002612581	7.92136522232139	32.3962688260885	0.000400507353889	0.014549599943705	FALSE	8.13834573589234	8.21019631753286	7.5700025352346	7.33718871610116	8.1417468007333	8.16342961805283	7.45359562566788	ATP synthase, H+ transporting, mitochondrial F0 complex, subunit C2 (subunit 9)
ENSMUSG00000042211	Fbxo38	107035	0.974949084077188	5.7663327705537	32.2050948148592	0.000408604798531	0.01479572521284	FALSE	6.14047778283311	6.24207634463334	5.14330471511428	5.08763924513321	5.82116754936754	6.06790722561133	5.11547198012374	F-box protein 38
ENSMUSG00000030556	Lrrc28	67867	1.01728128057368	6.76027348358178	32.1212201517741	0.000412221553996	0.01485288148384	FALSE	7.2876665502355	7.12989475040161	6.20732385047127	5.92622701035021	6.79387928879682	7.07048019647798	6.06677543041074	leucine rich repeat containing 28
ENSMUSG00000078584	AU022252	230696	-0.882109303203971	4.84233278038083	32.1070119532612	0.00041283815725	0.01485288148384	FALSE	4.32712681731918	4.43348751924923	5.36955667155867	5.22048067335333	4.53139614442682	4.43067016033174	5.295018672456	expressed sequence AU022252
ENSMUSG00000068749	Psma5	26442	0.722440756087134	10.5534054475612	32.0387020711619	0.000415818692927	0.014912164599863	FALSE	10.8692974751663	10.8230869790305	10.218365152737	9.92366719210797	10.7047310315448	10.7990384952472	10.0710161724225	proteasome subunit alpha 5
ENSMUSG00000066595	Flvcr1	226844	0.925740228563916	5.69713093698506	31.9545325064903	0.000419528074611	0.014954913089124	FALSE	6.13901837046098	5.82433317099888	5.18576390919144	4.97160080444031	6.01039795229898	5.99124983125295	5.07868235681588	feline leukemia virus subgroup C cellular receptor 1
ENSMUSG00000039232	Stx11	74732	-2.51271572123597	5.9813602183278	38.4913477534101	0.000419736768608	0.014954913089124	FALSE	4.81364109816419	4.8969771603267	6.82871623583462	7.08131267207623	3.16315832607842	4.2912588615231	6.95501445395542	syntaxin 11
ENSMUSG00000035199	Arl6ip5	65106	0.71106791173355	6.28179201195924	31.8697572750137	0.000423305780928	0.014954913089124	FALSE	6.55703615239385	6.50354923490505	5.81199349484899	5.82580073183571	6.51130246442237	6.52396261724042	5.81889711334235	ADP-ribosylation factor-like 6 interacting protein 5
ENSMUSG00000018593	Sparc	20692	-0.883121431040398	8.28082131641628	31.7694038695339	0.000427832443725	0.014954913089124	TRUE	7.9537082938365	8.04276244550963	8.72638603307452	8.76026763954483	7.54136296193598	7.84594456709404	8.74332683630968	secreted acidic cysteine rich glycoprotein
ENSMUSG00000027879	Sec22b	20333	0.6272361122038	7.84437412134593	31.7586299101667	0.000428321993149	0.014954913089124	FALSE	8.07898051323724	8.04645504993511	7.45117735079735	7.42395706034502	8.06389959257075	8.06311171858104	7.43756720557118	SEC22 homolog B, vesicle trafficking protein
ENSMUSG00000048874	Phf3	213109	-0.816337319327406	5.41007397612363	31.7428585752353	0.000429039869658	0.014954913089124	FALSE	5.147473054242	4.99801285855673	5.88017463635588	5.79430417288546	4.94489165463089	5.03012585580987	5.83723940462067	PHD finger protein 3
ENSMUSG00000046668	Cxxc5	67393	0.981332152638042	4.79521506205001	31.6809238506706	0.000431873499874	0.015006933509602	FALSE	5.01492990645862	5.13755628134429	3.98148234041761	4.29992925984881	5.16236358553256	5.10494992444516	4.14070580013321	CXXC finger 5
ENSMUSG00000062619	2310039H08Rik	67101	0.604185120865615	9.4083369067211	31.580746430743	0.000436506186808	0.015031093099125	FALSE	9.64848809345491	9.65639423747912	9.03922454227131	8.99414930198654	9.55440279992085	9.61976171028496	9.01668692212892	RIKEN cDNA 2310039H08 gene
ENSMUSG00000049804	Armcx4	100503043	-0.865445643858225	5.32204611286552	31.5787547735012	0.000436598914757	0.015031093099125	FALSE	5.06640776295145	4.90794632832711	5.81647376718955	5.72542035297452	4.76640829214429	4.91358746114095	5.77094706008203	armadillo repeat containing, X-linked 4
ENSMUSG00000032299	Commd4	66199	0.804838387163001	7.38911061952217	31.440806891228	0.000443081482243	0.01516097463246	FALSE	7.54688666990344	7.75352020901104	7.00861662766366	6.68727212448583	7.66876562939455	7.65639083610301	6.84794437607475	COMM domain containing 4
ENSMUSG00000024867	Pip5k1b	18719	0.745760233771778	6.0116733553186	31.4045117603154	0.000444806923289	0.015173611782548	FALSE	6.2474656246577	6.30761158531737	5.56598082970408	5.48296311748064	6.23458816817811	6.26322179271773	5.52447197359236	phosphatidylinositol-4-phosphate 5-kinase, type 1 beta
ENSMUSG00000030872	Gga2	74105	0.815912345197487	5.96337847905352	31.3320472261883	0.000448276863533	0.015226071043026	FALSE	6.11011302949824	6.213167486904	5.43798394768953	5.41628726520551	6.36903938565319	6.23077330068514	5.42713560644752	golgi associated, gamma adaptin ear containing, ARF binding protein 2
ENSMUSG00000022246	Rai14	75646	-0.67859133801315	7.61407820665201	31.2874901657463	0.000450427161966	0.015226071043026	FALSE	7.23180299328044	7.24556816633502	8.03461439188665	7.92545039901307	7.42781504995962	7.30172873652502	7.98003239544986	retinoic acid induced 14
ENSMUSG00000054484	Tmem62	96957	0.774722418631828	5.54671648971177	30.9470533315625	0.000467286576524	0.015572702328235	FALSE	5.79317879052124	5.80044714978894	5.04549307000231	5.03807538886471	5.82390626631304	5.80584406887441	5.04178422943351	transmembrane protein 62
ENSMUSG00000021114	Atp6v1d	73834	0.676820790199211	7.74350543956836	30.9330619600989	0.00046799609394	0.015572702328235	FALSE	8.04637622365349	7.99976566718858	7.36339940912076	7.23808869845733	7.87975981179638	7.97530056754615	7.30074405378905	ATPase, H+ transporting, lysosomal V1 subunit D
ENSMUSG00000024725	Ostf1	20409	0.783283861624094	6.73465223658421	30.8224792022748	0.000473651207202	0.0156795365603	FALSE	6.89818990902901	6.90457177714695	6.26079034859061	6.17654408675843	7.17367366787069	6.99214511801555	6.21866721767452	osteoclast stimulating factor 1
ENSMUSG00000073471	Rsph3a	66832	-0.8827990471602	7.02495990483501	30.77671193861	0.000476016526722	0.015711353738922	FALSE	6.60989434859978	6.6512902288644	7.21649802303289	7.7141838035415	6.56009981373103	6.60709479706507	7.46534091328719	radial spoke 3A homolog (Chlamydomonas)
ENSMUSG00000051851	Rtl8c	72865	0.862795724572905	5.71580572786778	30.5790091635947	0.000486404264765	0.015879729183797	FALSE	5.82732625926147	6.10092176800727	5.07666309516445	5.2148411054603	6.0550166613953	5.99442156288801	5.14575210031238	retrotransposon Gag like 8C
ENSMUSG00000059900	Tmem40	94346	-0.838163325587442	9.28636955317941	30.5716787186876	0.000486794808298	0.015879729183797	FALSE	8.66715104335177	9.1558520022862	9.70007863817501	9.75737162669961	8.80709998844101	8.87670101135966	9.72872513243731	transmembrane protein 40
ENSMUSG00000036537	Rnf113a1	69942	-2.20146035866634	8.68072991739817	38.5371932727227	0.000488922931661	0.015902786867317	FALSE	7.67044725890883	7.74707821823912	9.41939233323295	9.75079746791692	6.44362761352227	7.28705103022341	9.58509490057494	ring finger protein 113A1
ENSMUSG00000022337	Emc2	66736	-0.7138027479051	7.61989020383321	30.5011667718223	0.000490571431663	0.015910155793835	FALSE	7.31480755274883	7.4244738901688	8.04888075591784	7.95722943558311	7.12074436499138	7.286675269303	8.00305509575047	ER membrane protein complex subunit 2
ENSMUSG00000026110	Mgat4a	269181	0.807167400058848	5.31797832607344	30.4553439042239	0.000493045226506	0.015940732232137	FALSE	5.63706728462047	5.54653854753101	4.78813884858935	4.79473300482412	5.57145059580203	5.58501880931784	4.79143592670673	mannoside acetylglucosaminyltransferase 4, isoenzyme A
ENSMUSG00000005968	Tuft1	22156	-0.880587595574854	6.50344707711833	30.4310401402277	0.000494363578921	0.015940732232137	FALSE	6.04422421454258	5.86097718370125	6.87633305894173	7.04525964860482	6.32198316995904	6.07572818940096	6.96079635377328	tuftelin 1
ENSMUSG00000036596	Cpz	242939	0.777512105810739	5.61329707193105	30.3856367999139	0.000496838224726	0.01597449108178	FALSE	5.81155646742668	5.92644523794583	5.1350618232584	5.07626871220522	5.87991211548427	5.8726379402856	5.10566526773181	carboxypeptidase Z
ENSMUSG00000040701	Ap1g2	11766	-0.838671286591993	5.59807931374048	30.3436463897921	0.000499140562278	0.016002532238765	FALSE	5.28573919782695	5.0430069123767	5.93326354060879	6.13385051197414	5.28266456216012	5.20380355745459	6.03355702629147	adaptor protein complex AP-1, gamma 2 subunit
ENSMUSG00000030095	Tmem43	74122	0.699467444425082	6.41278216232516	30.2920618679327	0.000501987114939	0.016039989256041	FALSE	6.65978903912406	6.58913641217262	5.91779665171123	5.99669289391108	6.70461475530458	6.65118006886708	5.95724477281116	transmembrane protein 43
ENSMUSG00000051098	Mblac2	72852	1.01159257106428	4.88899207626022	30.2706246929169	0.00050317599686	0.016039989256041	FALSE	5.15542885001669	5.04571870653637	4.31720508485828	4.11310883054557	5.40009970737727	5.20041575464344	4.21515695770192	metallo-beta-lactamase domain containing 2
ENSMUSG00000022391	Rangap1	19387	0.742073101268712	7.66357135055484	30.1904372310593	0.00050765423036	0.016136770407672	FALSE	7.82069519313356	7.85893610980472	7.27473476464863	7.07007037141633	8.05682201345725	7.91215110546517	7.17240256803248	RAN GTPase activating protein 1
ENSMUSG00000062762	Ei24	13663	0.706358259233599	6.60688952997899	30.1168291745999	0.000511808680247	0.016159989168207	FALSE	6.80517220876802	6.78763838073875	6.19663124058472	6.09431770772499	6.94671140006791	6.84650732985822	6.14547447415486	etoposide induced 2.4 mRNA
ENSMUSG00000019564	Arid3a	13496	-0.866680815521802	6.26598679111307	30.1104757459334	0.000512169245139	0.016159989168207	FALSE	6.00031744690411	5.89896472035939	6.56352864282455	6.85985255795361	5.65585712635104	5.85171309787151	6.71169060038908	AT rich interactive domain 3A (BRIGHT-like)
ENSMUSG00000032401	Lctl	235435	-1.42862682345262	6.23249794661016	31.8202087594018	0.000513107677954	0.016159989168207	TRUE	5.58692383063906	5.81482616600866	7.13608547172301	6.6438791176843	4.94767316354983	5.44980772006585	6.88998229470366	lactase-like
ENSMUSG00000049734	Trex1	22040	-1.00278152457459	4.76952205457245	30.0727158745227	0.000514318686439	0.016159989168207	FALSE	4.34916219648915	4.45983769423226	5.13869623943159	5.40262411194432	4.04421785774001	4.28440591615381	5.27066017568796	three prime repair exonuclease 1
ENSMUSG00000035781	R3hdm4	109284	1.10650427475347	5.14635017052006	29.9325113921858	0.000522398374678	0.016281658535568	FALSE	5.1888207992214	5.55703081404718	4.5178020037345	4.27902765608265	5.67796535014658	5.47460565447172	4.39841482990857	R3H domain containing 4
ENSMUSG00000074748	Atxn7l3b	382423	0.614664098660566	7.93557176220322	29.7617143251693	0.000532455237953	0.016489097755599	FALSE	8.1225924784105	8.15019435740266	7.49647043941825	7.57749581795028	8.17849961654185	8.15042881745167	7.53698312868427	ataxin 7-like 3B
ENSMUSG00000042410	Agps	228061	0.901032328931303	5.8983304412735	29.7446171293396	0.000533475144117	0.016489097755599	TRUE	6.17329575020466	6.08118271592845	5.4673348862475	5.1118924354473	6.31285534462704	6.18911127025338	5.2896136608474	alkylglycerone phosphate synthase
ENSMUSG00000047777	Phf13	230936	0.837987952220938	5.01382965856231	29.6297185396894	0.000540392560315	0.016656893546466	FALSE	5.2695643969408	5.31803139268913	4.40055573876469	4.53240962013227	5.27844629478208	5.288680694804	4.46648267944848	PHD finger protein 13
ENSMUSG00000024640	Psat1	107272	0.68279648008498	8.5539868324699	29.60108373736	0.000542133819539	0.016664657436329	FALSE	8.7072838279536	8.8298394827917	8.22461630711515	7.98061259971863	8.82801196166701	8.78837842413743	8.10261445341689	phosphoserine aminotransferase 1
ENSMUSG00000062070	Pgk1	18655	0.811020413617617	5.96017231588266	29.5135445106451	0.000547500404865	0.016695545795309	FALSE	6.27248527017539	6.32831939335094	5.35333940476903	5.49844732540742	6.07751873795532	6.22610780049388	5.42589336508823	phosphoglycerate kinase 1
ENSMUSG00000023845	Lnpep	240028	0.957197014675118	5.88683695890565	29.4763803910918	0.000549798693774	0.016695545795309	FALSE	6.2100076577822	6.00796641369068	5.41659456913401	5.05729843616311	6.34758788988079	6.18852065378456	5.23694650264856	leucyl/cystinyl aminopeptidase
ENSMUSG00000040006	Ginm1	215751	-0.704871197342864	6.70061632454874	29.4439124836139	0.000551816376832	0.016695545795309	FALSE	6.44003119186783	6.4525923135172	7.01033299874571	7.14553510901726	6.23219953326241	6.37494101288248	7.07793405388148	glycoprotein integral membrane 1
ENSMUSG00000015149	Sirt2	64383	-0.930884807385259	6.88651622808927	29.427637817523	0.000552831208977	0.016695545795309	FALSE	6.49495284410772	6.6512902288644	7.22568766929029	7.49983299913599	6.1345381128494	6.4269270619405	7.36276033421314	sirtuin 2
ENSMUSG00000022516	Nudt16l1	66911	0.731670319958478	7.99596473020316	29.3767990510995	0.000556016306999	0.016723834567237	FALSE	8.35539080389765	8.22881002877528	7.64085455119913	7.37816832070026	8.14428985432808	8.24283022900034	7.5095114359497	nudix (nucleoside diphosphate linked moiety X)-type motif 16-like 1
ENSMUSG00000039137	Whrn	73750	1.83284001707867	4.83472455100199	30.9248434017518	0.000559778409299	0.016791851532565	FALSE	4.95600387461925	5.11965985861321	3.86734365582373	3.09766792330536	5.7470168531793	5.27422686213725	3.48250578956454	whirlin
ENSMUSG00000031370	Zrsr2	22184	0.854873411457029	5.01130287167618	29.2150298393265	0.000566304131756	0.016849675268979	FALSE	5.30616975158479	5.3510207687947	4.52550411268678	4.37626595125578	5.21169413105537	5.28962821714495	4.45088503197128	zinc finger (CCCH type), RNA binding motif and serine/arginine rich 2
ENSMUSG00000069300	H2bc11	319183	0.765433627220323	9.53879924943121	29.192901867316	0.000567729696703	0.016849675268979	FALSE	9.59211808867055	9.77471762977011	8.9869229071454	9.07855606589156	9.99898382260594	9.7886065136822	9.03273948651848	H2B clustered histone 11
ENSMUSG00000025439	Clns1a	12729	0.793573895901202	6.0396526907821	29.1351390665404	0.000571472048478	0.016874807059837	FALSE	6.25620521676757	6.25373821482279	5.63675210327338	5.39028155485286	6.40009350089127	6.30334564416054	5.51351682906312	chloride channel, nucleotide-sensitive, 1A
ENSMUSG00000078676	Casc3	192160	0.64473108363603	7.20826314255312	29.0751710421442	0.000575389748758	0.016942199733827	FALSE	7.355129874862	7.43148924079412	6.80613662728328	6.77365306999677	7.50553005352935	7.43071638972849	6.78989484864003	cancer susceptibility candidate 3
ENSMUSG00000001891	Ugp2	216558	-0.786804779439412	5.53756535879596	29.0026675268029	0.00058017104779	0.017012715638013	FALSE	5.19978187978182	5.28714033047665	5.98794590660524	5.91573310705314	5.02698287480578	5.17130169502142	5.95183950682919	UDP-glucose pyrophosphorylase 2
ENSMUSG00000038619	Ensa	56205	-0.967148818278206	4.93452373531992	28.9928000388666	0.000580825576345	0.017012715638013	FALSE	4.60317182942808	4.61762930605509	5.40276507824212	5.45097561062049	4.17057527758634	4.46379213768984	5.4268703444313	endosulfine alpha
ENSMUSG00000006442	Srm	20810	0.888775622457257	6.77305896116559	28.9034420815703	0.000586794817342	0.017142682013693	FALSE	6.89339321827749	6.94316248833542	6.24663019693402	6.11295396780533	7.31974573074191	7.05210047911827	6.17979208236967	spermidine synthase
ENSMUSG00000032231	Anxa2	12306	0.69157925448809	9.54815612064283	28.8490012980141	0.000590468915714	0.01720509556752	FALSE	9.64147039875138	9.78798820212905	9.18654382502846	8.99806273017799	9.91668161163997	9.7820467375068	9.09230327760323	annexin A2
ENSMUSG00000043445	Pgp	67078	0.787196918045704	8.61352296388386	28.7277866108699	0.000598752644375	0.017278501084003	FALSE	8.77806385173926	8.86596211262791	8.27145810692908	7.88893754914763	8.98512773117095	8.87638456517937	8.08019782803835	phosphoglycolate phosphatase
ENSMUSG00000033953	Ppp3r1	19058	0.64529636930615	7.99710037993312	28.7218055638778	0.000599165110429	0.017278501084003	FALSE	8.10585621902702	8.24305749602805	7.60017615066476	7.55472939314881	8.30790315430812	8.2189389564544	7.57745277190678	protein phosphatase 3, regulatory subunit B, alpha isoform (calcineurin B, type I)
ENSMUSG00000020593	Lpin1	14245	-0.951859963527463	5.23922023128915	28.6768196072472	0.000602278778385	0.017323643319674	FALSE	5.01082913195118	4.79358888907536	5.65790970194598	5.79260930489141	4.52246796361628	4.77562866154761	5.72525950341869	lipin 1
ENSMUSG00000045409	Trim39	79263	-0.726178610416544	5.7298487982915	28.6168518238269	0.000606460723503	0.017362169947156	FALSE	5.42821354319141	5.46480913998296	6.09599315354029	6.13772574147447	5.29759190454738	5.39687152924058	6.11685944750738	tripartite motif-containing 39
ENSMUSG00000024165	Jpt2	52009	-0.928865916654849	4.79698493566086	28.6131273719158	0.000606721641732	0.017362169947156	FALSE	4.16700176869179	4.58973653888315	5.25049488450548	5.29360772729317	4.29880816725582	4.35184882494359	5.27205130589933	Jupiter microtubule associated homolog 2
ENSMUSG00000020629	Adi1	104923	-1.01896419115642	7.42945119711031	28.8619901813849	0.000619540109187	0.017593995638817	FALSE	6.99924299586105	6.69123942086883	7.64284760701054	8.20465520382822	7.08611226704915	6.92553156125967	7.92375140541938	acireductone dioxygenase 1
ENSMUSG00000036333	Kidins220	77480	-0.594227140595398	7.63428729520549	28.3081126117842	0.000628571251299	0.017671064650212	FALSE	7.41983934209183	7.36573229628565	7.93023027374362	7.98921746819283	7.31496507800649	7.36684557212799	7.95972387096823	kinase D-interacting substrate 220
ENSMUSG00000032393	Dpp8	74388	-0.72927838089063	6.64288190151766	28.2315774657074	0.00063420652312	0.017761730053254	FALSE	6.36451928022283	6.4088139423951	7.11869519352898	6.94202917703618	6.1363319940991	6.30322173890568	7.03036218528258	dipeptidylpeptidase 8
ENSMUSG00000029838	Ptn	19242	0.863872099599753	7.72526619949155	28.2212580434889	0.000634971134266	0.017761730053254	TRUE	7.98328121045774	7.94125807397418	6.88646188710718	7.37324604682897	8.10403317275982	8.00952415239725	7.12985396696807	pleiotrophin
ENSMUSG00000001794	Capns1	12336	0.88469638324381	8.1648934350654	28.1805492064313	0.000637998622194	0.017801911680131	FALSE	8.32595568294008	8.35756860975294	7.75602066252871	7.36500475186704	8.66191197998527	8.44847875755943	7.56051270719787	calpain, small subunit 1
ENSMUSG00000025130	P4hb	18453	0.738970366482963	8.79683271359557	27.900953093045	0.000659283871526	0.018259225837875	FALSE	8.86373853909965	9.01108234928478	8.2764591601697	8.34423237375454	9.24524913611732	9.04002334150058	8.31034576696212	prolyl 4-hydroxylase, beta polypeptide
ENSMUSG00000042606	Hirip3	233876	-0.811680534395031	5.57850101486619	27.8537223330049	0.000662966094463	0.018284852816817	FALSE	5.37009996612649	5.13628464144579	5.91432116584128	6.09052149175459	5.08637626789841	5.19758695849023	6.00242132879794	HIRA interacting protein 3
ENSMUSG00000033629	Hacd3	57874	0.778076709360731	8.76772539678922	27.8471878991967	0.000663477544341	0.018284852816817	FALSE	9.21822249442326	9.04561439533937	8.18944421467416	8.3151536732076	8.79703435210853	9.02029041395705	8.25229894394088	3-hydroxyacyl-CoA dehydratase 3
ENSMUSG00000007564	Ppp2r1a	51792	0.611398623821821	8.67877613040629	27.8239526022828	0.00066530014496	0.018288967322016	FALSE	8.78737872469915	8.95132485907038	8.24371102788765	8.3204199143468	8.93478640087116	8.89116332821357	8.28206547111723	protein phosphatase 2, regulatory subunit A, alpha
ENSMUSG00000069273	H3c6	319151	0.693877103760414	6.38808997981668	27.8036735606664	0.000666895939528	0.018288967322016	FALSE	6.54356439488387	6.6184237022831	5.8816871413285	5.9904963375377	6.7101049035205	6.62403100022916	5.9360917394331	H3 clustered histone 6
ENSMUSG00000022686	B3gnt5	108105	-0.994207043415768	4.68704895120562	27.5917109584018	0.000683863654894	0.018673742591821	FALSE	4.08514636933785	4.2337257575735	4.94761411876645	5.39824623536609	4.32558063119311	4.21481758603482	5.17293017706627	UDP-GlcNAc:betaGal beta-1,3-N-acetylglucosaminyltransferase 5
ENSMUSG00000022051	Bnip3l	12177	-0.604870454263225	8.68902469812823	27.5636677145954	0.000686148513358	0.018679600282151	FALSE	8.49911815770522	8.31014473676698	9.07845012312986	8.95999354805319	8.43368291528089	8.4143152699177	9.01922183559152	BCL2/adenovirus E1B interacting protein 3-like
ENSMUSG00000067847	Romo1	67067	0.795585282612241	6.60107500374737	27.5375583809381	0.000688284335296	0.018692265601035	FALSE	6.67374503811368	6.91690381812371	5.96285265467169	6.18382403481572	6.99334117188535	6.86133000937425	6.07333834474371	reactive oxygen species modulator 1
ENSMUSG00000027479	Mapre1	13589	0.945876586615893	8.67709728951197	27.8956539807755	0.000692317019927	0.018756259409105	FALSE	9.05150463561984	8.9625794302057	8.3130768628996	7.7037651807009	8.93817937522779	8.98408781368444	8.00842102180025	microtubule-associated protein, RP/EB family, member 1
ENSMUSG00000078765	U2af1l4	233073	0.799870267707924	4.89664319051235	27.3692273278715	0.000702254426877	0.01891151548241	FALSE	5.19735327087057	5.12607096839278	4.35875591666189	4.39797017976317	5.15859489526353	5.16067304484229	4.37836304821253	U2 small nuclear RNA auxiliary factor 1-like 4
ENSMUSG00000055435	Maf	17132	-0.930348349204147	5.76022759043352	27.3327842462182	0.000705325154192	0.01891151548241	TRUE	5.15741601959589	5.5376139913539	6.04393458061603	6.41371121742239	5.23638794859574	5.31047265318185	6.22882289901921	avian musculoaponeurotic fibrosarcoma oncogene homolog
ENSMUSG00000036078	Sigmar1	18391	0.943188551149	5.48730540121623	27.2425066401378	0.000713004179362	0.019040104446007	FALSE	5.65271419360135	5.70520505896587	5.00591584936858	4.70056935697114	5.99229853262963	5.78340592839895	4.85324260316986	sigma non-opioid intracellular receptor 1
ENSMUSG00000034723	Tmx4	52837	0.703654137763707	7.63160272637081	27.1760666988374	0.00071872199759	0.019101616225726	FALSE	8.02214041812449	7.82379788165933	7.25633899369706	7.08107158179333	7.75948726069993	7.86847518682792	7.1687052877452	thioredoxin-related transmembrane protein 4
ENSMUSG00000028879	Stx12	100226	-0.929530932152125	5.25542654483037	27.0391821699758	0.00073068296869	0.019373487527664	FALSE	4.98003274899764	4.60930821835873	5.55661415885008	5.89145648148363	4.8404144188488	4.80991846206839	5.72403532016686	syntaxin 12
ENSMUSG00000041264	Uspl1	231915	-0.67076912605761	7.28115961749975	26.9679228982707	0.000737007491839	0.019422780223886	FALSE	7.06465962572018	6.97810516482123	7.75888224172734	7.51927286266663	6.8787928788141	6.97385255645184	7.63907755219699	ubiquitin specific peptidase like 1
ENSMUSG00000038429	Usp5	22225	1.12727907284393	6.04556742672376	27.2819643199068	0.000737647733435	0.019422780223886	FALSE	5.99473394077965	6.406393315065	5.2429432778278	5.31629908554007	6.70020107375933	6.36710944320133	5.27962118168394	ubiquitin specific peptidase 5 (isopeptidase T)
ENSMUSG00000028729	Ebna1bp2	69072	1.05387803715357	5.35338020453863	26.9579034275873	0.000737902201863	0.019422780223886	FALSE	5.87265404447237	5.60298037917348	4.87958493456659	4.36889685187998	5.55637102589772	5.67733514984785	4.62424089322329	EBNA1 binding protein 2
ENSMUSG00000027404	Snrpb	20638	0.667873925238362	6.47593679478182	26.920863692921	0.000741221481419	0.019422780223886	FALSE	6.72554268155464	6.67389139485222	5.95173617759085	6.12886599493995	6.71787967151122	6.70577124930603	6.0403010862654	small nuclear ribonucleoprotein B
ENSMUSG00000015937	Macroh2a1	26914	-0.634287826211372	6.33827411511714	26.8210529274643	0.000750258718864	0.019536462833604	FALSE	6.10314266832999	6.06254254731479	6.69612460706769	6.66864339402663	5.99004270162636	6.05190930575705	6.68238400054716	macroH2A.1 histone
ENSMUSG00000010067	Rassf1	56289	0.688752207717916	6.40148166453859	26.8151439773572	0.000750798017557	0.019536462833604	FALSE	6.67081911944967	6.7195917913014	5.97416514921275	5.93331446309467	6.51423717976695	6.63488269683934	5.95373980615371	Ras association (RalGDS/AF-6) domain family member 1
ENSMUSG00000021598	Med10	28077	0.839717036852307	7.50371049463144	26.7860796151838	0.000753457688467	0.019560181151398	FALSE	7.53009724569052	7.76137780189269	7.0000040085407	6.89041583607425	8.01669211151035	7.76938905303119	6.94520992230747	mediator complex subunit 10
ENSMUSG00000021288	Klc1	16593	1.40488242076325	7.0966595005589	28.4938311428987	0.000760521704702	0.019692506194226	TRUE	7.70992129862012	7.76785676233026	6.16931223761171	6.0494865080914	6.89193018727469	7.45656941607502	6.10939937285155	kinesin light chain 1
ENSMUSG00000026782	Abi2	329165	-0.584604778731918	6.95390315375236	26.6706598712295	0.000764135961106	0.019700270204649	FALSE	6.6701529211203	6.73054856208775	7.26729513802814	7.28133036413942	6.67579622041237	6.69216590120681	7.27431275108378	abl-interactor 2
ENSMUSG00000033009	Ogfod1	270086	0.880646889770439	4.8927585431991	26.590661814774	0.000771647593719	0.019844347207081	FALSE	5.09016540985492	5.08183761427382	4.35875591666189	4.27434144276091	5.34810244656823	5.17336849023232	4.3165486797114	2-oxoglutarate and iron-dependent oxygenase domain containing 1
ENSMUSG00000034453	Polr3b	70428	1.48837149790401	5.77817589938676	27.9483648830684	0.000773271550834	0.019844347207081	TRUE	5.96220253903348	6.09563309897486	5.1071029374301	4.22904637158781	6.49832519255589	6.18538694352141	4.66807465450895	polymerase (RNA) III (DNA directed) polypeptide B
ENSMUSG00000005575	Ube2m	22192	0.810943574042166	6.92457633710107	26.5064677766806	0.000779652566629	0.019916741022871	FALSE	6.96930744809394	7.20277653430695	6.47779634116448	6.29406195071765	7.38518062402924	7.18575486881004	6.38592914594106	ubiquitin-conjugating enzyme E2M
ENSMUSG00000025724	Sec11a	56529	0.695977966473464	7.89681803322962	26.4571989965046	0.000784384799015	0.019991985230463	FALSE	8.18398579830192	8.24231890349873	7.52748561726793	7.35060736093674	7.96727951128054	8.13119473769373	7.43904648910233	SEC11 homolog A, signal peptidase complex subunit
ENSMUSG00000028381	Ugcg	22234	0.671975265546334	7.36140029426355	26.4323977238797	0.000786780447376	0.020004307198973	FALSE	7.43918410379378	7.6313428725823	6.96928032199425	6.8769014845255	7.69715521404646	7.58922739680751	6.92309090325988	UDP-glucose ceramide glucosyltransferase
ENSMUSG00000005483	Dnajb1	81489	0.698751295058119	10.4425540289096	26.4100890872399	0.000788943093207	0.020004307198973	FALSE	10.8116409225827	10.6397476303154	10.1350734391353	9.81638763826082	10.5879227278592	10.6797704269191	9.97573053869805	DnaJ heat shock protein family (Hsp40) member B1
ENSMUSG00000028804	Csmd2	329942	-1.25869637023498	5.99556827493109	27.4497641828996	0.000792671185343	0.0200207627377	FALSE	5.34946771533502	5.75145492393481	6.74642339841242	6.46059273083212	4.85290627130543	5.31794297019175	6.60350806462227	CUB and Sushi multiple domains 2
ENSMUSG00000001518	Itfg2	101142	0.824212923091362	5.31582954617939	26.3172697948443	0.000798020877685	0.020110485586519	FALSE	5.51072841843682	5.49885034790927	4.72766009251172	4.8254911357401	5.7414876271428	5.58368879782963	4.77657561412591	integrin alpha FG-GAP repeat containing 2
ENSMUSG00000023147	Get1	71446	0.74130418369642	6.37809215866657	26.2825522272894	0.000801449599624	0.020151504652119	FALSE	6.63299184803659	6.64101558348112	5.71908066147952	6.0499693703501	6.61338439752783	6.62913060968185	5.88452501591481	guided entry of tail-anchored proteins factor 1
ENSMUSG00000032939	Nup93	71805	0.708873305511705	6.99071555778114	26.2213295465448	0.000807540694925	0.020213809475428	FALSE	7.12084486550786	7.14988176131655	6.55084758627966	6.50427224716916	7.41075375335646	7.22716012672696	6.52755991672441	nucleoporin 93
ENSMUSG00000086290	Snhg12	100039864	-0.977440745184047	9.27500340061872	26.9971566719829	0.000811916315584	0.020237732030791	FALSE	8.69183897057118	9.14759205706809	9.67659896144032	9.87555185261308	8.48875170476322	8.77606091080083	9.7760754070267	small nucleolar RNA host gene 12
ENSMUSG00000023456	Tpi1	21991	0.637349899822429	7.95349371538386	26.1412669350156	0.000815593241183	0.020242240240667	FALSE	8.27496059816292	8.16683442363352	7.61601932019004	7.4588071242397	8.07749302662926	8.1730960161419	7.53741322221487	triosephosphate isomerase 1
ENSMUSG00000000320	Alox12	11684	-0.991760471842014	6.01514426555897	26.1381082038742	0.000815912981369	0.020242240240667	FALSE	5.56542671390715	5.76632806865312	6.71392934865849	6.3004143434927	5.23812373485656	5.52329283913894	6.50717184607559	arachidonate 12-lipoxygenase
ENSMUSG00000046417	Lrrc75a	192976	-0.843316045691957	5.00552958085942	26.1130396381484	0.000818456058735	0.020260408940686	FALSE	4.58235565471145	4.59826734882408	5.60376076401351	5.26289077069763	4.6655670430033	4.61539668217961	5.43332576735557	leucine rich repeat containing 75A
ENSMUSG00000021051	Ppp2r5e	26932	-0.867754762978583	5.19762291502905	26.0022420634124	0.000829814573643	0.020496236786947	FALSE	4.87445457919026	4.94559419651177	5.63427358056087	5.66149920640961	4.52756534204703	4.78253803924969	5.64788639348524	protein phosphatase 2, regulatory subunit B', epsilon
ENSMUSG00000025420	Katnal2	71206	-0.880400757437383	5.15279098340329	25.9456407571125	0.000835692692363	0.020550693483181	FALSE	4.7139103119856	4.81085867778985	5.38941744902245	5.79986209825084	4.70054602998181	4.74177167325242	5.59463977363665	katanin p60 subunit A-like 2
ENSMUSG00000039270	Megf9	230316	-1.03323585114225	5.77715206977265	25.8082296315394	0.000850179727038	0.020861098609266	FALSE	5.40524824800554	5.44440315255014	6.50580834551409	6.06157533400771	4.93304024553064	5.26089721536211	6.2836918397609	multiple EGF-like-domains 9
ENSMUSG00000022240	Ctnnd2	18163	-0.827563672480844	4.82163495015948	25.7677269187752	0.000854509296668	0.020914837300847	TRUE	4.55745962493417	4.50184864968049	5.2078836435957	5.29531068696947	4.24603327496078	4.43511384985848	5.25159716528259	catenin (cadherin associated protein), delta 2
ENSMUSG00000001025	S100a6	20200	0.747991018437049	7.83581946776078	25.752833057549	0.000856108274536	0.020914837300847	FALSE	8.30932393496652	7.91053197520492	7.36098001899662	7.32675931781935	8.01981147852775	8.0798891295664	7.34386966840798	S100 calcium binding protein A6 (calcyclin)
ENSMUSG00000030431	Tmem238	664968	-0.677200158082307	5.69165678737182	25.638118441083	0.00086854925016	0.021080688850411	FALSE	5.40419563439233	5.32223268713311	6.08886311280025	6.02088904298803	5.42854508090495	5.38499113414346	6.05487607789414	transmembrane protein 238
ENSMUSG00000025509	Pnpla2	66853	0.642692156540938	7.21324351327787	25.5911745981978	0.000873705108118	0.021114225604178	FALSE	7.55236082107646	7.37896436889058	6.73151703253178	6.85867906883844	7.37032247838604	7.43388255611769	6.79509805068511	patatin-like phospholipase domain containing 2
ENSMUSG00000079043	Fastkd5	380601	-0.691604114353247	5.81641961415031	25.5111594907728	0.000882581154744	0.021282759785422	FALSE	5.57855002181521	5.37601694911844	6.18561289493037	6.18904737506201	5.54571189181636	5.50009295425	6.18733013499619	FAST kinase domains 5
ENSMUSG00000044287	Nrn1l	234700	0.812091140218991	5.17323261010308	25.4675680465022	0.000887463892928	0.021308655575049	FALSE	5.35274511974818	5.52143103117994	4.53507428270372	4.74648448324354	5.44617160262787	5.440115917852	4.64077938297363	neuritin 1-like
ENSMUSG00000033793	Atp6v1h	108664	0.60965698453509	7.65214779103729	25.4268025546895	0.00089206049908	0.021373158295943	FALSE	7.86317212560005	7.79601548051175	7.3302528367577	7.18133331910868	7.93422926571798	7.86447229060993	7.25579307793319	ATPase, H+ transporting, lysosomal V1 subunit H
ENSMUSG00000029512	Ulk1	22241	0.80103728241128	5.32117740985812	25.3910309503358	0.000896118399742	0.021424505928873	FALSE	5.58175102696898	5.55036755462435	4.65038828629468	4.93468487720388	5.62803688814905	5.58671848991412	4.79253658174928	unc-51 like kinase 1
ENSMUSG00000029076	Sdf4	20318	-1.04804946768009	4.83830041216343	25.2407366824101	0.000913420379405	0.021699067144717	FALSE	4.3979523387478	4.36413307656998	5.02254442308862	5.64238849176724	4.24753625588082	4.3365405570662	5.33246645742793	stromal cell derived factor 4
ENSMUSG00000032850	Rnft2	269695	-0.899039058173396	6.16286128786245	25.2048214181909	0.000917616260127	0.021729227702786	FALSE	5.62807897036789	5.67732387174015	6.35619612462333	6.86102509332765	5.89584583848632	5.73374956019812	6.60861060897549	ring finger protein, transmembrane 2
ENSMUSG00000006699	Cdc42	12540	1.27950016625883	6.86742157877225	26.4475273192006	0.000923988735337	0.021765284125646	FALSE	7.31003838626364	7.45819699375469	6.3123459764073	5.5475031409093	6.94191144793149	7.2367156093166	5.9299245586583	cell division cycle 42
ENSMUSG00000036733	Rbm42	68035	0.631006200422007	7.71812274535597	24.9530645194719	0.000947710729337	0.022223432289953	FALSE	7.79511934759639	8.04651803173484	7.33109562252894	7.28626238356175	7.96120208554229	7.93427982162451	7.30867900304535	RNA binding motif protein 42
ENSMUSG00000018736	Ndel1	83431	-0.606308292690189	8.6437376799103	24.9304490675005	0.000950473760929	0.022223432289953	FALSE	8.48412812592147	8.40533182405674	8.96929435126782	8.98243470964934	8.20797180092197	8.36581058363339	8.97586453045858	nudE neurodevelopment protein 1 like 1
ENSMUSG00000030513	Pcsk6	18553	0.679982621814652	5.77706021556793	24.9068376997688	0.000953369157134	0.022223432289953	FALSE	6.0183160315188	5.96276850112875	5.30690864519969	5.36780061298277	6.04687272477941	6.00931908580899	5.33735462909123	proprotein convertase subtilisin/kexin type 6
ENSMUSG00000021277	Traf3	22031	0.727366183701125	6.72898067114843	24.8548115369621	0.000959787760639	0.022265964400173	FALSE	6.85133156225962	6.92100219747063	6.14458870767473	6.35514215803681	7.14111712858783	6.97115029610603	6.24986543285577	TNF receptor-associated factor 3
ENSMUSG00000036285	Noa1	56412	-0.800307541930465	7.02950979062037	24.8437149649861	0.000961163714835	0.022265964400173	FALSE	6.80562830873173	6.77888808591462	7.51323199286689	7.391014322406	6.33973846760001	6.64141828741545	7.45212315763645	nitric oxide associated 1
ENSMUSG00000053198	Prx	19153	-0.892447867095477	5.86711481244912	24.798500390271	0.000966795643723	0.022350157970274	TRUE	5.54709058907609	5.52042920200075	6.08226469303036	6.54348166027583	5.25646865605431	5.44132948237705	6.31287317665309	periaxin
ENSMUSG00000045691	Thtpa	105663	-0.684370705747923	5.89874335461455	24.5819241980194	0.000994348156843	0.022752068562207	FALSE	5.45793798156992	5.61112601708698	6.23107002440159	6.30099044918052	5.68758666002893	5.58555021956194	6.26603023679105	thiamine triphosphatase
ENSMUSG00000002812	Flii	14248	0.731458191375901	5.84067666444171	24.4568697898797	0.001010702197875	0.022944073224844	FALSE	6.07762012956585	5.97348951146861	5.28892037634599	5.43757601863353	6.20444215815911	6.08518393306452	5.36324819748976	flightless I actin binding protein
ENSMUSG00000018574	Acadvl	11370	0.682561770991495	5.93659025684803	24.4026392032378	0.001017898064348	0.023055185105231	FALSE	6.17759766790614	6.25096645022271	5.46939088884006	5.5197832936259	6.07686168385272	6.16847526732719	5.49458709123298	acyl-Coenzyme A dehydrogenase, very long chain
ENSMUSG00000035824	Tk2	57813	-0.729220192246493	6.14114616299589	24.3652904577687	0.001022890921446	0.023121467717292	FALSE	5.96720053796645	5.82117112521045	6.47431846763457	6.58501796471645	5.61151683130325	5.79996283149338	6.52966821617551	thymidine kinase 2, mitochondrial
ENSMUSG00000029456	Acad10	71985	0.7562263223068	4.96708260590685	24.318482490863	0.00102919135614	0.023163405949735	FALSE	5.246813452605	5.19599344478172	4.41762853299688	4.53812945125106	5.2155685350757	5.21945847748747	4.47787899212397	acyl-Coenzyme A dehydrogenase family, member 10
ENSMUSG00000038280	Ostm1	14628	0.654728265938813	7.1029201182945	24.2876496241738	0.001033367871968	0.023163405949735	FALSE	7.17769842692752	7.34110773246043	6.71392934865849	6.64069658663393	7.45649198590524	7.3250993817644	6.67731296764621	osteopetrosis associated transmembrane protein 1
ENSMUSG00000020184	Mdm2	17246	0.614423333999931	7.39658302199863	24.2860106590984	0.001033590469637	0.023163405949735	FALSE	7.58511178440335	7.51145333315786	6.97049442867905	7.02738484961518	7.72891245223491	7.60849252326537	6.99893963914712	transformed mouse 3T3 cell double minute 2
ENSMUSG00000003363	Pld3	18807	0.852013783077966	7.77336279806476	24.2827491284702	0.001034033614961	0.023163405949735	FALSE	7.81222710743217	7.95702656240657	7.25462407550633	7.15695477468572	8.34544516451218	8.03823294478364	7.20578942509603	phospholipase D family, member 3
ENSMUSG00000067071	Hes6	55927	0.827949819426306	4.82447106932109	24.2483960697154	0.001038715548146	0.023163405949735	FALSE	4.9939335403535	5.03909992373059	4.34331841164327	4.22800691628782	5.24336219780641	5.09213188729683	4.28566266396555	hairy and enhancer of split 6
ENSMUSG00000041438	Utp4	21771	0.628448852603517	6.4243683857378	24.2257089780878	0.001041821990725	0.023174843447761	FALSE	6.64060956344425	6.5631877921322	6.0278085690734	6.00965479031965	6.7199412086361	6.64124618807085	6.01873167969652	UTP4 small subunit processome component
ENSMUSG00000022400	Rbx1	56438	0.658612143899091	8.76695486511604	24.1021237092534	0.001058948204653	0.023400420647694	FALSE	9.11638615382822	9.06390401942325	8.35374012048705	8.32149752607172	8.78421069234604	8.98816695519917	8.33761882327939	ring-box 1
ENSMUSG00000042712	Tceal9	22381	0.691331410617861	8.59603702051861	24.0796207211018	0.001062104179218	0.023400420647694	FALSE	8.89695090453396	8.82836378265366	8.32112017060385	7.94142741731714	8.7742291901324	8.83318129244	8.13127379396049	transcription elongation factor A like 9
ENSMUSG00000041654	Slc39a11	69806	0.791904609381152	5.93941768990008	23.9862357859247	0.001075326705188	0.023492758387166	FALSE	6.07299098159583	6.11060357139714	5.49223813089863	5.34451687416699	6.40544546727129	6.19634667342142	5.41837750253281	solute carrier family 39 (metal ion transporter), member 11
ENSMUSG00000058013	Septin11	52398	0.854978404226562	7.36803995688466	23.9857222144276	0.001075399986479	0.023492758387166	FALSE	7.81110955135606	7.43407888614083	6.99896703056517	6.56788655369064	7.68392097558072	7.64303647102587	6.78342679212791	septin 11
ENSMUSG00000002297	Dbf4	27214	-1.06201292365895	5.21124699174906	23.9739535411557	0.001077080955173	0.023492758387166	FALSE	4.67952129267958	5.03074036173513	5.85289666054582	5.62776694614893	4.29637230697984	4.66887798713151	5.74033180334737	DBF4 zinc finger
ENSMUSG00000004610	Etfb	110826	0.74743575400457	10.064656219929	23.9737496060658	0.001077110112844	0.023492758387166	FALSE	10.1662523001092	10.265215339089	9.73590623497046	9.38709251683537	10.5044626602596	10.3119767664859	9.56149937590291	electron transferring flavoprotein, beta polypeptide
ENSMUSG00000025817	Nudt5	53893	0.701742056770096	7.18456787231221	23.9171771354926	0.001085236596209	0.023623953842375	FALSE	7.43515891677664	7.2714422398056	6.84469071448712	6.59702985801636	7.55469345806251	7.42043153821492	6.72086028625174	nudix (nucleoside diphosphate linked moiety X)-type motif 5
ENSMUSG00000020955	Ap4s1	11782	-0.789929122047254	7.24456817073731	23.8885010919884	0.001089384932658	0.023668209731093	FALSE	6.8355386190352	7.03448371450061	7.8670330523846	7.42701677444098	6.74570858326716	6.87191030560099	7.64702491341279	adaptor-related protein complex AP-4, sigma 1
ENSMUSG00000029467	Atp2a2	11938	0.653094182800649	7.18218964974189	23.5983642658763	0.001132485573697	0.024182024969657	FALSE	7.5053044314484	7.45061551210249	6.83917216071308	6.67199565006112	7.25767306482175	7.40453100279088	6.7555839053871	ATPase, Ca++ transporting, cardiac muscle, slow twitch 2
ENSMUSG00000057113	Npm1	18148	0.608028412607579	9.69604841882678	23.3969935491039	0.001163650176722	0.024612631053576	FALSE	9.97899053119202	9.85773867643103	9.43985166089088	9.14912650701037	9.88875467213825	9.9084946265871	9.29448908395063	nucleophosmin 1
ENSMUSG00000025723	Nmb	68039	1.05972972717255	4.8277957314453	23.3635484948951	0.001168928947035	0.02466825399838	FALSE	4.89266560615219	5.05112705074135	4.21135591170012	4.02936776920874	5.46866731155579	5.13748665614978	4.12036184045443	neuromedin B
ENSMUSG00000044726	Erich5	239368	-0.666804355914389	6.3110493103756	23.2760574245111	0.001182879452115	0.024757102790993	FALSE	6.0543244097309	6.07586998374295	6.55179075586819	6.78151807654128	5.88979658081269	6.00666365809552	6.66665441620473	glutamate rich 5
ENSMUSG00000024742	Fen1	14156	0.75220135908191	5.66797149319607	23.2675216042002	0.001184251545794	0.024757102790993	FALSE	5.76393534972747	5.97846551458765	5.26841180534371	5.08164328832774	6.00900332494225	5.91713472975246	5.17502754683573	flap structure specific endonuclease 1
ENSMUSG00000048707	Tprn	97031	0.703830416853613	5.71109838130842	23.25346681261	0.001186515101432	0.024757102790993	FALSE	5.88507726763625	5.89069286162713	5.30467233911203	5.2037368123586	6.06845690079977	5.94807567668772	5.25420457573532	taperin
ENSMUSG00000013160	Atp6v0d1	11972	0.590463480747343	7.96393583354877	23.2490071701793	0.001187234460423	0.024757102790993	FALSE	8.2029818990724	8.16538736422902	7.6921469130508	7.46386699028223	8.14590358273287	8.17142428201143	7.57800695166652	ATPase, H+ transporting, lysosomal V0 subunit D1
ENSMUSG00000031351	Zfp185	22673	-0.762189373489933	6.15433232719109	23.226317390656	0.00119090282297	0.024757102790993	FALSE	5.54551517309534	5.92791586362591	6.64046636849435	6.47291598669747	5.90562210332556	5.79301771334894	6.55669117759591	zinc finger protein 185
ENSMUSG00000068823	Csde1	229663	-0.710739284848991	7.10369862880268	23.2257370378492	0.001190996835949	0.024757102790993	FALSE	6.72831668973211	6.93588671467392	7.31570720801807	7.63817944695297	6.65485580481909	6.77301973640837	7.47694332748552	cold shock domain containing E1, RNA binding
ENSMUSG00000037824	Tspan14	52588	-0.797815648981222	8.47802207031331	23.2158068678863	0.001192606882147	0.024757102790993	FALSE	8.32289531783351	8.1445132153427	8.77206915108181	9.0210607349948	7.80076005904039	8.08938953073887	8.89656494303831	tetraspanin 14
ENSMUSG00000030747	Dgat2	67800	0.752071033771966	5.64209807010959	23.1424110139785	0.001204591328254	0.024911373871332	FALSE	5.82970298303728	5.94689881839398	4.98951199579235	5.30025266706648	5.90637138684261	5.89432439609129	5.14488233142941	diacylglycerol O-acyltransferase 2
ENSMUSG00000020917	Acly	104112	0.64492570642485	8.0000579255946	23.095697236459	0.001212296988984	0.024980462264718	FALSE	8.19498353519855	8.12380968805101	7.69884160934196	7.45213178223716	8.34499271478993	8.2212619793465	7.57548669578956	ATP citrate lyase
ENSMUSG00000051344	Plekhm3	241075	-0.813366443908257	5.06361379894878	22.9484012968786	0.001236998687946	0.025201614689752	FALSE	4.89566471214981	4.65974366783324	5.52430477057787	5.45217283816399	4.48273475982159	4.67938104660155	5.48823880437093	pleckstrin homology domain containing, family M, member 3
ENSMUSG00000032727	Mier3	218613	-0.730679689827459	6.42407394569949	22.9192080867871	0.001241968470767	0.025201614689752	FALSE	6.08355014877445	6.2951305409598	6.82849076803046	6.80079136992746	5.85451234353631	6.07773101109018	6.81464106897896	MIER family member 3
ENSMUSG00000047409	Ctdspl	69274	-0.813215306363629	5.00497459338775	22.8873149435664	0.001247426282336	0.025201614689752	FALSE	4.68819570100642	4.60747393118404	5.22767960922364	5.60834848963302	4.59667576564842	4.63078179927963	5.41801404942833	CTD (carboxy-terminal domain, RNA polymerase II, polypeptide A) small phosphatase-like
ENSMUSG00000040435	Ppp1r15a	17872	-0.883902411322923	5.83500485470514	22.8769274016739	0.001249210315321	0.025201614689752	FALSE	5.29825887957696	5.58433194450942	6.01965100114064	6.52661143229965	5.36127850899437	5.41462311102692	6.27313121672015	protein phosphatase 1, regulatory subunit 15A
ENSMUSG00000034390	Cmip	74440	0.648383112178996	6.35745785959432	22.8763305456728	0.001249312920081	0.025201614689752	FALSE	6.50854370042255	6.67817402804277	5.85253137906914	6.01942933462256	6.55268378313248	6.57980050386593	5.93598035684585	c-Maf inducing protein
ENSMUSG00000058690	Ccser2	72972	0.713582602875953	5.32442127888515	22.8589226353149	0.001252310105237	0.025201614689752	FALSE	5.62342100748764	5.56983752452172	4.79979450532685	4.92520055180098	5.50173544991403	5.56499799397446	4.86249752856392	coiled-coil serine rich 2
ENSMUSG00000023021	Cers5	71949	0.968163560821095	7.51939958293228	23.2381897755103	0.001255682630788	0.025224116617389	FALSE	7.49047562024335	7.74499400548559	6.84320339015508	6.89194625508425	8.17710322462973	7.80419095011956	6.86757482261966	ceramide synthase 5
ENSMUSG00000025950	Idh1	15926	0.661015436758346	7.3815642356321	22.8072642498853	0.001261257088748	0.025249422490839	FALSE	7.74862160057043	7.51556305963738	7.066847270974	6.82622841453727	7.55558535061038	7.60659000360606	6.94653784275564	isocitrate dehydrogenase 1 (NADP+), soluble
ENSMUSG00000096768	Erdr1	170942	0.85537745558053	7.54229121333868	22.7981368299605	0.001262846163151	0.025249422490839	FALSE	7.65127732260895	7.97174226959465	6.69301188766531	7.20875961649275	7.83666698818648	7.81989552679669	6.95088575207903	erythroid differentiation regulator 1
ENSMUSG00000036478	Btg1	12226	-0.724707245902569	8.6414234406261	22.7549842517876	0.001270392765026	0.025249422490839	FALSE	8.53046901479106	8.26793242592484	9.14099767901962	8.91191276747924	8.08927000699394	8.29589048256995	9.02645522324943	BTG anti-proliferation factor 1
ENSMUSG00000030990	Pgap2	233575	-1.15365802603094	6.26680501109814	23.8127941093841	0.001272649242588	0.025249422490839	FALSE	5.65985861016248	6.1034116525708	6.77591778813148	6.90486654902956	5.18205116467851	5.64844047580393	6.84039216858052	post-GPI attachment to proteins 2
ENSMUSG00000029090	Adgra3	70693	-0.710108605840144	5.8087190122839	22.7415451343189	0.001272754462492	0.025249422490839	FALSE	5.62537151984205	5.52240482802988	6.1989194813956	6.17779930312797	5.28842414038615	5.47873349608603	6.18835939226179	adhesion G protein-coupled receptor A3
ENSMUSG00000033379	Atp6v0b	114143	0.719805805489931	8.15406852083939	22.7288217333505	0.001274995415794	0.025249422490839	FALSE	8.23208720631728	8.58699798711332	7.54084786980145	7.81079366590561	8.35888150643841	8.392655566623	7.67582076785353	ATPase, H+ transporting, lysosomal V0 subunit B
ENSMUSG00000029715	Pop7	74097	0.765834791336432	5.00180667741533	22.6788686051154	0.001283841150587	0.025334918225598	FALSE	5.13780537191087	5.3244676647386	4.43638981035286	4.57417184332645	5.30215403218977	5.25480902294641	4.50528082683965	processing of precursor 7, ribonuclease P family, (S. cerevisiae)
ENSMUSG00000008036	Ap2s1	232910	0.618745102839958	7.55367306829825	22.5772991953235	0.001302063601787	0.025480764887554	FALSE	7.63082006803937	7.76409303396374	7.20105959929916	7.10339192060281	7.90183609168688	7.76558306456333	7.15222575995099	adaptor-related protein complex 2, sigma 1 subunit
ENSMUSG00000021359	Tfap2a	21418	-0.799775046955322	4.94763019299637	22.5767281345495	0.001302166960776	0.025480764887554	TRUE	4.34954519302496	4.74583950707382	5.37448197836735	5.35759028215381	4.62092889321985	4.57210453110621	5.36603613026058	transcription factor AP-2, alpha
ENSMUSG00000020097	Sgpl1	20397	0.74284244413744	4.79474526248502	22.525937962026	0.001311400645667	0.025518716216298	FALSE	5.0437637710527	4.97947116388464	4.27366785876257	4.35991720625954	5.10316974581681	5.04213489358472	4.31679253251105	sphingosine phosphate lyase 1
ENSMUSG00000030760	Acer3	66190	-0.896052100395057	5.04493204346687	22.307981276478	0.001351961715524	0.026126251528495	FALSE	4.82854192783259	4.71414405841608	5.56233653205538	5.44917665982187	4.28122537789764	4.60797045471544	5.50575659593862	alkaline ceramidase 3
ENSMUSG00000025232	Hexa	15211	0.629456799857922	6.33485806040023	22.2229476907925	0.001368208313209	0.026242663237349	FALSE	6.5023498202085	6.54173656427329	6.01965100114064	5.83131007683248	6.61384320683838	6.55264319710672	5.92548053898656	hexosaminidase A
ENSMUSG00000025078	Nhlrc2	66866	-0.826557827727638	6.1449065628465	22.2151373987208	0.001369712693772	0.026242663237349	FALSE	5.96368449127512	5.849382253048	6.57845217501883	6.58062087340934	5.40826778099887	5.74044484177399	6.57953652421408	NHL repeat containing 2
ENSMUSG00000049232	Tigd2	68140	-0.807894624031098	6.35801921250263	22.1915379774304	0.00137427080929	0.026284984760935	FALSE	6.18018606876136	6.04841495606341	6.88646188710718	6.67443517592933	5.67092751110075	5.96650951197517	6.78044853151825	tigger transposable element derived 2
ENSMUSG00000017978	Cadps2	320405	-0.690411591453068	5.61383382815709	22.1339944655628	0.001385464354238	0.026420301133623	FALSE	5.41990476246107	5.27563566627427	6.07055329744361	5.89069121509186	5.19951872682733	5.29835305185422	5.98062225626773	Ca2+-dependent activator protein for secretion 2
ENSMUSG00000020056	Washc3	67282	-1.11458485507454	6.77709561025231	23.1554252797385	0.001386068171011	0.026420301133623	FALSE	6.59400764527535	6.27316026784562	7.33141436378607	7.34310640925027	5.6727174833423	6.17996179882109	7.33726038651817	WASH complex subunit 3
ENSMUSG00000028399	Ptprd	19266	-1.06318700027669	5.49245419970287	22.3904236074187	0.001391563375731	0.026443547742688	FALSE	5.18453602096979	5.19073971961157	5.97973604512069	6.07502953138493	4.43928599831253	4.93818724629796	6.02738278825281	protein tyrosine phosphatase, receptor type, D
ENSMUSG00000028680	Plk3	12795	1.01209090098261	5.02715249110171	22.0885842079746	0.001394377796781	0.026443547742688	FALSE	5.5989341656241	5.03074036173513	4.20657282057886	4.49179036392589	5.3547055197698	5.32812668237634	4.34918159225237	polo like kinase 3
ENSMUSG00000090083	Rnf8	58230	0.944896897074039	4.84007206467324	22.0741446889421	0.001397227014278	0.026452746299073	FALSE	4.92432273757232	5.08606943912839	4.07524770463941	4.35149692326021	5.37952873065889	5.12997363578653	4.21337231394981	ring finger protein 8
ENSMUSG00000024078	Ttc27	74196	-0.86339689438658	6.08199488720056	22.0393730444193	0.001404117937402	0.026538303381063	FALSE	5.59247948898338	5.5852642098865	6.77295366479454	6.24400872809472	5.83889804078645	5.67221391321878	6.50848119644463	tetratricopeptide repeat domain 27
ENSMUSG00000064220	H2ac18	15267	0.64343463779823	6.38505481889274	22.008385941426	0.001410294485215	0.02656529460449	FALSE	6.57384339958816	6.73401562790992	6.02504686018239	5.91074508868939	6.50582361652776	6.60456088134195	5.96789597443589	H2A clustered histone 18
ENSMUSG00000025993	Slc40a1	53945	-0.765422026770329	6.06330991807322	21.9952135900754	0.001412930310799	0.026570213861392	TRUE	5.92525633050849	5.5917732538675	6.598636394436	6.32724565874288	5.58835811132527	5.70179589856709	6.46294102658944	solute carrier family 40 (iron-regulated transporter), member 1
ENSMUSG00000002250	Ppard	19015	-0.716374116728965	5.23246907691982	21.9512633567323	0.001421769298595	0.026678264574658	FALSE	5.0530380372324	4.87934782961168	5.60739418981352	5.61947673418592	4.77791791276474	4.90343459320294	5.61343546199972	peroxisome proliferator activator receptor delta
ENSMUSG00000002064	Sdf2	20316	0.740165762918503	7.04154357013047	21.9397795715699	0.001424090161167	0.026678264574658	FALSE	7.13857140778867	7.16472916961261	6.59761577853672	6.51376441589711	7.53983149547931	7.28104402429353	6.55569009721692	stromal cell derived factor 2
ENSMUSG00000037349	Nudt22	68323	0.67207548377991	7.11172948146045	21.8977980050579	0.00143261477732	0.026678264574658	FALSE	7.29818770368524	7.34881384424849	6.47730001510243	6.84846864632379	7.38222121147253	7.34307425313542	6.66288433071311	nudix (nucleoside diphosphate linked moiety X)-type motif 22
ENSMUSG00000037996	Slc24a2	76376	0.949554729617983	5.4710570549074	21.7776761912198	0.001457359124647	0.027087028647305	FALSE	6.08157618275665	5.68256047110525	4.88412192578467	4.79636830681148	5.50275779386387	5.75563148257526	4.84024511629808	solute carrier family 24 (sodium/potassium/calcium exchanger), member 2
ENSMUSG00000030309	Caprin2	232560	-1.04237964295222	7.01188984741856	22.7386987387836	0.001464581859293	0.027176130055766	TRUE	6.15563092733613	6.92188625953783	7.44367809140167	7.63520463484987	6.32035658778242	6.46595792488546	7.53944136312577	caprin family member 2
ENSMUSG00000037503	Fam168b	214469	0.707973555930288	5.24059971014736	21.633318893112	0.001487802905569	0.0275399621989	FALSE	5.48008596449753	5.47992642240719	4.6835918963315	4.87894673587877	5.48079144104388	5.48026794264953	4.78126931610514	family with sequence similarity 168, member B
ENSMUSG00000078652	Psme3	19192	0.604253779445559	6.70106371041653	21.5263793830231	0.00151086656584	0.027850224061259	FALSE	6.89519605332019	6.886911342069	6.42318151548223	6.19029176462338	6.95392053307506	6.91200930948809	6.3067366400528	proteaseome (prosome, macropain) activator subunit 3 (PA28 gamma, Ki)
ENSMUSG00000049422	Chchd10	103172	-1.03462559904338	6.50524572266287	22.1125669179515	0.001513481518039	0.027852540633784	FALSE	6.2421736634728	6.18382641281837	7.10365147768357	6.95589835835551	5.46256682319103	5.96285563316073	7.02977491801954	coiled-coil-helix-coiled-coil-helix domain containing 10
ENSMUSG00000029348	Asphd2	72898	0.77289186592928	5.22305972992079	21.4121018083844	0.001536006203967	0.028214639039058	FALSE	5.62265897879281	5.49885034790927	4.77042199590162	4.67005262710963	5.3032923135218	5.47493388007463	4.72023731150563	aspartate beta-hydroxylase domain containing 2
ENSMUSG00000021484	Lman2	66890	0.65475826405633	6.37796713303099	21.4022358401134	0.001538200894971	0.028214639039058	FALSE	6.44259681955935	6.68863920087215	6.01828691070622	5.88685878232009	6.66830912242936	6.59984838095362	5.95257284651316	lectin, mannose-binding 2
ENSMUSG00000078622	Ccdc47	67163	0.593302387833299	6.23261375851	21.3436986044793	0.00155130303388	0.02836197654588	FALSE	6.49735513519032	6.38042535314099	5.86233981162813	5.84091451783058	6.44008345923216	6.43928798252116	5.85162716472936	coiled-coil domain containing 47
ENSMUSG00000070870	Cryge	12968	-1.54008972267652	8.261796686791	24.6893678497725	0.001557301881603	0.028417326481806	FALSE	7.83571747816449	7.61933068303756	8.94140670714558	9.02272069045708	6.61292544225924	7.35599120115376	8.98206369880133	crystallin, gamma E
ENSMUSG00000020610	Amz2	13929	-0.629529895387561	7.63616012113895	21.2966928348185	0.001561924696394	0.028417326481806	FALSE	7.31228466391076	7.42395287499108	7.79477880925492	8.14317246175199	7.31581132731726	7.35068295540637	7.96897563550346	archaelysin family metallopeptidase 2
ENSMUSG00000052656	Rnf103	22644	0.742368740218937	6.65778553949922	21.2895696687645	0.001563542162237	0.028417326481806	FALSE	6.94309277717515	6.82787611602894	6.3818804003905	5.92473254653145	6.95428288881849	6.90841726067419	6.15330647346097	ring finger protein 103
ENSMUSG00000033918	Parl	381038	0.589918153182033	7.68089288976177	21.2854018975858	0.001564489508695	0.028417326481806	FALSE	7.82355118332106	7.91790772625561	7.42101395207342	7.16797754916373	7.92139161070161	7.88761684009276	7.29449575061857	presenilin associated, rhomboid-like
ENSMUSG00000030867	Plk1	18817	-0.859247717756239	4.73321255410174	21.2530262065042	0.001571872952128	0.028505164443044	FALSE	4.38520541812161	4.03895069140605	5.25225666417256	5.09764791714225	4.54179460048002	4.32198357000256	5.17495229065741	polo like kinase 1
ENSMUSG00000028696	Ipp	16351	-0.759136843978822	4.6552975231282	21.095200416995	0.001608492646009	0.029068241033053	FALSE	4.48216620219873	4.28141726118703	5.02662080073204	5.0803015202217	4.15220690506424	4.30526345615	5.05346116047687	IAP promoted placental gene
ENSMUSG00000042659	Arrdc4	66412	-0.792665575188088	6.37768622132144	21.0857591054811	0.001610716725399	0.029068241033053	FALSE	6.0183160315188	6.23402762597275	6.65458352477434	6.92745152735226	5.73475365182946	5.99569910310701	6.7910175260633	arrestin domain containing 4
ENSMUSG00000052539	Magi3	99470	-1.3935233383801	5.1218117120197	21.9727586063125	0.001630316920877	0.029288263442717	FALSE	4.36370703204731	4.84083323021172	5.41036821215812	6.08116077455337	3.88052116950146	4.36168714392016	5.74576449335575	membrane associated guanylate kinase, WW and PDZ domain containing 3
ENSMUSG00000024059	Clip4	78785	0.754635112761825	5.18492473199823	20.906010318792	0.001653798621407	0.029559668969519	FALSE	5.44058767499268	5.32558385649709	4.57273248063513	4.81100320568698	5.53896325359927	5.43504492836302	4.69186784316106	CAP-GLY domain containing linker protein family, member 4
ENSMUSG00000031627	Irf2	16363	-0.856686011226596	6.37974212017386	20.8414830094542	0.001669613198476	0.02979474015589	FALSE	6.21241507534609	5.95268983005974	6.59314954889875	7.03143969642263	5.72714016781021	5.96408169107202	6.81229462266069	interferon regulatory factor 2
ENSMUSG00000062867	Impdh2	23918	0.717459681287151	8.16276747165293	20.7943709976423	0.001681278450086	0.029907511252795	FALSE	8.28479780130547	8.40308659259096	7.8916397207383	7.46066506824684	8.52676850166283	8.40488429851975	7.67615239449257	inosine monophosphate dehydrogenase 2
ENSMUSG00000100347	Gm7895	666025	0.790220519567379	5.47575080284446	20.6999422898278	0.001704966321844	0.030204729150093	FALSE	5.838301721782	5.73390687994143	5.14634519328054	4.74479161501363	5.63792333069806	5.7367106441405	4.94556840414708	predicted gene 7895
ENSMUSG00000019818	Cd164	53599	-0.58512638113506	8.67942537353796	20.6868867747056	0.001708273924339	0.030204729150093	FALSE	8.53526475306998	8.48204173561506	9.01061209245045	8.99138572579437	8.2125229253042	8.40994313799642	9.00099890912241	CD164 antigen
ENSMUSG00000016918	Sulf1	240725	-0.8281206029241	5.18700819497706	20.6772560156268	0.001710718982557	0.030204729150093	FALSE	4.85576411226617	5.0047369361417	5.69713591658388	5.53674933752565	4.5085872451643	4.78969609785739	5.61694262705477	sulfatase 1
ENSMUSG00000022472	Desi1	28075	-0.72621007569676	5.25268772400976	20.674244890639	0.00171148434008	0.030204729150093	FALSE	4.97861915097826	4.74730902098073	5.54339780606069	5.72799319583895	5.02836023775107	4.91809613657002	5.63569550094982	desumoylating isopeptidase 1
ENSMUSG00000023262	Acy1	109652	0.764163671168893	4.95004207515974	20.6527367180176	0.001716963613776	0.030248225917692	FALSE	5.22259398803391	5.06819662894583	4.55307965875667	4.35173221520482	5.31309098914228	5.20129386870734	4.45240593698075	aminoacylase 1
ENSMUSG00000027566	Psma7	26444	0.639807701004818	8.42514755133083	20.5857793976049	0.00173416141413	0.030413059659401	FALSE	8.46682485681142	8.60281186758213	8.03962958558498	7.97818397926111	8.84797284885222	8.63920319108192	8.00890678242305	proteasome subunit alpha 7
ENSMUSG00000027551	Zfp64	22722	0.733767341213473	4.67218225208738	20.5589099096909	0.001741122954638	0.030487362659538	FALSE	4.87346071456681	4.85871719998381	4.15024986714255	4.25250738722463	5.01513545899878	4.91577112451647	4.20137862718359	zinc finger protein 64
ENSMUSG00000029469	Ift81	12589	0.692410696752156	5.11515236257267	20.5237821416466	0.001750276600593	0.030552020099899	FALSE	5.32026771734624	5.34864941641968	4.59172073655449	4.74539698060373	5.380645483456	5.34985420574064	4.66855885857911	intraflagellar transport 81
ENSMUSG00000020132	Rab21	216344	0.810221072285228	5.23138138461202	20.4924379534356	0.001758494881475	0.030647662350201	FALSE	5.24634049860524	5.56933318130854	4.66975711179055	4.73629734869614	5.65228815734739	5.48932061242039	4.70302723024334	RAB21, member RAS oncogene family
ENSMUSG00000029319	Coq2	71883	-1.19700712311417	5.28350906390923	21.0084300479123	0.001767820618653	0.030714510717566	FALSE	5.01730048076922	4.8615882534616	5.87414611052425	5.8699923687118	4.01302551413168	4.6306380827875	5.87206923961803	coenzyme Q2 4-hydroxybenzoate polyprenyltransferase
ENSMUSG00000028125	Abca4	11304	-0.785959805805846	6.08520995576905	20.3546591697132	0.001795193921811	0.031058640527449	FALSE	5.4578714068473	5.65368380571948	6.46177929920906	6.53945831960607	6.00112427497671	5.70422649584783	6.50061880940756	ATP-binding cassette, sub-family A (ABC1), member 4
ENSMUSG00000030805	Stx4a	20909	0.804502488956044	4.81761710049094	20.3518390393917	0.00179595499341	0.031058640527449	FALSE	5.07979160979831	5.01101397985767	4.09392462148299	4.47643142311326	5.15441677713852	5.0817407889315	4.28517802229812	syntaxin 4A (placental)
ENSMUSG00000040721	Zfhx2	239102	-0.705719858119529	4.95298687811603	20.3093750534152	0.001807463444749	0.031164349255772	FALSE	4.75895584432378	4.49695390283772	5.27869521761999	5.37565972343543	4.63778370317311	4.63123115011153	5.32717747052771	zinc finger homeobox 2
ENSMUSG00000039452	Snx22	382083	0.756530219343601	6.40006420064191	20.308733211716	0.00180763809697	0.031164349255772	FALSE	6.71941867168719	6.59554021106426	5.64029402045025	6.12908068645822	6.64871217171773	6.65455701815639	5.88468735345424	sorting nexin 22
ENSMUSG00000025731	Mettl26	68347	0.616079803621029	6.22596980949923	20.2694080096106	0.00181837906572	0.031301297486677	FALSE	6.31286917312357	6.46682612911095	5.86052898178228	5.79741438951334	6.53270086997141	6.43746539073531	5.82897168564781	methyltransferase like 26
ENSMUSG00000024381	Bin1	30948	0.906260903354805	4.72201908511687	20.2461115882411	0.001824779503169	0.031318692278892	FALSE	5.13031816485335	4.71436682021268	4.01924819787203	4.23429091723355	5.15585010611117	5.00017836372573	4.12676955755279	bridging integrator 1
ENSMUSG00000102101	Zbtb11os1	66391	0.672462700021714	5.10010199166509	20.2453554998115	0.001824987699154	0.031318692278892	FALSE	5.37117774337921	5.3233506087304	4.66278964838186	4.6753945010274	5.29186888261091	5.32879907824017	4.66909207470463	zinc finger and BTB domain containing 11, opposite strand 1
ENSMUSG00000021501	Caml	12328	0.959326456867292	5.64234189770347	20.1472872076033	0.001852243923465	0.031661005422632	FALSE	5.85688658676766	6.01282510971094	5.31470853034415	4.60435802890569	5.97797541040947	5.94922903562936	4.95953327962492	calcium modulating ligand
ENSMUSG00000054520	Sh3bp2	24055	-0.934544556524691	4.87941257752272	20.1430826812467	0.001853423769043	0.031661005422632	TRUE	4.8012648310777	4.23939509820302	5.31137088474277	5.40257337825573	4.20188003484532	4.41417998804202	5.35697213149925	SH3-domain binding protein 2
ENSMUSG00000015671	Psma2	19166	0.74012810746265	10.5204856118502	20.2251194661083	0.001868387452795	0.031820993942369	FALSE	10.8224422927279	10.8420287524642	10.2714314258128	9.74715565875833	10.6460795313599	10.7701835255173	10.0092935422855	proteasome subunit alpha 2
ENSMUSG00000051768	Xrcc1	22594	0.619372479142199	5.60835079642783	20.0897277756335	0.001868477345619	0.031820993942369	TRUE	5.8304868077791	5.78754436894015	5.23943519889366	5.18263386720498	5.84984577140438	5.82262564937454	5.21103453304932	X-ray repair complementing defective repair in Chinese hamster cells 1
ENSMUSG00000000738	Spg7	234847	-0.642687432172837	6.33488763943384	20.0366244723012	0.001883611190926	0.031921106509533	FALSE	5.99894316158026	6.03190485523919	6.50647674903348	6.84113160483204	6.10258944790429	6.04447915490791	6.67380417693276	SPG7, paraplegin matrix AAA peptidase subunit
ENSMUSG00000027955	Gask1b	68659	-0.67387466765619	5.27387090002207	20.0191647156481	0.001888620297552	0.031921106509533	FALSE	4.84147906911844	5.00347350574244	5.69806986286109	5.56812271795815	5.05917807456207	4.96804354980765	5.63309629040962	golgi associated kinase 1B
ENSMUSG00000028982	Slc25a33	70556	-0.711822976257649	6.9767643529764	19.9270169385075	0.00191533311813	0.032221192504538	FALSE	6.67374510463397	6.72335282017004	7.57696844607002	7.1018997862115	6.5491066432682	6.64873485602407	7.33943411614076	solute carrier family 25, member 33
ENSMUSG00000028370	Pappa	18491	-0.966717327485797	6.2238795381628	20.2485430173794	0.001922263999515	0.032246194738496	FALSE	5.90158182038322	5.89746426943207	6.39350126245094	6.98845218044717	5.43893968548381	5.74599525843304	6.69097672144905	pregnancy-associated plasma protein A
ENSMUSG00000031072	LTO1	72284	-0.590255735543449	5.65725649095075	19.8723095228815	0.001931414712868	0.032309426826509	FALSE	5.37333088540078	5.37170078030296	5.98445733989238	5.97252727961647	5.43893968548381	5.39465711706252	5.97849230975443	ABCE maturation factor
ENSMUSG00000033423	Eri3	140546	0.645680841848474	5.49814790666586	19.7615655508236	0.001964485837811	0.032612213708111	FALSE	5.62691940160039	5.79938186612221	5.06761178447894	5.09944621207333	5.72940377862138	5.71856834878132	5.08352899827614	exoribonuclease 3
ENSMUSG00000037369	Kdm6a	22289	-0.653518079080412	6.10016369951819	19.7308541674915	0.001973781557367	0.032628368438486	FALSE	5.69761325256421	5.83148960057699	6.29633670701285	6.59545744319991	5.88084104570813	5.80331463294978	6.44589707510638	lysine (K)-specific demethylase 6A
ENSMUSG00000036580	Spg20	229285	-0.61664388863144	6.84043936888519	19.6680413579146	0.001992964694204	0.03288979640627	FALSE	6.64015797400923	6.54793155229696	7.00172152465908	7.33300088520239	6.49745396134131	6.56184782921583	7.16736120493073	spastic paraplegia 20, spartin (Troyer syndrome) homolog (human)
ENSMUSG00000016831	Tox4	268741	0.615078482618358	5.82568916291802	19.620684688973	0.002007580975865	0.032985166221828	FALSE	6.06733277748152	6.1054319222629	5.42859021269706	5.43327918249903	5.93968585566898	6.03748351847113	5.43093469759805	TOX high mobility group box family member 4
ENSMUSG00000021720	Rnf180	71816	-2.09900557729758	4.96358499677692	22.5588268200268	0.002007587648321	0.032985166221828	FALSE	4.10848508215882	4.26986668460634	6.00043535769626	5.65866252185652	2.28903299093961	3.55579491923492	5.82954893977639	ring finger protein 180
ENSMUSG00000047414	Flrt2	399558	0.679327424105815	6.59155050636672	19.6107976573126	0.002010649336864	0.032987031422542	FALSE	6.77249193424926	7.01869770359658	6.23987503128251	6.05407626235246	6.66033579958534	6.81717514581039	6.14697564681749	fibronectin leucine rich transmembrane protein 2
ENSMUSG00000053012	Krcc1	57896	-1.16735887433769	6.32732863250439	20.6197812356285	0.002017812502468	0.033007754517717	FALSE	6.08748999660977	5.89746426943207	6.88196896267906	6.9334089015161	5.07575775289511	5.68690400631232	6.90768893209758	lysine-rich coiled-coil 1
ENSMUSG00000009630	Ppp2cb	19053	0.662644406897427	8.06280298640007	19.5224261325634	0.002038335417661	0.033101502159953	FALSE	8.17228539874255	8.34138152689959	7.81691602161155	7.41748477136621	8.35600472733129	8.28989055099114	7.61720039648888	protein phosphatase 2 (formerly 2A), catalytic subunit, beta isoform
ENSMUSG00000098274	Rpl24	68193	0.825932495795735	5.65142564150568	19.297425231924	0.002110996713838	0.033903364595509	FALSE	5.71908462956365	6.04241618937664	4.87294636861153	5.31413325988054	5.99259722503089	5.91803268132373	5.09353981424603	ribosomal protein L24
ENSMUSG00000043456	Zfp536	243937	0.710194505128931	4.68773518075668	19.2640185547496	0.002122057913737	0.033985214000094	FALSE	5.00107217268431	4.94908437505498	4.18241656643529	4.28369869675073	4.82305957711748	4.92440537495226	4.23305763159301	zinc finger protein 536
ENSMUSG00000060657	Marf1	223989	-0.754973774560445	5.88287665086326	19.186811001448	0.002147899010201	0.034283654814741	FALSE	5.79317879052124	5.35976429940924	6.38928631688351	6.16962080722307	5.41597188209148	5.52297165734065	6.27945356205329	meiosis regulator and mRNA stability 1
ENSMUSG00000043298	Smco3	654818	-1.03532222363352	6.62026973851602	19.7953611884584	0.002213391930513	0.035209615728374	FALSE	6.29513977456484	6.38986857113862	7.17099010139555	7.12317565052761	5.52303442544453	6.06934759038266	7.14708287596158	single-pass membrane protein with coiled-coil domains 3
ENSMUSG00000068762	Gstm6	14867	-0.593297258676612	5.69424897710038	18.9586364202894	0.002226589846294	0.035338033744937	FALSE	5.33394861234293	5.48612727384104	6.04689400680272	5.98651794606679	5.46645403629698	5.42884330749365	6.01670597643476	glutathione S-transferase, mu 6
ENSMUSG00000026930	Gpsm1	67839	-0.64650933337879	5.55478427413742	18.8265486997783	0.002273783879887	0.035883452513476	FALSE	5.33217782113655	5.33000196028627	5.80982695358826	5.99163411570947	5.12200922417568	5.2613963351995	5.90073053464886	G-protein signalling modulator 1 (AGS3-like, C. elegans)
ENSMUSG00000043384	Gprasp1	67298	0.6510389675947	6.24565422893181	18.7951254523508	0.002285193872939	0.036012724287759	FALSE	6.50858875978857	6.57295376037772	5.9414096568187	5.69730280909079	6.31777634595642	6.46643962204091	5.81935623295474	G protein-coupled receptor associated sorting protein 1
ENSMUSG00000037161	Mgarp	67749	-0.663172447139067	11.4655898974264	18.715105832274	0.002314572756748	0.036271364951329	FALSE	11.3278722979867	11.190667395887	11.62540210263	12.0021533950212	10.9446497530037	11.1543964822925	11.8137777488256	mitochondria localized glutamic acid rich protein
ENSMUSG00000028494	Plin2	11520	0.926229794861235	5.10972655551898	18.6764927359055	0.002328917418004	0.036363436121141	FALSE	5.64064698893353	5.48592925866463	4.44250510607202	4.5549796254607	5.0297362869611	5.38543751151976	4.49874236576636	perilipin 2
ENSMUSG00000048285	Frmd6	319710	-0.894161785608646	5.15517617309689	18.6730736627601	0.002330192916837	0.036363436121141	FALSE	4.74084325904287	4.70847533023117	5.25689090782012	5.90667717707798	4.76310289305035	4.73747382744146	5.58178404244905	FERM domain containing 6
ENSMUSG00000039457	Ppl	19041	0.673139481545259	4.81286638571146	18.5680482384998	0.002369799848838	0.03662388191802	FALSE	5.00292243977731	4.98855552391528	4.37103130970096	4.39556642069688	5.12855720211981	5.04001172193747	4.38329886519892	periplakin
ENSMUSG00000037640	Zfp60	22718	-0.889142089921652	4.64513273877465	18.4966504234158	0.002397204044275	0.036852058969608	FALSE	4.37019025225464	3.81565767732313	5.15506054063123	5.04634522093055	4.43783395446913	4.20789396134897	5.10070288078089	zinc finger protein 60
ENSMUSG00000018372	Cep95	320162	-0.622796074683485	6.82781850873481	18.4532729410937	0.002414045967778	0.036950424532795	FALSE	6.63074366714303	6.65395858010962	7.26991837309827	7.05587979056565	6.33595512293019	6.54021912339428	7.16289908183196	centrosomal protein 95
ENSMUSG00000027500	Stmn2	20257	-0.677298563469573	5.47905597436557	18.4102562408025	0.002430893412491	0.037150656533768	FALSE	5.22949688137401	5.31415448636331	5.81716587105356	5.86702570077931	4.95292933094523	5.16552689956085	5.84209578591644	stathmin-like 2
ENSMUSG00000026678	Rgs5	19737	-1.21283071400347	5.74330136592788	19.3346922103023	0.002433768097172	0.037150656533768	FALSE	5.68898789841922	4.7851247484259	6.34099971463182	6.33907469813557	4.73638347691947	5.0701653745882	6.34003720638369	regulator of G-protein signaling 5
ENSMUSG00000002846	Timmdc1	76916	0.696714324758029	5.9429532295444	18.3622744334883	0.002449858352068	0.037345320301478	FALSE	6.02677564135067	6.30436840459813	5.32857838825776	5.63814574295559	6.19762916857677	6.17625773817519	5.48336206560667	translocase of inner mitochondrial membrane domain containing 1
ENSMUSG00000039662	Icmt	57295	0.788260865973769	5.53378460171589	18.3314671708746	0.002462132078556	0.037434434820753	FALSE	5.62084778055843	5.66503071128225	5.07334650843051	4.962889898486	6.06241891895019	5.78276580359696	5.01811820345826	isoprenylcysteine carboxyl methyltransferase
ENSMUSG00000025218	Poll	56626	-0.975928485633327	5.83465318505217	18.5874431191659	0.002475484668408	0.037529679675421	FALSE	5.55408236286133	5.28828576707793	5.91432116584128	6.66103427120896	5.24406353267019	5.36214388753648	6.28767771852512	polymerase (DNA directed), lambda
ENSMUSG00000034445	Cyb561a3	225912	0.925301303831324	4.75873623866056	18.2444935269742	0.002497197884223	0.037707351047997	FALSE	5.29258158002177	5.01006145465689	3.91852860898537	4.35644898791628	4.82464594519055	5.0424296599564	4.13748879845082	cytochrome b561 family, member A3
ENSMUSG00000036551	Akap14	434756	-1.51192747989953	4.67925089793911	19.1468741915947	0.002519414481054	0.037939552050039	FALSE	4.31748992066559	4.0818580490847	5.64323385557657	5.05183222338361	3.00027708793012	3.7998750192268	5.34753303948009	A kinase (PRKA) anchor protein 14
ENSMUSG00000037487	Ubr5	70790	-0.673674408093894	5.44218779009331	18.1477351487653	0.00253694182021	0.038101801377621	FALSE	5.26594918004362	4.93501405894791	5.73321758213454	5.87094731921513	5.19475972461526	5.1319076545356	5.80208245067483	ubiquitin protein ligase E3 component n-recognin 5
ENSMUSG00000045576	St7l	229681	-0.788015488439988	4.8811371782911	18.0850241417525	0.002563121377277	0.038391921138363	FALSE	4.47849414577091	4.77589334857314	5.35246064589793	5.23238354880394	4.26301151421998	4.50579966952134	5.29242209735093	suppression of tumorigenicity 7-like
ENSMUSG00000050821	Fam131a	78408	-1.14411158055327	5.88017024532224	18.6696437836493	0.002633020260307	0.039072763517998	FALSE	5.58692383063906	5.56082734350108	6.43345259769616	6.46676751661946	4.60593057219465	5.25122724877826	6.45011005715781	family with sequence similarity 131, member A
ENSMUSG00000061313	Ddhd2	72108	0.622209575920055	6.4791623221682	17.7983652816762	0.002687160934246	0.039586618556642	FALSE	6.50872999772498	6.75725076074792	6.16603609928491	5.98333554890534	6.8039668851271	6.68998254786666	6.07468582409513	DDHD domain containing 2
ENSMUSG00000027133	Nop10	66181	0.710380261303208	5.85162806507813	17.768496808136	0.002700510778381	0.039586618556642	FALSE	6.01152889257201	6.02767106749586	5.56838464820822	5.18653671537085	6.23023137384705	6.08981044463831	5.37746068178954	NOP10 ribonucleoprotein
ENSMUSG00000025203	Scd2	20250	-0.613996978448918	6.88047723892461	17.7628861874153	0.002703027668002	0.039586618556642	FALSE	6.77778461474783	6.53885214957376	7.07638252763886	7.34251519649327	6.47881165853476	6.59848280761878	7.20944886206606	stearoyl-Coenzyme A desaturase 2
ENSMUSG00000046079	Lrrc8d	231549	-0.664121333145947	5.56590900937482	17.6842922860335	0.002738593106086	0.039779130337619	FALSE	5.3936270410654	5.10802117854226	5.79193685307133	6.04378702815225	5.28497115341434	5.262206457674	5.91786194061179	leucine rich repeat containing 8D
ENSMUSG00000016554	Eif3d	55944	0.5928954648165	10.0257654084385	17.6718062722343	0.002744296769576	0.039779130337619	FALSE	10.1443765498395	10.1492078231007	9.79070257620487	9.47610566840286	10.3955067078737	10.229697026938	9.63340412230387	eukaryotic translation initiation factor 3, subunit D
ENSMUSG00000008475	Arpc5	67771	0.645490218493461	7.33820552087294	17.6442625477506	0.002756931212071	0.039893341408415	FALSE	7.33064162111096	7.58659561149218	7.00841478520081	6.8239603120034	7.74035034427433	7.55252919229249	6.9161875486021	actin related protein 2/3 complex, subunit 5
ENSMUSG00000026142	Rhbdd1	76867	0.670377880443281	4.9395724114245	17.6279868425967	0.002764430981473	0.039911249357031	FALSE	5.14790227646182	5.22509273359029	4.61485803451482	4.39797017976317	5.12808562561969	5.16702687855727	4.506414107139	rhomboid domain containing 1
ENSMUSG00000069769	Msi2	76626	0.656817126284713	5.07799769886169	17.5088037909212	0.002820130659439	0.040558408674113	FALSE	5.39579891395334	5.22143760271659	4.59195899300026	4.72143594485765	5.28461189385744	5.30061613684246	4.65669746892895	musashi RNA-binding protein 2
ENSMUSG00000047547	Cltb	74325	0.843520741032068	5.52964399732955	17.4983311651777	0.002825091456273	0.040577597309677	FALSE	5.76803255901133	5.85866580837596	4.62026308988642	5.26289077069763	5.79425695379312	5.80698510706014	4.94157693029202	clathrin, light polypeptide (Lcb)
ENSMUSG00000024747	Aldh1a7	26358	-0.740637372019503	6.84542511610515	17.4736396351851	0.002836830677934	0.040693972378718	FALSE	6.48204088535706	6.79198648235788	7.20004834986359	7.28164645622266	6.17303022043448	6.48235252938314	7.24084740304312	aldehyde dehydrogenase family 1, subfamily A7
ENSMUSG00000015790	Surf1	20930	0.753959625009915	5.25639957679893	17.4633513127372	0.002841740018408	0.040712201108799	FALSE	5.66714617700868	5.51914141510996	4.90845478905816	4.61045734545926	5.31992433185593	5.50207064132486	4.75945606725871	surfeit gene 1
ENSMUSG00000018707	Dync1h1	13424	0.659764613033355	7.06943348873849	17.3993799800905	0.002872503981364	0.041047825092574	TRUE	7.15816279223245	7.15271457809902	6.6914249205775	6.5883255781798	7.54576035511948	7.28554590848365	6.63987524937865	dynein cytoplasmic 1 heavy chain 1
ENSMUSG00000032042	Srpr	67398	0.615347657881226	5.38450958690853	17.3629309633889	0.002890217777233	0.041143316424247	FALSE	5.54551517309534	5.66503071128225	4.92254686265907	5.05729843616311	5.57898952008326	5.59651180148695	4.98992264941109	signal recognition particle receptor ('docking protein')
ENSMUSG00000041341	Atg2b	76559	0.684125409627566	5.23254627800787	17.2496847550422	0.002946128229741	0.041574052876703	FALSE	5.59571036248433	5.32229960917572	4.88023997775154	4.69871973990559	5.46501936723481	5.46100977963162	4.78947985882857	autophagy related 2B
ENSMUSG00000019977	Hbs1l	56422	-0.669958492998562	6.34577707227328	17.2248345533654	0.002958576514161	0.041587327408225	FALSE	6.1220078727901	6.09723436389111	6.48426965598462	6.90111276284697	5.89662233122958	6.03862152263693	6.69269120941579	Hbs1-like (S. cerevisiae)
ENSMUSG00000052920	Prkg1	19091	-0.877721860213166	5.32010346296858	17.2046062330092	0.00296875789822	0.041678082965104	FALSE	5.16368472449322	4.95526694109116	5.95239526603619	5.57211148371304	4.54411451536739	4.88768872698392	5.76225337487462	protein kinase, cGMP-dependent, type I
ENSMUSG00000030942	Thumpd1	233802	0.634800160499129	7.08484584456155	17.1673769530369	0.002987610479008	0.041733300436485	FALSE	7.31340649254804	7.38218646043129	6.86613261552632	6.45076161370218	7.21629444327904	7.30396246541946	6.65844711461425	THUMP domain containing 1
ENSMUSG00000049047	Armcx3	71703	-0.910998980180051	5.02717889239101	17.1328578849922	0.003005223907852	0.041874782447023	FALSE	4.82348294898486	4.76551851549976	5.42588400845597	5.56295674004152	4.11119903683053	4.56673350043838	5.49442037424875	armadillo repeat containing, X-linked 3
ENSMUSG00000032536	Trak1	67095	-0.844819377732287	5.62229232265394	17.1000616885772	0.003022078093057	0.042038483845699	FALSE	5.27656524633825	5.51850569062092	6.02645217359674	6.1004838883972	4.80227646782307	5.19911580159408	6.06346803099697	trafficking protein, kinesin binding 1
ENSMUSG00000047786	Lix1	66643	-0.667557285348265	5.70955776242582	17.082997653835	0.003030893937	0.042038483845699	FALSE	5.16840817911701	5.58552007244687	6.01225576054847	6.12323910924098	5.44111037226757	5.39834620794381	6.06774743489473	limb and CNS expressed 1
ENSMUSG00000061887	Ssbp3	72475	0.734927682189191	5.25639667890445	17.0658412509028	0.003039789786506	0.042038483845699	FALSE	5.56105712995478	5.44331428063109	4.54591785818084	4.9847870003124	5.50439939959168	5.50292360339252	4.76535242924662	single-stranded DNA binding protein 3
ENSMUSG00000031532	Saraf	67887	0.649554583502244	7.38045800346778	17.0518070381512	0.003047090904308	0.042038483845699	FALSE	7.79698579102568	7.65079762793182	6.93934997161003	6.9776872194946	7.33065672145504	7.59281338013751	6.95851859555231	store-operated calcium entry-associated regulatory factor
ENSMUSG00000022617	Chkb	12651	0.658109130371195	6.16722479691903	17.0447195200106	0.003050786386872	0.042038483845699	FALSE	6.31778727090221	6.35384309423241	5.54241002330011	5.91762524049623	6.50371395203755	6.39178143905739	5.73001763189817	choline kinase beta
ENSMUSG00000030122	Ptms	69202	0.771468364583682	4.99646220451591	17.0318454091808	0.003057513317541	0.042079356100818	FALSE	5.06135946135567	5.17325216269345	4.55020878066617	4.44198846312695	5.49084884985623	5.24182015796845	4.49609862189656	parathymosin
ENSMUSG00000037278	Tmem97	69071	0.921903177520138	5.76558417622337	17.1978411377647	0.003064499746091	0.042123694912793	FALSE	5.88658550811794	5.95989605830166	5.42588400845597	4.81584869943872	6.31127324568456	6.05258493736805	5.12086635394735	transmembrane protein 97
ENSMUSG00000068617	Efcab1	66793	-0.670162481389436	5.92503512372121	16.9819701037427	0.003083748878274	0.042284394851726	FALSE	5.84219336121267	5.51557440631942	6.39034120830216	6.17277187171335	5.47978497943521	5.61251758232243	6.28155654000776	EF-hand calcium binding domain 1
ENSMUSG00000032192	Gnb5	14697	0.751923747099803	4.78778138101142	16.9555657135131	0.003097751618686	0.042377224495758	FALSE	4.94577367521048	5.06395737555793	4.4953481527038	4.08081619984774	5.10171189593186	5.03714764890009	4.28808217627577	guanine nucleotide binding protein (G protein), beta 5
ENSMUSG00000036565	Ttyh3	78339	0.831138257283208	5.96849385962642	16.9525708698392	0.003099344831887	0.042377224495758	FALSE	5.89034922537042	6.24586754375153	5.35308767559729	5.48701928190976	6.52637843939511	6.22086506950569	5.42005347875353	tweety family member 3
ENSMUSG00000020482	Ccdc117	104479	-1.53318023330566	5.90020726230012	19.0926400953214	0.003102211117258	0.042377224495758	FALSE	5.36686179495646	5.4289069878674	6.28538153864756	6.88312409250794	4.19698898155938	4.99758592146108	6.58425281557775	coiled-coil domain containing 117
ENSMUSG00000053119	Chmp3	66700	1.01361073393375	5.121721441591	17.0538977428839	0.003112684522845	0.042421226706586	FALSE	5.67072110860255	5.61112601708698	4.41166606835096	4.48369349575092	4.93451023424512	5.40545245331155	4.44767978205094	charged multivesicular body protein 3
ENSMUSG00000026153	Fam135a	68187	0.62814482383889	5.53494034572022	16.8688619513022	0.003144292238738	0.042644225283933	FALSE	5.84063796492736	5.70245984394994	5.24644284715241	5.00734052494685	5.70835851043607	5.75048543977112	5.12689168604963	family with sequence similarity 135, member A
ENSMUSG00000020814	Mxra7	67622	-0.58379262619543	5.82061236748137	16.79085844778	0.003186908495326	0.043101497283116	FALSE	5.47207143751399	5.71529137065887	6.15117717479819	6.12671877587798	5.48280226030576	5.55672168949287	6.13894797533809	matrix-remodelling associated 7
ENSMUSG00000028849	Map7d1	245877	0.607272048597346	5.87504151103475	16.725877520148	0.003222960053872	0.043447831376837	FALSE	6.20442697902508	6.11498166478359	5.5197269012506	5.4501994154694	5.92544037807209	6.08161634062692	5.48496315836	MAP7 domain containing 1
ENSMUSG00000086841	2410006H16Rik	69221	0.703048055852941	6.94713176551459	16.6810930699802	0.003248102302624	0.043681510413529	FALSE	6.95500227295638	7.09693600809476	6.55508700213483	6.41820702068636	7.46312750385662	7.17168859496925	6.48664701141059	RIKEN cDNA 2410006H16 gene
ENSMUSG00000023367	Tmem176a	66058	0.720714290338201	4.73132121330247	16.6550815404409	0.003262817416035	0.043715854287831	FALSE	4.8313357910119	4.98484904527108	4.12780467708569	4.40012275134374	5.09165636061114	4.9692803989647	4.26396371421472	transmembrane protein 176A
ENSMUSG00000010936	Vac14	234729	-0.729518904523486	4.6536246836695	16.6503273892661	0.003265515872005	0.043715854287831	FALSE	4.07987272251385	4.41534310168343	4.93171062448837	5.13811518955197	4.4530640932454	4.31609330581423	5.03491290702017	Vac14 homolog (S. cerevisiae)
ENSMUSG00000026277	Stk25	59041	0.707850606597697	4.82847111157745	16.5552774226159	0.003320053795791	0.044066526596807	FALSE	5.01455612380936	4.93001679782768	4.29478046539464	4.45156180974793	5.23869075168195	5.06108789110633	4.37317113757129	serine/threonine kinase 25 (yeast)
ENSMUSG00000019907	Ppp1r12a	17931	0.695112332159222	4.82832854264667	16.5289923371702	0.003335335404192	0.044164577322486	FALSE	5.03023177345256	5.04356426759491	4.54261829361479	4.20277118092165	5.11453800630123	5.0627780157829	4.37269473726822	protein phosphatase 1, regulatory subunit 12A
ENSMUSG00000038205	Prkab2	108097	-0.746952826802611	5.20878000580639	16.5088552314232	0.003347101961682	0.044233868532155	FALSE	4.88363069807847	5.05247597480038	5.4279402304955	5.76186640962638	4.64056714753107	4.85889127346997	5.59490332006094	protein kinase, AMP-activated, beta 2 non-catalytic subunit
ENSMUSG00000024253	Dync2li1	213575	0.802347524202962	5.62117008797268	16.4814589621718	0.00336319329044	0.044323639254107	FALSE	5.83518083424032	5.83847723415753	5.36708670762532	4.75995638982423	5.9857951737276	5.88648441404182	5.06352154872477	dynein cytoplasmic 2 light intermediate chain 1
ENSMUSG00000020668	Kif3c	16570	0.817897968780559	5.45861587541147	16.4584914025667	0.003376757647849	0.044386806096372	FALSE	5.66448252102627	5.55350835699513	4.66694125428888	5.14294384033544	5.94224532464202	5.72007873422114	4.90494254731216	kinesin family member 3C
ENSMUSG00000063873	Slc24a3	94249	-0.611864215898946	5.05559362109193	16.4469325388118	0.003383609926553	0.044386806096372	TRUE	4.6847321938917	4.89897631860186	5.39047224459734	5.38093881196226	4.76144734924907	4.78171862058088	5.3857055282798	solute carrier family 24 (sodium/potassium/calcium exchanger), member 3
ENSMUSG00000022203	Efs	13644	-0.762845796599003	5.95303853775979	16.4260981347575	0.003396004660645	0.044441983798784	FALSE	5.51170612987062	5.51459598654173	6.06064803363451	6.60521740063816	5.7656381354682	5.59731341729352	6.33293271713633	embryonal Fyn-associated substrate
ENSMUSG00000099583	H3c4	319149	0.602876011119222	5.7310943056736	16.4113107458844	0.00340483622576	0.044505505292088	FALSE	5.94131008570923	5.80845317842211	5.39678487415926	5.29100251070687	6.06174646952402	5.93716991121845	5.34389369243307	H3 clustered histone 4
ENSMUSG00000004207	Psap	19156	0.635835069792673	9.0137068731036	16.3885330424993	0.003418495899358	0.044631914373296	FALSE	9.01891611864589	9.14073339372585	8.59518480868182	8.60544227768272	9.50185783867047	9.2205024503474	8.60031354318227	prosaposin
ENSMUSG00000031168	Ebp	13595	-0.622516845303191	4.73671418420755	16.3577643583222	0.003437056203467	0.044821936900453	TRUE	4.51178797533113	4.49886565307559	5.00060705316837	5.13818970597879	4.36992317805242	4.46019226881971	5.06939837957358	phenylalkylamine Ca2+ antagonist (emopamil) binding protein
ENSMUSG00000026411	Tmem9	66241	0.676517444716426	6.65244446287601	16.3496515634325	0.003441970890074	0.044833774492477	FALSE	6.70531490821351	6.91678530502239	6.40202867307025	5.99420967215372	7.01639673348717	6.87949898224102	6.19811917261198	transmembrane protein 9
ENSMUSG00000047945	Marcksl1	17357	0.720616372928346	5.08526159798257	16.3329576488221	0.003452111519909	0.04486141207464	FALSE	5.36506737954202	5.48203054302204	4.7089690749858	4.52643975610474	5.11282976948079	5.31997589734828	4.61770441554527	MARCKS-like 1
ENSMUSG00000002055	Spag5	54141	-0.850294168854525	8.06251147696147	16.8485624738394	0.003514633646132	0.04551531929001	FALSE	7.83669311808839	7.88388073161212	8.46811882115764	8.55113559412864	7.15645541336926	7.62567642102326	8.50962720764314	sperm associated antigen 5
ENSMUSG00000042246	Tmc7	209760	0.650332159596038	4.71719209701195	16.2118026354153	0.003526831823187	0.045620487016922	FALSE	4.96440646438731	4.956308589912	4.19212765798413	4.40870106329013	4.89428515217451	4.93833340215794	4.30041436063713	transmembrane channel-like gene family 7
ENSMUSG00000023827	Agpat4	68262	0.798582828686093	4.66231475065485	16.1707643358181	0.003552597106507	0.045742242836253	FALSE	4.77707376696771	4.80446810109943	4.0009503828242	4.28136506685531	5.16236358553256	4.9146351511999	4.14115772483975	1-acylglycerol-3-phosphate O-acyltransferase 4 (lysophosphatidic acid acyltransferase, delta)
ENSMUSG00000038074	Fkbp14	231997	0.715391360437058	4.96351591607259	16.1424380386172	0.003570518112234	0.045867424980238	FALSE	5.0849196396456	5.35211661244072	4.64875295406869	4.34084537160834	5.16361763106204	5.20021796104945	4.49479916283851	FK506 binding protein 14
ENSMUSG00000026096	Osgepl1	72085	-0.587505414235505	4.91400978913332	16.0986659566918	0.003598432970213	0.046014704575674	FALSE	4.61547667216172	4.71018566663277	5.2134452809625	5.24982084813633	4.63876475362987	4.65480903080812	5.23163306454942	O-sialoglycoprotein endopeptidase-like 1
ENSMUSG00000046722	Cdc42se1	57912	0.75164087684721	5.06883997674797	16.0598494305058	0.003623415115856	0.046228496843006	FALSE	5.19519116017001	5.29928496322306	4.77825894401832	4.35509320477621	5.45523213834182	5.3165694205783	4.56667607439726	CDC42 small effector 1
ENSMUSG00000033029	1700088E04Rik	27660	0.600322431862898	6.05465305428795	16.0051921416417	0.003658959475231	0.046628812720222	FALSE	6.15974905607337	6.2268767522319	5.55002111657637	5.78016315299285	6.39533966200187	6.26065515676905	5.66509213478461	RIKEN cDNA 1700088E04 gene
ENSMUSG00000023460	Rab12	19328	-0.677632490930014	4.85281297710956	15.9937052907047	0.003666484640888	0.046671554774625	FALSE	4.46813177599287	4.63294412186821	5.03338927207414	5.37547909526239	4.54372222206719	4.54826603997609	5.20443418366826	RAB12, member RAS oncogene family
ENSMUSG00000026879	Gsn	227753	0.623225773982896	7.55699933612514	15.9433617279657	0.003699693424518	0.046827906930923	FALSE	7.67787024891904	7.59129852841102	7.21113511354222	7.09294555028604	8.01825263809818	7.76247380514275	7.15204033191413	gelsolin
ENSMUSG00000034601	2700049A03Rik	76967	-0.718794801955136	4.85275295786889	15.9187047515399	0.003716094819308	0.046905632347104	FALSE	4.73583148164974	4.54751034709089	5.16865059215837	5.29563500255031	4.2639993054377	4.51578037805945	5.23214279735434	RIKEN cDNA 2700049A03 gene
ENSMUSG00000034066	Farp2	227377	0.666337023279212	4.83306280948981	15.8713991732203	0.003747815871311	0.047115979534943	FALSE	4.9996790500478	5.0402900113314	4.54078605984418	4.26019077311024	5.13577364269798	5.05858090135906	4.40048841647721	FERM, RhoGEF and pleckstrin domain protein 2
ENSMUSG00000024776	Stambpl1	76630	-1.0370492254903	5.18835330447203	16.1484345069617	0.00380125842801	0.047628533651738	FALSE	4.72575539126553	5.01006145465689	5.97253271474922	5.39071453478796	4.23327398418728	4.65636361003656	5.68162362476859	STAM binding protein like 1
ENSMUSG00000028551	Cdkn2c	12580	-0.647062341826775	4.65340951725338	15.7786206724292	0.00381101398792	0.047644062023278	TRUE	4.33968280747174	4.38141066792345	4.84925599259224	5.13560820765167	4.3785889133379	4.36656079624436	4.99243210012196	cyclin dependent kinase inhibitor 2C
ENSMUSG00000022517	Mgrn1	17237	-0.694191836687641	8.76246261272554	15.9124450477846	0.003833015250446	0.047865633523701	FALSE	8.51748719610607	8.48940593324657	8.81247154598988	9.40285575452883	8.31793424028787	8.4416091232135	9.10766365025935	mahogunin, ring finger 1
ENSMUSG00000051022	Hs3st1	15476	-0.842813656010638	7.13500379570374	16.1161667566673	0.003844346746407	0.047915205852566	FALSE	6.87216128350506	6.24468791497136	7.67024797028607	7.48038195156852	6.99465379130472	6.70383432992705	7.57531496092729	heparan sulfate (glucosamine) 3-O-sulfotransferase 1
ENSMUSG00000024535	Snx24	69226	-0.619934726401191	7.67113111185056	15.6979831512436	0.003867022917215	0.048022330100682	FALSE	7.38077446090491	7.62863035407707	7.97591922010439	8.04255455604755	7.12009856518914	7.3765011267237	8.00923688807597	sorting nexing 24
ENSMUSG00000054764	Mtnr1a	17773	-0.742366497844822	4.77507000742803	15.6583038675078	0.00389495936946	0.048257612407408	FALSE	4.6847321938917	4.4237205130554	5.09550718639175	5.23422035313679	4.16227929650027	4.42357733448246	5.16486376976427	melatonin receptor 1A
ENSMUSG00000069306	H4c17	100041230	0.834154667479081	4.71159237110689	15.6466374422484	0.003903220951712	0.048257612407408	FALSE	5.172944363382	5.07446446246619	4.29277164285701	4.03629939496549	4.65489155118019	4.96743345900946	4.16453551891125	H4 clustered histone 17
ENSMUSG00000028743	Akr7a5	110198	0.605823684478316	6.92807491585728	15.6209429446121	0.00392149359212	0.048376617202018	FALSE	6.97938480621276	7.04107992594442	6.58474390332397	6.48791818338834	7.36852408960339	7.12966294058686	6.53633104335615	aldo-keto reductase family 7, member A5 (aflatoxin aldehyde reductase)
ENSMUSG00000040562	Gstm2	14863	-0.586578134525443	6.8659961262133	15.6049503520952	0.003932920509456	0.048443301461052	FALSE	6.39080647329836	6.75796050896618	7.29660667493054	7.06870782039299	6.63823047656561	6.59566581961005	7.18265724766176	glutathione S-transferase, mu 2
ENSMUSG00000043300	B3galnt1	26879	0.618248285761542	5.03128132022392	15.3741908484339	0.004102510465647	0.049961939999275	FALSE	5.12508405041387	5.25352078087641	4.64345378328501	4.63209521569013	5.3458946891332	5.24149984014116	4.63777449948757	UDP-GalNAc:betaGlcNAc beta 1,3-galactosaminyltransferase, polypeptide 1

## Sheet: DEA_sig_tab_Celf1_KO_P6 vs Celf1_Lacz_P6
genes	Symbol	Entrez	logFC	logCPM	F	PValue	FDR	CatMap	Celf1_KO_P6_A	Celf1_KO_P6_B	Celf1_Lacz_P6_A	Celf1_Lacz_P6_B	Log_Signal_Celf1_KO_P6	Log_Signal_Celf1_Lacz_P6	Gene_description
ENSMUSG00000060802	B2m	12010	2.84217572374166	7.08495746547635	451.80220988139	1.40E-07	0.000785289440883	FALSE	7.86779079064497	7.92045580172095	5.06161501925069	5.07804640639588	7.89412329618296	5.06983071282328	beta-2 microglobulin
ENSMUSG00000041548	Hspb8	80888	3.48477565530335	7.17254656300438	343.132152705859	3.60E-07	0.001340592821789	FALSE	7.83072139557474	8.23435759191714	4.56962435395023	4.60654547650538	8.03253949374594	4.5880849152278	heat shock protein 8
ENSMUSG00000025408	Ddit3	13198	3.5216165119573	6.05556575368902	315.420408193532	4.79E-07	0.001340592821789	FALSE	7.09193257551504	6.74942380848431	3.35308617742638	3.57130716907444	6.92067819199968	3.46219667325041	DNA-damage inducible transcript 3
ENSMUSG00000027313	Chac1	69065	4.8956019449203	5.16982268653252	294.901140810186	6.03E-07	0.001348485713749	FALSE	6.3394922935986	5.84643662855825	1.51834233022703	1.43470077412896	6.09296446107843	1.47652155217799	ChaC, cation transport regulator 1
ENSMUSG00000086290	Snhg12	100039864	-1.73433156949145	10.0122451919942	231.414030409975	1.37E-06	0.001886356459628	FALSE	8.86950060190554	8.92898501192188	10.5715056128324	10.6917891394971	8.89924280691371	10.6316473761647	small nucleolar RNA host gene 12
ENSMUSG00000041225	Arhgap12	75415	3.36714057576013	5.23029456030008	225.758871346501	1.49E-06	0.001886356459628	FALSE	5.97614891437707	6.19172840915845	2.51870077728492	3.05493049176558	6.08393866176776	2.78681563452525	Rho GTPase activating protein 12
ENSMUSG00000015837	Sqstm1	18412	2.09115623136969	10.0193903078284	219.567574980789	1.64E-06	0.001886356459628	FALSE	10.5471760139031	10.8652228449921	8.61456761550389	8.63565949111134	10.7061994294476	8.62511355330761	sequestosome 1
ENSMUSG00000095132	Rnu6	19862	-1.69124414552048	8.85865251071237	214.359705884089	1.78E-06	0.001886356459628	FALSE	7.79032292476671	7.76936455956016	9.43088558681346	9.50604892394406	7.77984374216343	9.46846725537876	U6 small nuclear RNA
ENSMUSG00000062859	Tcp11	21463	-3.21332755195495	5.90010912643811	205.575309411262	2.05E-06	0.001886356459628	FALSE	3.89457786323821	3.20192271262258	6.75549887875827	6.7386365490896	3.54825028793039	6.74706771392393	t-complex protein 11
ENSMUSG00000039232	Stx11	74732	-3.23693532156174	6.23491401913436	203.318719234302	2.12E-06	0.001886356459628	FALSE	4.20701746260533	3.49328332010675	7.12357718514162	7.04583187338763	3.85015039135604	7.08470452926463	syntaxin 11
ENSMUSG00000021720	Rnf180	71816	-3.67717402118022	6.83839449112732	194.723497362871	2.46E-06	0.001886356459628	FALSE	4.47234032971291	3.57316969667953	7.65597203095993	7.79435538974053	4.02275501319622	7.72516371035023	ring finger protein 180
ENSMUSG00000000031	H19	14955	1.7664626467629	7.11127589839937	194.287320905604	2.48E-06	0.001886356459628	FALSE	7.77269269129228	7.70202654369471	5.97114243885738	5.98671973343015	7.73735961749349	5.97893108614377	H19, imprinted maternally expressed transcript
ENSMUSG00000026475	Rgs16	19734	2.76942351604295	5.73972859218999	189.842989391135	2.68E-06	0.001886356459628	FALSE	6.34728295631845	6.70305833655261	3.65871948765199	3.94559728840712	6.52517064643553	3.80215838802956	regulator of G-protein signaling 16
ENSMUSG00000028300	C9orf72	73205	2.16508559758986	6.0510037997201	188.582857156152	2.74E-06	0.001886356459628	FALSE	6.63474295125123	6.86819481779824	4.6602486424803	4.56481467640458	6.75146888452474	4.61253165944244	C9orf72, member of C9orf72-SMCR8 complex
ENSMUSG00000032532	Cck	12424	5.07014567243629	5.19735062677177	187.30867585218	2.80E-06	0.001886356459628	FALSE	6.47534013522748	5.72262249036275	1.3127634654292	1.40748627911972	6.09898131279511	1.36012487227446	cholecystokinin
ENSMUSG00000032401	Lctl	235435	-1.71092607077962	7.38854302541035	186.004509817154	2.87E-06	0.001886356459628	TRUE	6.30178311488035	6.29366078474749	8.04594005855294	7.95790054281889	6.29772194981392	8.00192030068591	lactase-like
ENSMUSG00000038393	Txnip	56338	2.01821282018858	5.88807308932132	178.142001229733	3.31E-06	0.00205978149911	FALSE	6.49297789210294	6.6338213703842	4.49651592240094	4.63785801231109	6.56339963124357	4.56718696735601	thioredoxin interacting protein
ENSMUSG00000025945	Crygf	12969	-2.83479108451588	7.97670972094509	170.263626545134	3.86E-06	0.002157589413343	FALSE	6.24992022311275	5.60270592598168	8.71724936369584	8.85195269745998	5.92631307454722	8.78460103057791	crystallin, gamma F
ENSMUSG00000114069	E130119H09Rik	78550	-3.32614653113898	5.00620407821642	161.135193465067	4.64E-06	0.002358976501877	FALSE	2.97394877463505	2.20741790745533	5.74186907737097	5.96784390496156	2.59068334104519	5.85485649116627	RIKEN cDNA E130119H09 gene
ENSMUSG00000028773	Fabp3	14077	3.83687056879377	5.88901445740429	157.374336920828	5.02E-06	0.002441849595995	FALSE	6.3600236289098	7.11247443345167	2.98402282079133	3.07236365455026	6.73624903118074	3.02819323767079	fatty acid binding protein 3, muscle and heart
ENSMUSG00000020108	Ddit4	74747	1.89420800606281	6.65235595224813	153.217582907692	5.49E-06	0.002515066733951	FALSE	7.2682339993046	7.34283659694738	5.56843073442714	5.26274900744337	7.30553529812599	5.41558987093525	DNA-damage-inducible transcript 4
ENSMUSG00000033629	Hacd3	57874	1.57687581487129	8.43955204465232	148.510620872646	6.09E-06	0.002515066733951	FALSE	8.94369763516986	9.0958315255474	7.52084222494892	7.37037303456826	9.01976458035863	7.44560762975859	3-hydroxyacyl-CoA dehydratase 3
ENSMUSG00000028643	Svbp	69216	-2.07937512629673	10.5504493637343	147.319907398582	6.26E-06	0.002515066733951	FALSE	9.38448873822172	8.9073370697917	11.2832106497592	11.2034004330325	9.14591290400671	11.2433055413959	small vasohibin binding protein
ENSMUSG00000020844	Nxn	18230	-1.58945617442307	7.59719550901707	147.062193387271	6.29E-06	0.002515066733951	FALSE	6.5371481851325	6.6549223858134	8.25082196084938	8.11006444015067	6.59603528547295	8.18044320050002	nucleoredoxin
ENSMUSG00000030990	Pgap2	233575	-2.58103362010094	7.26334887210619	137.377869906949	7.90E-06	0.003046547958413	FALSE	5.77339837614316	5.09095716856863	8.01639822355924	8.06000294266178	5.43217777235589	8.03820058311051	post-GPI attachment to proteins 2
ENSMUSG00000038840	Birc7	329581	-1.57344228822244	10.0096583184915	131.9431281911	9.03E-06	0.003307527552659	FALSE	9.13328251706835	8.89492666023286	10.4882086030695	10.6878845075551	9.01410458865061	10.5880465553123	baculoviral IAP repeat-containing 7 (livin)
ENSMUSG00000040428	Plekha4	69217	-1.8261447612562	4.99339697621966	129.537919876657	9.60E-06	0.003307527552659	FALSE	3.84623857235509	3.82594881025566	5.64428294435656	5.61025996019686	3.83609369130538	5.62727145227671	pleckstrin homology domain containing, family A (phosphoinositide binding specific) member 4
ENSMUSG00000032014	Oaf	102644	-2.3937852546154	4.90029050385854	129.26361403988	9.67E-06	0.003307527552659	FALSE	3.50975603330174	3.06768506382719	5.73707480075862	5.53523930559241	3.28872054856446	5.63615705317551	out at first homolog
ENSMUSG00000023905	Tnfrsf12a	27279	1.66163736356409	5.61073491511517	127.443007952782	1.01E-05	0.00333378361	FALSE	6.21678305449728	6.20244605965531	4.63101203726354	4.50187547847347	6.2096145570763	4.5664437578685	tumor necrosis factor receptor superfamily, member 12a
ENSMUSG00000029136	Rbks	71336	1.6754023707515	5.3729713143717	123.221138660324	1.13E-05	0.003469629782977	FALSE	5.93538213983981	6.01177002346571	4.34983114058516	4.29468883837366	5.97357608165276	4.32225998947941	ribokinase
ENSMUSG00000020641	Rsad2	58185	-3.20601644281991	4.88705370691478	122.73971612381	1.15E-05	0.003469629782977	FALSE	3.02054976467832	2.09478676891097	5.83903499665813	5.60802036114784	2.55766826679464	5.72352767890298	radical S-adenosyl methionine domain containing 2
ENSMUSG00000078173	Lenep	57275	-1.73528477807637	7.98285424808349	120.238060189644	1.23E-05	0.003582581071738	FALSE	7.0525291180942	6.66622822913983	8.62507829218535	8.58047162972202	6.85937867361702	8.60277496095368	lens epithelial protein
ENSMUSG00000044968	Napepld	242864	-1.69778421728191	6.21624526412479	119.635685780207	1.25E-05	0.003582581071738	FALSE	5.27234032942513	4.99848427114429	6.76102469119452	6.88689408793475	5.13541230028471	6.82395938956463	N-acyl phosphatidylethanolamine phospholipase D
ENSMUSG00000023031	Cela1	109901	-1.25046368490448	9.42954583482225	117.52642983174	1.32E-05	0.003649048658694	FALSE	8.71876646305253	8.62696460741249	9.97376582547327	9.87048286610343	8.67286553523251	9.92212434578835	chymotrypsin-like elastase family, member 1
ENSMUSG00000024078	Ttc27	74196	-1.53862029963299	6.11612287375549	117.183312697141	1.34E-05	0.003649048658694	FALSE	5.24630312638294	5.06954654793132	6.65994775202195	6.71177268302046	5.15792483715713	6.6858602175212	tetratricopeptide repeat domain 27
ENSMUSG00000030556	Lrrc28	67867	1.32760996974325	7.15181965528037	113.062110745532	1.50E-05	0.003915319886211	FALSE	7.70711513487962	7.62492149154474	6.34811113883859	6.33988847673128	7.66601831321218	6.34399980778493	leucine rich repeat containing 28
ENSMUSG00000020475	Pgam2	56012	-1.42338947300426	10.3349995020379	109.372805939779	1.68E-05	0.00408229151534	FALSE	9.41107775027658	9.497391821329	11.0205254751777	10.7191322729725	9.45423478580279	10.8698288740751	phosphoglycerate mutase 2
ENSMUSG00000097574	C920006O11Rik	320295	-1.42771511043043	5.85896109346885	107.539175965161	1.77E-05	0.004086239973162	FALSE	5.00460176157419	4.96585509132875	6.38535613103784	6.41312349181022	4.98522842645147	6.39923981142403	RIKEN cDNA C920006O11 gene
ENSMUSG00000021288	Klc1	16593	1.38318724305529	6.88790247813719	107.043429731431	1.80E-05	0.004086239973162	TRUE	7.33617558915197	7.49497088262211	6.07780714355121	6.00354013660822	7.41557323588704	6.04067364007972	kinesin light chain 1
ENSMUSG00000031428	Zcchc18	66995	1.29607316359784	7.89203637702073	106.536192118667	1.83E-05	0.004086239973162	FALSE	8.32438336925482	8.46849199831565	7.13713763815756	7.07252409066728	8.39643768378523	7.10483086441242	zinc finger, CCHC domain containing 18
ENSMUSG00000074794	Arrdc3	105171	2.04382636332371	5.01444189386377	105.960640465008	1.86E-05	0.004086239973162	FALSE	5.71224075150341	5.67374597260462	3.4401579439523	3.90238717466818	5.69299336205402	3.67127255931024	arrestin domain containing 3
ENSMUSG00000031465	Angpt2	11601	-1.69226477439708	6.21996001525755	103.765155458291	1.99E-05	0.004292680346873	FALSE	5.17599279054211	5.12180801542611	6.98801834693242	6.64780078203405	5.14890040298411	6.81790956448323	angiopoietin 2
ENSMUSG00000056288	Gm11961	327860	-1.30579932195078	7.1284162208698	102.586213291509	2.07E-05	0.004331273301716	FALSE	6.40726195088939	6.2618751495502	7.62256863415957	7.65106272742875	6.33456855021979	7.63681568079416	predicted gene 11961
ENSMUSG00000029650	Slc46a3	71706	-1.55552139808506	8.15526068506093	102.297730975585	2.09E-05	0.004331273301716	FALSE	7.31197979259489	7.03446356149218	8.60820550273655	8.84594673677135	7.17322167704353	8.72707611975395	solute carrier family 46, member 3
ENSMUSG00000002797	Ggct	110175	-1.42278989955512	6.71546858334591	101.468697231257	2.15E-05	0.004367413193136	FALSE	5.80778110989256	5.87293768825876	7.1420690512414	7.36184984550191	5.84035939907566	7.25195944837166	gamma-glutamyl cyclotransferase
ENSMUSG00000032496	Ltf	17002	-2.18036423722746	5.38195695470478	100.73948813647	2.20E-05	0.004391941032722	FALSE	4.12530593222792	3.7376063205267	5.87751008867959	6.27125312499074	3.93145612637731	6.07438160683517	lactotransferrin
ENSMUSG00000034993	Vat1	26949	1.5193736379932	6.3773723151282	99.7807078188931	2.27E-05	0.004452086608906	FALSE	7.07284866513427	6.80086815004861	5.40532772882482	5.46190139625192	6.93685840759144	5.43361456253837	vesicle amine transport 1
ENSMUSG00000038418	Egr1	13653	2.54218029984769	5.92743897372366	98.2322478574628	2.39E-05	0.004604974383737	FALSE	6.42035518572214	6.92283049649989	3.8611301703713	4.44612977373563	6.67159284111102	4.15362997205346	early growth response 1
ENSMUSG00000043298	Smco3	654818	-1.28956982852508	6.84941993522993	96.1398576536987	2.56E-05	0.004856839310433	FALSE	6.1348002837726	6.0013994142807	7.30826001918358	7.39619350315464	6.06809984902665	7.35222676116911	single-pass membrane protein with coiled-coil domains 3
ENSMUSG00000018372	Cep95	320162	-1.42644902096541	6.87231975204763	92.4325696374156	2.91E-05	0.005429402572101	FALSE	6.13071451007097	5.84519368524402	7.36375937232743	7.46271107406664	5.9879540976575	7.41323522319704	centrosomal protein 95
ENSMUSG00000066456	Hmgn3	94353	-1.18083224996335	12.1171993277459	91.258275988403	3.04E-05	0.005567416107851	FALSE	11.5144178714031	11.2959409034101	12.5079973606168	12.6675645165942	11.4051793874066	12.5877809386055	high mobility group nucleosomal binding domain 3
ENSMUSG00000044429	Cryga	12964	-1.1600768300566	12.6076823282035	89.0434290966025	3.29E-05	0.005804041146331	TRUE	12.0291267493678	11.7891707725086	13.0064053947923	13.1387555349914	11.9091487609382	13.0725804648919	crystallin, gamma A
ENSMUSG00000002297	Dbf4	27214	-1.59725558826815	4.72474236297273	88.4043736369001	3.37E-05	0.005804041146331	FALSE	3.79889935631835	3.68299542949095	5.33454739423824	5.27315178139326	3.74094739290465	5.30384958781575	DBF4 zinc finger
ENSMUSG00000020435	Osbp2	74309	-1.46450976956482	6.25214695936898	88.3546142838309	3.37E-05	0.005804041146331	FALSE	5.41539877983101	5.28103844854226	6.6635617702607	6.93038448242924	5.34821861418664	6.79697312634497	oxysterol binding protein 2
ENSMUSG00000031963	Bmper	73230	1.33092412946386	7.35974855059454	85.9885706251528	3.68E-05	0.006242470912747	FALSE	7.74871340408345	7.99193442745965	6.61436517228509	6.48078126083831	7.87032391577155	6.5475732165617	BMP-binding endothelial regulator
ENSMUSG00000024776	Stambpl1	76630	-2.07569851147083	7.1127266358152	84.793392037015	3.85E-05	0.006431892165748	FALSE	5.96069733621346	5.47673481929697	7.54866522532336	8.02014336908143	5.71871607775522	7.78440429720239	STAM binding protein like 1
ENSMUSG00000028804	Csmd2	329942	-2.01792368610306	6.59194737269594	84.417653308328	3.91E-05	0.006431892165748	FALSE	5.41888226572454	5.09800263186236	7.51365164865138	6.97885557208591	5.25844244879345	7.24625361036864	CUB and Sushi multiple domains 2
ENSMUSG00000029580	Actb	11461	-1.7002511616451	9.59852426717701	81.8960152921075	4.31E-05	0.006798695459761	FALSE	8.73459696440714	8.24965338880559	10.0667468086142	10.3423368687025	8.49212517660636	10.2045418386583	actin, beta
ENSMUSG00000010362	Rdm1	66599	2.65524336811205	7.28624381533374	91.9105792785399	4.44E-05	0.006798695459761	FALSE	7.64154014095631	8.40199952526427	5.27719990130794	5.56786983252967	8.02176983311029	5.4225348669188	RAD52 motif 1
ENSMUSG00000034211	Mrps17	66258	1.22035256973035	7.7321534817797	79.7577326112627	4.70E-05	0.007101030456556	FALSE	8.19500179995534	8.23670865982021	7.11856228126109	6.86811374246102	8.21585522988778	6.99333801186106	mitochondrial ribosomal protein S17
ENSMUSG00000020397	Med7	66213	-1.17552117029447	8.69479560345802	78.9540147295379	4.85E-05	0.007238946996258	FALSE	7.90016947032121	8.07725315428054	9.25478401319363	9.07048670862293	7.98871131230088	9.16263536090828	mediator complex subunit 7
ENSMUSG00000020326	Ccng1	12450	1.74299193410073	8.14837321457	77.5607903449119	5.14E-05	0.007280063160885	FALSE	8.4742233108564	9.01562677411992	7.11745863646127	6.93922559550352	8.74492504248816	7.0283421159824	cyclin G1
ENSMUSG00000008090	Fgfrl1	116701	-1.38099816726885	8.05419585402437	77.2613533946715	5.20E-05	0.007280063160885	FALSE	7.36395692627081	7.03036803190096	8.48258889683516	8.67977865793075	7.19716247908588	8.58118377738295	fibroblast growth factor receptor-like 1
ENSMUSG00000035686	Thrsp	21835	3.08840860578987	6.31614525958993	89.7989415463964	5.61E-05	0.007560956970601	FALSE	6.64927393299651	7.52230967547819	4.21249698640283	3.97601886860822	7.08579180423735	4.09425792750552	thyroid hormone responsive
ENSMUSG00000024041	Cryaa	12954	-0.836379766243841	12.9818839992161	75.1017051961899	5.70E-05	0.007592020848857	TRUE	12.489499509869	12.5182518478048	13.3334960712882	13.3470247138511	12.5038756788369	13.3402603925697	crystallin, alpha A
ENSMUSG00000032556	Bfsp2	107993	-1.05513297232098	11.2618931325988	73.8532815649997	6.01E-05	0.007692426894927	TRUE	10.7143915803041	10.5617930269728	11.5900936125894	11.7927909627779	10.6380923036385	11.6914422876837	beaded filament structural protein 2, phakinin
ENSMUSG00000042726	Trafd1	231712	-2.14805906309024	6.47586769939843	73.4666970242957	6.12E-05	0.007692426894927	FALSE	5.287100480311	4.763728108961	6.87257165210781	7.43187510601624	5.025414294636	7.15222337906202	TRAF type zinc finger domain containing 1
ENSMUSG00000004267	Eno2	13807	1.32880188372342	6.60688139565471	73.4632503732267	6.12E-05	0.007692426894927	FALSE	7.26847536924258	6.95804180613266	5.83839562996089	5.76032023994195	7.11325858768762	5.79935793495142	enolase 2, gamma neuronal
ENSMUSG00000038587	Akap12	83397	1.35989955721934	5.03895204747838	72.5720153523657	6.36E-05	0.007692426894927	FALSE	5.5204685887885	5.59385237141239	4.28185735784095	4.15644749473106	5.55716048010045	4.21915242628601	A kinase (PRKA) anchor protein (gravin) 12
ENSMUSG00000026203	Dnajb2	56812	-1.5108154467606	8.86957606362577	72.1050827717141	6.49E-05	0.007692426894927	FALSE	8.15900201775559	7.64916174223005	9.42987794943407	9.44032777805047	7.90408187999282	9.43510286374227	DnaJ heat shock protein family (Hsp40) member B2
ENSMUSG00000045102	Poln	272158	-1.46286269865593	4.71863578941809	71.4191491017547	6.70E-05	0.00773928216718	FALSE	3.92918769781968	3.72954531108447	5.27152722777814	5.25608979059799	3.82936650445208	5.26380850918806	DNA polymerase N
ENSMUSG00000028937	Acot7	70025	1.07510673984506	7.13957484327648	71.3758632838444	6.71E-05	0.00773928216718	FALSE	7.54448429208218	7.6105042281032	6.44556731472596	6.56545917610567	7.57749426009269	6.50551324541581	acyl-CoA thioesterase 7
ENSMUSG00000027500	Stmn2	20257	-1.16742786175783	5.87142843572106	71.0832929448126	6.80E-05	0.007761617588166	FALSE	5.23404027675157	5.12450635258061	6.33506178243781	6.33874246102271	5.17927331466609	6.33690212173026	stathmin-like 2
ENSMUSG00000015312	Gadd45b	17873	-1.7295257138295	5.93143568302504	70.5283947080785	6.97E-05	0.007878160256825	FALSE	5.07305945770185	4.55281490114967	6.41264635334392	6.67003506836952	4.81293717942576	6.54134071085672	growth arrest and DNA-damage-inducible 45 beta
ENSMUSG00000042608	Stk40	74178	-1.40285485534847	4.69510345626335	69.0742818466871	7.45E-05	0.008335926249878	FALSE	3.87590810699557	3.82636190012202	5.17236287136804	5.27417972187812	3.85113500355879	5.22327129662308	serine/threonine kinase 40
ENSMUSG00000030287	Itpr2	16439	-2.08877293947164	5.29108316934764	68.6703191992153	7.59E-05	0.008342146392058	FALSE	4.27696536425414	3.47050266029702	5.9656338484167	5.99323571726881	3.87373401227558	5.97943478284275	inositol 1,4,5-triphosphate receptor 2
ENSMUSG00000049489	Ccnq	69109	-1.232033732455	5.83096834655402	68.1275313895927	7.79E-05	0.008342146392058	FALSE	5.16324071103774	5.02496008137574	6.39833085100804	6.22836557132278	5.09410039620674	6.31334821116541	cyclin Q
ENSMUSG00000045414	Dipk2a	68861	-2.59691415936724	6.70127716052135	77.8039202490503	7.84E-05	0.008342146392058	FALSE	5.32135054589319	4.31267409672851	7.48374867817185	7.4712711338245	4.81701232131085	7.47750990599818	divergent protein kinase domain 2A
ENSMUSG00000022750	Klhl22	224023	-1.39773430691864	4.90921076868766	67.6449558217872	7.96E-05	0.008342146392058	FALSE	4.12148549580034	4.00897618340989	5.34483101159164	5.52544863869788	4.06523083960512	5.43513982514476	kelch-like 22
ENSMUSG00000027301	Oxt	18429	-2.20007986423054	5.18325357875937	67.6254568483957	7.97E-05	0.008342146392058	FALSE	4.06433284209529	3.31038597107603	5.70095246621008	6.05975104302694	3.68735940658566	5.88035175461851	oxytocin
ENSMUSG00000000724	Cryba1	12957	-0.794926718624445	13.3281204204314	66.7489478838753	8.31E-05	0.008393170323939	TRUE	12.902404076845	12.8503485516381	13.6426639767548	13.6997664691819	12.8763763142415	13.6712152229684	crystallin, beta A1
ENSMUSG00000034187	Nsf	18195	1.17943633823312	6.00508302702351	66.7051588736049	8.33E-05	0.008393170323939	FALSE	6.43333066033051	6.5142023548531	5.39753611509926	5.20563490296095	6.4737665075918	5.3015855090301	N-ethylmaleimide sensitive fusion protein
ENSMUSG00000058013	Septin11	52398	1.18421249162482	7.16681251015895	66.1931817468012	8.53E-05	0.008524605197027	FALSE	7.53722600511251	7.7343770337294	6.56343153853062	6.34751580239022	7.63580151942095	6.45547367046042	septin 11
ENSMUSG00000036256	Igfbp7	29817	-1.05505334286132	10.8861990893402	65.8049283696148	8.69E-05	0.008608658947509	FALSE	10.3819641133347	10.1366817637774	11.3980044778527	11.2359602837233	10.2593229385561	11.316982380788	insulin-like growth factor binding protein 7
ENSMUSG00000068739	Sars	20226	1.25456675375876	6.13669558184181	65.5930805206419	8.78E-05	0.008621029727861	FALSE	6.65495555770535	6.60234122800384	5.52872486404912	5.22286675573779	6.6286483928546	5.37579580989345	seryl-aminoacyl-tRNA synthetase
ENSMUSG00000059625	Sohlh1	227631	-2.04755400573164	4.78441355695448	65.0220031764148	9.03E-05	0.0087867444177	FALSE	3.80073249710774	3.03068764952933	5.46813140933502	5.45630446664747	3.41571007331854	5.46221793799125	spermatogenesis and oogenesis specific basic helix-loop-helix 1
ENSMUSG00000020576	Nbas	71169	-1.5773836786575	7.633704373402	64.2126316010276	9.40E-05	0.009042316912738	FALSE	6.90508526419779	6.32386909535837	8.24564731483691	8.1847241175711	6.61447717977808	8.215185716204	neuroblastoma amplified sequence
ENSMUSG00000028646	Rragc	54170	-1.05011289196896	8.43214612537385	64.0879055542104	9.46E-05	0.009042316912738	FALSE	7.85604116780573	7.77214686847259	8.74642536661082	8.97117384397593	7.81409401813916	8.85879960529338	Ras-related GTP binding C
ENSMUSG00000054894	Dmac2l	68055	-1.04182582913231	6.44123585672242	63.8760794969209	9.56E-05	0.00904273869042	FALSE	5.85601461098426	5.80867446370989	6.9156090186217	6.81893550202529	5.83234453734708	6.8672722603235	distal membrane arm assembly complex 2 like
ENSMUSG00000028185	Dnase2b	56629	-1.80019245083314	5.27855896662375	62.8364301210966	0.000100648965134	0.009246428088981	TRUE	4.42470929386029	3.78112401918504	5.82552495547056	5.98574634722079	4.10291665652266	5.90563565134567	deoxyribonuclease II beta
ENSMUSG00000022807	Osbpl11	106326	-1.88618441612921	4.89365731445512	62.7435273916468	0.000101121449146	0.009246428088981	FALSE	3.85140386684527	3.51807697971444	5.26868250467591	5.7676962472294	3.68474042327986	5.51818937595265	oxysterol binding protein-like 11
ENSMUSG00000031960	Aars	234734	0.965904172047597	7.42881224331871	62.5574705626738	0.000102076319508	0.009246428088981	FALSE	7.83125619078316	7.83156749558205	6.82266011953982	6.91264938551698	7.83141184318261	6.8676547525284	alanyl-tRNA synthetase
ENSMUSG00000035818	Plekhs1	226245	-1.6149984925634	4.93385231663015	62.4810644907265	0.000102471810084	0.009246428088981	FALSE	4.16542566990368	3.66383914423082	5.5127764365961	5.52438968208312	3.91463240706725	5.51858305933961	pleckstrin homology domain containing, family S member 1
ENSMUSG00000038160	Atg5	11793	1.42420353955653	5.45869864427545	61.7307923051762	0.000106462233765	0.009410945876227	FALSE	5.80373595336293	6.16576689881672	4.5325071795967	4.64608174347728	5.98475142608983	4.58929446153699	autophagy related 5
ENSMUSG00000030785	Cox6a2	12862	1.91499725534996	6.89273422504802	61.6656065595895	0.000106818314977	0.009410945876227	FALSE	7.57401423104328	7.528130587406	5.99174465258859	5.19174390617904	7.55107240922464	5.59174427938381	cytochrome c oxidase subunit 6A2
ENSMUSG00000039474	Wfs1	22393	1.16663472073649	5.92853438153201	61.4837836813432	0.000107819675131	0.009424955820595	TRUE	6.31819827745088	6.46528489882609	5.14280158161837	5.3258874923637	6.39174158813849	5.23434453699103	wolframin ER transmembrane glycoprotein
ENSMUSG00000031532	Saraf	67887	1.11279854529916	7.27530960369383	61.199071110865	0.000109412110468	0.009490016310314	FALSE	7.59663093235673	7.84395869442972	6.67119452038208	6.56016734161256	7.72029481339323	6.61568093099732	store-operated calcium entry-associated regulatory factor
ENSMUSG00000024270	Slc39a6	106957	1.08896987316819	6.48227507419061	60.8567223042416	0.000111367266063	0.009585294922924	FALSE	6.8403142230227	7.00332059263595	5.76963433474957	5.91023598229824	6.92181740782932	5.83993515852391	solute carrier family 39 (metal ion transporter), member 6
ENSMUSG00000031226	Pbdc1	67683	1.05639994918052	6.98616548804002	60.632802345759	0.00011267046641	0.00962343395924	FALSE	7.31221395408218	7.51685555279344	6.3431618362284	6.38897760049034	7.41453475343781	6.36606971835937	polysaccharide biosynthesis domain containing 1
ENSMUSG00000053398	Phgdh	236539	-1.04670466786242	6.0808694537499	59.7973555971724	0.000117709650103	0.009836131701141	FALSE	5.45665554418348	5.48314176261569	6.45374424348272	6.56170065176922	5.46989865339958	6.50772244762597	3-phosphoglycerate dehydrogenase
ENSMUSG00000006941	Eif1b	68969	1.11882818140301	8.95923011095882	59.7113472149973	0.000118244779497	0.009836131701141	FALSE	9.57216590575566	9.23294651610648	8.30701297866722	8.28240491444989	9.40255621093107	8.29470894655855	eukaryotic translation initiation factor 1B
ENSMUSG00000028848	Gpn2	100210	-1.17319267671923	5.61277423950937	59.4060735929716	0.000120169630237	0.009836131701141	FALSE	4.95147353980316	4.8859080701728	5.97671610538687	6.17518509827312	4.91869080498798	6.07595060182999	GPN-loop GTPase 2
ENSMUSG00000051864	Tbc1d22a	223754	-1.07620662836076	8.40230507412419	59.3711371581506	0.000120392482636	0.009836131701141	FALSE	7.81796029338196	7.71477447815188	8.69640756939079	8.973785316458	7.76636738576692	8.8350964429244	TBC1 domain family, member 22a
ENSMUSG00000037815	Ctnna1	12385	-1.00486420230167	9.08983618459657	59.3644416409487	0.000120435252753	0.009836131701141	FALSE	8.54953253819462	8.45348007914726	9.38203620991167	9.62046167655216	8.50150630867094	9.50124894323191	catenin (cadherin associated protein), alpha 1
ENSMUSG00000027239	Mdk	17242	1.02557745751942	6.04346192685617	59.03359251632	0.000122573279664	0.009881453700574	FALSE	6.43618005896186	6.49170359461267	5.46534255817074	5.42787257045063	6.46394182678727	5.44660756431068	midkine
ENSMUSG00000067299	Crygd	12967	-0.768030589683268	13.5648446709628	59.005591890249	0.000122756462989	0.009881453700574	TRUE	13.1659620213738	13.0938051974465	13.8475295751728	13.9474060597632	13.1298836094102	13.897467817468	crystallin, gamma D
ENSMUSG00000070870	Cryge	12968	-1.01337067483078	7.9341696510962	58.4955855286271	0.000126155565907	0.009963338569033	FALSE	7.44285546378344	7.23331785812392	8.30029626326147	8.40367697597577	7.33808666095368	8.35198661961862	crystallin, gamma E
ENSMUSG00000044468	Tent5c	74645	-1.82336475110525	8.42268570606643	60.2696906834802	0.000127288820481	0.009963338569033	TRUE	7.54999045676893	6.85374289380181	9.19235688184073	8.92056080674151	7.20186667528537	9.05645884429113	terminal nucleotidyltransferase 5C
ENSMUSG00000030695	Aldoa	11674	1.10367703791385	9.16014107319443	57.9836496107739	0.000129690451962	0.009963338569033	FALSE	9.67270299051148	9.54156201277737	8.33470527512813	8.65892483299797	9.60713250164443	8.49681505406305	aldolase A, fructose-bisphosphate
ENSMUSG00000118560	Lim2	233187	-0.913577288375256	12.6561460582623	57.962318764639	0.000129840492653	0.009963338569033	TRUE	12.2519393276617	11.9930110776031	13.0283346777128	13.0550812704689	12.1224752026324	13.0417079740909	lens intrinsic membrane protein 2
ENSMUSG00000018398	Septin8	20362	0.943368338895178	7.5355011753724	57.9386953492686	0.000130006920286	0.009963338569033	FALSE	7.86819616096538	7.99010803843816	6.97353317201577	7.00575827648174	7.92915209970177	6.98964572424876	septin 8
ENSMUSG00000005506	Celf1	13046	-1.50136437743904	6.34913660107643	57.2181800747379	0.00013521770367	0.010292182900433	TRUE	5.67108149624727	5.11678311001208	6.97987559946298	6.83628709846979	5.39393230312967	6.90808134896638	CUGBP, Elav-like family member 1
ENSMUSG00000021037	Ahsa1	217737	-1.14311340685339	7.3370827679513	56.9911830136044	0.000136914929121	0.010350953661692	FALSE	6.74500815272646	6.56529466410631	7.64997249196225	7.93052979528096	6.65515140841639	7.7902511436216	AHA1, activator of heat shock protein ATPase 1
ENSMUSG00000030654	Arl6ip1	54208	0.818710346963229	9.61278583967416	56.223354298948	0.000142863288574	0.010584712812937	FALSE	9.92599613535743	10.0022433432717	9.15324012614932	9.13962961169822	9.96411973931454	9.14643486892377	ADP-ribosylation factor-like 6 interacting protein 1
ENSMUSG00000020802	Ube2o	217342	-1.25542941182935	10.0679033986445	56.1997721831776	0.000143051198687	0.010584712812937	FALSE	9.44910648819618	9.15213761017489	10.7370477886606	10.364962172533	9.30062204918553	10.5510049805968	ubiquitin-conjugating enzyme E2O
ENSMUSG00000024376	Epb41l4a	13824	-1.30094979765615	7.27470152735071	56.0687198027867	0.00014410128943	0.010584712812937	FALSE	6.68638859944065	6.25354928650075	7.696265577224	7.86260084583159	6.4699689429707	7.77943321152779	erythrocyte membrane protein band 4.1 like 4a
ENSMUSG00000020142	Slc1a4	55963	1.27650159467177	6.8158128392153	55.6491494610792	0.000147530707262	0.010718968075046	FALSE	7.28192803880082	7.34811120356377	5.80802121717726	6.24842840961663	7.3150196211823	6.02822481339695	solute carrier family 1 (glutamate/neutral amino acid transporter), member 4
ENSMUSG00000038732	Mboat1	218121	-0.912653645914715	8.94465982139092	55.2330609650598	0.000151036207263	0.010893354291314	FALSE	8.31949942093918	8.50996784913198	9.30221349109095	9.35664958012502	8.41473363503558	9.32943153560799	membrane bound O-acyltransferase domain containing 1
ENSMUSG00000008734	Gprc5b	64297	-0.970825772053138	7.67666575504501	55.1349899731111	0.000151878029265	0.010893354291314	FALSE	7.1910921323971	7.03012957943775	8.14470369003631	8.01452326139428	7.11061085591743	8.07961347571529	G protein-coupled receptor, family C, group 5, member B
ENSMUSG00000030747	Dgat2	67800	-1.25740147832783	6.38530322442556	54.9898479920919	0.000153135025361	0.010913552858404	FALSE	5.72777188187947	5.52488391240483	6.69639271620851	7.04049650653952	5.62632789714215	6.86844461137401	diacylglycerol O-acyltransferase 2
ENSMUSG00000059182	Skap2	54353	-1.43562702046285	7.08230377196146	54.5884716056088	0.00015668161468	0.011095636624363	FALSE	6.43031347108698	5.9208900768202	7.73984516336434	7.50404704268318	6.17560177395359	7.62194610302376	src family associated phosphoprotein 2
ENSMUSG00000020482	Ccdc117	104479	-1.41971905111785	5.5164386334578	54.2266870284838	0.000159969541318	0.011168482852932	FALSE	4.71692584327802	4.58301975035519	5.82361144365642	6.25177958891178	4.6499727968166	6.0376955162841	coiled-coil domain containing 117
ENSMUSG00000090925	1810064F22Rik	69862	-0.766139459571576	10.9961854231391	54.1451558502925	0.000160722745413	0.011168482852932	FALSE	10.5975417000965	10.52755144234	11.3113879494547	11.3462309284306	10.5625465712183	11.3288094389426	RIKEN cDNA 1810064F22 gene
ENSMUSG00000073411	H2-D1	14964	3.15327203758939	4.83503861869206	61.0315888156503	0.00016170294237	0.011168482852932	FALSE	5.98227019425141	5.27717328460459	3.07495607034089	1.95443417826989	5.629721739428	2.51469512430539	histocompatibility 2, D region locus 1
ENSMUSG00000003033	Ap1m1	11767	0.935248872480882	6.50168399903152	53.7968374916837	0.000163992535211	0.011257131757523	FALSE	6.85573296144441	6.92912947097557	5.96629573029625	5.95966155866669	6.89243121620999	5.96297864448147	adaptor-related protein complex AP-1, mu subunit 1
ENSMUSG00000078622	Ccdc47	67163	0.994332107805198	6.20882162466909	53.2552069433658	0.000169249281001	0.011392042051955	FALSE	6.60926647162401	6.62984575265313	5.70852490778536	5.55164449475955	6.61955611213857	5.63008470127246	coiled-coil domain containing 47
ENSMUSG00000023845	Lnpep	240028	1.16688113007595	5.59262799749936	53.1407586292823	0.000170387718866	0.011392042051955	FALSE	5.95710796266422	6.15005804654428	5.00145497897919	4.79750196322111	6.05358300460425	4.89947847110015	leucyl/cystinyl aminopeptidase
ENSMUSG00000049686	Orai1	109305	1.18239457042457	6.19957561665639	52.8962130769633	0.000172853515031	0.011392042051955	FALSE	6.4878324799029	6.83131915156721	5.49243785955908	5.50024440826448	6.65957581573506	5.49634113391178	ORAI calcium release-activated calcium modulator 1
ENSMUSG00000033713	Foxn3	71375	-1.16353798997659	6.96458030782752	52.8223194366889	0.000173607631765	0.011392042051955	FALSE	6.39449119240417	6.13894252707597	7.28617574242976	7.56169541316894	6.26671685974007	7.42393557779935	forkhead box N3
ENSMUSG00000047388	Atmin	234776	1.19211260866019	5.04608491862808	52.7976528004524	0.000173860308843	0.011392042051955	FALSE	5.4208892585007	5.60521322459244	4.29935510345696	4.38599610639981	5.51305124154657	4.34267560492839	ATM interactor
ENSMUSG00000049734	Trex1	22040	-2.08705153775144	5.37968437861847	52.7232045040141	0.000174625811763	0.011392042051955	FALSE	4.25417564628045	3.73169627301744	6.3693585547346	5.68778938269956	3.99293595964895	6.02857396871708	three prime repair exonuclease 1
ENSMUSG00000004951	Hspb1	15507	-0.82012851681997	10.1806511264339	52.6977817167516	0.000174888211887	0.011392042051955	FALSE	9.69442350418456	9.73193062793284	10.4546530126592	10.6074636082872	9.7131770660587	10.5310583104732	heat shock protein 1
ENSMUSG00000031375	Bgn	12111	-1.06842705110341	5.30861916872005	52.675248592528	0.000175121211273	0.011392042051955	FALSE	4.66799728974297	4.70588655133581	5.76829225771655	5.71456051048657	4.68694192053939	5.74142638410156	biglycan
ENSMUSG00000044155	Lsm8	76522	0.865115392647728	7.46277924298269	52.1516226712027	0.00018065010954	0.011683780784094	FALSE	7.81002303036055	7.85073945806255	6.96389266282665	6.97190564049722	7.83038124421155	6.96789915166194	LSM8 homolog, U6 small nuclear RNA associated
ENSMUSG00000019970	Sgk1	20393	1.51304413903431	4.8733526366439	51.6859539759473	0.000185757349355	0.011904133145104	FALSE	5.31240936823086	5.54186228058392	3.69872200239467	4.16052851476146	5.42713582440739	3.92962525857806	serum/glucocorticoid regulated kinase 1
ENSMUSG00000018565	Elp5	54351	0.969646944193409	6.99505993383237	51.5389877163048	0.000187407748642	0.011904133145104	FALSE	7.3047706859273	7.486361518706	6.37975928649238	6.48397049100781	7.39556610231665	6.43186488875009	elongator acetyltransferase complex subunit 5
ENSMUSG00000004535	Tax1bp1	52440	0.97853343142335	7.34670728608927	51.4105639262647	0.000188865416632	0.011904133145104	FALSE	7.69997448983822	7.80496282706872	6.88218798624753	6.66585715330639	7.75246865845347	6.77402256977696	Tax1 (human T cell leukemia virus type I) binding protein 1
ENSMUSG00000036097	Slf2	226151	1.02822109042628	5.97240124388854	51.3658224097905	0.000189376682441	0.011904133145104	FALSE	6.2961803034311	6.48498526245457	5.37465454041882	5.37369641993932	6.39058278294283	5.37417548017907	SMC5-SMC6 complex localization factor 2
ENSMUSG00000006546	Cryba2	12958	-0.969756093952322	13.524503488335	50.8704409014919	0.000195158444638	0.012199038195835	TRUE	13.0594262987556	12.8524902962936	13.7742991109948	14.0693852528098	12.9559582975246	13.9218421819023	crystallin, beta A2
ENSMUSG00000068220	Lgals1	16852	1.39758439479812	7.65684797912107	50.3590125523189	0.000201368318279	0.012413610587434	FALSE	7.89314266857431	8.43820726707654	6.86972656109365	6.72216422110083	8.16567496782542	6.79594539109724	lectin, galactose binding, soluble 1
ENSMUSG00000020593	Lpin1	14245	-1.26898598233775	5.63752970689096	49.8899647248958	0.000207289152032	0.012540425145906	FALSE	4.9682388284022	4.78184647038994	5.94505758791369	6.29865978768543	4.87504264939607	6.12185868779956	lipin 1
ENSMUSG00000024725	Ostf1	20409	1.01103716921238	6.49242507987758	49.8856545218851	0.000207344593082	0.012540425145906	FALSE	6.83184617151805	6.98227297828915	5.8001624680111	6.00065310915394	6.9070595749036	5.90040778858252	osteoclast stimulating factor 1
ENSMUSG00000032431	Crtap	56693	1.00809794178958	6.65354700992827	49.1210141016203	0.00021748996307	0.013075753065937	FALSE	6.93545401576532	7.19172119510953	6.08565517954576	6.04730662055216	7.06358760543742	6.06648090004896	cartilage associated protein
ENSMUSG00000073658	Crygb	12965	-1.08198578685682	12.7976419788589	48.8804400649663	0.000220813746674	0.013075753065937	TRUE	12.2638222069478	12.0428660874642	13.0338034877809	13.4194351367177	12.153344147206	13.2266193122493	crystallin, gamma B
ENSMUSG00000035517	Tdrd7	100121	-1.04466366101261	12.2514883163914	48.8763901178434	0.000220870259135	0.013075753065937	TRUE	11.8119061549978	11.437216108997	12.5898506115695	12.7671451399158	11.6245611319974	12.6784978757427	tudor domain containing 7
ENSMUSG00000028680	Plk3	12795	1.58038782536115	4.74943699513208	48.5261082746454	0.000225829374049	0.013298972980156	FALSE	5.16876955690328	5.46383493679671	3.5028300219497	4.0080786955445	5.31630224685	3.7554543587471	polo like kinase 3
ENSMUSG00000004667	Polr2e	66420	0.949103416915524	6.66857216562817	48.3826999651546	0.000227901044766	0.013350705706201	FALSE	6.95956780560129	7.16246868646502	6.12927896435136	6.11158391757275	7.06101824603316	6.12043144096205	polymerase (RNA) II (DNA directed) polypeptide E
ENSMUSG00000047786	Lix1	66643	-0.939507080515371	6.00866358748792	48.1484087715498	0.000231338584726	0.013464246280864	FALSE	5.49055708815335	5.44661059549696	6.44635660881509	6.35364311895248	5.46858384182515	6.39999986388378	limb and CNS expressed 1
ENSMUSG00000025389	Mip	17339	-0.725277291459257	13.0855498736049	47.9901332958462	0.000233698690154	0.013464246280864	TRUE	12.738474978174	12.6145350010278	13.3533901442287	13.4510909228768	12.6765049896009	13.4022405335527	major intrinsic protein of lens fiber
ENSMUSG00000060743	H3f3a	15078	0.921718529925377	6.05622081383544	47.807677608301	0.000236457992659	0.013469091305984	FALSE	6.40722770419789	6.47618811039082	5.54414696828439	5.51073110564136	6.44170790729436	5.52743903696288	H3.3 histone A
ENSMUSG00000020747	Tmem94	71947	-1.44107722304961	8.33791200871734	47.5842051487289	0.0002398950618	0.013469091305984	FALSE	7.61217171631818	7.25944702841509	8.59662580404016	9.12488923933955	7.43580937236664	8.86075752168986	transmembrane protein 94
ENSMUSG00000027663	Zmat3	22401	1.69565137194845	4.88070902102919	47.1510994142395	0.000246741709549	0.013494198269709	FALSE	5.1994748139429	5.71991246187823	3.60560205268682	4.01034165063895	5.45969363791056	3.80797185166289	zinc finger matrin type 3
ENSMUSG00000047181	Samd14	217125	-0.997242595802644	6.14343353489301	47.1324442683392	0.000247042236167	0.013494198269709	FALSE	5.67339462548548	5.449183346457	6.5963262880205	6.51265839111418	5.56128898597124	6.55449233956734	sterile alpha motif domain containing 14
ENSMUSG00000014668	Chfr	231600	-1.27068610164035	4.70751634021085	46.9495984410722	0.000250012919737	0.013494198269709	FALSE	4.08703140551873	3.81220729451749	5.28081238072405	5.11359940008926	3.94961935001811	5.19720589040666	checkpoint with forkhead and ring finger domains
ENSMUSG00000021760	Gpx8	69590	-1.01435937580079	6.64092808949971	46.8543729735179	0.000251578275635	0.013494198269709	FALSE	6.18038342330214	5.90745157910743	6.99535215889593	7.11981798624442	6.04391750120479	7.05758507257018	glutathione peroxidase 8 (putative)
ENSMUSG00000027510	Rbm38	56190	-1.19405415052979	6.2471430654083	46.8465323333221	0.000251707725316	0.013494198269709	FALSE	5.68016030060048	5.37683030434111	6.56291809836981	6.86409911605582	5.52849530247079	6.71350860721282	RNA binding motif protein 38
ENSMUSG00000038429	Usp5	22225	0.90892674832002	6.07233625599351	46.8252859702991	0.00025205893631	0.013494198269709	FALSE	6.42165799730777	6.48537053878057	5.53488622811429	5.56863782519167	6.45351426804417	5.55176202665298	ubiquitin specific peptidase 5 (isopeptidase T)
ENSMUSG00000046807	Lrrc75b	192734	-0.8653111532098	7.37365024877662	46.6837071042588	0.000254415487677	0.013555499483904	FALSE	6.95242491589309	6.80150914595296	7.72677647368437	7.75593016214098	6.87696703092302	7.74135331791268	leucine rich repeat containing 75B
ENSMUSG00000025076	Casp7	12369	-1.43687654000813	7.87959174760768	46.5708373667376	0.000256314551361	0.013591959787551	FALSE	7.27233180633412	6.64459936899139	8.33640437012953	8.50855382982217	6.95846558766276	8.42247909997585	caspase 7
ENSMUSG00000022797	Tfrc	22042	1.04402042154502	5.87775910551747	46.4035538846051	0.000259162870131	0.013605668139428	FALSE	6.19504215378308	6.40519135287232	5.18597665427848	5.34821992102441	6.3001167533277	5.26709828765145	transferrin receptor
ENSMUSG00000036586	Grifin	77998	-0.806872568243451	11.9122808589281	46.3682922599093	0.000259768462986	0.013605668139428	FALSE	11.4010976872477	11.5035201269584	12.1476171311689	12.3642430122361	11.452308907103	12.2559300717025	galectin-related inter-fiber protein
ENSMUSG00000024640	Psat1	107272	1.02783207374178	8.62793273935618	46.3420105263361	0.000260221019022	0.013605668139428	FALSE	8.86774923761078	9.21471451489525	7.96037923575045	8.08733395339816	9.04123187625302	8.0238565945743	phosphoserine aminotransferase 1
ENSMUSG00000002496	Tsc2	22084	-0.888947982764463	6.30390624657205	46.2439875056176	0.000261917904459	0.013625488377078	FALSE	5.81498538722133	5.77637382352012	6.63487856653637	6.72177341074552	5.79567960537072	6.67832598864095	TSC complex subunit 2
ENSMUSG00000021051	Ppp2r5e	26932	-1.10448876383701	5.40834449642228	46.1520334960923	0.000263522710168	0.013625488377078	FALSE	4.63733046950972	4.87576821192929	5.92635430667045	5.77625553150573	4.7565493407195	5.85130491908809	protein phosphatase 2, regulatory subunit B', epsilon
ENSMUSG00000057060	Slc35f3	210027	-1.13414193016063	6.79171971447461	46.1011346799865	0.00026441645856	0.013625488377078	FALSE	6.14340407894816	6.09569577263155	7.43442432302147	7.03494983493114	6.11954992578986	7.23468707897631	solute carrier family 35, member F3
ENSMUSG00000029171	Pgm2	66681	0.822108472962391	7.98896932362503	45.9594773541886	0.000266924509692	0.013625488377078	FALSE	8.40564820145059	8.27479983393041	7.52871351738823	7.51354551453708	8.3402240176905	7.52112951596266	phosphoglucomutase 2
ENSMUSG00000066150	Slc31a1	20529	-0.95137891481751	7.97105792526508	45.8692016372316	0.00026853885185	0.013625488377078	FALSE	7.51583325277984	7.31684305943605	8.25884797218657	8.47135826956132	7.41633815610795	8.36510312087395	solute carrier family 31, member 1
ENSMUSG00000008450	Nutf2	68051	-0.891864924554141	6.89222632882418	45.8366297097192	0.000269124401764	0.013625488377078	FALSE	6.39272080326476	6.36910912629302	7.17990858318396	7.35286956672583	6.38091496477889	7.2663890749549	nuclear transport factor 2
ENSMUSG00000018593	Sparc	20692	-0.826329653592225	8.05600391531337	45.5099246200347	0.000275089632094	0.013773892193754	TRUE	7.62824381478792	7.54151535245572	8.47094096120032	8.34686869883385	7.58487958362182	8.40890483001708	secreted acidic cysteine rich glycoprotein
ENSMUSG00000000194	Gpr107	277463	0.941654198134262	6.07781525857507	45.4171915787714	0.000276813802359	0.013773892193754	FALSE	6.43720065480264	6.50321158784307	5.45037725972198	5.61695797245707	6.47020612132285	5.53366761608952	G protein-coupled receptor 107
ENSMUSG00000035126	Wdr78	242584	0.98145298353307	5.6489460007845	45.2952369862106	0.000279102540361	0.013773892193754	FALSE	6.00250707208533	6.104033816147	5.14797089231473	5.01482632757433	6.05327044411617	5.08139860994453	WD repeat domain 78
ENSMUSG00000030208	Emp1	13730	1.07744609276193	4.91184374620279	45.2580643635377	0.000279805009277	0.013773892193754	FALSE	5.37472220571818	5.31734788306408	4.23015219837182	4.34217259465288	5.34603504439113	4.28616239651235	epithelial membrane protein 1
ENSMUSG00000053436	Mapk14	26416	0.930484051910754	6.14925053001192	45.2229638378834	0.000280470413186	0.013773892193754	FALSE	6.51127398834802	6.56491718471807	5.52855841341473	5.69570173123169	6.53809558653305	5.61213007232321	mitogen-activated protein kinase 14
ENSMUSG00000029343	Crybb1	12960	-0.750866636144003	13.5316431528303	45.0946430357725	0.000282920423129	0.013773892193754	TRUE	13.2131525564252	12.9944159259242	13.8383389554579	13.8788875933584	13.1037842411747	13.8586132744082	crystallin, beta B1
ENSMUSG00000027712	Anxa5	11747	1.45555017618604	7.06696399610987	45.0834834008888	0.000283134793508	0.013773892193754	FALSE	7.3210840446553	7.86138394998346	6.33321200074514	5.98001848602564	7.59123399731938	6.15661524338539	annexin A5
ENSMUSG00000036285	Noa1	56412	-1.42034197669639	7.37992614874118	44.9401087699407	0.000285907648973	0.013792281629797	FALSE	6.76561857557286	6.18877047551971	7.76653019972578	8.05961549659454	6.47719452554628	7.91307284816016	nitric oxide associated 1
ENSMUSG00000037706	Cd81	12520	0.809092830004017	9.75887515145389	44.7907680490472	0.000288833203903	0.013810917600308	FALSE	10.0309137209189	10.1797211471775	9.3722965780193	9.22101811488256	10.1053174340482	9.29665734645092	CD81 antigen
ENSMUSG00000026547	Tagln2	21346	0.969016563564728	5.48051452211937	44.6529594619664	0.000291567151208	0.013882318531324	FALSE	5.85537201704972	5.90666113221489	4.87248719592811	4.97250972497467	5.88101657463231	4.92249846045139	transgelin 2
ENSMUSG00000024747	Aldh1a7	26358	-0.859620099553844	6.29938023862871	44.5126350197032	0.000294385367666	0.013950290522603	FALSE	5.78355547835659	5.83583731943252	6.6721986545669	6.65613478978366	5.80969639889456	6.66416672217528	aldehyde dehydrogenase family 1, subfamily A7
ENSMUSG00000043445	Pgp	67078	0.868526340010921	8.30811142267379	44.1230126815675	0.000302396587332	0.014097980898564	FALSE	8.59181058759251	8.75822944391533	7.89239688916765	7.72336702278931	8.67502001575392	7.80788195597848	phosphoglycolate phosphatase
ENSMUSG00000063954	H2ac19	319192	1.03945432286062	10.4156382463551	44.0472506531131	0.000303986870437	0.014113315739893	FALSE	10.6195397651254	11.0373871122406	9.85579056497291	9.7513679162693	10.828463438683	9.8035792406211	H2A clustered histone 19
ENSMUSG00000001827	Folr1	14275	-1.26100925500184	6.25888045913702	43.8226120710862	0.000308765931966	0.014205611395331	FALSE	5.7437243489069	5.21201591336818	6.76764851490197	6.73823488512531	5.47787013113754	6.75294170001364	folate receptor 1 (adult)
ENSMUSG00000005054	Cstb	13014	1.00806260755303	9.41068552124528	43.6595468713663	0.000312295832288	0.014262359459055	FALSE	9.65605691273481	9.98178094213256	8.70432436250568	8.92865952567774	9.81891892743369	8.81649194409171	cystatin B
ENSMUSG00000025952	Crygc	12966	-0.674543777717923	13.3641875326471	43.4370311653623	0.000317197016289	0.01436889641805	TRUE	13.0485662376167	12.9245035969462	13.6258650777893	13.6979878084467	12.9865349172815	13.661926443118	crystallin, gamma C
ENSMUSG00000048285	Frmd6	319710	-0.979899217607783	5.29732317322041	43.3450777005431	0.000319251336627	0.014403641957761	FALSE	4.6941072012205	4.77278799130423	5.66390241938471	5.73796321628681	4.73344759626236	5.70093281783576	FERM domain containing 6
ENSMUSG00000028607	Cpt2	12896	-1.02465382876723	8.53109760012886	43.1776563529159	0.000323035901341	0.014445971412551	FALSE	7.9857976302677	7.87337843924882	8.75271346585715	9.13028541978515	7.92958803475826	8.94149944282115	carnitine palmitoyltransferase 2
ENSMUSG00000029864	Gstk1	76263	-1.7175537322906	5.2373456320592	43.1326633231301	0.000324062813884	0.014445971412551	FALSE	4.45392163394325	3.79047484680355	5.6100288636417	6.05169014999604	4.1221982403734	5.83085950681887	glutathione S-transferase kappa 1
ENSMUSG00000023147	Get1	71446	0.916816496253058	5.91473119223414	42.9471660957661	0.000328341260208	0.014575501562085	FALSE	6.25674930392373	6.33940157670781	5.32362434294117	5.45277840082613	6.29807544031577	5.38820137188365	guided entry of tail-anchored proteins factor 1
ENSMUSG00000018322	Tomm34	67145	0.887347096984015	5.81504724621142	42.894302442874	0.000329573857825	0.014575501562085	FALSE	6.18878282263133	6.18864741691009	5.29424438944462	5.32421487293524	6.18871511977071	5.30922963118993	translocase of outer mitochondrial membrane 34
ENSMUSG00000034453	Polr3b	70428	0.956897703786075	5.58663459485546	42.4044395242739	0.000341284376239	0.014858485936729	TRUE	6.0437033860134	5.9214799148294	5.09221042175167	4.97945675409474	5.9825916504214	5.0358335879232	polymerase (RNA) III (DNA directed) polypeptide B
ENSMUSG00000022861	Dgkg	110197	1.69845008351158	4.8856219210044	42.2214683504404	0.000345795764936	0.014996545790181	FALSE	5.5074212278128	5.47243567066439	4.17792363347148	3.35866815907591	5.48992844923859	3.7682958962737	diacylglycerol kinase, gamma
ENSMUSG00000057113	Npm1	18148	0.910282810574122	9.64837083202885	42.1234866560783	0.000348243239225	0.015018281097341	FALSE	9.91462889842833	10.1417211794259	9.24075988341666	8.99472295488486	10.0281750389271	9.11774141915076	nucleophosmin 1
ENSMUSG00000024579	Pcyox1l	240334	2.66260851816096	4.73780656677479	46.7456599202413	0.000352008643936	0.015018281097341	FALSE	5.33747432955665	5.67164385532258	3.46024480604509	2.08541826741229	5.50455909243961	2.77283153672869	prenylcysteine oxidase 1 like
ENSMUSG00000035770	Dync1li2	234663	1.05490557113285	5.56928242969187	41.7095188840867	0.000358833558904	0.015018281097341	FALSE	6.093052683946	5.89829564122441	5.06950641612467	4.8311741887768	5.99567416258521	4.95034030245074	dynein, cytoplasmic 1 light intermediate chain 2
ENSMUSG00000028654	Mycl	16918	-1.34328248509759	5.43369345588803	41.70530235524	0.000358943548204	0.015018281097341	FALSE	4.8837642919721	4.30963379967397	5.91195028140742	5.98577999285277	4.59669904582304	5.9488651371301	v-myc avian myelocytomatosis viral oncogene lung carcinoma derived
ENSMUSG00000037487	Ubr5	70790	-1.22892781634739	5.56485357835657	41.5419957919241	0.000363237073623	0.015052813395424	FALSE	4.96747780307645	4.68665461709674	6.21985824225856	5.8531001845117	4.8270662100866	6.03647921338513	ubiquitin protein ligase E3 component n-recognin 5
ENSMUSG00000059900	Tmem40	94346	-1.07343794585768	9.58628030620399	41.4590560664801	0.000365443006384	0.01508834611969	FALSE	9.0693317210767	8.82540210601823	9.81139884448431	10.2112449935007	8.94736691354746	10.0113219189925	transmembrane protein 40
ENSMUSG00000042529	Kcnj12	16515	-1.08864703745772	4.90032161288	41.3971332770551	0.000367101220899	0.015101086619978	FALSE	4.35359211793725	4.1795762210101	5.26011452417173	5.41227968189578	4.26658416947367	5.33619710303375	potassium inwardly-rectifying channel, subfamily J, member 12
ENSMUSG00000040997	Abhd4	105501	-0.869668788781566	7.26443078557578	41.0342202678602	0.000377017033625	0.015329318439546	FALSE	6.66769182581374	6.85929479145358	7.56634114362154	7.69814604219589	6.76349330863366	7.63224359290872	abhydrolase domain containing 4
ENSMUSG00000020186	Csrp2	13008	-0.9114954009511	8.0294156849983	40.9452806613695	0.000379499616387	0.015329318439546	FALSE	7.58063871326489	7.42333518204134	8.27689236597982	8.53865432975871	7.50198694765311	8.40777334786926	cysteine and glycine-rich protein 2
ENSMUSG00000029686	Cul1	26965	-1.16989012773659	5.50364928324706	40.8360586985442	0.000382577237959	0.015347492538909	FALSE	4.75342397349576	4.86896394449567	6.15061975707942	5.76145564354607	4.81119395899571	5.95603770031274	cullin 1
ENSMUSG00000015149	Sirt2	64383	-0.808311123239588	6.85358386120523	40.7057344546771	0.000386291686695	0.015381557588712	FALSE	6.42295963346359	6.36824405011036	7.14801433699671	7.25129482920632	6.39560184178698	7.19965458310152	sirtuin 2
ENSMUSG00000030095	Tmem43	74122	1.33841780148396	6.14234193622915	40.51621296025	0.000391776702719	0.015472194213262	FALSE	6.37418491719682	6.89492247641475	5.18964121181074	5.45871603182119	6.63455369680579	5.32417862181597	transmembrane protein 43
ENSMUSG00000035629	Rubcn	100502698	-1.14040498445234	6.17484827097054	40.484088941226	0.00039271634253	0.015472194213262	FALSE	5.2599631586345	5.70491562031966	6.69956468118756	6.56285742149676	5.48243938947708	6.63121105134216	RUN domain and cysteine-rich domain containing, Beclin 1-interacting protein
ENSMUSG00000079037	Prnp	19122	0.745243449898372	7.91860380801406	40.3824285274994	0.00039570915009	0.015535402387213	FALSE	8.24442933610524	8.2416767786961	7.46808656907779	7.52990951861121	8.24305305740067	7.4989980438445	prion protein
ENSMUSG00000028670	Lypla2	26394	0.707181286610446	9.49874547208359	40.2888364592374	0.000398490462968	0.015589894371166	FALSE	9.75872057012201	9.85802737411228	9.12402681662378	9.08075214690636	9.80837397211714	9.10238948176507	lysophospholipase 2
ENSMUSG00000079465	Col4a3	12828	-0.990426790791114	5.61433564489683	39.8763024967974	0.000411054560971	0.015969755148267	FALSE	5.12572000565921	4.95552480976031	5.91922456101913	6.11914661312142	5.04062240770976	6.01918558707027	collagen, type IV, alpha 3
ENSMUSG00000031458	Coprs	66423	1.04192066873117	6.35116241614282	39.8207926368656	0.000412783925912	0.015981451027801	FALSE	6.59179464034143	6.94185242490335	5.67181967040736	5.80987894014194	6.76682353262239	5.74084930527465	coordinator of PRMT5, differentiation stimulator
ENSMUSG00000037824	Tspan14	52588	-0.84122561214403	8.36474644719377	39.7449728446737	0.000415161209125	0.016018064720358	FALSE	7.91889575888112	7.84934523799223	8.59501802217391	8.84317240273446	7.88412049843667	8.71909521245419	tetraspanin 14
ENSMUSG00000030291	Med21	108098	-0.93340621273893	7.21965492091922	39.6871806144505	0.000416985108906	0.016033149084377	FALSE	6.59680117954896	6.75990022364235	7.47077067521031	7.73897309768126	6.67835070159566	7.60487188644579	mediator complex subunit 21
ENSMUSG00000038523	1700003F12Rik	75480	1.07677589128927	5.77378547835347	39.5937720274968	0.000419954936177	0.016092040345511	FALSE	6.11665954667727	6.29822056436823	5.30460388433328	4.96357674457882	6.20744005552275	5.13409031445605	RIKEN cDNA 1700003F12 gene
ENSMUSG00000024457	Trim26	22670	-0.857922560575429	6.78611736006957	39.4855558212939	0.000423429725233	0.016127529754117	FALSE	6.24894199593168	6.3429285002625	7.05063212435256	7.24458240785351	6.29593524809709	7.14760726610303	tripartite motif-containing 26
ENSMUSG00000027933	Ints3	229543	-0.959119105047724	6.10020047091124	39.475210338932	0.000423763852687	0.016127529754117	FALSE	5.61468271743402	5.47682318445913	6.3698990414044	6.61750133726493	5.54575295094658	6.49370018933466	integrator complex subunit 3
ENSMUSG00000028232	Tmem68	72098	1.05416677803878	5.83888653084342	39.4214905807437	0.00042550430975	0.016138873633199	FALSE	6.1028314522879	6.41632532390579	5.30708311766795	5.13583926545184	6.25957838809685	5.22146119155989	transmembrane protein 68
ENSMUSG00000027879	Sec22b	20333	0.775515765002841	7.74028042015983	39.232557528199	0.000431699171727	0.016318520379898	FALSE	8.13720633360235	8.01195480352562	7.26402722118281	7.33927469271945	8.07458056856398	7.30165095695113	SEC22 homolog B, vesicle trafficking protein
ENSMUSG00000047731	Wbp1l	226178	0.808198367941922	7.33696298677929	39.0243797652966	0.00043866029243	0.016470369167777	FALSE	7.59283366407748	7.7700197033832	6.88466740672839	6.87247419745112	7.68142668373034	6.87857080208976	WW domain binding protein 1 like
ENSMUSG00000023011	Faim2	72393	-1.23693524326129	5.63947877067545	38.937684705615	0.000441601880024	0.016525362660849	FALSE	4.87491423962564	4.92761020562416	5.85997669349668	6.34930462207927	4.9012622226249	6.10464065778798	Fas apoptotic inhibitory molecule 2
ENSMUSG00000110949	Nudt8	66387	1.57502607655549	4.95356199027337	38.8080708241002	0.000446047299017	0.016636077429	FALSE	5.16254929834647	5.81757445472065	3.91063190303952	4.05047935630176	5.49006187653356	3.98055562967064	nudix (nucleoside diphosphate linked moiety X)-type motif 8
ENSMUSG00000022400	Rbx1	56438	0.699395840950968	8.53410572200789	38.6792391112015	0.00045052320029	0.01670906029298	FALSE	8.84113387097947	8.84180657622592	8.13361632363804	8.15233018024615	8.84147022360269	8.1429732519421	ring-box 1
ENSMUSG00000027227	Sord	20322	-1.0916678704715	5.1240642795272	38.6376155203601	0.000451981658547	0.01670906029298	TRUE	4.62189191914802	4.34347979724325	5.46784508702118	5.65361327576598	4.48268585819564	5.56072918139358	sorbitol dehydrogenase
ENSMUSG00000033501	Crygs	12970	-0.727043413697631	13.3345630621098	38.6206777997733	0.00045257688457	0.01670906029298	TRUE	13.0434007482835	12.7976373183509	13.6840298517883	13.6207729459866	12.9205190333172	13.6524013988874	crystallin, gamma S
ENSMUSG00000002250	Ppard	19015	-1.0102088505375	5.22936895631955	38.482325339139	0.000457476897907	0.016782652494043	FALSE	4.77107952178355	4.51273610736081	5.66462396755758	5.62140610004561	4.64190781457218	5.64301503380159	peroxisome proliferator activator receptor delta
ENSMUSG00000024593	Megf10	70417	1.3669086513318	5.45830311558555	38.4049671116453	0.000460246502585	0.016829078815122	FALSE	5.72634714312372	6.19528647258028	4.80730837088779	4.42983404885489	5.960816807852	4.61857120987134	multiple EGF-like-domains 10
ENSMUSG00000055435	Maf	17132	-1.30741646486067	5.01154852351912	38.3574386119041	0.000461958854721	0.016836669789799	TRUE	4.44963169882238	3.97537762270534	5.38178767072593	5.63778130683272	4.21250466076386	5.50978448877932	avian musculoaponeurotic fibrosarcoma oncogene homolog
ENSMUSG00000025915	Sgk3	170755	-1.13892389346586	5.69809224902481	38.1860415001479	0.000468202539825	0.016900109015074	FALSE	5.02988036220043	5.02413482460687	5.92405378368416	6.35287562122164	5.02700759340365	6.1384647024529	serum/glucocorticoid regulated kinase 3
ENSMUSG00000024063	Lbh	77889	-1.46697358864881	5.10151514808931	38.1827180671621	0.000468324677891	0.016900109015074	FALSE	4.48113509769026	3.87303020183461	5.48259676937755	5.79897236390869	4.17708264976244	5.64078456664312	limb-bud and heart
ENSMUSG00000041625	Ggact	223267	-1.19945395962819	6.46611523692782	38.1375736995422	0.00046998783335	0.016900109015074	FALSE	5.95350963660409	5.51553807012462	7.09546993566124	6.77102748967868	5.73452385336435	6.93324871266996	gamma-glutamylamine cyclotransferase
ENSMUSG00000003528	Slc25a1	13358	1.41664165701732	5.23949826591668	38.0626224903502	0.000472765943149	0.016900249641821	FALSE	5.8463716993682	5.700126238426	4.01057252114621	4.67159884242046	5.7732489688971	4.34108568178334	solute carrier family 25 (mitochondrial carrier, citrate transporter), member 1
ENSMUSG00000021816	Ppp3cb	19056	-0.980800816923977	7.10428165442181	37.9782182820118	0.000475919819806	0.01695881166817	FALSE	6.70240834028059	6.34556804611912	7.58055700178159	7.4391776904109	6.52398819319986	7.50986734609625	protein phosphatase 3, catalytic subunit, beta isoform
ENSMUSG00000042410	Agps	228061	1.00597908577627	5.53999573224928	37.7903101937534	0.000483039237449	0.017103563379161	TRUE	5.85214357552683	6.04704519454643	5.07273104102563	4.83431316084356	5.94959438503663	4.9535221009346	alkylglycerone phosphate synthase
ENSMUSG00000037032	Apbb1	11785	-1.36849919797867	6.55631552931209	37.6818283920717	0.000487211919114	0.017196890103987	FALSE	5.97673991361295	5.41356797421542	6.87597072823217	7.26154276333719	5.69515394391418	7.06875674578468	amyloid beta (A4) precursor protein-binding, family B, member 1
ENSMUSG00000005413	Hmox1	15368	-0.986794154524754	10.0488484538566	37.6268667763857	0.000489343714388	0.01721782018957	FALSE	9.22996327266627	9.68076316238917	10.457101926538	10.4615695746895	9.45536321752772	10.4593357506138	heme oxygenase 1
ENSMUSG00000023960	Enpp5	83965	1.22474963862928	5.42629671884893	37.571732679546	0.000491494291699	0.017239277836423	FALSE	5.68066771328341	6.10247409926503	4.82163553909491	4.56327420300654	5.89157090627422	4.69245487105072	ectonucleotide pyrophosphatase/phosphodiesterase 5
ENSMUSG00000024909	Efemp2	58859	-0.844281607527142	5.74365945441769	37.4333868315035	0.000496944532026	0.017359927207029	FALSE	5.24630312638294	5.28471079123771	6.135041944383	6.06846488000441	5.26550695881032	6.10175341219371	epidermal growth factor-containing fibulin-like extracellular matrix protein 2
ENSMUSG00000026753	Ppp6c	67857	1.54578958901546	5.9226457352983	37.4058899515876	0.00049803705724	0.017359927207029	FALSE	6.51900394014547	6.46851745227906	5.31904854966998	4.48895130548285	6.49376069621227	4.90399992757641	protein phosphatase 6, catalytic subunit
ENSMUSG00000032393	Dpp8	74388	-0.900015364064472	6.22662848272594	37.3232437061561	0.000501339503284	0.017396253909796	FALSE	5.68952728055064	5.73303143222142	6.47423170275636	6.72572626332585	5.71127935638603	6.5999789830411	dipeptidylpeptidase 8
ENSMUSG00000034789	Rab24	19336	0.841815525368684	6.76893048142982	37.2457395988829	0.000504462159393	0.017396253909796	FALSE	7.01369585062303	7.23327621857229	6.31586457749668	6.26358812205746	7.12348603459766	6.28972634977707	RAB24, member RAS oncogene family
ENSMUSG00000031983	2310022B05Rik	69551	-0.836801202153865	8.13074413328259	37.2229529441338	0.000505385003632	0.017396253909796	FALSE	7.70354923019829	7.60173979534724	8.35529876455878	8.61089480193039	7.65264451277277	8.48309678324458	RIKEN cDNA 2310022B05 gene
ENSMUSG00000033161	Atp1a1	11928	-0.980885617523464	9.00692151501535	37.1542104315979	0.000508182243228	0.017396253909796	FALSE	8.63279113328588	8.20689816207047	9.36953331698886	9.45944969472969	8.41984464767818	9.41449150585927	ATPase, Na+/K+ transporting, alpha 1 polypeptide
ENSMUSG00000033581	Igf2bp2	319765	-0.763290941769091	7.50530115712998	37.0298660910951	0.000513292892729	0.017396253909796	FALSE	7.12015784336081	7.02872655911554	7.77618724944237	7.89392359515756	7.07444220123818	7.83505542229996	insulin-like growth factor 2 mRNA binding protein 2
ENSMUSG00000034751	Mast4	328329	1.02347659586268	5.73989131830551	36.9747906089922	0.000515577702235	0.017396253909796	FALSE	6.08265823387104	6.2317533670487	5.304307713858	4.96785971783455	6.15720580045987	5.13608371584627	microtubule associated serine/threonine kinase family member 4
ENSMUSG00000029433	Diablo	66593	0.8933503389989	6.84628043358785	36.9655626403426	0.000515961806134	0.017396253909796	FALSE	7.14297984557174	7.29947706075288	6.20019185730686	6.4565062412148	7.22122845316231	6.32834904926083	diablo, IAP-binding mitochondrial protein
ENSMUSG00000060572	Mfap2	17150	-0.778360559004882	8.08920594764166	36.9563606877359	0.000516345194424	0.017396253909796	FALSE	7.74855452917074	7.54250092931142	8.40745534423635	8.4442472241717	7.64552772924108	8.42585128420402	microfibrillar-associated protein 2
ENSMUSG00000010067	Rassf1	56289	0.819823193903386	6.2762073195886	36.9072803893518	0.000518396278785	0.017396253909796	FALSE	6.66162828926349	6.5911074187297	5.88094862418587	5.7400041950474	6.62636785399659	5.81047640961664	Ras association (RalGDS/AF-6) domain family member 1
ENSMUSG00000078202	Nrarp	67122	-0.977922859422931	4.78213423897659	36.8992526586005	0.000518732759222	0.017396253909796	FALSE	4.20211709337633	4.24512796911175	5.20958883675646	5.15744110157844	4.22362253124404	5.18351496916745	Notch-regulated ankyrin repeat protein
ENSMUSG00000039137	Whrn	73750	1.0025309675648	5.20871000903568	36.8913033030965	0.000519066231971	0.017396253909796	FALSE	5.64907293768836	5.59039290374828	4.48924239658297	4.76037744158837	5.61973292071832	4.62480991908567	whirlin
ENSMUSG00000027495	Fam210b	67017	-1.61474309912638	4.66292356859606	36.8485431159704	0.000520864754862	0.017396253909796	FALSE	4.00762577630777	3.23266714942737	5.13240705981291	5.35110335043127	3.62014646286757	5.24175520512209	family with sequence similarity 210, member B
ENSMUSG00000028693	Nasp	50927	-1.041697789771	5.91292799038401	36.8210817789173	0.00052202403388	0.017396253909796	FALSE	5.43273397742254	5.16862624469786	6.4763438717937	6.18673737266911	5.3006801110602	6.3315406222314	nuclear autoantigenic sperm protein (histone-binding)
ENSMUSG00000037202	Prf1	18646	-0.975254682284054	4.82546078929767	36.8121763640815	0.0005224006894	0.017396253909796	FALSE	4.28653092736716	4.25077145892624	5.26868250467591	5.18274282956961	4.2686511931467	5.22571266712276	perforin 1 (pore forming protein)
ENSMUSG00000031072	LTO1	72284	-0.907675867394002	5.7138469136946	36.6046571948713	0.000531277769471	0.017546161883308	FALSE	5.22058615993549	5.17025843265358	5.98482784799633	6.19620997442411	5.19542229629453	6.09051891121022	ABCE maturation factor
ENSMUSG00000020921	Tmem101	76547	1.04733023100734	5.91696603938018	36.5137646525841	0.00053522710538	0.017562041296457	FALSE	6.26306177827363	6.42133843289632	5.48510394541962	5.1022873680831	6.34220010558497	5.29369565675136	transmembrane protein 101
ENSMUSG00000032349	Elovl5	68801	1.15782555206828	5.92050025618515	36.0749733555967	0.000554834274772	0.017994320870798	FALSE	6.20017767967679	6.54438521932698	5.41049885771953	5.03608350037561	6.37228144950188	5.22329117904757	ELOVL family member 5, elongation of long chain fatty acids (yeast)
ENSMUSG00000042659	Arrdc4	66412	-0.9535743233291	7.27653268593409	35.9460006849041	0.000560772851216	0.018119668835132	FALSE	6.58056320017518	6.85466969504546	7.53491945311806	7.80253949720604	6.71761644761032	7.66872947516205	arrestin domain containing 4
ENSMUSG00000038925	E330034G19Rik	105418	-3.22606548740796	6.08933372642384	53.8501018341053	0.000565388166991	0.018119668835132	FALSE	4.35235247033764	2.76044506960273	6.91317673487971	6.96211397366687	3.55639876997019	6.93764535427329	RIKEN cDNA E330034G19 gene
ENSMUSG00000026796	Niban2	227737	1.29159160220558	6.40474848284456	35.7897309261618	0.000568078553709	0.018119668835132	FALSE	6.6981141881642	7.09061270209966	5.85808541453645	5.34663272164272	6.89436344513193	5.60235906808959	niban apoptosis regulator 2
ENSMUSG00000028551	Cdkn2c	12580	-0.974690465520714	4.69921542615972	35.7884912413601	0.000568136998596	0.018119668835132	TRUE	4.12956411255897	4.15771430019751	5.08360335413269	5.11496094611921	4.14363920637824	5.09928215012595	cyclin dependent kinase inhibitor 2C
ENSMUSG00000015575	Atp6v0e	11974	0.746648077171637	7.60080967728671	35.7876439266315	0.000568176949671	0.018119668835132	FALSE	7.86660265854979	7.98221397661158	7.22707636048399	7.13322478914573	7.92440831758068	7.18015057481486	ATPase, H+ transporting, lysosomal V0 subunit E
ENSMUSG00000061313	Ddhd2	72108	0.836037756566176	6.36160869432433	35.7825809808626	0.000568415744135	0.018119668835132	FALSE	6.76499034282622	6.66974321216259	5.98135697019289	5.78630311766373	6.7173667774944	5.88383004392831	DDHD domain containing 2
ENSMUSG00000044080	S100a1	20193	3.75651489274505	6.17388014502302	58.6654282091482	0.000572002680977	0.01813070254235	FALSE	6.43891732573792	7.50017095101457	3.72386429713221	2.90731867037968	6.96954413837624	3.31559148375595	S100 calcium binding protein A1
ENSMUSG00000038135	Crygn	214301	-0.780371798315532	12.9526836325059	35.5917113619513	0.000577513263029	0.018202241971918	FALSE	12.6015440221031	12.4131097749533	13.149698364982	13.4191701302974	12.5073268985282	13.2844342476397	crystallin, gamma N
ENSMUSG00000038526	Car14	23831	-1.79585407683558	5.11492880872528	35.5021617155703	0.000581846195854	0.018287295183739	FALSE	4.4097456739122	3.37236721157575	5.71477133963239	5.76945678150399	3.89105644274398	5.74211406056819	carbonic anhydrase 14
ENSMUSG00000029319	Coq2	71883	-1.33394852717632	4.68221397702485	35.4380687002736	0.00058497313906	0.018295318516622	FALSE	3.56748235024636	4.14372250839419	5.13386170684558	5.24874249538456	3.85560242932028	5.19130210111507	coenzyme Q2 4-hydroxybenzoate polyprenyltransferase
ENSMUSG00000022517	Mgrn1	17237	-1.02771617711964	8.78041964277164	35.3737293575407	0.000588133915857	0.018295318516622	FALSE	8.32229227274402	8.01740198331694	9.00251423793247	9.38111941318522	8.16984712803048	9.19181682555885	mahogunin, ring finger 1
ENSMUSG00000010936	Vac14	234729	-1.1499006269766	4.69861236358211	35.3494535084231	0.00058933222489	0.018295318516622	FALSE	4.05643693946313	3.99955173203427	4.96816799588706	5.31971599535379	4.0279943357487	5.14394199562042	Vac14 homolog (S. cerevisiae)
ENSMUSG00000051098	Mblac2	72852	1.0983693709206	4.93907590581315	35.1556507995722	0.000599012496315	0.018401742795501	FALSE	5.21258012672778	5.52876021528162	4.21840609610019	4.37766385173567	5.3706701710047	4.29803497391793	metallo-beta-lactamase domain containing 2
ENSMUSG00000031227	Magee1	107528	1.17078126794231	6.6192700664224	35.1528839082733	0.000599152178173	0.018401742795501	FALSE	6.85227985578154	7.28808745512153	6.0863288111474	5.73796321628681	7.07018365545154	5.9121460137171	MAGE family member E1
ENSMUSG00000025228	Actr1a	54130	-0.674265673679872	8.7799952158895	35.1262521190566	0.000600498788186	0.018401742795501	FALSE	8.44961808511543	8.35757706554479	9.08285061789563	9.07272160523921	8.40359757533011	9.07778611156742	ARP1 actin-related protein 1A, centractin alpha
ENSMUSG00000024410	Rmc1	76482	-1.10372853850538	7.18585552001583	35.0979555822406	0.000601933851386	0.018401742795501	FALSE	6.76533244785008	6.25907779813126	7.55256865301822	7.70968063536652	6.51220512299067	7.63112464419237	regulator of MON1-CCZ1
ENSMUSG00000026499	Acbd3	170760	0.901265672372559	6.85104351967097	35.0539000001953	0.00060417694659	0.018412583287735	FALSE	7.23106805948761	7.23094047491544	6.49327324096009	6.15436096236392	7.23100426720152	6.32381710166201	acyl-Coenzyme A binding domain containing 3
ENSMUSG00000039740	Alg2	56737	0.779853129880009	6.47737826147578	35.0154222394568	0.000606144866625	0.018412583287735	FALSE	6.74577211382475	6.8780984445013	6.06731691104703	6.00835142578886	6.81193527916303	6.03783416841795	asparagine-linked glycosylation 2 (alpha-1,3-mannosyltransferase)
ENSMUSG00000053012	Krcc1	57896	-1.33914881056396	5.74755002904531	34.9943665838162	0.000607225242039	0.018412583287735	FALSE	4.6694603039058	5.16129705435323	6.02640130734623	6.46684217746907	4.91537867912951	6.24662174240765	lysine-rich coiled-coil 1
ENSMUSG00000026032	Ndufb3	66495	0.771255012286199	7.82233370530527	34.7047296006619	0.000622341685445	0.018700961609513	FALSE	8.04358567885534	8.26079738304187	7.38427371388654	7.38940643696583	8.1521915309486	7.38684007542618	NADH:ubiquinone oxidoreductase subunit B3
ENSMUSG00000027955	Gask1b	68659	-1.03329656840727	4.75853078970362	34.6519064490401	0.0006251506865	0.018700961609513	FALSE	4.21616705850506	4.11176936170947	5.06182157206073	5.28568103574728	4.16396821010726	5.17375130390401	golgi associated kinase 1B
ENSMUSG00000025817	Nudt5	53893	0.932913277463268	7.11484715305635	34.5707066807731	0.000629500630607	0.018717998026421	FALSE	7.36452420430221	7.63438614007966	6.70194366582109	6.43918325500508	7.49945517219093	6.57056346041308	nudix (nucleoside diphosphate linked moiety X)-type motif 5
ENSMUSG00000090000	Ier3ip1	66191	0.764604928555939	7.17336841527927	34.4839036374318	0.000634193983928	0.018717998026421	FALSE	7.54461921960208	7.46358137705578	6.82169001089066	6.65902232687443	7.50410029832893	6.74035616888255	immediate early response 3 interacting protein 1
ENSMUSG00000021453	Gadd45g	23882	-0.792394007590193	7.9345912963137	34.4768298916316	0.000634578438646	0.018717998026421	FALSE	7.44440673050422	7.52571246391715	8.39129544284158	8.15177542513288	7.48505959721068	8.27153543398723	growth arrest and DNA-damage-inducible 45 gamma
ENSMUSG00000042211	Fbxo38	107035	0.939327822805082	5.36106791745995	34.1875074324327	0.000650563712436	0.019005632841908	FALSE	5.74879019077012	5.75430730593336	4.68255214667588	4.95235006752598	5.75154874835174	4.81745110710093	F-box protein 38
ENSMUSG00000009394	Syn2	20965	1.20716887648124	4.97587556891476	33.8846829131906	0.000667855256314	0.019372978505904	FALSE	5.65759107052138	5.21116819727008	4.34974644509372	4.17246544577856	5.43437963389573	4.26110594543614	synapsin II
ENSMUSG00000051232	Tmem199	195040	0.740447654010888	6.84417656277827	33.8647891735426	0.000669011830165	0.019372978505904	FALSE	7.11479825644937	7.21563174355562	6.46704128106646	6.38984694865448	7.1652150000025	6.42844411486047	transmembrane protein 199
ENSMUSG00000024335	Brd2	14312	0.78241179776487	6.32740708531337	33.8467349405468	0.00067006369486	0.019372978505904	FALSE	6.58445184308834	6.73976455496717	5.88813878974859	5.88555863540713	6.66210819902776	5.88684871257786	bromodomain containing 2
ENSMUSG00000090862	Rps13	68052	-0.830241730417991	6.82857638837019	33.5042280562769	0.000690428660069	0.019737780823047	FALSE	6.48239606474022	6.22026581190699	7.1365104351941	7.22880693652868	6.3513309383236	7.18265868586139	ribosomal protein S13
ENSMUSG00000023092	Fhl1	14199	0.829096312985849	7.68913782877933	33.5017164253274	0.000690580923676	0.019737780823047	FALSE	7.94856644012857	8.13366730253461	7.33198227258685	7.09236403263728	8.04111687133159	7.21217315261207	four and a half LIM domains 1
ENSMUSG00000037727	Avp	11998	-1.33964579977766	5.93340975893059	33.4956553516828	0.000690948544841	0.019737780823047	FALSE	5.34115089735765	4.86643520708269	6.17964203960974	6.67658348769625	5.10379305222017	6.42811276365299	arginine vasopressin
ENSMUSG00000001847	Rac1	19353	-1.22607496414753	6.94210093741078	33.4728408669676	0.000692334571088	0.019737780823047	FALSE	6.25089778745101	6.16058901631925	7.08795859798756	7.7013009972917	6.20574340188513	7.39462979763963	Rac family small GTPase 1
ENSMUSG00000035824	Tk2	57813	-0.84580446283584	5.49274647124492	33.4575501965377	0.000693265516441	0.019737780823047	FALSE	4.95147353980316	5.07485871438155	5.81453763122644	5.88702558280184	5.01316612709235	5.85078160701414	thymidine kinase 2, mitochondrial
ENSMUSG00000021917	Spcs1	69019	0.750571239618724	9.75563689774438	33.4285395199536	0.000695036218811	0.019737970183441	FALSE	9.94626559904904	10.2068804790828	9.37611129258742	9.28723572642455	10.0765730390659	9.33167350950598	signal peptidase complex subunit 1 homolog (S. cerevisiae)
ENSMUSG00000068617	Efcab1	66793	-1.24584254266069	5.70308257663411	33.2610945907086	0.000705371159666	0.019965459700995	FALSE	5.02988036220043	4.8846986862686	6.44704948192377	5.88147325413474	4.95728952423451	6.16426136802925	EF-hand calcium binding domain 1
ENSMUSG00000062070	Pgk1	18655	0.994486433751839	5.40062552221513	33.2180121673347	0.000708062256553	0.019965459700995	FALSE	5.67630993012023	5.93084508509161	4.94218804221519	4.70255360138855	5.80357750760592	4.82237082180187	phosphoglycerate kinase 1
ENSMUSG00000045055	Rpsa-ps2	622655	-0.697814820860863	10.6629148763025	33.0884206905238	0.000716237223832	0.020135623862968	FALSE	10.3867804221017	10.1481296718566	10.9746762962419	10.9652062989926	10.2674550469791	10.9699412976172	ribosomal protein SA, pseudogene 2
ENSMUSG00000002055	Spag5	54141	-0.932648285352279	7.7612543375554	32.9779637249726	0.000723301401918	0.020232548465146	FALSE	7.41739526892097	6.99745814649134	8.15124290322668	8.15409472184238	7.20742670770615	8.15266881253453	sperm associated antigen 5
ENSMUSG00000029463	Fam216a	68948	1.40783106109896	4.70067226074624	32.8680529818829	0.00073042003264	0.020380722556619	FALSE	5.07756892628912	5.36799137261308	4.13298480940341	3.50534409235338	5.2227801494511	3.81916445087839	family with sequence similarity 216, member A
ENSMUSG00000020917	Acly	104112	0.793710037129804	7.75201795106304	32.7715017237968	0.000736748071547	0.020455270899604	FALSE	8.0595743177955	8.12809178910552	7.43018729521197	7.16226197042858	8.09383305345051	7.29622463282027	ATP citrate lyase
ENSMUSG00000025477	Inpp5a	212111	-0.732853585486069	7.03977149217854	32.7028078104823	0.000741293391549	0.020530524153564	FALSE	6.68529831731699	6.57079087394485	7.30829531495663	7.40817112183082	6.62804459563092	7.35823321839372	inositol polyphosphate-5-phosphatase A
ENSMUSG00000060938	Rpl26	19941	-0.669443461683335	10.5652144639825	32.6115937130231	0.000747384838048	0.020611263194057	FALSE	10.1292808123056	10.2523460064636	10.7760285171825	10.9419445297451	10.1908134093846	10.8589865234638	ribosomal protein L26
ENSMUSG00000031351	Zfp185	22673	-0.99624552832119	5.92103499338478	32.588870908632	0.000748912337996	0.020611263194057	FALSE	5.44645143313722	5.23527678959262	6.14851575903718	6.49458695482401	5.34086411136492	6.32155135693059	zinc finger protein 185
ENSMUSG00000048758	Rpl29	19944	-0.73458752534298	8.19278892046088	32.5766589299401	0.000749734928946	0.020611263194057	FALSE	7.78448945293684	7.77555145329416	8.40078065728673	8.61777693151655	7.7800204531155	8.50927879440164	ribosomal protein L29
ENSMUSG00000110669	Gm10060	100041567	0.968554847178942	4.80002422213629	32.5336088068926	0.000752644062327	0.020640525522993	FALSE	5.28403894460922	5.10840109786859	4.30425573489043	4.18877691841594	5.1962200212389	4.24651632665319	NSFL1 (p97) cofactor (p47) pseudogene
ENSMUSG00000001964	Emd	13726	1.10751117129983	4.9268856750621	32.4286227542279	0.000759799798237	0.020713245990776	FALSE	5.1652739088895	5.54883597065869	4.21413156447449	4.34690980229151	5.35705493977409	4.280520683383	emerin
ENSMUSG00000001518	Itfg2	101142	0.998376806364979	4.79030037188632	32.3694025640727	0.000763874885479	0.020713245990776	FALSE	5.12145044731369	5.27089103878502	4.32631167844063	4.10231617967846	5.19617074304936	4.21431392905954	integrin alpha FG-GAP repeat containing 2
ENSMUSG00000071644	Eef1g	67160	-0.64283433971657	11.416878484951	32.3237574740476	0.000767035078071	0.020713245990776	FALSE	11.1443750169607	10.9704530210007	11.6610525697679	11.7432480135241	11.0574140189807	11.702150291646	eukaryotic translation elongation factor 1 gamma
ENSMUSG00000036185	Sapcd1	78376	-0.845510660239242	9.13410640977357	32.3194141223112	0.000767336663052	0.020713245990776	FALSE	8.75547865960282	8.53802857518317	9.3366905347076	9.63854130156421	8.64675361739299	9.4876159181359	suppressor APC domain containing 1
ENSMUSG00000020814	Mxra7	67622	-0.928410419347053	6.15100768376708	32.3104196773875	0.000767961687472	0.020713245990776	FALSE	5.76656730231628	5.45326818074576	6.43990209243128	6.63245680985513	5.60991774153102	6.5361794511432	matrix-remodelling associated 7
ENSMUSG00000024589	Nedd4l	83814	-1.21785859970123	6.64723994357946	32.3062124194907	0.000768254275286	0.020713245990776	FALSE	6.15023127550973	5.64331895007845	6.91651800450587	7.31446787663717	5.89677511279409	7.11549294057152	neural precursor cell expressed, developmentally down-regulated gene 4-like
ENSMUSG00000055612	Cdca7	66953	-0.782576119762676	6.3091373396383	32.1867969210188	0.000776619107544	0.02083834818779	FALSE	5.85858212834969	5.8783829115774	6.73709405431928	6.54930371603771	5.86848251996354	6.6431988851785	cell division cycle associated 7
ENSMUSG00000098923	Tmem185b	226351	0.888292437694436	6.28719403829476	32.0647904856094	0.000785287064722	0.020964532741598	FALSE	6.50227146681812	6.80502954170333	5.84031288062553	5.71594769924943	6.65365050426072	5.77813028993748	transmembrane protein 185B
ENSMUSG00000032679	Cd59a	12509	0.899096009619221	6.66164440669356	32.0093940283339	0.00078926387316	0.020964532741598	FALSE	6.94971823312371	7.12584372562694	6.30016063541905	5.97365413939465	7.03778097937532	6.13690738740685	CD59a antigen
ENSMUSG00000030541	Idh2	269951	-0.735194253553952	6.8030354196529	32.0030990120734	0.000789717421619	0.020964532741598	FALSE	6.31165460816535	6.46609371647163	7.10054473319725	7.14537326851981	6.38887416231849	7.12295900085853	isocitrate dehydrogenase 2 (NADP+), mitochondrial
ENSMUSG00000041528	Rnf123	84585	-0.757420807093157	6.94597328726371	31.9636976426625	0.000792563888613	0.020964532741598	FALSE	6.49441021670063	6.54511211263105	7.17322357495753	7.3689749918019	6.51976116466584	7.27109928337972	ring finger protein 123
ENSMUSG00000029840	Mtpn	14489	-0.6784300390863	7.92524380129337	31.8402570242907	0.000801567639338	0.021102918391894	FALSE	7.49844652043958	7.59454559802041	8.18934800156636	8.25868695835332	7.54649605922999	8.22401747995984	myotrophin
ENSMUSG00000019763	Rmnd1	66084	1.06780935797436	4.66016202665627	31.8091005572248	0.000803861002731	0.021113616806466	FALSE	5.08984993763949	5.09065175823059	4.21380467210119	3.85253326850421	5.09025084793504	4.0331689703027	required for meiotic nuclear division 1 homolog
ENSMUSG00000045690	Wdr89	72338	-1.28361926221358	5.74604523858057	31.7525378628362	0.0008080461244	0.021173836266779	FALSE	5.01269309904627	4.93697521513992	5.89544779586797	6.52734939944063	4.97483415709309	6.2113985976543	WD repeat domain 89
ENSMUSG00000028583	Pdpn	14726	-0.758176147927986	8.09124755098853	31.6067510752443	0.000818963246989	0.021359859605036	FALSE	7.78729403546824	7.5290984601288	8.39616747590219	8.44451911975741	7.65819624779852	8.4203432978298	podoplanin
ENSMUSG00000035725	Prkx	19108	1.06540302042804	5.26666795487945	31.5361386808978	0.000824319354976	0.021403617771037	FALSE	5.47465396979949	5.89056572944318	4.61218395165581	4.68157946867774	5.68260984962133	4.64688171016677	protein kinase, X-linked
ENSMUSG00000053329	Gatd3a	28295	-0.712751708875372	6.92995358032512	31.5342029300591	0.000824466820924	0.021403617771037	FALSE	6.53192991193326	6.53169252628072	7.17611829492568	7.30435982457812	6.53181121910699	7.2402390597519	glutamine amidotransferase like class 1 domain containing 3A
ENSMUSG00000029467	Atp2a2	11938	1.05411120420555	6.56366896762665	31.4507073069321	0.000830860032061	0.02151965948779	FALSE	6.72378380620941	7.22160681448079	5.9835666726944	5.90805423449745	6.9726953103451	5.94581045359593	ATPase, Ca++ transporting, cardiac muscle, slow twitch 2
ENSMUSG00000072966	Gprasp2	245607	0.895301559989029	5.02721094120387	31.4094060675402	0.000834046069621	0.021552289775959	FALSE	5.34206857720617	5.45815476390176	4.58449094236424	4.45280099830183	5.40011167055397	4.51864597033304	G protein-coupled receptor associated sorting protein 2
ENSMUSG00000041696	Rasl12	70784	-0.865155166809867	5.78437537176081	31.3155774762046	0.000841342883601	0.021636014555777	FALSE	5.3684305051265	5.21424890664887	6.0353554180325	6.25655352468564	5.29133970588769	6.14595447135907	RAS-like, family 12
ENSMUSG00000060036	Rpl3	27367	-0.596872107099756	11.1704083808615	31.2933032197083	0.000843087170106	0.021636014555777	FALSE	10.9011761650794	10.7790605028058	11.4231134729629	11.4530161338698	10.8401183339426	11.4380648034163	ribosomal protein L3
ENSMUSG00000021114	Atp6v1d	73834	0.785378649378196	7.71419755650686	31.1859944879248	0.00085155609857	0.021696647208361	FALSE	8.12421631406868	7.97910088158945	7.14025364285931	7.38875427581416	8.05165859782907	7.26450395933674	ATPase, H+ transporting, lysosomal V1 subunit D
ENSMUSG00000027963	Extl2	58193	0.892166768224388	7.68793631131111	31.0739476570656	0.000860516354239	0.021714676718516	FALSE	7.86516699995944	8.24073178841665	7.2380253786167	7.10993613143642	8.05294939418805	7.17398075502656	exostosin-like glycosyltransferase 2
ENSMUSG00000030309	Caprin2	232560	-0.919368689252207	6.7755689781784	31.0595301073025	0.000861678118064	0.021714676718516	TRUE	6.41570616626921	6.05639511674089	7.25631448615824	7.06041176832421	6.23605064150505	7.15836312724123	caprin family member 2
ENSMUSG00000006906	Stambp	70527	0.830444715819395	5.42078739742513	31.033584943789	0.000863773872653	0.021718574968806	FALSE	5.78827653850692	5.75871819429949	5.03197274752982	4.86907463619724	5.77349736640321	4.95052369186353	STAM binding protein
ENSMUSG00000026074	Map4k4	26921	-0.728382895446061	6.31967218694643	30.9062911747217	0.000874151933528	0.021930237632837	FALSE	5.93299736310681	5.89251788369509	6.6877604112418	6.58377080519184	5.91275762340095	6.63576560821682	mitogen-activated protein kinase kinase kinase kinase 4
ENSMUSG00000000320	Alox12	11684	-0.791339583655548	5.51462864305135	30.8087846087828	0.000882210416298	0.021949155646594	FALSE	5.06142550212026	5.08015139256963	5.89544779586797	5.81052835604403	5.07078844734494	5.852988075956	arachidonate 12-lipoxygenase
ENSMUSG00000057531	Dtnbp1	94245	-0.717383402278896	7.50676651355589	30.8081643196938	0.000882261986281	0.021949155646594	FALSE	7.18960925792513	7.01580332916709	7.78018781879204	7.85981950546783	7.10270629354611	7.82000366212994	dystrobrevin binding protein 1
ENSMUSG00000017466	Timp2	21858	1.00952950423402	8.24126615496221	30.8072713867969	0.000882336230319	0.021949155646594	FALSE	8.43743309877691	8.85055229115652	7.80068253112227	7.48423956202903	8.64399269496671	7.64246104657565	tissue inhibitor of metalloproteinase 2
ENSMUSG00000024608	Rps14	20044	-0.654899882125426	11.8792328555363	30.7811307543306	0.000884513299734	0.021949155646594	FALSE	11.5786548858735	11.4483995571068	12.066917162656	12.2658344428446	11.5135272214902	12.1663758027503	ribosomal protein S14
ENSMUSG00000036158	Prickle1	106042	-1.04252280366567	7.17122472928818	30.7674241811263	0.000885657591163	0.021949155646594	FALSE	6.72767385191225	6.37199697495134	7.39051696064883	7.78107049083932	6.5498354134318	7.58579372574408	prickle planar cell polarity protein 1
ENSMUSG00000023075	Akirin1	68050	-0.734072618024946	8.42267098022721	30.7552440132808	0.000886676052575	0.021949155646594	FALSE	8.00875700696015	8.01145808513125	8.61054777733584	8.86451568450496	8.0101075460457	8.7375317309204	akirin 1
ENSMUSG00000020042	Btbd11	74007	1.37492055577285	5.10628077485039	30.7065472086917	0.000890763018038	0.02200164990912	FALSE	5.82746616547867	5.40262513342056	3.95141284701193	4.54153305951673	5.61504564944962	4.24647295326433	BTB (POZ) domain containing 11
ENSMUSG00000027371	Fahd2a	68126	-1.03139880467437	5.3308128059239	30.6170951543435	0.000898333922528	0.022060713808452	FALSE	4.93215875184347	4.50664454831266	5.68718064894258	5.81356773095815	4.71940165007806	5.75037418995036	fumarylacetoacetate hydrolase domain containing 2A
ENSMUSG00000032231	Anxa2	12306	0.693767320117048	9.71671613017773	30.6004554053666	0.000899751390664	0.022060713808452	FALSE	9.96676497091546	10.075423972413	9.4351205673242	9.21397893001839	10.0210944716642	9.32454974867129	annexin A2
ENSMUSG00000023913	Pla2g7	27226	-1.21904727399235	5.30885935420086	30.567538415307	0.00090256394983	0.022060713808452	FALSE	4.47903023608004	4.68380582947639	5.49162481886296	6.03440154311177	4.58141803277822	5.76301318098737	phospholipase A2, group VII (platelet-activating factor acetylhydrolase, plasma)
ENSMUSG00000044287	Nrn1l	234700	0.965441981700398	4.85200971700826	30.474693672983	0.000910558276136	0.022060713808452	FALSE	5.35939449535516	5.13203690983222	4.22624744733271	4.37239550500516	5.24571570259369	4.29932147616894	neuritin 1-like
ENSMUSG00000022472	Desi1	28075	-0.924779278118118	4.88081173572372	30.4385389547639	0.00091369603538	0.022060713808452	FALSE	4.45378150626434	4.25264772705195	5.31261795880256	5.21547578908641	4.35321461665815	5.26404687394449	desumoylating isopeptidase 1
ENSMUSG00000045176	Borcs6	71923	-0.837822140107984	5.80132647190858	30.4215243164084	0.000915177507775	0.022060713808452	FALSE	5.38466595209107	5.26812261197663	6.04271121175998	6.26383401057751	5.32639428203385	6.15327261116875	BLOC-1 related complex subunit 6
ENSMUSG00000006932	Ctnnb1	12387	-0.9349589317354	5.76095444204203	30.4165787675193	0.000915608699701	0.022060713808452	FALSE	5.38722386200779	5.04370501380127	6.06909896049052	6.22822223227181	5.21546443790453	6.14866059638116	catenin (cadherin associated protein), beta 1
ENSMUSG00000067787	Blcap	53619	0.698416259227531	6.89963164244681	30.3782187550792	0.000918962137168	0.022060713808452	FALSE	7.16907090728164	7.24160798289516	6.56110832261043	6.45775047050803	7.2053394450884	6.50942939655923	bladder cancer associated protein
ENSMUSG00000079215	Zfp664	269704	-0.781117321370946	6.8277742364799	30.353327661356	0.000921146592573	0.022060713808452	FALSE	6.45724435808569	6.31393815168472	7.05157882912593	7.26977354605783	6.3855912548852	7.16067618759188	zinc finger protein 664
ENSMUSG00000003354	Ccdc65	105833	-0.9049806530968	5.27675576341659	30.3452028949675	0.000921861075075	0.022060713808452	FALSE	4.8272115957762	4.6948884336995	5.5325165488882	5.7683649271389	4.76105001473785	5.65044073801355	coiled-coil domain containing 65
ENSMUSG00000054252	Fgfr3	14184	-1.22672782243766	4.90757100249992	30.3442691831697	0.000921943230362	0.022060713808452	FALSE	4.43039323297776	3.88870995723172	5.25773888411718	5.50666967969482	4.15955159510474	5.382204281906	fibroblast growth factor receptor 3
ENSMUSG00000072825	Cep170b	217882	0.76661955917786	6.38302130866878	30.3204400151658	0.000924043105092	0.022060713808452	FALSE	6.63549170086149	6.78863480177572	5.87626474549341	6.02435964719771	6.71206325131861	5.95031219634556	centrosomal protein 170B
ENSMUSG00000072714	Rpl21-ps4	382843	-1.17653482546044	6.77918709762444	30.3129934145335	0.000924700578797	0.022060713808452	FALSE	6.16171189686029	5.99000291650157	6.91591207755605	7.51922287963039	6.07585740668093	7.21756747859322	ribosomal protein L21, pseudogene 4
ENSMUSG00000068749	Psma5	26442	0.601095773550428	10.5311002619688	30.1737658165161	0.000937105029884	0.022144781100542	FALSE	10.750889986899	10.8484165222733	10.2458030774388	10.1518517581191	10.7996532545862	10.1988274177789	proteasome subunit alpha 5
ENSMUSG00000073633	Fbxo36	66153	0.72934493830716	6.18846753767371	30.1364914692445	0.000940462332068	0.022144781100542	FALSE	6.47534013522748	6.53516525920926	5.73019807830079	5.8305166102459	6.50525269721837	5.78035734427335	F-box protein 36
ENSMUSG00000032289	Thsd4	207596	-1.0590093378752	5.16394789737585	30.1120716401355	0.000942670236502	0.022144781100542	FALSE	4.73511241807673	4.33997567901652	5.70315265423823	5.4745806724399	4.53754404854663	5.58886666333906	thrombospondin, type I, domain containing 4
ENSMUSG00000062169	Cnih4	98417	0.948126381768656	7.12225494100045	30.1097547220305	0.000942880066178	0.022144781100542	FALSE	7.33292923881758	7.68255046647492	6.71033189722265	6.42340396015544	7.50773985264625	6.56686792868905	cornichon family AMPA receptor auxiliary protein 4
ENSMUSG00000021306	Gpr137b	83924	-0.759316240692355	6.47648669951224	30.0969254489987	0.00094404302846	0.022144781100542	FALSE	6.14761535046592	5.94628691992356	6.84608929355415	6.76301832820854	6.04695113519474	6.80455381088134	G protein-coupled receptor 137B
ENSMUSG00000036054	Sugp2	234373	-0.99152727137224	7.53214771254776	30.0953134548941	0.000944189285035	0.022144781100542	FALSE	7.08523330725667	6.8117265362452	7.7195031897681	8.13710957345438	6.94847992175093	7.92830638161124	SURP and G patch domain containing 2
ENSMUSG00000018567	Gabarap	56486	0.736019186609067	9.36120892421639	30.0622238672218	0.000947197974464	0.022144781100542	FALSE	9.53683357384268	9.8148284173807	8.99392757004527	8.89873928998623	9.67583099561169	8.94633343001575	gamma-aminobutyric acid receptor associated protein
ENSMUSG00000052539	Magi3	99470	-1.36186193790814	5.25820202938711	30.0532514952556	0.000948015921634	0.022144781100542	FALSE	4.73380605293242	4.06679504782317	5.59289746527697	5.94258976903387	4.4003005503778	5.76774361715542	membrane associated guanylate kinase, WW and PDZ domain containing 3
ENSMUSG00000027257	Pacsin3	80708	-1.26456930399377	5.35389767613255	29.9391011282918	0.000958502119719	0.022340612163417	FALSE	4.89462196027287	4.23230474441808	5.74875730868648	5.93842409705993	4.56346335234548	5.8435907028732	protein kinase C and casein kinase substrate in neurons 3
ENSMUSG00000020955	Ap4s1	11782	-0.672639639045104	7.23488821738858	29.6792628673551	0.000982935149258	0.022630292599692	FALSE	6.83641206687313	6.88522723420757	7.48493408878873	7.57666160759045	6.86081965054035	7.53079784818959	adaptor-related protein complex AP-4, sigma 1
ENSMUSG00000042626	Shc1	20416	-0.894549415634343	5.99926468568091	29.6578840359735	0.00098498100778	0.022630292599692	FALSE	5.66212656256846	5.29264012356263	6.37444507042083	6.37698082343187	5.47738334306555	6.37571294692635	src homology 2 domain-containing transforming protein C1
ENSMUSG00000035967	Ints6l	236790	0.707182363969276	7.22274262317046	29.550541998409	0.000995336547801	0.022821353756863	FALSE	7.60148166015417	7.46033773225259	6.88435771209929	6.76869007409971	7.53090969620338	6.8265238930995	integrator complex subunit 6 like
ENSMUSG00000028879	Stx12	100226	-0.934182160275404	4.9183633163408	29.2932833738161	0.001020732330939	0.023355775155164	FALSE	4.24788214621718	4.51273610736081	5.25629013834889	5.35377909305116	4.380309126789	5.30503461570003	syntaxin 12
ENSMUSG00000026259	Ngef	53972	-0.857276551338389	6.61998406429344	29.1691067441308	0.001033289701718	0.023545293975669	FALSE	6.30548533526477	5.93483129896822	6.96744901869389	7.00076741827162	6.12015831711649	6.98410821848275	neuronal guanine nucleotide exchange factor
ENSMUSG00000106576	Gm4866	231368	-0.836889298251818	9.59703189135475	29.1270633084616	0.001037586442565	0.023545293975669	FALSE	9.22356622074476	9.00657287718557	9.76820170451358	10.1210978066882	9.11506954896517	9.94464975560087	ribosomal protein, large, P0 pseudogene
ENSMUSG00000027195	Hsd17b12	56348	0.981043963729721	5.93602232784693	29.0860011644773	0.001041805155891	0.023545293975669	FALSE	6.24404088583738	6.43296838548446	5.56611556138474	5.14101197426255	6.33850463566092	5.35356376782365	hydroxysteroid (17-beta) dehydrogenase 12
ENSMUSG00000050071	Bex1	19716	-0.778814220256633	5.50772416020847	29.0786467961107	0.001042563075116	0.023545293975669	FALSE	5.12885598312665	5.0130391479733	5.86466601161846	5.81912281716816	5.07094756554997	5.84189441439331	brain expressed X-linked 1
ENSMUSG00000029512	Ulk1	22241	0.927525457735307	5.17938700702086	29.031427771925	0.001047446298105	0.023545293975669	FALSE	5.57883169393051	5.55182278076802	4.4755883843062	4.80676959967865	5.56532723734926	4.64117899199243	unc-51 like kinase 1
ENSMUSG00000036390	Gadd45a	13197	1.12261270850448	7.15078224475019	28.8906582110179	0.001062180256562	0.023674770698543	FALSE	7.8765049891339	7.26946610171742	6.53194068939519	6.43798158788291	7.57298554542566	6.48496113863905	growth arrest and DNA-damage-inducible 45 alpha
ENSMUSG00000102550	Gm8276	666756	-0.880937379117923	8.12108147392049	28.7543506855754	0.001076702774443	0.023950750185376	FALSE	7.6203267238434	7.61054522533003	8.26373748057626	8.69383829110759	7.61543597458672	8.47878788584192	poly(A) binding protein, cytoplasmic 1 pseudogene
ENSMUSG00000037720	Tmem33	67878	0.632244054059791	8.21590299857106	28.3939289146278	0.001116355890211	0.024403405098945	FALSE	8.43646626422729	8.55548035683195	7.87606859058678	7.85597351089476	8.49597331052962	7.86602105074077	transmembrane protein 33
ENSMUSG00000039449	Prpf18	67229	0.752610642012424	6.57246516923759	28.391042597552	0.001116680973336	0.024403405098945	FALSE	6.82464186934772	6.96892489700461	6.24719342229894	6.04602942414891	6.89678338317616	6.14661142322392	pre-mRNA processing factor 18
ENSMUSG00000043384	Gprasp1	67298	0.69499361334912	6.08087866913783	28.3478691403587	0.001121558156028	0.024422455149201	FALSE	6.38504292547979	6.38488466906731	5.69331463878232	5.69673655371183	6.38496379727355	5.69502559624707	G protein-coupled receptor associated sorting protein 1
ENSMUSG00000020876	Snx11	74479	-0.791204042827775	7.49943392635666	28.306269396988	0.001126283569308	0.024422455149201	FALSE	7.13453005501564	6.96406629159561	7.97456004759243	7.69304850198763	7.04929817330563	7.83380427479003	sorting nexin 11
ENSMUSG00000074151	Nlrc5	434341	-0.776224940623364	6.44549613739863	28.264723979331	0.001131028459125	0.024477906052504	FALSE	6.10499553998359	5.90606520314677	6.87066491078363	6.68404475126783	6.00553037156518	6.77735483102573	NLR family, CARD domain containing 5
ENSMUSG00000003873	Bax	12028	1.05197754110619	6.88474318172074	28.1974138992597	0.001138770763427	0.024496078729795	FALSE	7.00927869999632	7.56691341746397	6.23510012271392	6.30021049274635	7.28809605873014	6.26765530773014	BCL2-associated X protein
ENSMUSG00000016427	Ndufa1	54405	-0.595717337241532	11.2722336879332	28.1779788106151	0.001141018978487	0.024496078729795	FALSE	10.9687788370471	10.9186217476254	11.6245730328725	11.4491245723583	10.9437002923362	11.5368488026154	NADH:ubiquinone oxidoreductase subunit A1
ENSMUSG00000037514	Pank2	74450	-0.77230989139639	6.67224580241124	28.1616960648096	0.001142906943317	0.024496078729795	FALSE	6.12592699781658	6.34028411625603	6.90953443242904	7.09641953032167	6.23310555703631	7.00297698137536	pantothenate kinase 2
ENSMUSG00000059119	Nap1l4	17955	-0.6169921482547	8.00571079467976	28.15055531075	0.001144201021246	0.024496078729795	FALSE	7.67385921528247	7.65650602588014	8.2544903992901	8.30705140846498	7.66518262058131	8.28077090387754	nucleosome assembly protein 1-like 4
ENSMUSG00000021222	Dcaf4	73828	0.891785455483345	5.43036661659031	28.1436510528729	0.001145003948135	0.024496078729795	FALSE	5.66168087730471	5.93381113120442	4.83451747599534	5.00691510492148	5.79774600425456	4.92071629045841	DDB1 and CUL4 associated factor 4
ENSMUSG00000052920	Prkg1	19091	-1.08569197219997	5.13824774854002	28.1026938187309	0.001149782012984	0.024508926348703	FALSE	4.7409396372403	4.23055239589502	5.6472452424369	5.50115883485291	4.48574601656766	5.5742020386449	protein kinase, cGMP-dependent, type I
ENSMUSG00000023067	Cdkn1a	12575	6.44033982207458	6.07227993071388	59.7292551314658	0.001172645715489	0.024850244893125	FALSE	6.14759265465231	7.59908019916952	0.803814492360302	1.16533806663103	6.87333642691092	0.984576279495665	cyclin-dependent kinase inhibitor 1A (P21)
ENSMUSG00000020069	Hnrnph3	432467	-1.37064778107267	4.80551869233084	27.9095547379199	0.001172663267814	0.024850244893125	FALSE	4.23410669552748	3.68299542949095	5.05637045450064	5.55319975304661	3.95855106250921	5.30478510377362	heterogeneous nuclear ribonucleoprotein H3
ENSMUSG00000042743	Sgtb	218544	-0.905565735165519	4.76369359234997	27.8225241656836	0.001183165674357	0.024978190057323	FALSE	4.32275515204364	4.17871430607595	5.05221596375607	5.22399241476882	4.2507347290598	5.13810418926244	small glutamine-rich tetratricopeptide repeat (TPR)-containing, beta
ENSMUSG00000052459	Atp6v1a	11964	1.02386939140952	4.71381283213288	27.789249212593	0.001187213161003	0.025016437021592	FALSE	5.00948285303817	5.24008410362808	3.95715245680735	4.27715500944769	5.12478347833312	4.11715373312752	ATPase, H+ transporting, lysosomal V1 subunit A
ENSMUSG00000047143	Dmrta2	242620	-0.990067490564273	8.35297337750447	27.7272906144683	0.00119479734351	0.025100734575003	FALSE	7.98413134948406	7.53257743536062	8.59407143047659	8.91619265798118	7.75835439242234	8.75513204422888	doublesex and mab-3 related transcription factor like family A2
ENSMUSG00000001100	Poldip2	67811	-0.822973666791041	8.36858488919095	27.7017350867275	0.00119794371821	0.025100734575003	FALSE	7.95353445807008	7.84453258490108	8.51875427290016	8.89957884153203	7.89903352148558	8.7091665572161	polymerase (DNA-directed), delta interacting protein 2
ENSMUSG00000053477	Tcf4	21413	0.710503034913735	7.34582791224997	27.6213198674017	0.001207914323928	0.025162479949911	FALSE	7.6368737045578	7.67667467167202	7.06026031660689	6.82762350199162	7.65677418811491	6.94394190929926	transcription factor 4
ENSMUSG00000021277	Traf3	22031	0.755042706225056	6.44951549148074	27.6138285236917	0.001208848607619	0.025162479949911	FALSE	6.73117848901156	6.82039460428681	5.89854728419274	6.14270319257897	6.77578654664919	6.02062523838585	TNF receptor-associated factor 3
ENSMUSG00000060981	H4c8	69386	0.810962476326299	8.28068005745182	27.5855244155647	0.001212386978443	0.025162479949911	FALSE	8.45673171258457	8.78343226013604	7.71480806965456	7.91762710704659	8.6200819863603	7.81621758835058	H4 clustered histone 8
ENSMUSG00000030872	Gga2	74105	0.800670318325812	5.53869909082997	27.5708477902731	0.001214226999433	0.025162479949911	FALSE	5.76900043964094	5.98414892720827	5.08440852712457	5.09341434777916	5.8765746834246	5.08891143745186	golgi associated, gamma adaptin ear containing, ARF binding protein 2
ENSMUSG00000042606	Hirip3	233876	-0.884508997995674	5.51473538386818	27.549318133338	0.001216932710534	0.025162479949911	FALSE	5.14372597150729	4.86888373739826	5.78032624139381	5.98577999285277	5.00630485445278	5.88305311712329	HIRA interacting protein 3
ENSMUSG00000024271	Elp2	58523	0.687178257907642	6.36570959321779	27.5002782483504	0.001223124812803	0.025203579245766	FALSE	6.64913011175193	6.68488860397105	6.04306922420693	5.92265671720802	6.66700935786149	5.98286297070748	elongator acetyltransferase complex subunit 2
ENSMUSG00000028847	Trappc3	27096	-0.734020546064467	5.85832072564286	27.4621055453399	0.001227972892681	0.025256964515081	FALSE	5.36936743405882	5.52392216258589	6.17354665885384	6.1802004106606	5.44664479832236	6.17687353475722	trafficking protein particle complex 3
ENSMUSG00000066233	Tmem42	66079	-0.871718164253531	4.66249768421016	27.3506016608682	0.001242276925883	0.025504287199466	FALSE	4.20929645243349	4.13634195038169	4.97736138469632	5.07572600429436	4.17281920140759	5.02654369449534	transmembrane protein 42
ENSMUSG00000019689	Fmc1	66117	-0.879847389705737	7.63204076988715	27.161178087906	0.001267072948793	0.025767041807807	FALSE	7.2583029008442	6.98425046608446	7.81943297668755	8.16949070353987	7.12127668346433	7.99446184011371	formation of mitochondrial complex V assembly factor 1
ENSMUSG00000018509	Cenpv	73139	-0.674017721477301	6.47165071855883	27.1429966814706	0.001269486379506	0.025767041807807	FALSE	6.1028314522879	6.09308022035613	6.70973827404078	6.82441182141843	6.09795583632201	6.76707504772961	centromere protein V
ENSMUSG00000032244	Fem1b	14155	0.730994858914501	7.27295481819593	27.1342995038906	0.001270642953287	0.025767041807807	FALSE	7.47667540439776	7.69800357593833	6.936372151686	6.78596397904965	7.58733949016804	6.86116806536782	fem 1 homolog b
ENSMUSG00000038539	Atf5	107503	0.990925372989426	8.50118239989545	27.1156003382614	0.001273134222139	0.025767041807807	FALSE	9.00400951158884	8.81536079297661	8.16736979935918	7.62914247672307	8.90968515228273	7.89825613804113	activating transcription factor 5
ENSMUSG00000031399	Fam3a	66294	0.741450268567075	6.72076023952199	27.0927117518938	0.001276192221512	0.025767041807807	FALSE	6.95512653008283	7.12558778874912	6.19969410916336	6.40325528443919	7.04035715941597	6.30147469680127	family with sequence similarity 3, member A
ENSMUSG00000028295	Smim8	66291	-0.648448961792723	6.8138338102095	27.0784366196718	0.001278104227664	0.025767041807807	FALSE	6.49557963622151	6.41392704458674	7.11556492097452	7.08593052629522	6.45475334040412	7.10074772363487	small integral membrane protein 8
ENSMUSG00000013698	Pea15a	18611	-0.617123802654348	8.00244675456595	26.9800826021197	0.00129137862569	0.025894687173562	FALSE	7.68415829988909	7.63926353598342	8.22937929412223	8.32463015109098	7.66171091793625	8.27700472260661	phosphoprotein enriched in astrocytes 15A
ENSMUSG00000040562	Gstm2	14863	-1.81551537648301	7.75730998115973	33.4904224927067	0.00132499172474	0.026347042472742	FALSE	6.99500520732919	6.01392618516987	8.28693726029715	8.49590724721645	6.50446569624953	8.3914222537568	glutathione S-transferase, mu 2
ENSMUSG00000026150	Mff	75734	0.723110714233722	5.78793296282207	26.7019887079039	0.001329886164619	0.026347042472742	FALSE	6.16177347140699	6.04044631931646	5.41005922136282	5.36058642162044	6.10110989536173	5.38532282149163	mitochondrial fission factor
ENSMUSG00000018932	Map2k3	26397	-0.670555616970001	7.94070058021973	26.6808070791635	0.00133287949913	0.026347042472742	FALSE	7.64916057179117	7.48149224145979	8.16571422884964	8.30458721100299	7.56532640662548	8.23515071992632	mitogen-activated protein kinase kinase 3
ENSMUSG00000035150	Eif2s3x	26905	0.646486782972177	7.02647551482401	26.6746220583456	0.001333755189007	0.026347042472742	FALSE	7.26121664675778	7.3625177174665	6.64283953407964	6.69428537143909	7.31186718211214	6.66856245275937	eukaryotic translation initiation factor 2, subunit 3, structural gene X-linked
ENSMUSG00000024208	Uqcc2	67267	-0.650129173836872	8.96983052269158	26.6554934223536	0.001336468165421	0.026347042472742	FALSE	8.57092428219344	8.64573742949731	9.14738007043695	9.3613663545388	8.60833085584537	9.25437321248787	ubiquinol-cytochrome c reductase complex assembly factor 2
ENSMUSG00000041341	Atg2b	76559	0.844760220315164	4.83801765355605	26.6334002266138	0.001339610460672	0.026347042472742	FALSE	5.26461677091254	5.12068462858294	4.3965265795857	4.33103463776595	5.19265069974774	4.36378060867583	autophagy related 2B
ENSMUSG00000072720	Myo18b	74376	-1.83372821523098	5.86729893746853	30.7862807819915	0.001346565528833	0.026432845091421	FALSE	5.14793020849287	4.03225940842758	6.42635136119553	6.58124069721623	4.59009480846023	6.50379602920588	myosin XVIIIb
ENSMUSG00000019923	Zwint	52696	0.677355834455646	7.54337571040112	26.5551694569959	0.001350814029387	0.02644791236337	FALSE	7.7346536687012	7.94159398123267	7.18453141386703	7.14806472964751	7.83812382496694	7.16629807175727	ZW10 interactor
ENSMUSG00000109324	Prmt1	15469	-0.93517425434373	5.88029620513848	26.5061550286525	0.001357895078694	0.026492894705201	FALSE	5.35482123133026	5.33230637927049	6.03588963689811	6.4723888801619	5.34356380530037	6.25413925853	protein arginine N-methyltransferase 1
ENSMUSG00000000957	Mmp14	17387	-0.95733168436571	5.20250482180904	26.497877241937	0.001359095679756	0.026492894705201	FALSE	4.43670014035772	4.84171859235583	5.52935090974002	5.66514897307669	4.63920936635678	5.59724994140836	matrix metallopeptidase 14 (membrane-inserted)
ENSMUSG00000028656	Cap1	12331	0.687390625200739	6.11664188497067	26.4727729754844	0.001362745154488	0.026517835710555	FALSE	6.41861627148817	6.41716205270403	5.67611992774906	5.79223329011447	6.4178891620961	5.73417660893176	CAP, adenylate cyclase-associated protein 1 (yeast)
ENSMUSG00000030898	Cckbr	12426	-1.21397730288405	7.03680526693696	26.4287610600459	0.001369173834521	0.026596677143144	FALSE	6.34865342261735	6.26884488973431	7.83522152066395	7.11151802620009	6.30874915617583	7.47336977343202	cholecystokinin B receptor
ENSMUSG00000014592	Camta1	100072	-0.665536636130891	6.1542320287956	26.2079669986053	0.001402021400194	0.027000374262951	FALSE	5.80900035850053	5.76333183289816	6.44284942476256	6.4515185655409	5.78616609569934	6.44718399515173	calmodulin binding transcription activator 1
ENSMUSG00000034723	Tmx4	52837	0.653007308403888	7.08566819520343	26.1654321139113	0.001408465670301	0.027069489829219	FALSE	7.35697203948969	7.39197599580337	6.64786698488834	6.7962063935852	7.37447401764653	6.72203668923677	thioredoxin-related transmembrane protein 4
ENSMUSG00000064220	H2ac18	15267	0.870943266299927	6.55272811981258	26.0961358088447	0.00141904647193	0.027187861257584	FALSE	6.7340909959197	7.08710125612612	6.16854553633999	5.93298672589413	6.91059612602291	6.05076613111706	H2A clustered histone 18
ENSMUSG00000018102	H2bc4	68024	0.613221353789034	8.92082179650827	26.0122272886217	0.001431995998694	0.027389065349379	FALSE	9.12337509665494	9.26286912107788	8.63670856809155	8.5256614472011	9.19312210886641	8.58118500764633	H2B clustered histone 4
ENSMUSG00000037730	Mynn	80732	-0.786549278147809	5.58049189139126	25.9255259723652	0.001445537044725	0.027575732708695	FALSE	5.04235548226939	5.22957224091925	5.83455346794442	5.9966638682417	5.13596386159432	5.91560866809306	myoneurin
ENSMUSG00000021102	Glrx5	73046	1.01846919085634	7.76096621199305	25.9003381585736	0.00144950181204	0.027575732708695	FALSE	8.0753877034315	8.27978289711101	7.42231583745768	6.85243221282296	8.17758530027125	7.13737402514032	glutaredoxin 5
ENSMUSG00000059713	Rcan3	53902	0.77990906106657	5.69081522113752	25.8869572599081	0.001451613778302	0.027575732708695	FALSE	6.00029520900669	6.05087660106835	5.1206334785163	5.37502202997079	6.02558590503752	5.24782775424355	regulator of calcineurin 3
ENSMUSG00000031665	Sall1	58198	-0.961264337695182	4.82544600001355	25.7417503255881	0.001474789632825	0.027836258646006	FALSE	4.41573339553621	4.12717778215859	5.09179215660346	5.34047651961344	4.2714555888474	5.21613433810845	spalt like transcription factor 1
ENSMUSG00000035171	1110059E24Rik	66206	0.913138624605726	5.51227788218749	25.7298372286898	0.001476712142976	0.027836258646006	FALSE	5.69869161861229	6.0650598631795	5.07168416168475	4.90600485078572	5.88187574089589	4.98884450623523	RIKEN cDNA 1110059E24 gene
ENSMUSG00000058076	Sdhc	66052	0.616433025815277	7.95240324856423	25.6868449374203	0.001483677079319	0.027836258646006	FALSE	8.19728562752642	8.25694674549715	7.67435987531285	7.54735174490923	8.22711618651179	7.61085581011104	succinate dehydrogenase complex, subunit C, integral membrane protein
ENSMUSG00000031642	Sh3rf1	59009	-0.777773991578629	5.58559009723566	25.6740156245737	0.001485763686131	0.027836258646006	FALSE	5.24237638552127	5.05241496600688	5.99174465258859	5.84390139028936	5.14739567576407	5.91782302143898	SH3 domain containing ring finger 1
ENSMUSG00000033793	Atp6v1h	108664	0.607952793628814	7.51419565379073	25.6469515259754	0.001490177917045	0.027836258646006	FALSE	7.75096083231863	7.81959278455915	7.16647142578912	7.19222202032855	7.78527680843889	7.17934672305884	ATPase, H+ transporting, lysosomal V1 subunit H
ENSMUSG00000028982	Slc25a33	70556	-0.637759186111878	7.37705926165542	25.5673640167608	0.001503257231224	0.027836258646006	FALSE	7.08988442011532	6.9560280407837	7.62293993913179	7.69656597359233	7.02295623044951	7.65975295636206	solute carrier family 25, member 33
ENSMUSG00000037257	Aagab	66939	-0.720950858196464	5.98777549171606	25.5605063517763	0.00150439112667	0.027836258646006	FALSE	5.60249154859106	5.56995812288147	6.20213486296537	6.39453974538482	5.58622483573627	6.29833730417509	alpha- and gamma-adaptin binding protein
ENSMUSG00000035354	Uvrag	78610	1.10612935675214	4.69422173892243	25.55901158116	0.001504638429129	0.027836258646006	FALSE	5.01038591525642	5.25131825009175	4.27809025187509	3.78569652620532	5.13085208267409	4.0318933890402	UV radiation resistance associated gene
ENSMUSG00000041189	Chrnb1	11443	0.869480682866655	4.68444546969128	25.5244839124316	0.001510365481164	0.027836258646006	FALSE	5.04524895562767	5.05180183894878	4.08378694193966	4.30006319126655	5.04852539728823	4.1919250666031	cholinergic receptor, nicotinic, beta polypeptide 1 (muscle)
ENSMUSG00000040006	Ginm1	215751	-0.769923754044559	6.33140861145957	25.5183879286927	0.001511379530525	0.027836258646006	FALSE	5.86306431806065	5.9332263142788	6.80411557325236	6.50866203347173	5.89814531616972	6.65638880336204	glycoprotein integral membrane 1
ENSMUSG00000057335	Cep170	545389	0.72568777502737	5.45808575047873	25.5179883079646	0.001511446036941	0.027836258646006	FALSE	5.75421075170702	5.79070805637353	5.09863219103456	5.01031094241606	5.77245940404027	5.05447156672531	centrosomal protein 170
ENSMUSG00000062683	Atp5g2	67942	0.817185881339571	7.62219795763339	25.4961596055217	0.001515084593388	0.027836258646006	FALSE	7.76505679443541	8.15417273562651	7.21456618275258	7.09881403346815	7.95961476503096	7.15669010811036	ATP synthase, H+ transporting, mitochondrial F0 complex, subunit C2 (subunit 9)
ENSMUSG00000051344	Plekhm3	241075	-0.805627296893109	4.81013924352448	25.4143487429308	0.001528822294799	0.027947632783169	FALSE	4.36447206464589	4.35749656547219	5.19167859568062	5.11180297378988	4.36098431505904	5.15174078473525	pleckstrin homology domain containing, family M, member 3
ENSMUSG00000023456	Tpi1	21991	0.644775199177205	7.48463351647527	25.3859096196205	0.00153363540342	0.027947632783169	FALSE	7.77835077367636	7.76283058045364	7.03532022148754	7.21427073212534	7.770590677065	7.12479547680644	triosephosphate isomerase 1
ENSMUSG00000040952	Rps19	20085	-0.620597329493495	7.02384907348486	25.3206346228172	0.001544756825393	0.027992230673643	FALSE	6.69915819588086	6.66443482731438	7.33717777960859	7.26209389335775	6.68179651159762	7.29963583648317	ribosomal protein S19
ENSMUSG00000030096	Slc6a6	21366	0.844572862203813	8.1401907758799	25.312851779221	0.001546089780705	0.027992230673643	FALSE	8.26320292833509	8.70475099028077	7.70063032812258	7.61396976008295	8.48397695930793	7.65730004410276	solute carrier family 6 (neurotransmitter transporter, taurine), member 6
ENSMUSG00000024867	Pip5k1b	18719	0.73758775479101	5.3241793781176	25.2972112334931	0.001548773000565	0.027995510667731	FALSE	5.68790431895737	5.59680959733877	4.90338268935979	4.92532111927089	5.64235695814807	4.91435190431534	phosphatidylinositol-4-phosphate 5-kinase, type 1 beta
ENSMUSG00000032563	Mrpl3	94062	-0.749504184680634	6.80603446664215	25.2354542324347	0.001559426598435	0.028082618978783	FALSE	6.3228201565508	6.44475792476825	6.98157436527001	7.26718643132804	6.38378904065952	7.12438039829902	mitochondrial ribosomal protein L3
ENSMUSG00000028849	Map7d1	245877	1.21645807941191	5.55484138142348	25.225679072664	0.001561121548378	0.028082618978783	FALSE	5.64757649269788	6.33681795741512	4.80428067156741	4.85816063939775	5.9921972250565	4.83122065548258	MAP7 domain containing 1
ENSMUSG00000038580	Sct	20287	0.603163459150364	7.96227630030222	25.205911535933	0.001564556378059	0.028099231643828	FALSE	8.17028416154743	8.29123799322561	7.63126913596134	7.62895840143845	8.23076107738652	7.63011376869989	secretin
ENSMUSG00000030410	Dmwd	13401	-0.725082030843739	6.54388363830184	25.0728930779975	0.001587925096896	0.028473227418545	FALSE	6.19417899051866	6.08133435969686	6.73291850632804	6.97651431312985	6.13775667510776	6.85471640972894	dystrophia myotonica-containing WD repeat motif
ENSMUSG00000021549	Rasa1	218397	0.677560298068453	7.28259407668253	24.7897224865743	0.001639191522823	0.029230401698615	FALSE	7.47060407357903	7.68347169655436	6.95654611708391	6.85306275762225	7.57703788506669	6.90480443735308	RAS p21 protein activator 1
ENSMUSG00000058690	Ccser2	72972	0.871893607067528	5.04204434142566	24.770567116995	0.001642736072875	0.029230401698615	FALSE	5.26055776757274	5.54106987343748	4.61637093290925	4.4798732420301	5.40081382050511	4.54812208746968	coiled-coil serine rich 2
ENSMUSG00000079641	Rpl39	67248	-0.665130340746098	11.4187927218396	24.7584697681448	0.001644979684963	0.029230401698615	FALSE	11.0107010691081	11.0849427293227	11.863776730451	11.545324309388	11.0478218992154	11.7045505199195	ribosomal protein L39
ENSMUSG00000045071	E130308A19Rik	230259	-0.860169585806164	4.97027992663564	24.6214020147119	0.001670678901643	0.029438151544063	FALSE	4.60736753200206	4.35517032956818	5.25146891142014	5.40868072498973	4.48126893078512	5.33007481820493	RIKEN cDNA E130308A19 gene
ENSMUSG00000032060	Cryab	12955	-0.68586797692768	11.8567140119009	24.5765719397704	0.001679196465844	0.029461891610369	TRUE	11.4619347772196	11.4848850101456	11.9696859729547	12.3267428488054	11.4734098936826	12.1482144108801	crystallin, alpha B
ENSMUSG00000022765	Snap29	67474	0.929262320092645	4.76995669937971	24.5727482771155	0.001679925538244	0.029461891610369	FALSE	5.02188511338104	5.27551234756501	4.36233842303016	4.11288500078555	5.14869873047303	4.23761171190785	synaptosomal-associated protein 29
ENSMUSG00000039519	Cyp7b1	13123	-0.837870720321304	5.7299381350228	24.5265676998145	0.001688763288944	0.029570535899843	FALSE	5.38187928207289	5.11975350475803	6.20912208251609	5.95144964743042	5.25081639341546	6.08028586497326	cytochrome P450, family 7, subfamily b, polypeptide 1
ENSMUSG00000023021	Cers5	71949	0.638231938035695	7.19530466106209	24.5019010531896	0.001693508408823	0.029607289978634	FALSE	7.41913565459327	7.53547018656373	6.77801286341125	6.90415583061205	7.4773029205785	6.84108434701165	ceramide synthase 5
ENSMUSG00000033953	Ppp3r1	19058	0.697940506127515	7.67594835156941	24.4852422923987	0.001696722782918	0.029617209388564	FALSE	7.83207292360587	8.11834937102238	7.29132409823846	7.28112013506355	7.97521114731412	7.286222116651	protein phosphatase 3, regulatory subunit B, alpha isoform (calcineurin B, type I)
ENSMUSG00000010205	Raver1	71766	-0.954318587720263	5.2333223503273	24.46905842665	0.001699853062573	0.029625632269679	FALSE	4.90751574380245	4.43058866404803	5.62957602478843	5.62731568322801	4.66905220392524	5.62844585400822	ribonucleoprotein, PTB-binding 1
ENSMUSG00000000594	Gm2a	14667	-0.744362796217424	5.78325213821788	24.4498423155577	0.001703579516456	0.029644403125385	FALSE	5.46762915556098	5.26160377313709	6.03702814440858	6.17063962561437	5.36461646434904	6.10383388501148	GM2 ganglioside activator protein
ENSMUSG00000012422	Tmem167	66074	0.686854539205804	5.90180180970401	24.3980177121741	0.001713682175162	0.029765300763106	FALSE	6.22923685655636	6.1755011500069	5.58986171951681	5.44944659237729	6.20236900328163	5.51965415594705	transmembrane protein 167
ENSMUSG00000068762	Gstm6	14867	-1.04851901409795	5.72066294883124	24.366557307887	0.00171985275359	0.029765300763106	FALSE	5.38641912769353	4.77215089544153	6.10498845534389	6.19000903188659	5.07928501156753	6.14749874361524	glutathione S-transferase, mu 6
ENSMUSG00000029613	Eif2ak1	15467	-0.7979264641608	5.1276071030672	24.3369718301132	0.001725681754713	0.029765300763106	FALSE	4.65623945722303	4.70588655133581	5.3561484798952	5.57170571408664	4.68106300427942	5.46392709699092	eukaryotic translation initiation factor 2 alpha kinase 1
ENSMUSG00000068823	Csde1	229663	-0.781644430277123	6.98128909717547	24.3024964190905	0.001732506364511	0.029823098019247	FALSE	6.66880839411581	6.3996015553153	7.44357588234187	7.18186273142167	6.53420497471555	7.31271930688177	cold shock domain containing E1, RNA binding
ENSMUSG00000015806	Qdpr	110391	0.996282301996705	6.35611659588978	24.2338062015332	0.0017462080899	0.030012783898442	FALSE	6.463582203882	7.01773541762122	5.83391211161451	5.71940984690055	6.74065881075161	5.77666097925753	quinoid dihydropteridine reductase
ENSMUSG00000022265	Ank	11732	-0.65490309317499	6.19085268406129	24.2137255374428	0.001750239985691	0.030035943558115	FALSE	5.8149616114212	5.84332726012203	6.4199553747713	6.53719173770864	5.82914443577162	6.47857355623997	progressive ankylosis
ENSMUSG00000027533	Fabp5	16592	-0.977686589372623	9.02442095781711	24.1948589130593	0.001754039065737	0.030055043042154	FALSE	8.21967760334392	8.65684955527946	9.20189490412096	9.6298747954919	8.43826357931169	9.41588484980643	fatty acid binding protein 5, epidermal
ENSMUSG00000034602	Mon2	67074	0.734601800726003	6.28252547492429	24.1794209151416	0.001757155654543	0.030062407673823	FALSE	6.68515450630229	6.51381126584623	5.75208919060383	5.98232585056921	6.59948288607426	5.86720752058652	MON2 homolog, regulator of endosome to Golgi trafficking
ENSMUSG00000036940	Kdm1a	99982	0.707684781113007	7.27601025576707	24.0675748259015	0.001779949544395	0.030175538563995	FALSE	7.46766391642247	7.69507439093702	6.97207662328813	6.7829890267833	7.58136915367974	6.87753282503572	lysine (K)-specific demethylase 1A
ENSMUSG00000026958	Dpp7	83768	1.56119394657081	6.13124095691102	26.5359319756325	0.001783089764658	0.030183042930037	FALSE	6.17670718722407	7.09192330964546	5.18867181870216	5.12752415995401	6.63431524843476	5.15809798932809	dipeptidylpeptidase 7
ENSMUSG00000038280	Ostm1	14628	0.73778049556587	7.00892011806944	23.9729339200866	0.001799535723653	0.030313663532948	FALSE	7.17371759509499	7.4706515270628	6.6613944458927	6.52576837538611	7.3221845610789	6.59358141063941	osteopetrosis associated transmembrane protein 1
ENSMUSG00000052852	Reep1	52250	0.678747183895123	7.76226400992462	23.9538540693948	0.001803517965262	0.030313663532948	FALSE	8.05468434788513	8.06822584088233	7.51685188568861	7.23832135629625	8.06145509438373	7.37758662099243	receptor accessory protein 1
ENSMUSG00000027012	Dync1i2	13427	0.625902688700067	6.80713341930578	23.9498625932438	0.001804352481271	0.030313663532948	FALSE	7.10260651777278	7.06787414317739	6.52775391894654	6.393440924346	7.08524033047509	6.46059742164627	dynein cytoplasmic 1 intermediate chain 2
ENSMUSG00000035199	Arl6ip5	65106	0.929728244105616	6.19157397294912	23.8890645544367	0.001817125587642	0.0304596971016	FALSE	6.3202577028298	6.7998313856646	5.73049745005095	5.58024609151675	6.5600445442472	5.65537177078385	ADP-ribosylation factor-like 6 interacting protein 5
ENSMUSG00000019975	Ikbip	67454	0.842045987762015	6.74184129914877	23.8826056881048	0.0018184893792	0.0304596971016	FALSE	6.98245667820702	7.20984882833192	6.05585139221623	6.44358597709335	7.09615275326948	6.24971868465479	IKBKB interacting protein
ENSMUSG00000029364	Wsb2	59043	0.605950562347148	8.30269855622061	23.866263082993	0.001821946025565	0.030471979192896	FALSE	8.51108687320422	8.63363941279414	8.03691228571183	7.89713722773254	8.57236314299918	7.96702475672219	WD repeat and SOCS box-containing 2
ENSMUSG00000051412	Vamp7	20955	0.751718558034398	5.40944853969542	23.8226917317962	0.001831203364871	0.030581096193343	FALSE	5.67848963428043	5.7861812758273	5.08252385117647	4.89257328475642	5.73233545505387	4.98754856796645	vesicle-associated membrane protein 7
ENSMUSG00000039410	Prdm16	70673	-2.52467587781191	7.26896304186704	36.3682323159047	0.00184124000307	0.030702882852976	FALSE	6.03464977296243	4.73570607542843	7.9115200103067	8.14986714509044	5.38517792419543	8.03069357769857	PR domain containing 16
ENSMUSG00000050708	Ftl1	14325	-0.749112233756264	7.05981367751162	23.7186137617028	0.001853562966165	0.030862375042292	FALSE	6.5861032389715	6.68965571806195	7.21075647419424	7.54091412529561	6.63787947851672	7.37583529974493	ferritin light polypeptide 1
ENSMUSG00000051346	Spryd4	66701	-0.778379416436723	5.93959462750764	23.6544675653886	0.001867519390082	0.03102922090542	FALSE	5.51904157159369	5.48601474752571	6.10596382975869	6.42549156066973	5.5025281595597	6.26572769521421	SPRY domain containing 4
ENSMUSG00000025240	Sacm1l	83493	0.793841915938162	6.21308032023009	23.640247378277	0.001870631641924	0.03102922090542	FALSE	6.47240962395105	6.63095987495957	5.9258605827259	5.58543104908158	6.55168474945531	5.75564581590374	SAC1 suppressor of actin mutations 1-like (yeast)
ENSMUSG00000020385	Clk4	12750	-0.747723979358612	5.4864994725739	23.6076981356318	0.001877780638041	0.031034693587944	FALSE	5.09764651218276	5.04199710256151	5.9129356815312	5.69792163175638	5.06982180737213	5.80542865664379	CDC like kinase 4
ENSMUSG00000060586	H2-Eb1	14969	-2.94802483831133	4.746443493005	32.0184526771029	0.001881266009765	0.031044569889378	FALSE	2.41389903604723	2.94309075136889	4.79156315544444	6.05811132298441	2.67849489370806	5.42483723921442	histocompatibility 2, class II antigen E beta
ENSMUSG00000036181	H1f2	50708	0.637126135986854	10.1674665867052	23.5382492221751	0.001893152339328	0.031059357074393	FALSE	10.3212648151773	10.5700344701157	9.73214224414479	9.89180508645895	10.4456496426465	9.81197366530187	H1.2 linker histone, cluster member
ENSMUSG00000020988	L2hgdh	217666	-0.828802281589999	4.88231092061188	23.3966035017772	0.001925010468126	0.03139203580592	FALSE	4.27696536425414	4.54524744084261	5.22727945603662	5.23882359928657	4.41110640254838	5.2330515276616	L-2-hydroxyglutarate dehydrogenase
ENSMUSG00000039835	Nhsl1	215819	-0.700131359251172	6.18731492626076	23.3645736697453	0.001932310095344	0.03139203580592	FALSE	5.8030143712918	5.79328842516041	6.60762699476611	6.36971819472191	5.7981513982261	6.48867259474401	NHS-like 1
ENSMUSG00000032299	Commd4	66199	0.597483937308605	7.37442327730884	23.3564200777954	0.001934174004598	0.03139203580592	FALSE	7.60492639568664	7.6775478767967	6.9963535875789	7.09402104630698	7.64123713624167	7.04518731694294	COMM domain containing 4
ENSMUSG00000020056	Washc3	67282	-1.64348916686846	6.95231090579439	27.6998601685121	0.001938680556072	0.03139203580592	FALSE	5.65684164023703	6.13078950091266	7.07244327034309	7.90806252598134	5.89381557057484	7.49025289816221	WASH complex subunit 3
ENSMUSG00000078784	Rbis	69126	0.589692971782353	8.0802597678498	23.1691458467007	0.001977630501793	0.031702096142206	FALSE	8.32867223936569	8.36062499461043	7.83217394858868	7.67586603449832	8.34464861698806	7.7540199915435	ribosomal biogenesis factor
ENSMUSG00000020111	Micu1	216001	-0.8469681353868	6.65199183780944	23.1619900967076	0.00197931583204	0.031702096142206	FALSE	6.28183515377031	6.04949444374344	6.80247742906502	7.19595472171738	6.16566479875688	6.9992160753912	mitochondrial calcium uptake 1
ENSMUSG00000047547	Cltb	74325	0.919609038943292	5.84292427989303	23.1501958425511	0.001982097672854	0.031702096142206	FALSE	6.02153485143159	6.40708913533003	5.46370522330475	5.15232706835908	6.21431199338081	5.30801614583191	clathrin, light polypeptide (Lcb)
ENSMUSG00000022808	Snx4	69150	0.84009406287635	6.85379790898697	23.144982495495	0.001983328921221	0.031702096142206	FALSE	7.23946501800491	7.18451815717551	6.58988304143632	6.12437941112569	7.21199158759021	6.357131226281	sorting nexin 4
ENSMUSG00000024687	Osbp	76303	-1.13080568377049	5.62656147039685	23.110565910146	0.001991481968122	0.031787006763654	FALSE	5.05248276696678	4.86520938179995	5.72120905325249	6.36707187836729	4.95884607438337	6.04414046580989	oxysterol binding protein
ENSMUSG00000016534	Lamp2	16784	0.806522234183964	5.3919634151439	23.0521141639618	0.002005428093827	0.03196400988864	TRUE	5.58935863947057	5.86811210112793	4.86028416790626	5.01372763321709	5.72873537029925	4.93700590056167	lysosomal-associated membrane protein 2
ENSMUSG00000022297	Fzd6	14368	0.828307312775577	4.70373192204238	23.0070959534082	0.002016255051363	0.032056518572794	FALSE	5.13607754858961	4.96677748200904	4.30962705986584	4.16917707878524	5.05142751529932	4.23940206932554	frizzled class receptor 6
ENSMUSG00000079845	Xlr4a	434794	-4.38075238700123	5.96362802538563	43.5523646581667	0.002016962112365	0.032056518572794	FALSE	2.34964540223379	2.84203299016208	7.43145971065037	6.01762600696927	2.59583919619794	6.72454285880982	X-linked lymphocyte-regulated 4A
ENSMUSG00000020235	Fzr1	56371	0.665041675708224	6.74012558063357	22.8938885583712	0.002043816761646	0.032275311784028	FALSE	7.08375624679138	6.98158319891932	6.25707015722735	6.47738775167506	7.03266972285535	6.36722895445121	fizzy and cell division cycle 20 related 1
ENSMUSG00000006134	Crkl	12929	-0.681930649187518	5.65170170422975	22.8573409305428	0.002052818394077	0.032305182856993	FALSE	5.303014413245	5.24661866072315	5.88619752060729	6.01142577197351	5.27481653698407	5.9488116462904	v-crk avian sarcoma virus CT10 oncogene homolog-like
ENSMUSG00000030499	Kctd15	233107	-0.936604503431453	5.05756860864267	22.7915887666287	0.002069142222909	0.032427639774137	FALSE	4.61279556158757	4.43058866404803	5.23020691692731	5.63393515728147	4.5216921128178	5.43207103710439	potassium channel tetramerisation domain containing 15
ENSMUSG00000029270	Dipk1a	67266	-1.71325218143264	5.30210384589552	25.0697384943456	0.002069294378294	0.032427639774137	FALSE	4.46393408508308	3.94212042791799	5.39405962227246	6.29186322291001	4.20302725650054	5.84296142259124	divergent protein kinase domain 1A
ENSMUSG00000036822	Topors	106021	0.720635945359908	5.41877065422657	22.5664987406295	0.002126307304108	0.033043406146752	FALSE	5.68862598707569	5.77251508233345	5.10608830493516	4.9265198418014	5.73057053470457	5.01630407336828	topoisomerase I binding, arginine/serine-rich
ENSMUSG00000038900	Rpl12	269261	-0.627739913651778	10.6452824222572	22.4632392308477	0.002153213354375	0.033415123747709	FALSE	10.3385967316847	10.2555365858665	10.7683077834205	11.0666848320009	10.2970666587756	10.9174963077107	ribosomal protein L12
ENSMUSG00000028919	Arhgef19	213649	-0.724355573914214	5.24448148628268	22.4318545485476	0.002161478114512	0.033483376047417	FALSE	4.77516219403532	4.90750539178468	5.60873116724528	5.5058688723756	4.84133379291	5.55730001981044	Rho guanine nucleotide exchange factor (GEF) 19
ENSMUSG00000066595	Flvcr1	226844	0.821749384834838	5.20496450816984	22.4036998905292	0.002168927138342	0.033519510705673	FALSE	5.54936179288441	5.55864316058907	4.55832778887392	4.90721972415755	5.55400247673674	4.73277375651573	feline leukemia virus subgroup C cellular receptor 1
ENSMUSG00000026034	Clk1	12747	-1.02453075566044	4.68827867294434	22.2640825684057	0.002206359692435	0.033885640853755	FALSE	4.15178563002044	4.04850051794442	5.32882424294563	4.83968214886402	4.10014307398243	5.08425319590483	CDC-like kinase 1
ENSMUSG00000021868	Ppif	105675	0.746903063318149	6.25841908508178	22.2362962131828	0.002213908643248	0.033885640853755	FALSE	6.54194835732167	6.62118969141071	6.00091577422757	5.6593926542279	6.58156902436619	5.83015421422773	peptidylprolyl isomerase F (cyclophilin F)
ENSMUSG00000058446	Znrf2	387524	1.03316481283726	5.43658489489424	22.2072652350206	0.00222183135729	0.033885640853755	FALSE	5.67848963428043	6.01729883152893	4.55366110333344	5.07443994468082	5.84789423290468	4.81405052400713	zinc and ring finger 2
ENSMUSG00000069273	H3c6	319151	0.758551835305099	6.16328115406462	22.2071205671189	0.002221870929458	0.033885640853755	FALSE	6.33165933218928	6.6342019545019	5.82231867356754	5.64853725775395	6.48293064334559	5.73542796566075	H3 clustered histone 6
ENSMUSG00000023048	Prr13	66151	0.808469847187075	7.4997704775543	22.1922940770066	0.002225931363617	0.033885640853755	FALSE	7.60626379693437	8.05323307475822	7.07959660100994	7.00149878910027	7.82974843584629	7.0405476950551	proline rich 13
ENSMUSG00000015755	Tab2	68652	-0.642919207620718	7.89904499341067	22.1435724049021	0.002239342041542	0.033940994038669	FALSE	7.55217301831626	7.53354233037874	8.31093587388525	8.0458803115434	7.5428576743475	8.17840809271433	TGF-beta activated kinase 1/MAP3K7 binding protein 2
ENSMUSG00000053198	Prx	19153	-0.937970727835852	5.50893138609092	22.1294012962553	0.002243262205395	0.033940994038669	TRUE	5.21737366664175	4.67962505429779	5.88489478591883	5.91343663761844	4.94849936046977	5.89916571176863	periaxin
ENSMUSG00000032796	Lama1	16772	-1.06246868544348	7.51031275695474	22.1195005787863	0.002246006301883	0.033940994038669	FALSE	7.20078195047767	6.48337451188811	7.90114848398805	7.98706146433014	6.84207823118289	7.9441049741591	laminin, alpha 1
ENSMUSG00000071645	Tut1	70044	-0.877870684131345	5.65553438916906	22.0606381635126	0.002262410402406	0.034070134579442	FALSE	5.23942430003274	5.06954654793132	5.8001624680111	6.22035789980633	5.15448542398203	6.01026018390871	terminal uridylyl transferase 1, U6 snRNA-specific
ENSMUSG00000028370	Pappa	18491	-0.95135450888138	6.68071299062945	22.0142916318149	0.002275435398105	0.034207022731407	FALSE	6.39139158423719	5.81567193038544	7.16723537038434	6.9820298026363	6.10353175731132	7.07463258651032	pregnancy-associated plasma protein A
ENSMUSG00000040435	Ppp1r15a	17872	-1.51882737894983	6.94616921445081	25.3749510968251	0.002299609538357	0.034453663274923	FALSE	6.39094823894006	5.46868591970554	7.33866037748184	7.66710780663135	5.9298170793228	7.5028840920566	protein phosphatase 1, regulatory subunit 15A
ENSMUSG00000066357	Wdr6	83669	0.640768542349911	5.78157495379877	21.9271251243461	0.002300195412134	0.034453663274923	FALSE	6.093052683946	6.03539501357518	5.45788938373833	5.40025018763617	6.06422384876059	5.42906978568725	WD repeat domain 6
ENSMUSG00000051413	Plagl2	54711	-0.585835752370978	8.72792986097598	21.8753297273857	0.002315072864754	0.034600153527495	FALSE	8.50843253463073	8.29568094315984	9.00742852864977	8.97443744663437	8.40205673889529	8.99093298764207	pleiomorphic adenoma gene-like 2
ENSMUSG00000054091	1810037I17Rik	67704	-0.64432431686683	8.07680950191606	21.8715615070665	0.002316160067217	0.034600153527495	FALSE	7.76898593216817	7.66879195077378	8.22586151801759	8.4878953605185	7.71888894147098	8.35687843926805	RIKEN cDNA 1810037I17 gene
ENSMUSG00000059895	Ptp4a3	19245	0.750429556868003	4.91088619168279	21.8303116167601	0.002328104615521	0.034685968765733	FALSE	5.29598696663457	5.16821312303745	4.45378473655582	4.5352571476348	5.23210004483601	4.49452094209531	protein tyrosine phosphatase 4a3
ENSMUSG00000055200	Sertad3	170742	1.09187290858738	5.18820176827666	21.7701883093767	0.002345656958308	0.034876713875349	FALSE	5.33194185036043	5.87168378655149	4.72117011953464	4.36002735900708	5.60181281845596	4.54059873927086	SERTA domain containing 3
ENSMUSG00000042240	Crybb2	12961	-0.709754782784997	13.4791705226691	21.6788937156915	0.002372637214037	0.035162169255446	TRUE	13.1533278580385	13.0050681808351	13.5662401966702	13.9851061714559	13.0791980194368	13.775673184063	crystallin, beta B2
ENSMUSG00000006611	Hfe	15216	-0.899216968075419	4.73036025321499	21.6657385295767	0.002376557899247	0.03517368562787	FALSE	4.41149105409493	4.00941573424858	5.13275101314712	5.07669970084461	4.21045339417175	5.10472535699586	homeostatic iron regulator
ENSMUSG00000034168	Irf2bpl	238330	0.830527768599809	5.33521198492855	21.6421116910871	0.002383620496095	0.035231611269227	FALSE	5.56034557232749	5.80381989693727	5.01100880020416	4.70833083098351	5.68208273463238	4.85966981559383	interferon regulatory factor 2 binding protein-like
ENSMUSG00000025203	Scd2	20250	-0.696223537133905	6.51332454432086	21.6125145628403	0.00239250599791	0.03531629236229	FALSE	6.13495678002724	6.11696629571615	6.66103290840576	6.96024749928243	6.1259615378717	6.81064020384409	stearoyl-Coenzyme A desaturase 2
ENSMUSG00000035637	Grhpr	76238	0.626918494273235	7.27993969070775	21.5750493940543	0.002403814978816	0.035436476677173	FALSE	7.6087442576479	7.50726093961614	7.03425485821694	6.82601855542214	7.55800259863202	6.93013670681954	glyoxylate reductase/hydroxypyruvate reductase
ENSMUSG00000095362	Gm14325	329575	0.615516374416571	6.32279612105073	21.5564289297838	0.002409461281964	0.035472976689337	FALSE	6.52588527981345	6.66341006365954	5.98251485752402	5.98692953827577	6.59464767173649	5.9847221978999	predicted gene 14325
ENSMUSG00000031823	Zdhhc7	102193	0.825268138856904	5.1903268378131	21.5033230863743	0.002425658883076	0.035603694135548	FALSE	5.36030064736936	5.69942333965091	4.77562078757215	4.67589991424927	5.52986199351013	4.72576035091071	zinc finger, DHHC domain containing 7
ENSMUSG00000031667	Aktip	14339	-1.10821400850382	4.73729123341636	21.4960563525231	0.002427886194068	0.035603694135548	FALSE	4.04642793725826	4.1395775346569	4.84728540629636	5.45111345842531	4.09300273595758	5.14919943236083	thymoma viral proto-oncogene 1 interacting protein
ENSMUSG00000018377	Vezf1	22344	-0.690101047432721	6.02321234681135	21.4570938710107	0.002439873605184	0.035703737866825	FALSE	5.60699590991338	5.67304560711616	6.44326998114124	6.19720355679643	5.64002075851477	6.32023676896883	vascular endothelial zinc finger 1
ENSMUSG00000044533	Rps2	16898	-0.699700339591829	12.0492649253027	21.4531530460476	0.002441090309064	0.035703737866825	FALSE	11.707614122899	11.6055021728366	12.1362950846381	12.548504678597	11.6565581478678	12.3423998816175	ribosomal protein S2
ENSMUSG00000031604	Msmo1	66234	0.624395481312889	6.01359944663522	21.4389409592384	0.002445484704503	0.035721316395142	FALSE	6.27320086446399	6.30726515231249	5.72467300192103	5.61472875513223	6.29023300838824	5.66970087852663	methylsterol monoxygenase 1
ENSMUSG00000023961	Enpp4	224794	0.863316356408563	6.04652479685797	21.3948823104222	0.002459172715206	0.035827712904226	FALSE	6.15650475547373	6.62807189731067	5.59062125502992	5.51943768451626	6.3922883263922	5.55502946977309	ectonucleotide pyrophosphatase/phosphodiesterase 4
ENSMUSG00000025130	P4hb	18453	0.667265871505892	8.91381795101511	21.3592351575116	0.002470319878433	0.035896635220505	FALSE	9.26401348298066	9.15176062254662	8.36886623960064	8.69717826584396	9.20788705276364	8.5330222527223	prolyl 4-hydroxylase, beta polypeptide
ENSMUSG00000040370	Etfrf1	67636	0.67728891210277	6.79415025218323	21.3275030807505	0.002480297661846	0.035944498004572	FALSE	6.96707287078391	7.20694865481313	6.50258504783851	6.32814459469713	7.08701076279852	6.41536482126782	electron transfer flavoprotein regulatory factor 1
ENSMUSG00000032727	Mier3	218613	-0.744628900358724	6.22200093203489	21.3200929984777	0.00248263516083	0.035944498004572	FALSE	5.97733067084546	5.6115054791405	6.52976922384483	6.5597706386965	5.79441807499298	6.54476993127066	MIER family member 3
ENSMUSG00000022176	Rem2	140743	0.890981033853431	4.74610047718035	21.3181418009313	0.002483251135717	0.035944498004572	FALSE	5.28690122453882	4.92878416174065	4.30240242819051	4.18277007841061	5.10784269313974	4.24258625330056	rad and gem related GTP binding protein 2
ENSMUSG00000030605	Mfge8	17304	-0.626070995995507	8.52769382638268	21.2799264760808	0.002495355203478	0.036060108799937	FALSE	8.25944179894631	8.09920695883017	8.6855966006287	8.91838850409867	8.17932437888824	8.80199255236368	milk fat globule-EGF factor 8 protein
ENSMUSG00000069268	H2bc7	319180	0.610437443390485	9.91289015636897	21.2726019068086	0.002497683825181	0.036060108799937	FALSE	10.0324068404578	10.3246145498769	9.60111130605559	9.55007241152963	10.1785106951673	9.57559185879261	H2B clustered histone 7
ENSMUSG00000020719	Ddx5	13207	-0.766752217308175	5.44479781392441	21.0354657454737	0.002574612680585	0.036889655818499	FALSE	5.14793020849287	4.87376836630618	5.68040740534859	5.86280962847066	5.01084928739953	5.77160851690963	DEAD box helicase 5
ENSMUSG00000027506	Tpd52	21985	0.647423750660016	5.98351221075539	21.0191201161027	0.00258002725973	0.036889655818499	FALSE	6.19242916938387	6.34167675291984	5.68111914557895	5.57046410710598	6.26705296115186	5.62579162634247	tumor protein D52
ENSMUSG00000020476	Dbnl	13169	-0.769262921855101	7.9013113078707	21.0019847775699	0.002585719217531	0.036900752933199	FALSE	7.57362360672526	7.35227330020809	8.0275472290026	8.41567804923592	7.46294845346667	8.22161263911926	drebrin-like
ENSMUSG00000027455	Nsfl1c	386649	0.895074395175953	7.85886267557619	20.9727424530555	0.002595470301256	0.036947477354645	FALSE	8.29778778033555	8.1744805811902	7.02866078086783	7.6029532426692	8.23613418076288	7.31580701176851	NSFL1 (p97) cofactor (p47)
ENSMUSG00000005103	Wdr1	22388	0.584184511785979	8.25029699749981	20.875781521814	0.002628144078866	0.037233954889567	FALSE	8.48844792672608	8.53638949614913	8.03169439436311	7.81930912887099	8.51241871143761	7.92550176161705	WD repeat domain 1
ENSMUSG00000019996	Map7	17761	-0.838715282409398	5.28473099945087	20.8644088018362	0.002632011139861	0.037233954889567	FALSE	5.00749626414076	4.58915174892338	5.60168262280792	5.67730708565432	4.79832400653207	5.63949485423112	microtubule-associated protein 7
ENSMUSG00000031954	Cfdp1	23837	0.762749069456558	6.09699797389153	20.8550596499961	0.002635195627357	0.037233954889567	FALSE	6.45639642456129	6.39609685392823	5.46121559089723	5.85086321838993	6.42624663924476	5.65603940464358	craniofacial development protein 1
ENSMUSG00000067995	Gtf2f2	68705	-0.876708739265761	8.36510272700119	20.8519900085035	0.002636242285786	0.037233954889567	FALSE	7.87677079142465	7.8471737695508	8.42498589617926	8.99400846739983	7.86197228048772	8.70949718178955	general transcription factor IIF, polypeptide 2
ENSMUSG00000026064	Ptp4a1	19243	-0.66648078078352	7.22222189554052	20.8442354621377	0.002638888750329	0.037233954889567	FALSE	6.98422122300135	6.70751118986278	7.44622222529167	7.58332707326412	6.84586620643206	7.5147746492779	protein tyrosine phosphatase 4a1
ENSMUSG00000038541	Srd5a2	94224	0.84355562885382	8.25175480714741	20.8057587642354	0.002652070860931	0.037372822245537	FALSE	8.31961589777178	8.8550362152793	7.76999788822772	7.77018859936873	8.58732605652554	7.77009324379822	steroid 5 alpha-reductase 2
ENSMUSG00000004994	Ccdc130	67736	0.743218116462503	5.73969989255261	20.7107469560345	0.002684987742094	0.037741617897343	FALSE	6.10228992276465	6.01950443574408	5.48101338140404	5.15027636838134	6.06089717925436	5.31564487489269	coiled-coil domain containing 130
ENSMUSG00000075528	Aarsd1	69684	-1.19726603778268	4.94611806130148	20.689321766078	0.002692483236102	0.037799491755011	FALSE	4.33895670041288	4.13754819166913	5.01735956784465	5.73043321535925	4.23825244604101	5.37389639160195	alanyl-tRNA synthetase domain containing 1
ENSMUSG00000047935	Sox1ot	434280	-0.998553123563861	7.45621019054144	20.5218806344005	0.002752001769635	0.038310830126289	FALSE	7.15712759429528	6.52355682595772	7.72227828997714	8.00334225406251	6.8403422101265	7.86281027201983	Sox1 overlapping transcript
ENSMUSG00000044350	Lacc1	210808	-0.771902378299298	5.49524862097681	20.4360800918766	0.002783158663501	0.038453276603649	FALSE	5.22158379742609	4.8883238008131	5.75344641848536	5.89684393374659	5.05495379911959	5.82514517611598	laccase domain containing 1
ENSMUSG00000003559	As3mt	57344	-0.722171732810661	4.88128749431833	20.4251328741727	0.002787166621285	0.038453276603649	FALSE	4.4248411876416	4.5382983387762	5.2275348429062	5.15798730566402	4.4815697632089	5.19276107428511	arsenite methyltransferase
ENSMUSG00000026618	Iars2	381314	0.679465098697906	5.54063623192305	20.41284885136	0.002791672876676	0.03846801455311	TRUE	5.90127433678197	5.7722093227563	5.24426850413497	5.08257282341337	5.83674182976914	5.16342066377417	isoleucine-tRNA synthetase 2, mitochondrial
ENSMUSG00000020585	Laptm4a	17775	0.637824081521381	8.93973637611771	20.3902608159354	0.002799983607131	0.038535075744396	FALSE	9.07631091950401	9.35679132087427	8.66853145212459	8.49901715870717	9.21655112018914	8.58377430541588	lysosomal-associated protein transmembrane 4A
ENSMUSG00000039652	Cpeb3	208922	-1.10837779237118	5.16220461636729	20.3748524396408	0.0028056710742	0.038565913573989	FALSE	4.77665393463462	4.2002580883108	5.80842866460268	5.37349232476346	4.48845601147271	5.59096049468307	cytoplasmic polyadenylation element binding protein 3
ENSMUSG00000020611	Gna13	14674	0.729637215547668	5.05911401087375	20.3153689139235	0.002827767709317	0.038753387480911	FALSE	5.46245368316428	5.28106426318312	4.70900663825688	4.59971909368009	5.3717589731737	4.65436286596848	guanine nucleotide binding protein, alpha 13
ENSMUSG00000039230	Tbcd	108903	-0.854028704353925	5.60065287101225	20.3101947467504	0.002829700381795	0.038753387480911	FALSE	5.25038370516975	4.97177441665928	5.76093813475497	6.13858956136948	5.11107906091452	5.94976384806222	tubulin-specific chaperone d
ENSMUSG00000026198	Abcb6	74104	0.950857486067154	4.70592206001615	20.2633107852405	0.002847290568148	0.038849441578379	FALSE	5.24532244269791	4.93580790808718	4.34803550148518	3.95737393394962	5.09056517539255	4.1527047177174	ATP-binding cassette, sub-family B (MDR/TAP), member 6
ENSMUSG00000024028	Tff2	21785	-1.28837828633564	5.30513513232858	20.3510750347365	0.002853166671976	0.038849441578379	FALSE	4.91740054279514	4.01909238534139	5.94142544104951	5.65361327576598	4.46824646406827	5.79751935840775	trefoil factor 2 (spasmolytic protein 1)
ENSMUSG00000028792	Ak2	11637	-0.6900071892134	6.95202444825808	20.2277239716234	0.002860736511046	0.038849441578379	FALSE	6.52928232624139	6.60526051316171	7.07910790232458	7.41196895000953	6.56727141970155	7.24553842616705	adenylate kinase 2
ENSMUSG00000058761	Rnf169	108937	-0.800993238133564	4.78269156459345	20.2179649944478	0.002864438102037	0.038849441578379	FALSE	4.1755928995564	4.47947520230374	5.10821156452435	5.13791057508479	4.32753405093007	5.12306106980457	ring finger protein 169
ENSMUSG00000038132	Rbm24	666794	-0.751505573189948	4.94153507651652	20.2178257677052	0.002864490955596	0.038849441578379	FALSE	4.63243235173419	4.41056058715984	5.31169695862007	5.21547578908641	4.52149646944702	5.26358637385324	RNA binding motif protein 24
ENSMUSG00000002871	Tpra1	24100	0.604023623515446	6.05718039324475	20.2071093529744	0.002868562923012	0.038857567246467	FALSE	6.30837160965299	6.34336876007613	5.66894569461603	5.78167384962983	6.32587018486456	5.72530977212293	transmembrane protein, adipocyte asscociated 1
ENSMUSG00000053769	Lysmd1	217779	0.94706754349462	4.7702354494532	20.1835384569714	0.002877545583999	0.038932113106846	FALSE	5.19236557344434	5.12985072706893	4.46935628137951	3.94791038026495	5.16110815025664	4.20863333082223	LysM, putative peptidoglycan-binding, domain containing 1
ENSMUSG00000006763	Saal1	78935	-0.602719024445781	6.35983488479499	20.1618740817632	0.002885833720868	0.03893370276624	FALSE	6.10769609260909	5.94719690345043	6.65232871670651	6.60426978020517	6.02744649802976	6.62829924845584	serum amyloid A-like 1
ENSMUSG00000070394	Tmem256	69186	-0.68162806494708	7.73917543930325	20.1468674473143	0.002891592871384	0.03893370276624	FALSE	7.37618125774877	7.34258286946077	7.851579470236	8.20570751609964	7.35938206360477	8.02864349316782	transmembrane protein 256
ENSMUSG00000028698	Pik3r3	18710	1.49851523604918	5.16781770869288	21.3614736047019	0.002895456737912	0.03893370276624	FALSE	5.16528184714535	6.12313377412635	4.20332868165461	4.29329188875121	5.64420781063585	4.24831028520291	phosphoinositide-3-kinase regulatory subunit 3
ENSMUSG00000037996	Slc24a2	76376	1.08266457862755	4.82635981762736	20.0809066592644	0.002917083463043	0.03904216132534	FALSE	5.30677974010644	5.21617324771185	4.50614471393134	3.80928218278637	5.26147649390914	4.15771344835886	solute carrier family 24 (sodium/potassium/calcium exchanger), member 2
ENSMUSG00000036371	Serbp1	66870	-0.595461679982871	5.96489024159958	20.0536528993852	0.002927700333434	0.039090738700235	FALSE	5.61099972592924	5.66717000556206	6.24221140907802	6.21830890959045	5.63908486574565	6.23026015933424	serpine1 mRNA binding protein 1
ENSMUSG00000031609	Sap30	60406	0.696225788796483	6.91345838027341	19.9288421802478	0.002976963204379	0.03951274174827	FALSE	7.15973239049672	7.275454151896	6.68789988871851	6.34258508094412	7.21759327119636	6.51524248483131	sin3 associated polypeptide
ENSMUSG00000043733	Ptpn11	19247	-0.582299127510367	6.35532075717141	19.8832108023095	0.002995240753029	0.039708233158343	FALSE	6.05997978105177	6.01398291828774	6.56083876410972	6.6689202395598	6.03698134966975	6.61487950183476	protein tyrosine phosphatase, non-receptor type 11
ENSMUSG00000001435	Col18a1	12822	1.16212341315765	4.84465401805141	19.8553680290185	0.003006464284066	0.03973544690096	TRUE	4.90090895484369	5.61733752973612	4.13276125480919	4.19439889436577	5.2591232422899	4.16358007458748	collagen, type XVIII, alpha 1
ENSMUSG00000044030	Irf2bp1	272359	-0.605602770205788	6.67303720533652	19.8449332528199	0.003010684561425	0.03973544690096	FALSE	6.34682584476524	6.3340949718847	6.83489203086152	7.04381430224788	6.34046040832497	6.9393531665547	interferon regulatory factor 2 binding protein 1
ENSMUSG00000041653	Pnpla3	116939	-0.830034363023925	5.79219656228264	19.8322892296648	0.00301580860352	0.03973544690096	FALSE	5.0603106870086	5.5433959064155	6.17711582043799	6.11389476612624	5.30185329671205	6.14550529328211	patatin-like phospholipase domain containing 3
ENSMUSG00000005949	Ctns	83429	0.818097034013386	5.3720252697884	19.796424203013	0.003030404414494	0.03973544690096	FALSE	5.50087988848008	5.90904238994989	4.8935679310726	4.93011004490633	5.70496113921498	4.91183898798946	cystinosis, nephropathic
ENSMUSG00000025723	Nmb	68039	1.14395897977097	4.87156964212536	19.7931734238961	0.003031731869201	0.03973544690096	FALSE	4.95387680732777	5.61952485688748	4.32631167844063	4.06796606338377	5.28670083210763	4.1971388709122	neuromedin B
ENSMUSG00000045180	Shroom2	110380	0.746248014450118	5.30217170082163	19.7743742087211	0.003039423257807	0.03973544690096	FALSE	5.56595274525069	5.67933669019171	5.02861358910647	4.73045185674081	5.6226447177212	4.87953272292364	shroom family member 2
ENSMUSG00000054484	Tmem62	96957	0.628821541282234	5.55849861387739	19.7731888609887	0.003039909066692	0.03973544690096	FALSE	5.8814864535405	5.79006224240887	5.21452469668926	5.21351297465445	5.83577434797468	5.21401883567186	transmembrane protein 62
ENSMUSG00000029687	Ezh2	14056	-1.41407343970568	4.96634590746353	20.0783731000413	0.003066047279052	0.039983686486383	FALSE	4.1274365934196	4.0942589862118	5.89298684930233	4.95851449770608	4.1108477898157	5.4257506735042	enhancer of zeste 2 polycomb repressive complex 2 subunit
ENSMUSG00000037278	Tmem97	69071	0.894320422418227	5.4687288359919	19.6858579245453	0.003075978560969	0.040066500720229	FALSE	5.75558893970016	5.92677763308731	4.67893957121815	5.19473182852281	5.84118328639373	4.93683569987048	transmembrane protein 97
ENSMUSG00000036966	Spryd3	223918	0.776323117693402	4.87127920501091	19.6667725854016	0.003083934631763	0.040076822990473	FALSE	5.08573598092061	5.31015873457546	4.34803550148518	4.52580059924643	5.19794735774804	4.43691805036581	SPRY domain containing 3
ENSMUSG00000021111	Papola	18789	-0.619995426754473	5.75477419829875	19.6486296026148	0.003091522501467	0.040095883164317	FALSE	5.34756243176884	5.47914075860273	6.03088530940777	6.02827313884069	5.41335159518578	6.02957922412423	poly (A) polymerase alpha
ENSMUSG00000030282	Cmas	12764	0.755114842132356	6.47682999100739	19.6091393859753	0.003108121817091	0.040111620543756	FALSE	6.76772491426083	6.83914473427532	5.82231867356754	6.25177958891178	6.80343482426808	6.03704913123966	cytidine monophospho-N-acetylneuraminic acid synthetase
ENSMUSG00000009927	Rps25	75617	-0.588102425627605	9.54422261797194	19.578035551524	0.003121277047252	0.04019155055331	FALSE	9.07465555172628	9.35307956273817	9.7619357709234	9.85337043725522	9.21386755723223	9.8076531040893	ribosomal protein S25
ENSMUSG00000049775	Tmsb4x	19241	0.595383784300716	9.95472834476048	19.5775111460207	0.003121499457577	0.04019155055331	FALSE	10.0649746937532	10.3631712717356	9.67037630095366	9.58170727153796	10.2140729827444	9.62604178624581	thymosin, beta 4, X chromosome
ENSMUSG00000052374	Actn2	11472	-3.91356765603874	6.79181042864656	39.1340683826242	0.003129004097506	0.040223121427835	FALSE	4.5155748836149	2.51594281647884	7.91148568545076	7.44216097945357	3.51575885004687	7.67682333245216	actinin alpha 2
ENSMUSG00000054459	Vsnl1	26950	-1.20671870877924	4.78276705855015	19.5156778680523	0.003147868130745	0.040252530639651	FALSE	4.44355697475252	3.58215069410905	5.25915937772604	5.25322640404741	4.01285383443078	5.25619289088672	visinin-like 1
ENSMUSG00000052146	Rps10	67097	-0.691371845464772	10.4509951718308	19.5102064699937	0.003150215217733	0.040252530639651	FALSE	10.0858401409357	10.0427242141281	10.5226689303551	10.9560272631842	10.0642821775319	10.7393480967697	ribosomal protein S10
ENSMUSG00000024902	Mrpl11	66419	-0.606289907856604	6.89400393553866	19.4714808662664	0.003166892217598	0.040404055898183	FALSE	6.59795407159672	6.52277959920058	7.05035608674817	7.27030285894528	6.56036683539865	7.16032947284673	mitochondrial ribosomal protein L11
ENSMUSG00000026737	Pip4k2a	18718	0.737089099575682	6.53720110294216	19.4098256181502	0.003193679604261	0.0405707746781	FALSE	6.75192987134096	6.95574013042217	6.2945777023436	5.93188558967235	6.85383500088156	6.11323164600798	phosphatidylinositol-5-phosphate 4-kinase, type II, alpha
ENSMUSG00000040701	Ap1g2	11766	-0.783620238604326	5.08164496713405	19.4026106692592	0.003196833369023	0.0405707746781	FALSE	4.81006959944542	4.46011891537982	5.45622339995396	5.37588603838323	4.63509425741262	5.41605471916859	adaptor protein complex AP-1, gamma 2 subunit
ENSMUSG00000030838	Ush1c	72088	-0.812391672992685	5.77351003154847	19.3968160736309	0.003199369186233	0.0405707746781	TRUE	5.52532448597764	5.0727361944239	6.05144443663577	6.18623633293064	5.29903034020077	6.11884038478321	USH1 protein network component harmonin
ENSMUSG00000087679	Tmem250-ps	109299	-0.878063004473924	6.22345997375882	19.3941253687569	0.00320054756865	0.0405707746781	FALSE	5.98322497644886	5.4068437467085	6.57690957141707	6.61174097709213	5.69503436157868	6.5943252742546	transmembrane protein 250, pseudogene
ENSMUSG00000042770	Hebp1	15199	-0.632211419696386	6.05281648742394	19.3567463723598	0.003216975623173	0.0405707746781	FALSE	5.71720063458572	5.69321942770489	6.22143417877977	6.43603044468886	5.70521003114531	6.32873231173431	heme binding protein 1
ENSMUSG00000053510	Nrd1	230598	-0.729790076351593	9.57479606682852	19.3552749910933	0.003217624518275	0.0405707746781	FALSE	9.29769249606646	9.0179938275323	9.69301011039054	10.0700790708618	9.15784316179938	9.88154459062615	nardilysin, N-arginine dibasic convertase, NRD convertase 1
ENSMUSG00000052656	Rnf103	22644	0.721565985175605	6.42508716145973	19.311759795567	0.003236891794849	0.0405707746781	FALSE	6.5371481851325	6.91633507423168	5.99748343204415	6.04658080197521	6.72674162968209	6.02203211700968	ring finger protein 103
ENSMUSG00000038776	Ephx1	13849	1.97708642740494	6.34775228884159	25.6864344817148	0.003256090201738	0.0405707746781	FALSE	6.35548629405884	7.4684332111881	5.11983396192149	4.98981497492142	6.91195975262347	5.05482446842146	epoxide hydrolase 1, microsomal
ENSMUSG00000036078	Sigmar1	18391	0.665337212891281	5.11095403910704	19.2238925918153	0.003276252978042	0.040640792207662	FALSE	5.36499004858296	5.43753703195371	4.71081565655393	4.78030793998117	5.40126354026834	4.74556179826755	sigma non-opioid intracellular receptor 1
ENSMUSG00000008035	Mid1ip1	68041	0.704177915931667	5.04832997199629	19.1368471263417	0.003315857231915	0.041086518901328	FALSE	5.26481056539529	5.43685898713138	4.60718852600619	4.7111055849238	5.35083477626333	4.65914705546499	Mid1 interacting protein 1 (gastrulation specific G12-like (zebrafish))
ENSMUSG00000073700	Klhl21	242785	-0.610866823851654	7.00552444188438	19.1258118396405	0.003320922144514	0.041103758711249	FALSE	6.77453875163641	6.55658755161481	7.34497618113528	7.20758836988931	6.66556315162561	7.27628227551229	kelch-like 21
ENSMUSG00000021069	Pygl	110095	0.656766080686129	7.41214382606766	19.091019896603	0.003336956255997	0.041165604794217	FALSE	7.82342193955012	7.5713964537065	6.9295368472595	7.15711311397695	7.69740919662831	7.04332498061822	liver glycogen phosphorylase
ENSMUSG00000071547	Nt5dc2	70021	-0.743402908620939	9.3005311559216	19.0534208081254	0.003354396567897	0.041335179733703	FALSE	8.96127373067424	8.79787957557614	9.37769726491555	9.83541456660016	8.87957665312519	9.60655591575786	5'-nucleotidase domain containing 2
ENSMUSG00000028945	Rheb	19744	0.588144774452531	8.271936366331	19.0320209027566	0.003364375447417	0.041360377285486	FALSE	8.52438686653522	8.54723031277321	8.07730290782603	7.80742776915814	8.53580858965421	7.94236533849209	Ras homolog enriched in brain
ENSMUSG00000016831	Tox4	268741	0.724710655517748	5.46460690698374	19.0190532601277	0.003370440968371	0.041360377285486	FALSE	5.79920965819959	5.75834152249308	4.88825654794948	5.21728897667778	5.77877559034633	5.05277276231363	TOX high mobility group box family member 4
ENSMUSG00000026434	Nucks1	98415	0.641415275587717	5.50421988293742	19.0173739975676	0.003371227463077	0.041360377285486	FALSE	5.7624602000899	5.81058623209863	5.23020691692731	5.07010761222591	5.78652321609427	5.15015726457661	nuclear casein kinase and cyclin-dependent kinase substrate 1
ENSMUSG00000066043	Phactr4	100169	0.586252051102475	6.22042416985377	18.9387284091887	0.003408328518362	0.041363949049977	FALSE	6.45385169763962	6.51028668580008	5.82683830983249	5.96958943359252	6.48206919171985	5.8982138717125	phosphatase and actin regulator 4
ENSMUSG00000030591	Psmd8	57296	-1.0741983995938	4.79140234121941	18.921642941535	0.003416458169045	0.041363949049977	FALSE	4.29913871209625	4.03078674457246	4.88861280261956	5.49605468134185	4.16496272833436	5.19233374198071	proteasome (prosome, macropain) 26S subunit, non-ATPase, 8
ENSMUSG00000020248	Nfyb	18045	-0.691644880061408	5.18231386618256	18.9167047911081	0.003418812513317	0.041363949049977	FALSE	4.86345524106169	4.73704697308424	5.56843073442714	5.39333088636749	4.80025110707296	5.48088081039731	nuclear transcription factor-Y beta
ENSMUSG00000022283	Pabpc1	18458	-0.858686730989821	6.49729744122252	18.9008287994349	0.003426395854446	0.041363949049977	FALSE	5.92949341804567	6.0821342601365	6.57138586820334	7.10375524138427	6.00581383909109	6.8375705547938	poly(A) binding protein, cytoplasmic 1
ENSMUSG00000046079	Lrrc8d	231549	-0.705257637482685	5.27250860750456	18.847598871136	0.003451980668154	0.041491500445191	FALSE	4.91246660914373	4.8528935003803	5.44702594098275	5.69991392684594	4.88268005476201	5.57346993391434	leucine rich repeat containing 8D
ENSMUSG00000039050	Osbpl2	228983	0.724365493249305	5.35202572484883	18.8467892787958	0.003452371696709	0.041491500445191	FALSE	5.50825685481771	5.80676015860451	4.92039947107515	4.97945675409474	5.65750850671111	4.94992811258494	oxysterol binding protein-like 2
ENSMUSG00000021359	Tfap2a	21418	-0.883542886629748	5.08011709608688	18.7634985227242	0.003492908022159	0.041731692535473	TRUE	4.81515987028517	4.30358856063428	5.39676860363124	5.50230408190826	4.55937421545973	5.44953634276975	transcription factor AP-2, alpha
ENSMUSG00000086587	Gm11837	100038514	-2.99422274385583	5.23601788205686	28.3448492304385	0.003493205516412	0.041731692535473	FALSE	3.19728031114644	3.06768506382719	5.19267946371929	6.59412189663532	3.13248268748681	5.89340068017731	predicted gene 11837
ENSMUSG00000023571	C1qtnf12	67389	0.665773104524166	6.24613216061108	18.7597729151332	0.003494735535413	0.041731692535473	FALSE	6.39581756000164	6.66904090033674	5.80213117226317	5.94968201922798	6.53242923016919	5.87590659574558	C1q and tumor necrosis factor related 12
ENSMUSG00000025950	Idh1	15926	0.638008512912376	6.88380232789957	18.7318527287976	0.003508470511359	0.041806471300957	FALSE	7.18935432479088	7.14390016421859	6.67685546728046	6.36971819472191	7.16662724450473	6.52328683100118	isocitrate dehydrogenase 1 (NADP+), soluble
ENSMUSG00000035566	Pcdh17	219228	0.593300339160732	6.29915812953848	18.6954943822315	0.00352646115357	0.041868827252775	FALSE	6.64370240081271	6.48017511361581	6.01964906432815	5.92770131011301	6.56193875721426	5.97367518722058	protocadherin 17
ENSMUSG00000035559	Mpv17l2	234384	0.644633434473079	6.50721019676464	18.6850576668984	0.003531647378006	0.041868827252775	FALSE	6.65371571841862	6.91840497338177	6.21848884411686	6.08089952629327	6.7860603459002	6.14969418520506	MPV17 mitochondrial membrane protein-like 2
ENSMUSG00000018395	Kif3a	16568	0.655725476446224	8.0567469027507	18.6808139625074	0.003533758979481	0.041868827252775	FALSE	8.15340750014087	8.51771149765199	7.70049135157938	7.68487455710808	8.33555949889643	7.69268295434373	kinesin family member 3A
ENSMUSG00000052833	Sae1	56459	-0.667370496810756	6.1023378313721	18.6764556152515	0.003535929321928	0.041868827252775	FALSE	5.65799262773024	5.80442832727069	6.25674280677195	6.52291989773524	5.73121047750046	6.38983135225359	SUMO1 activating enzyme subunit 1
ENSMUSG00000019782	Rwdd1	66521	-0.585249680244031	6.52175295682749	18.6537992000504	0.0035472393817	0.041911363718945	FALSE	6.12815921102	6.2709310378324	6.71463014947065	6.84961949423454	6.1995451244262	6.78212482185259	RWD domain containing 1
ENSMUSG00000102117	Rpsa-ps1	665237	-0.792181020232658	11.7998645414043	18.5386915120039	0.003605427924738	0.042423871848469	FALSE	11.5284578718627	11.1466891781089	11.9120313358534	12.3406564608324	11.3375735249858	12.1263438983429	ribosomal protein SA, pseudogene 1
ENSMUSG00000030431	Tmem238	664968	-0.582338770932185	6.12069271893234	18.5379704441074	0.003605796302834	0.042423871848469	FALSE	5.87135161927621	5.73139508988192	6.36374690236978	6.39807973332268	5.80137335457907	6.38091331784623	transmembrane protein 238
ENSMUSG00000038205	Prkab2	108097	-0.912071442829714	4.89721724455302	18.5305809760271	0.003609574224662	0.042423871848469	FALSE	4.09948949281575	4.61254133149221	5.36416622538763	5.18474792761402	4.35601541215398	5.27445707650082	protein kinase, AMP-activated, beta 2 non-catalytic subunit
ENSMUSG00000001962	Fam50a	108160	0.875910704626336	5.37094596678764	18.4603117385004	0.003645756480789	0.042804165019461	FALSE	5.55299356858151	5.90345871202143	5.06182748476061	4.65902959109758	5.72822614030147	4.86042853792909	family with sequence similarity 50, member A
ENSMUSG00000038954	Supt3	109115	-0.69525279871762	7.97330428282799	18.4144792846238	0.003669608535523	0.042941957579494	FALSE	7.69513449695373	7.46621147913443	8.09239717833374	8.44399604509904	7.58067298804408	8.26819661171639	SPT3, SAGA and STAGA complex component
ENSMUSG00000022023	Wbp4	22380	-1.03826953422544	4.65029552171748	18.3865362722607	0.003684249485051	0.042941957579494	FALSE	3.70215135632413	4.33287712144725	4.94436617344081	5.18775035920329	4.01751423888569	5.06605826632205	WW domain binding protein 4
ENSMUSG00000040820	Hlcs	110948	-0.677889289190589	5.68920477564669	18.3698159254837	0.003693046302973	0.042941957579494	FALSE	5.18113019064709	5.43603360770286	5.90890847301011	6.05975104302694	5.30858189917498	5.98432975801852	holocarboxylase synthetase (biotin- [propriony-Coenzyme A-carboxylase (ATP-hydrolysing)] ligase)
ENSMUSG00000036478	Btg1	12226	-0.901331156696662	8.54025025155228	18.3553021610191	0.003700704197766	0.042941957579494	FALSE	8.30517770370996	7.6679244935918	9.01068615764503	8.82568356629414	7.98655109865088	8.91818486196959	BTG anti-proliferation factor 1
ENSMUSG00000020978	Klhdc2	69554	0.595813844503897	8.98354977922132	18.3389812064466	0.003709340121602	0.042964603126921	FALSE	9.11165131148057	9.37735952136108	8.73899381664013	8.56679490431321	9.24450541642083	8.65289436047667	kelch domain containing 2
ENSMUSG00000005078	Jkamp	104771	0.603345008166094	6.81655181899231	18.3181956427882	0.003720376106182	0.043003396954618	FALSE	6.95714614023328	7.20356325048973	6.52089287895853	6.4485291923208	7.08035469536151	6.48471103563966	JNK1/MAPK8-associated membrane protein
ENSMUSG00000033653	Vps8	209018	-0.645141419816354	5.34529216720714	18.2919511163207	0.003734371114463	0.043071634628464	FALSE	5.07162364304144	4.90809910284479	5.59867013732691	5.65876985427072	4.98986137294312	5.62871999579882	VPS8 CORVET complex subunit
ENSMUSG00000086784	Isoc2a	664994	-0.829582305022323	4.92984412256412	18.2574100544033	0.003752894036346	0.043071634628464	FALSE	4.67238188888156	4.22615528651165	5.27908584663557	5.282544194322	4.4492685876966	5.28081502047879	isochorismatase domain containing 2a
ENSMUSG00000036632	Alg5	66248	0.696821320716117	5.1560448974016	18.2565265772112	0.00375336936181	0.043071634628464	FALSE	5.37057159121729	5.54167280185182	4.67753666508496	4.86026836124695	5.45612219653455	4.76890251316596	asparagine-linked glycosylation 5 (dolichyl-phosphate beta-glucosyltransferase)
ENSMUSG00000024646	Cyb5a	109672	0.778016291793424	5.67240639907159	18.251804848781	0.003755911048361	0.043071634628464	FALSE	5.81164517058296	6.17740889327452	5.11343967524146	5.34945693676704	5.99452703192874	5.23144830600425	cytochrome b5 type A (microsomal)
ENSMUSG00000027944	Hax1	23897	0.608191306462063	5.72672408880438	18.2293012412545	0.003768055218882	0.043071634628464	FALSE	5.91806872075729	6.0708337962073	5.38447963197158	5.40380177394067	5.99445125848229	5.39414070295612	HCLS1 associated X-1
ENSMUSG00000026254	Eif4e2	26987	0.674242847753621	5.66155494876195	18.2198364764752	0.003773178061662	0.043071634628464	FALSE	6.0211599374706	5.89052101173303	5.41414811168533	5.15293428109361	5.95584047460181	5.28354119638947	eukaryotic translation initiation factor 4E member 2
ENSMUSG00000020668	Kif3c	16570	0.773975974546457	5.20950419964418	18.217754840287	0.003774305961644	0.043071634628464	FALSE	5.35080124131643	5.70810020557726	4.71156349105676	4.84084102771894	5.52945072344685	4.77620225938785	kinesin family member 3C
ENSMUSG00000031660	Brd7	26992	-0.591748860298727	6.10443233221346	18.2070110722097	0.003780134218602	0.043071634628464	FALSE	5.78989730852224	5.77206058438517	6.27826889814504	6.4534060783383	5.78097894645371	6.36583748824167	bromodomain containing 7
ENSMUSG00000032624	Eml4	78798	0.672656448656476	5.95821356450669	18.1529612893079	0.003809631923562	0.043319076821884	FALSE	6.16430843663936	6.33719286298718	5.4445073331317	5.71525427159525	6.25075064981327	5.57988080236348	echinoderm microtubule associated protein like 4
ENSMUSG00000095597	Rps7-ps3	624124	-0.584344354670808	11.626285477364	18.0856600000607	0.003846778332699	0.043608513439274	FALSE	11.3556856966916	11.2520321668587	11.71166775499	12.0469622395173	11.3038589317751	11.8793149972536	ribosomal protein S7, pseudogene 3
ENSMUSG00000034667	Xpot	73192	0.61929991254726	5.54720003849417	18.0495295886666	0.003866913185768	0.043748120966185	FALSE	5.79053608874552	5.85115916457884	5.13197104618381	5.28101826064146	5.82084762666218	5.20649465341264	exportin, tRNA (nuclear export receptor for tRNAs)
ENSMUSG00000030934	Oat	18242	-0.792747322489377	8.02887553441615	18.0035389919227	0.003892740197192	0.043906150307646	TRUE	7.82388471402711	7.28648571069687	8.42732621687109	8.31205903956166	7.55518521236199	8.36969262821637	ornithine aminotransferase
ENSMUSG00000067873	Htatsf1	72459	0.714178392914617	4.79420248695702	17.9807690285756	0.003905609588041	0.043963647565987	FALSE	5.07054230014782	5.13372493712258	4.50105318798911	4.29400543662035	5.1021336186352	4.39752931230473	HIV TAT specific factor 1
ENSMUSG00000054364	Rhob	11852	0.786230977743775	5.9338372639692	17.9257505822774	0.003936933008384	0.044227252440568	FALSE	6.40287099921299	6.12825176583683	5.67683539277742	5.27973288536814	6.26556138252491	5.47828413907278	ras homolog family member B
ENSMUSG00000063049	Ing2	69260	-0.581342899063375	5.662564320142	17.873484852921	0.003966990235336	0.044475604953077	FALSE	5.34573347047144	5.34663016408471	5.90096962498155	5.94258976903387	5.34618181727807	5.92177969700771	inhibitor of growth family, member 2
ENSMUSG00000018736	Ndel1	83431	-0.735105502282521	8.73516799032297	17.833543670241	0.003990159745654	0.04460129609802	FALSE	8.44684809851181	8.18520385602589	8.83041112970096	9.25111056595026	8.31602597726885	9.04076084782561	nudE neurodevelopment protein 1 like 1
ENSMUSG00000010406	Mrpl52	68836	-0.76456409493199	6.40055347609627	17.7816274609063	0.004020537649676	0.044683918410484	FALSE	6.12005393629807	5.8061214920236	6.53884915410349	6.90050037232085	5.96308771416084	6.71967476321217	mitochondrial ribosomal protein L52
ENSMUSG00000037235	Mxd4	17122	-0.629149289280504	5.56608001367432	17.7813223871658	0.00402071703928	0.044683918410484	FALSE	5.11651204716519	5.31834171208923	5.86165450216482	5.82649405136645	5.21742687962721	5.84407427676563	Max dimerization protein 4
ENSMUSG00000032399	Rpl4	67891	0.6620367138621	7.04009804453027	17.7767101257006	0.004023430402842	0.044683918410484	FALSE	7.13796875336956	7.50332635945328	6.67399151569939	6.6719451976737	7.32064755641142	6.67296835668655	ribosomal protein L4
ENSMUSG00000024096	Ralbp1	19765	0.621169203810226	5.78937837020745	17.7504225306905	0.00403894043939	0.044732865290594	FALSE	6.10445482231475	6.02390555403861	5.34088118980085	5.54931428359785	6.06418018817668	5.44509773669935	ralA binding protein 1
ENSMUSG00000015750	Aph1a	226548	-1.34512452983306	4.82734176574077	17.8988744323969	0.004065454876897	0.044846001956761	FALSE	4.46740985224701	3.3867089708314	5.34932814868883	5.33235664286658	3.9270594115392	5.34084239577771	aph1 homolog A, gamma secretase subunit
ENSMUSG00000028399	Ptprd	19266	-0.94450313242603	5.3005831875224	17.6595617148363	0.004093147658346	0.04495382360487	FALSE	5.0451166895352	4.41022203347625	5.76780140993025	5.613182268221	4.72766936150573	5.69049183907563	protein tyrosine phosphatase, receptor type, D
ENSMUSG00000079658	Eloc	67923	-0.624112663638997	5.62226169579105	17.6540159336071	0.004096486579663	0.04495382360487	FALSE	5.24040899986423	5.31913958651866	5.98771388104447	5.80336865220635	5.27977429319145	5.89554126662541	elongin C
ENSMUSG00000037640	Zfp60	22718	-0.762408769406737	4.86679136789187	17.6514480727278	0.004098033790059	0.04495382360487	FALSE	4.33895670041288	4.54064758042701	5.05416945207175	5.3204262732785	4.43980214041995	5.18729786267513	zinc finger protein 60
ENSMUSG00000060093	H4c1	326619	0.698071707576126	8.30367060935984	17.6085085354895	0.004124018247703	0.045106197628103	FALSE	8.4287123762893	8.77162212495649	8.05215712594807	7.76013846822519	8.6001672506229	7.90614779708663	H4 clustered histone 1
ENSMUSG00000078974	Sec61g	20335	0.604975433509053	8.61455719026532	17.5954568143278	0.004131958505681	0.045148252257227	FALSE	8.84664616714155	8.92281191877502	8.43728322355531	8.10583793099283	8.88472904295828	8.27156057727407	SEC61, gamma subunit
ENSMUSG00000003531	Dgcr6	13353	-0.807415199290107	5.51492055908621	17.5889353128272	0.004135933377751	0.045148252257227	FALSE	5.16690695749991	4.94815843211284	5.63280482944279	6.05542022884771	5.05753269480637	5.84411252914525	DiGeorge syndrome critical region gene 6
ENSMUSG00000032511	Scn5a	20271	0.923209179584655	4.90707925305625	17.5765376065519	0.004143503434269	0.045186803046821	FALSE	4.99054453865253	5.5364454196237	4.40522731942816	4.36011552482104	5.26349497913812	4.3826714221246	sodium channel, voltage-gated, type V, alpha
ENSMUSG00000030979	Uros	22276	0.688245643500318	4.88545297311977	17.5576592117632	0.004155065000776	0.045224729857671	FALSE	5.09577480830251	5.26715066277857	4.46592559404789	4.5481394677328	5.18146273554054	4.50703253089034	uroporphyrinogen III synthase
ENSMUSG00000035443	Thyn1	77862	0.711281601181939	5.65999787920281	17.516717681737	0.004180282006983	0.045322844356719	FALSE	5.80642045641281	6.11507097427154	5.35882210970524	5.16526421323059	5.96074571534218	5.26204316146791	thymocyte nuclear protein 1
ENSMUSG00000003534	Ddr1	12305	-0.775037357568927	4.83917437349259	17.4495949023116	0.004222053894362	0.045580819270143	FALSE	4.46391794943089	4.35217786270503	4.99452297727993	5.32682780371529	4.40804790606796	5.16067539049761	discoidin domain receptor family, member 1
ENSMUSG00000036975	Tmem177	66343	-0.740957700121338	5.36127471322567	17.4457794113362	0.004224444506492	0.045580819270143	FALSE	4.77244169666246	5.10528942010689	5.77899407839221	5.57705887150845	4.93886555838467	5.67802647495033	transmembrane protein 177
ENSMUSG00000031370	Zrsr2	22184	0.831392024870731	4.7676078817919	17.4193806556286	0.004241032725994	0.045627803049174	FALSE	4.93575395258019	5.27919876579063	4.42670513036096	4.16662848077954	5.10747635918541	4.29666680557025	zinc finger (CCCH type), RNA binding motif and serine/arginine rich 2
ENSMUSG00000067203	H2-K2	630499	1.19076740113895	5.13336545478289	17.3897991164845	0.004259720969683	0.045747128200318	FALSE	5.89155058766028	5.24755980411048	4.09536480240068	4.70273424337686	5.56955519588538	4.39904952288877	histocompatibility 2, K region locus 2
ENSMUSG00000020737	Jpt1	15374	0.695090993116137	6.86612914207941	17.3743961450383	0.004269493952085	0.045801886701705	FALSE	6.94915721156709	7.36266960952637	6.46430638879364	6.49345785341442	7.15591341054673	6.47888212110403	Jupiter microtubule associated homolog 1
ENSMUSG00000027223	Mapk8ip1	19099	-0.825585516643095	6.01676912382186	17.2478873245154	0.004350867786765	0.046318739452302	FALSE	5.76480069903582	5.29946675407815	6.20945176289071	6.51229990438619	5.53213372655699	6.36087583363845	mitogen-activated protein kinase 8 interacting protein 1
ENSMUSG00000048707	Tprn	97031	0.644983406038787	5.61398058013236	17.2382171156196	0.004357169997411	0.046318739452302	FALSE	5.78760304647204	6.00009009830004	5.33273261919041	5.18274282956961	5.89384657238604	5.25773772438001	taperin
ENSMUSG00000061650	Med9	192191	-0.623991451928233	5.5438516413037	17.1858084979241	0.004391531240126	0.046551696676582	FALSE	5.22158379742609	5.18310515892623	5.71564937758937	5.91688567554509	5.20234447817616	5.81626752656723	mediator complex subunit 9
ENSMUSG00000030760	Acer3	66190	-0.743386780045118	4.68236030843345	17.0563247845988	0.004477938816589	0.046990726634279	FALSE	4.25344103357734	4.29068720037419	4.85716044285116	5.13235410410704	4.27206411697576	4.9947572734791	alkaline ceramidase 3
ENSMUSG00000030753	Thap12	72981	-0.649607563456355	5.75790503789733	17.0516387278947	0.004481106919186	0.046990726634279	FALSE	5.49263877431945	5.30293358207997	5.92766512180291	6.15180074672606	5.39778617819971	6.03973293426449	THAP domain containing 12
ENSMUSG00000028822	Tmem50a	71817	0.657898025637237	7.2771576457225	17.0176760407547	0.00450415479137	0.047116537119215	FALSE	7.45563102912801	7.6721254657024	7.06627959876234	6.74000079106111	7.56387824741521	6.90314019491172	transmembrane protein 50A
ENSMUSG00000026817	Ak1	11636	1.13371647916819	5.197189712076	17.0053647744588	0.00451254729339	0.047116537119215	FALSE	5.19338582072128	5.99393409446039	4.45534287520424	4.60579760371363	5.59365995759083	4.53057023945893	adenylate kinase 1
ENSMUSG00000004565	Pnpla6	50767	1.00648365466205	5.93676146907718	16.9477228717084	0.004552111066227	0.047468379049404	FALSE	6.08500544589519	6.57432682206669	5.61490430188159	5.03326412518705	6.32966613398094	5.32408421353432	patatin-like phospholipase domain containing 6
ENSMUSG00000036537	Rnf113a1	69942	-1.00069505225321	7.65024522993756	17.2796297741477	0.004574534470721	0.047613456923628	FALSE	7.40031556606727	6.63348212174993	8.13532416055433	7.99007439506815	7.0168988439086	8.06269927781124	ring finger protein 113A1
ENSMUSG00000045975	C2cd2	207781	0.620045180278313	5.0806904219233	16.7373893823949	0.004700334011872	0.048651283310671	FALSE	5.31334550753307	5.39330053252054	4.74456322026701	4.74139149512771	5.3533230200268	4.74297735769736	C2 calcium-dependent domain containing 2
ENSMUSG00000068036	Afdn	17356	0.857010689264969	6.85993095887599	16.5437930296094	0.004842315283277	0.049434913964035	FALSE	7.15634353345294	7.28906332429139	6.65338146217109	6.01999862261034	7.22270342887216	6.33669004239071	afadin, adherens junction formation factor
ENSMUSG00000030602	Pak4	70584	-0.679273708148793	6.72810765041403	16.531806953731	0.004851286682796	0.049481355235919	FALSE	6.54154895242237	6.13233378356444	6.96886703037671	7.08250626146609	6.33694136799341	7.0256866459214	p21 (RAC1) activated kinase 4
ENSMUSG00000020794	Ube2g1	67128	0.742468068679354	5.15599837557611	16.4408235296015	0.004920091192083	0.049983828175874	FALSE	5.36704857395184	5.57648069778588	4.9042445206698	4.56369865971017	5.47176463586886	4.73397159018998	ubiquitin-conjugating enzyme E2G 1
