# Supplementary material for: High-Throughput Transcriptomics of Celf1 Conditional Knockout Lens Identifies Downstream Networks Linked to Cataract Pathology
Source: Cells. 2023 Apr 1;12(7):1070. doi: 10.3390/cells12071070 (PMC10093462; doi:10.3390/cells12071070)
Supplement: Supplementary file 1 [file cells-12-01070-s001.zip › cells-2223860 Supplementary Files Revised Submited March 29 2023/Table_S1.csv]

Symbol	logFC	logCPM	FDR		Symbol	logFC	logCPM	FDR
Lgsn	-3.957	4.826	0.018		Tdrd7	-0.673	10.755	0.018
Gjb6	-3.080	1.224	0.039		Cryba4	-0.671	13.735	0.018
Dnase2b	-2.565	6.866	0.025		Pxdn	-0.667	8.535	0.035
Lctl	-1.985	8.025	0.014		Flnb	-0.664	5.836	0.018
Crybb2	-1.763	11.087	0.033		Crybb1	-0.623	14.920	0.021
Celf1	-1.511	9.204	0.041		Jag1	0.582	8.780	0.042
Bfsp1	-1.428	12.513	0.015		Psmc3	0.587	7.955	0.032
Adgrl2	-1.326	5.119	0.026		Ube2a	0.597	4.673	0.034
Crygb	-1.275	14.257	0.015		Nploc4	0.600	6.468	0.021
Cryba2	-1.195	13.429	0.021		Sec23a	0.681	7.201	0.012
Gja3	-1.120	10.100	0.022		Klc1	0.724	8.255	0.018
Dnmbp	-1.109	8.040	0.012		Ercc6	0.803	4.453	0.018
Ulk4	-1.070	2.037	0.020		Atm	0.811	4.526	0.048
Crygd	-0.973	14.500	0.013		Rnf149	0.857	3.842	0.019
Cryga	-0.968	13.166	0.012		Agps	0.907	5.422	0.021
Sparc	-0.874	10.326	0.018		Ptn	1.047	5.652	0.010
Sord	-0.815	4.669	0.018		Polr3b	1.080	4.807	0.024
Loxl1	-0.793	6.509	0.024		Pqbp1	1.247	5.673	0.010
Crygc	-0.788	13.425	0.012		Pgrmc1	1.258	6.345	0.016
Ace	-0.785	5.561	0.046		Wfs1	1.421	5.521	0.010
Fkrp	-0.745	4.324	0.022		Mafa	1.684	5.134	0.010
Cryab	-0.730	13.439	0.021
