# Supplementary material for: High-Throughput Transcriptomics of Celf1 Conditional Knockout Lens Identifies Downstream Networks Linked to Cataract Pathology
Source: Cells. 2023 Apr 1;12(7):1070. doi: 10.3390/cells12071070 (PMC10093462; doi:10.3390/cells12071070)
Supplement: Supplementary file 1 [file cells-12-01070-s001.zip › cells-2223860 Supplementary Files Revised Submited March 29 2023/Table_S3.csv]

genes	Symbol	Entrez	logFC.RNA_seq_P0	logCPM.RNA_seq_P0	F.RNA_seq_P0	PValue.RNA_seq_P0	FDR.RNA_seq_P0	CatMap	Celf1KO_1	Celf1KO_2	Celf1KO_3	Control_1	Control_2	Control_3	Log_CPM_Celf1KO	Log_CPM_Control	Gene_description.RNA_seq_P0	X	Entrez.µarray_P0	logFC.µarray_P0	logSignal.µarray_P0	F.µarray_P0	PValue.µarray_P0	FDR.µarray_P0	CatMap.µarray_P0	Celf1_KO_P0_A	Celf1_KO_P0_B	Celf1_WT_P0_A	Celf1_WT_P0_B	Celf1_KO_P0_C	Log_Signal_Celf1_KO_P0	Log_Signal_Celf1_WT_P0	Gene_description.µarray_P0	X.µarray_P6	Entrez.µarray_P6	logFC.µarray_P6	logSignal.µarray_P6	F.µarray_P6	PValue.µarray_P6	FDR.µarray_P6	CatMap.µarray_P6	Celf1_KO_P6_A	Celf1_KO_P6_B	Celf1_Lacz_P6_A	Celf1_Lacz_P6_B	Log_Signal_Celf1_KO_P6	Log_Signal_Celf1_Lacz_P6	Gene_description.µarray_P6	base_mean.FC_LEC
ENSMUSG00000026614	Slc30a10	226781	-1.27347089545932	2.43931969977172	26.5003573667442	0.001128253346934	0.022725348054813	FALSE	1.62014348558995	1.54002304326051	1.85617084440965	2.41867149646035	3.22601418004937	3.05792013878326	1.67211245775337	2.90086860509766	solute carrier family 30, member 10	NA	NA	NA	NA	NA	NA	NA	NA	NA	NA	NA	NA	NA	NA	NA	NA	NA	226781	NA	NA	NA	NA	NA	NA	NA	NA	NA	NA	NA	NA	NA	115.215459369808
ENSMUSG00000028773	Fabp3	14077	3.5048218094667	2.56104772432369	74.9798777679671	4.02E-05	0.01016511822475	FALSE	2.64712223993363	3.97933099893081	3.35035016979817	0.407316656749184	-0.321308905482192	-0.261223220137463	3.32560113622087	-0.058405156290157	fatty acid binding protein 3, muscle and heart	8	14077	3.17443993607279	5.74180500379757	163.408124869657	9.47E-07	0.001325169955283	FALSE	6.57664343420701	6.48542225102312	3.15350263382899	3.38871948487699	5.97940034179062	6.34715534234025	3.27111105935299	fatty acid binding protein 3, muscle and heart	23	14077	3.83687056879377	5.88901445740429	157.374336920828	5.02E-06	0.002441849595995	FALSE	6.3600236289098	7.11247443345167	2.98402282079133	3.07236365455026	6.73624903118074	3.02819323767079	fatty acid binding protein 3, muscle and heart	NA
ENSMUSG00000024423	Impact	16210	0.789371697476771	5.52069419652471	36.253550311792	4.34E-04	0.016413334848799	FALSE	5.66039271663352	5.98785225680339	5.91576509907032	4.93388928453402	4.9920523842192	5.26979808807307	5.85467002416908	5.06524658560876	impact, RWD domain protein	NA	NA	NA	NA	NA	NA	NA	NA	NA	NA	NA	NA	NA	NA	NA	NA	NA	16210	NA	NA	NA	NA	NA	NA	NA	NA	NA	NA	NA	NA	NA	910.979956986351
ENSMUSG00000006442	Srm	20810	0.595653130589931	4.72683852403596	26.0699619608475	0.001184345629159	0.023403725911736	FALSE	4.78138653957533	5.09307428407388	5.0838118967202	4.37505733242978	4.34206156020585	4.47557312362682	4.9860909067898	4.39756400542082	spermidine synthase	383	20810	0.888775622457257	6.77305896116559	28.9034420815703	5.87E-04	0.017142682013693	FALSE	6.89339321827749	6.94316248833542	6.24663019693402	6.11295396780533	7.31974573074191	7.05210047911827	6.17979208236967	spermidine synthase	NA	20810	NA	NA	NA	NA	NA	NA	NA	NA	NA	NA	NA	NA	NA	339.196718185003
ENSMUSG00000041115	Iqsec2	245666	-0.789280768990471	2.49657198535895	16.5300861115798	0.004274114496677	0.043652568286201	FALSE	1.98510102632145	1.81782111134661	2.31638459429733	2.76740245035107	2.7426514736458	2.99035495960332	2.03976891065513	2.83346962786673	IQ motif and Sec7 domain 2	NA	NA	NA	NA	NA	NA	NA	NA	NA	NA	NA	NA	NA	NA	NA	NA	NA	245666	NA	NA	NA	NA	NA	NA	NA	NA	NA	NA	NA	NA	NA	NA
ENSMUSG00000029028	Lrrc47	72946	0.825189909016049	6.36129056813422	19.6539430224073	0.002666873834506	0.034652587057168	FALSE	6.48996479077014	6.85659285386474	6.77406299597709	6.10463680657412	6.0354607187347	5.44574232856799	6.70687354687066	5.86194661795893	leucine rich repeat containing 47	NA	NA	NA	NA	NA	NA	NA	NA	NA	NA	NA	NA	NA	NA	NA	NA	NA	72946	NA	NA	NA	NA	NA	NA	NA	NA	NA	NA	NA	NA	NA	736.523848232488
ENSMUSG00000002550	Uck1	22245	0.593392477354163	4.60246007478969	17.6445844250034	0.003586649869208	0.040035804679594	FALSE	4.54714030668843	5.03538651122373	4.97345842504996	4.28325403622031	4.27145638178214	4.27250091093599	4.85199508098737	4.27573710964615	uridine-cytidine kinase 1	NA	NA	NA	NA	NA	NA	NA	NA	NA	NA	NA	NA	NA	NA	NA	NA	NA	22245	NA	NA	NA	NA	NA	NA	NA	NA	NA	NA	NA	NA	NA	NA
ENSMUSG00000047731	Wbp1l	226178	0.66792781756087	5.68272219550367	19.1628474675716	0.002860902727415	0.035808472566481	FALSE	5.60210821163512	6.18602672312141	6.0806505955314	5.3505283663824	5.32884727725062	5.2506746772006	5.95626184342931	5.3100167736112	WW domain binding protein 1 like	NA	NA	NA	NA	NA	NA	NA	NA	NA	NA	NA	NA	NA	NA	NA	NA	298	226178	0.808198367941922	7.33696298677929	39.0243797652966	4.39E-04	0.016470369167777	FALSE	7.59283366407748	7.7700197033832	6.88466740672839	6.87247419745112	7.68142668373034	6.87857080208976	WW domain binding protein 1 like	NA
ENSMUSG00000031148	Gpkow	209416	0.714426256838778	4.79318849733104	30.4290178013543	7.45E-04	0.019651149551566	FALSE	4.8563630656399	5.2650972710458	5.16443448222733	4.49683225485703	4.35539798491535	4.3191429272705	5.09529827297101	4.39045772234763	G patch domain and KOW motifs	NA	NA	NA	NA	NA	NA	NA	NA	NA	NA	NA	NA	NA	NA	NA	NA	NA	209416	NA	NA	NA	NA	NA	NA	NA	NA	NA	NA	NA	NA	NA	NA
ENSMUSG00000037703	Lzts3	241638	-0.833926498442419	1.6395172005594	15.2045662106295	0.005326895189593	0.049225276825488	FALSE	1.34397076616126	0.909840822213042	1.2397675079979	1.95782540062492	2.02009304399489	2.01254071660133	1.1645263654574	1.99681972040705	leucine zipper, putative tumor suppressor family member 3	NA	NA	NA	NA	NA	NA	NA	NA	NA	NA	NA	NA	NA	NA	NA	NA	NA	241638	NA	NA	NA	NA	NA	NA	NA	NA	NA	NA	NA	NA	NA	62.807046420964
ENSMUSG00000052364	B630019K06Rik	102941	1.19831010030679	1.87504995882903	16.8120845927646	0.004085330561639	0.042708277122565	FALSE	1.69468159041204	2.47591678226305	2.67854670757928	1.30739961630213	1.15472473733004	1.00204132552292	2.28304836008479	1.1547218930517	F-box and leucine-rich repeat protein 17 pseudogene	NA	NA	NA	NA	NA	NA	NA	NA	NA	NA	NA	NA	NA	NA	NA	NA	NA	102941	NA	NA	NA	NA	NA	NA	NA	NA	NA	NA	NA	NA	NA	34.0892067922636
ENSMUSG00000023048	Prr13	66151	0.764673058727755	3.08773991617325	15.886519331607	0.00474846308983	0.045944610534493	FALSE	3.0391637322501	3.58069308199845	3.56603413560166	2.48071818303877	2.68345439859566	2.78769340353137	3.3952969832834	2.65062199505527	proline rich 13	NA	NA	NA	NA	NA	NA	NA	NA	NA	NA	NA	NA	NA	NA	NA	NA	735	66151	0.808469847187075	7.4997704775543	22.1922940770066	0.002225931363617	0.033885640853755	FALSE	7.60626379693437	8.05323307475822	7.07959660100994	7.00149878910027	7.82974843584629	7.0405476950551	proline rich 13	NA
ENSMUSG00000020635	Fkbp1b	14226	0.83172738524144	2.80393368357795	16.6373519839887	0.004201020879854	0.043334639061661	FALSE	3.00609343431192	3.40120611259025	3.02649081091089	2.0241469138554	2.34442185866751	2.57046441682361	3.14459678593769	2.31301106311551	FK506 binding protein 1b	NA	NA	NA	NA	NA	NA	NA	NA	NA	NA	NA	NA	NA	NA	NA	NA	NA	14226	NA	NA	NA	NA	NA	NA	NA	NA	NA	NA	NA	NA	NA	NA
ENSMUSG00000036678	Aaas	223921	0.674155850271811	3.65279713227313	15.505546952248	0.005061119790564	0.047745541037927	FALSE	3.73800545923814	4.13785599976729	3.94265410350336	3.03430566238439	3.23840695646756	3.51753397530436	3.93950518750293	3.26341553138543	achalasia, adrenocortical insufficiency, alacrimia	NA	NA	NA	NA	NA	NA	NA	NA	NA	NA	NA	NA	NA	NA	NA	NA	NA	223921	NA	NA	NA	NA	NA	NA	NA	NA	NA	NA	NA	NA	NA	NA
ENSMUSG00000004936	Map2k1	26395	1.00134757350213	5.50342799349945	149.2059938951	3.69E-06	0.01016511822475	FALSE	5.86847964980477	5.92668118852068	5.95784432683739	4.94003732638205	4.86193945181457	4.94996959560073	5.91766838838761	4.91731545793245	mitogen-activated protein kinase kinase 1	NA	NA	NA	NA	NA	NA	NA	NA	NA	NA	NA	NA	NA	NA	NA	NA	NA	26395	NA	NA	NA	NA	NA	NA	NA	NA	NA	NA	NA	NA	NA	499.240228568979
ENSMUSG00000021248	Tmed10	68581	0.752108157680097	7.53305051767855	75.3863395546603	3.95E-05	0.01016511822475	FALSE	7.80048216282271	7.90456387182766	7.87442818779617	7.20740239581118	7.08068564676812	7.03191051204376	7.85982474081551	7.10666618487435	transmembrane p24 trafficking protein 10	305	68581	-0.674712190335039	8.19459805518671	32.4910690728609	3.97E-04	0.014543932458795	FALSE	7.80936002894708	7.86466118521577	8.63750633674576	8.47814457625603	7.98072492893953	7.88491538103413	8.55782545650089	transmembrane p24 trafficking protein 10	NA	68581	NA	NA	NA	NA	NA	NA	NA	NA	NA	NA	NA	NA	NA	NA
ENSMUSG00000046709	Mapk10	26414	0.734765951966909	4.85187961409087	16.1510337755126	0.004545761756734	0.044737952527923	FALSE	4.77035029542534	5.46791103745812	5.19354305737424	4.2754954876432	4.44188498423944	4.58191779497863	5.14393479675256	4.43309942228709	mitogen-activated protein kinase 10	NA	NA	NA	NA	NA	NA	NA	NA	NA	NA	NA	NA	NA	NA	NA	NA	NA	26414	NA	NA	NA	NA	NA	NA	NA	NA	NA	NA	NA	NA	NA	337.00985415107
ENSMUSG00000040797	Iqsec3	243621	-1.65169669120723	1.11560611102635	29.2598385057495	8.39E-04	0.020757169111151	FALSE	0.357355047527275	0.077947836748753	-0.152460701423724	1.8984460995364	1.94142295579884	1.20642153343855	0.094280727617435	1.68209686292459	IQ motif and Sec7 domain 3	NA	NA	NA	NA	NA	NA	NA	NA	NA	NA	NA	NA	NA	NA	NA	NA	NA	243621	NA	NA	NA	NA	NA	NA	NA	NA	NA	NA	NA	NA	NA	NA
ENSMUSG00000025427	Rnf165	225743	-0.966337880038228	5.07535284494617	19.636382312428	0.002673517747282	0.034676604180443	FALSE	4.58262345832771	4.23882129146407	4.68432722509267	5.5992139040826	5.76051071597051	4.96060072811092	4.50192399162815	5.44010844938801	ring finger protein 165	NA	NA	NA	NA	NA	NA	NA	NA	NA	NA	NA	NA	NA	NA	NA	NA	NA	225743	NA	NA	NA	NA	NA	NA	NA	NA	NA	NA	NA	NA	NA	668.707122554051
ENSMUSG00000019087	Atp6ap1	54411	0.769527868601021	7.18399437819078	61.3098605713244	7.91E-05	0.01016511822475	FALSE	7.35262674247437	7.63545110591599	7.55101110960039	6.77706037950537	6.68979644101193	6.77713294928492	7.51302965266358	6.74799658993407	ATPase, H+ transporting, lysosomal accessory protein 1	NA	NA	NA	NA	NA	NA	NA	NA	NA	NA	NA	NA	NA	NA	NA	NA	NA	54411	NA	NA	NA	NA	NA	NA	NA	NA	NA	NA	NA	NA	NA	1345.74370385568
ENSMUSG00000046442	Ppm1e	320472	-2.28783598114589	3.13635499874405	18.0830258401107	0.003659818488854	0.040527025257125	FALSE	2.52986348909925	0.287094083187878	1.08267286308452	4.0933141123968	3.86293324296744	3.60747030283067	1.29987681179055	3.85457255273164	protein phosphatase 1E (PP2C domain containing)	NA	NA	NA	NA	NA	NA	NA	NA	NA	NA	NA	NA	NA	NA	NA	NA	NA	320472	NA	NA	NA	NA	NA	NA	NA	NA	NA	NA	NA	NA	NA	233.706921188246
ENSMUSG00000024059	Clip4	78785	0.778315301241036	4.01153223732871	18.0822040490661	0.003355512066495	0.038916305486123	FALSE	3.94193100863476	4.57412491157884	4.44979068747289	3.42640616511975	3.54815407597241	3.72298263666251	4.32194886922883	3.56584762591822	CAP-GLY domain containing linker protein family, member 4	626	78785	0.754635112761825	5.18492473199823	20.906010318792	0.001653798621407	0.029559668969519	FALSE	5.44058767499268	5.32558385649709	4.57273248063513	4.81100320568698	5.53896325359927	5.43504492836302	4.69186784316106	CAP-GLY domain containing linker protein family, member 4	NA	78785	NA	NA	NA	NA	NA	NA	NA	NA	NA	NA	NA	NA	NA	NA
ENSMUSG00000020827	Mink1	50932	-0.606464996248657	4.767477300043	20.6896282795946	0.00230960817472	0.032460207407963	FALSE	4.5571638746774	4.42174511844051	4.31206090137431	4.95347149635316	4.86992675010729	5.26313369007174	4.43032329816407	5.02884397884406	misshapen-like kinase 1 (zebrafish)	NA	NA	NA	NA	NA	NA	NA	NA	NA	NA	NA	NA	NA	NA	NA	NA	NA	50932	NA	NA	NA	NA	NA	NA	NA	NA	NA	NA	NA	NA	NA	NA
ENSMUSG00000074582	Arfgef2	99371	0.659389635621868	5.57911008778495	18.9815477186789	0.002937061232881	0.036254388641439	FALSE	5.55071662928764	6.11067918131625	5.89671651990148	5.06681530052548	5.29167104982656	5.26789711366962	5.85270411016846	5.20879448800722	ADP-ribosylation factor guanine nucleotide-exchange factor 2 (brefeldin A-inhibited)	NA	NA	NA	NA	NA	NA	NA	NA	NA	NA	NA	NA	NA	NA	NA	NA	NA	99371	NA	NA	NA	NA	NA	NA	NA	NA	NA	NA	NA	NA	NA	1033.23680676082
ENSMUSG00000020189	Osbpl8	237542	0.681413512049505	4.35512846304057	26.8280005438096	0.001087802939308	0.022378102572222	FALSE	4.59240432680968	4.83460547185067	4.5178603908289	4.1367852849803	3.9024079062115	3.87058079314329	4.64829006316308	3.96992466144503	oxysterol binding protein-like 8	NA	NA	NA	NA	NA	NA	NA	NA	NA	NA	NA	NA	NA	NA	NA	NA	NA	237542	NA	NA	NA	NA	NA	NA	NA	NA	NA	NA	NA	NA	NA	698.215977508087
ENSMUSG00000032042	Srpr	67398	0.624256186114183	6.20253347896394	45.235273238387	2.15E-04	0.013679202092211	FALSE	6.34045190554011	6.55408957625029	6.53819485335857	5.91728331004522	5.85676092318207	5.79435345864055	6.47757877838299	5.85613256395595	signal recognition particle receptor ('docking protein')	786	67398	0.615347657881226	5.38450958690853	17.3629309633889	0.002890217777233	0.041143316424247	FALSE	5.54551517309534	5.66503071128225	4.92254686265907	5.05729843616311	5.57898952008326	5.59651180148695	4.98992264941109	signal recognition particle receptor ('docking protein')	NA	67398	NA	NA	NA	NA	NA	NA	NA	NA	NA	NA	NA	NA	NA	NA
ENSMUSG00000074283	Zfp109	56869	-0.905998240290197	3.02233859541673	19.4858456473313	0.00273134577293	0.035144642208983	FALSE	2.2621867742574	2.74314344361289	2.46702727594324	3.17022084956485	3.70521075388989	3.28542807370106	2.49078583127118	3.3869532257186	zinc finger protein 109	NA	NA	NA	NA	NA	NA	NA	NA	NA	NA	NA	NA	NA	NA	NA	NA	NA	56869	NA	NA	NA	NA	NA	NA	NA	NA	NA	NA	NA	NA	NA	198.061232033015
ENSMUSG00000058672	Tubb2a	22151	1.12346749407781	8.15646094930944	80.9744268291482	3.09E-05	0.01016511822475	FALSE	8.37354071028432	8.76585446531677	8.66643804438886	7.45610239654004	7.39140067020225	7.60808606824086	8.60194440666332	7.48519637832772	tubulin, beta 2A class IIA	NA	NA	NA	NA	NA	NA	NA	NA	NA	NA	NA	NA	NA	NA	NA	NA	NA	22151	NA	NA	NA	NA	NA	NA	NA	NA	NA	NA	NA	NA	NA	980.167362267845
ENSMUSG00000029705	Cux1	13047	-0.607015431911452	5.43018182997114	19.7985103559615	0.002612969544362	0.034353423227784	FALSE	5.33962920526164	4.82834775181401	5.07427946780041	5.64509533454229	5.68102536837119	5.77641378928916	5.08075214162535	5.70084483073421	cut-like homeobox 1	NA	NA	NA	NA	NA	NA	NA	NA	NA	NA	NA	NA	NA	NA	NA	NA	NA	13047	NA	NA	NA	NA	NA	NA	NA	NA	NA	NA	NA	NA	NA	2039.90907723517
ENSMUSG00000047879	Usp14	59025	0.863297989549249	5.38701142778805	40.8248589142492	2.98E-04	0.014771134439422	FALSE	5.50706176026325	5.99112390787062	5.72348819108307	4.98235528929819	4.87787007109811	4.81066855045003	5.74055795307231	4.89029797028211	ubiquitin specific peptidase 14	NA	NA	NA	NA	NA	NA	NA	NA	NA	NA	NA	NA	NA	NA	NA	NA	NA	59025	NA	NA	NA	NA	NA	NA	NA	NA	NA	NA	NA	NA	NA	NA
ENSMUSG00000069049	Eif2s3y	26908	-10.5178863960051	4.15556742986293	17.799130412681	0.003972856025256	0.042030317364485	FALSE	-3.41863896206022	-3.88836201159721	-4.41287469685915	5.67489185875751	5.8035426921234	-4.41287469685915	-3.90662522350552	2.35518661800725	eukaryotic translation initiation factor 2, subunit 3, structural gene Y-linked	NA	NA	NA	NA	NA	NA	NA	NA	NA	NA	NA	NA	NA	NA	NA	NA	NA	26908	NA	NA	NA	NA	NA	NA	NA	NA	NA	NA	NA	NA	NA	NA
ENSMUSG00000040936	Ulk4	209012	-1.0702538107351	2.03687186914856	30.5021604480491	7.39E-04	0.019599545485991	TRUE	1.47058632421139	1.30786394841511	1.46867991667815	2.24680633112747	2.59627279388625	2.55807261682213	1.41571006310155	2.46705058061195	unc-51-like kinase 4	NA	NA	NA	NA	NA	NA	NA	NA	NA	NA	NA	NA	NA	NA	NA	NA	NA	209012	NA	NA	NA	NA	NA	NA	NA	NA	NA	NA	NA	NA	NA	86.4200147966252
ENSMUSG00000024640	Psat1	107272	0.965086943659933	7.39946477782173	16.5310462008502	0.004315761671818	0.043816265487446	FALSE	7.21920802529431	8.1361458685464	7.90334654627562	6.55110319056094	6.88470786029226	7.03582567727916	7.75290014670544	6.82387890937746	phosphoserine aminotransferase 1	364	107272	0.68279648008498	8.5539868324699	29.60108373736	5.42E-04	0.016664657436329	FALSE	8.7072838279536	8.8298394827917	8.22461630711515	7.98061259971863	8.82801196166701	8.78837842413743	8.10261445341689	phosphoserine aminotransferase 1	214	107272	1.02783207374178	8.62793273935618	46.3420105263361	2.60E-04	0.013605668139428	FALSE	8.86774923761078	9.21471451489525	7.96037923575045	8.08733395339816	9.04123187625302	8.0238565945743	phosphoserine aminotransferase 1	NA
ENSMUSG00000002428	Hltf	20585	0.643299375707746	3.13926585373071	15.6452301191735	0.00494352041882	0.047128010742895	FALSE	3.15306319868762	3.6461952956066	3.42588477328207	2.73947464486977	2.78832017863378	2.81918902662486	3.40838108919209	2.7823279500428	helicase-like transcription factor	NA	NA	NA	NA	NA	NA	NA	NA	NA	NA	NA	NA	NA	NA	NA	NA	NA	20585	NA	NA	NA	NA	NA	NA	NA	NA	NA	NA	NA	NA	NA	263.535982926501
ENSMUSG00000004698	Hdac9	79221	0.997040771189126	3.17878473768557	36.5059467789842	4.24E-04	0.016302981047204	FALSE	3.35698608014299	3.84112707769978	3.52590877080221	2.63420630557455	2.64052204066122	2.51384341754373	3.57467397621499	2.5961905879265	histone deacetylase 9	NA	NA	NA	NA	NA	NA	NA	NA	NA	NA	NA	NA	NA	NA	NA	NA	NA	79221	NA	NA	NA	NA	NA	NA	NA	NA	NA	NA	NA	NA	NA	NA
ENSMUSG00000042650	Alkbh5	268420	0.605438967159276	7.20832745924654	21.5288324572601	0.002063793938962	0.030424656417197	FALSE	7.51386974872391	7.39817936217788	7.52277715758855	7.03919023274122	6.57762894032054	6.96426079303399	7.47827542283011	6.86035998869859	alkB homolog 5, RNA demethylase	NA	NA	NA	NA	NA	NA	NA	NA	NA	NA	NA	NA	NA	NA	NA	NA	NA	268420	NA	NA	NA	NA	NA	NA	NA	NA	NA	NA	NA	NA	NA	2516.05537603299
ENSMUSG00000044308	Ubr3	68795	0.675842162090629	7.08057888744627	33.7206011385144	5.43E-04	0.017856657739535	FALSE	7.19396284048106	7.52160678580761	7.40275731305188	6.67791219780551	6.8416963236217	6.57864551268547	7.37277564644685	6.6994180113709	ubiquitin protein ligase E3 component n-recognin 3	NA	NA	NA	NA	NA	NA	NA	NA	NA	NA	NA	NA	NA	NA	NA	NA	NA	68795	NA	NA	NA	NA	NA	NA	NA	NA	NA	NA	NA	NA	NA	2699.27740797945
ENSMUSG00000025576	Rbfox3	52897	-0.913934765313068	2.87895054615585	15.1518944155518	0.005375221587518	0.049464369579469	FALSE	2.74056139617071	1.96958768980435	2.25634170986941	2.99704849416262	3.40524614763321	3.35870530762266	2.32216359861482	3.25366664980616	RNA binding protein, fox-1 homolog (C. elegans) 3	NA	NA	NA	NA	NA	NA	NA	NA	NA	NA	NA	NA	NA	NA	NA	NA	NA	52897	NA	NA	NA	NA	NA	NA	NA	NA	NA	NA	NA	NA	NA	74.7179304523891
ENSMUSG00000036585	Fgf1	14164	-1.72887693067856	1.79083327272365	23.9368451689125	0.001521381908944	0.026767375105357	FALSE	1.0187837417572	-0.166743900206788	0.997207257208862	2.64026047411649	2.38214256602743	2.17553838687813	0.616415699586426	2.39931380900735	fibroblast growth factor 1	NA	NA	NA	NA	NA	NA	NA	NA	NA	NA	NA	NA	NA	NA	NA	NA	NA	14164	NA	NA	NA	NA	NA	NA	NA	NA	NA	NA	NA	NA	NA	85.2728417536021
ENSMUSG00000007659	Bcl2l1	12048	0.590852475903854	5.51066668715521	26.0506228991586	0.001186948460284	0.023418347384205	FALSE	5.64234639564335	5.86382133962638	5.81113650881464	5.2600504974938	5.29365176099333	4.98279021853022	5.77243474802813	5.17883082567245	BCL2-like 1	NA	NA	NA	NA	NA	NA	NA	NA	NA	NA	NA	NA	NA	NA	NA	NA	NA	12048	NA	NA	NA	NA	NA	NA	NA	NA	NA	NA	NA	NA	NA	NA
ENSMUSG00000031532	Saraf	67887	1.30933352489193	6.61992857233149	108.110916801655	1.14E-05	0.01016511822475	FALSE	6.86473263757922	7.24255863423505	7.25122175522423	5.91728331004522	5.81254984496543	5.72952806371904	7.11950434234617	5.8197870729099	store-operated calcium entry-associated regulatory factor	809	67887	0.649554583502244	7.38045800346778	17.0518070381512	0.003047090904308	0.042038483845699	FALSE	7.79698579102568	7.65079762793182	6.93934997161003	6.9776872194946	7.33065672145504	7.59281338013751	6.95851859555231	store-operated calcium entry-associated regulatory factor	129	67887	1.11279854529916	7.27530960369383	61.199071110865	1.09E-04	0.009490016310314	FALSE	7.59663093235673	7.84395869442972	6.67119452038208	6.56016734161256	7.72029481339323	6.61568093099732	store-operated calcium entry-associated regulatory factor	704.576450184395
ENSMUSG00000042510	AA986860	212439	-1.46645311978309	1.63692075505849	16.7634793751401	0.004117099976653	0.042761624404179	FALSE	1.40866712322047	0.262549836223781	0.268164898678566	2.10516885897321	2.29781529549259	2.16740354708806	0.646460619374273	2.19012923385129	expressed sequence AA986860	NA	NA	NA	NA	NA	NA	NA	NA	NA	NA	NA	NA	NA	NA	NA	NA	NA	212439	NA	NA	NA	NA	NA	NA	NA	NA	NA	NA	NA	NA	NA	NA
ENSMUSG00000021756	Il6st	16195	0.606405666275986	6.06116266430304	27.2697588162565	0.001036138767133	0.021843496866293	FALSE	6.11377038093242	6.47684671717925	6.38223997423013	5.79440152955455	5.76408662266357	5.61456001619242	6.3242856907806	5.72434938947018	interleukin 6 signal transducer	NA	NA	NA	NA	NA	NA	NA	NA	NA	NA	NA	NA	NA	NA	NA	NA	NA	16195	NA	NA	NA	NA	NA	NA	NA	NA	NA	NA	NA	NA	NA	1188.83252188178
ENSMUSG00000038500	Prr3	75210	0.883889420127039	4.26714678680663	31.457686651304	6.73E-04	0.019040763060581	FALSE	4.58682338132801	4.66120045704736	4.67288911570911	4.06208563837529	3.49405656947678	3.66059813987939	4.64030431802816	3.73891344924382	proline-rich polypeptide 3	NA	NA	NA	NA	NA	NA	NA	NA	NA	NA	NA	NA	NA	NA	NA	NA	NA	75210	NA	NA	NA	NA	NA	NA	NA	NA	NA	NA	NA	NA	NA	NA
ENSMUSG00000053119	Chmp3	66700	0.634567108868834	5.89209478015512	23.9366367550034	0.00152142043539	0.026767375105357	FALSE	5.94844745599899	6.32066200728327	6.22821869537527	5.4936606498783	5.70801000435881	5.40221104245513	6.16577605288584	5.53462723223074	charged multivesicular body protein 3	821	66700	1.01361073393375	5.121721441591	17.0538977428839	0.003112684522845	0.042421226706586	FALSE	5.67072110860255	5.61112601708698	4.41166606835096	4.48369349575092	4.93451023424512	5.40545245331155	4.44767978205094	charged multivesicular body protein 3	NA	66700	NA	NA	NA	NA	NA	NA	NA	NA	NA	NA	NA	NA	NA	NA
ENSMUSG00000033114	Slc35d2	70484	1.64271212141657	1.37273970709646	17.9156040192272	0.003441202403413	0.039307963040631	FALSE	1.08362316860949	2.34176189839055	2.14153471835296	-0.01914368410367	0.684868704216055	0.281427676046987	1.855639928451	0.315717565386457	solute carrier family 35, member D2	NA	NA	NA	NA	NA	NA	NA	NA	NA	NA	NA	NA	NA	NA	NA	NA	NA	70484	NA	NA	NA	NA	NA	NA	NA	NA	NA	NA	NA	NA	NA	NA
ENSMUSG00000030538	Cib1	23991	0.780918763316499	3.43279897359933	20.0897700425182	0.002508515667241	0.03391574027947	FALSE	3.41167476067235	3.94696432347001	3.88830245522846	2.85850580666234	3.01171991147718	3.09270146577138	3.74898051312361	2.98764239463697	calcium and integrin binding 1 (calmyrin)	NA	NA	NA	NA	NA	NA	NA	NA	NA	NA	NA	NA	NA	NA	NA	NA	NA	23991	NA	NA	NA	NA	NA	NA	NA	NA	NA	NA	NA	NA	NA	NA
ENSMUSG00000059713	Rcan3	53902	0.685259349990219	3.82549217148242	17.4315880717416	0.003706493713127	0.040793997016171	FALSE	3.96577717444684	4.23567226628673	4.16305518899667	3.23965384698407	3.31060796201363	3.72852243473106	4.12150154324341	3.42626141457625	regulator of calcineurin 3	NA	NA	NA	NA	NA	NA	NA	NA	NA	NA	NA	NA	NA	NA	NA	NA	589	53902	0.77990906106657	5.69081522113752	25.8869572599081	0.001451613778302	0.027575732708695	FALSE	6.00029520900669	6.05087660106835	5.1206334785163	5.37502202997079	6.02558590503752	5.24782775424355	regulator of calcineurin 3	178.800090728132
ENSMUSG00000048234	Rnf149	67702	0.857454658686644	3.84165575221729	31.8586764639621	6.47E-04	0.018826026542839	TRUE	4.16056635288202	4.22776949987673	4.22702114250551	3.6317831305218	3.20932312393252	3.16393982779601	4.20511899842142	3.33501536075011	ring finger protein 149	NA	NA	NA	NA	NA	NA	NA	NA	NA	NA	NA	NA	NA	NA	NA	NA	NA	67702	NA	NA	NA	NA	NA	NA	NA	NA	NA	NA	NA	NA	NA	178.777405615364
ENSMUSG00000062373	Tmem65	74868	0.637920306845597	5.00778829345387	31.3874593640652	6.77E-04	0.019069693376343	FALSE	5.10794523691534	5.41181803291963	5.33596383285243	4.72474358775629	4.69663662012808	4.53368595098178	5.28524236756247	4.65168871962205	transmembrane protein 65	NA	NA	NA	NA	NA	NA	NA	NA	NA	NA	NA	NA	NA	NA	NA	NA	NA	74868	NA	NA	NA	NA	NA	NA	NA	NA	NA	NA	NA	NA	NA	NA
ENSMUSG00000044835	Ankrd45	73844	0.788129633991507	2.42805403419378	20.38009593392	0.002409631886124	0.033125566860389	FALSE	2.77040966894138	2.90254290602888	2.60341678053772	2.07866392379107	1.82573071703518	2.0305917704018	2.75878978516933	1.97832880374269	ankyrin repeat domain 45	NA	NA	NA	NA	NA	NA	NA	NA	NA	NA	NA	NA	NA	NA	NA	NA	NA	73844	NA	NA	NA	NA	NA	NA	NA	NA	NA	NA	NA	NA	NA	80.0330737117856
ENSMUSG00000070802	Pnmal2	434128	1.09771776890881	5.1776691022597	38.3069293533444	3.65E-04	0.015530213099643	FALSE	5.35530619893832	5.75805419649139	5.72348819108307	4.25985208514433	4.42932794931678	4.83141128889532	5.61228286217093	4.50686377445214	PNMA-like 2	NA	NA	NA	NA	NA	NA	NA	NA	NA	NA	NA	NA	NA	NA	NA	NA	NA	434128	NA	NA	NA	NA	NA	NA	NA	NA	NA	NA	NA	NA	NA	NA
ENSMUSG00000053702	Nebl	74103	1.07532726424113	4.548504809602	24.2454706225523	0.001465667383637	0.026265776582608	FALSE	4.63899040896428	5.34032201960549	4.8909585365843	3.6707531035561	4.22239045558065	3.78809625557995	4.95675698838469	3.89374660490557	nebulette	NA	NA	NA	NA	NA	NA	NA	NA	NA	NA	NA	NA	NA	NA	NA	NA	NA	74103	NA	NA	NA	NA	NA	NA	NA	NA	NA	NA	NA	NA	NA	NA
ENSMUSG00000036339	Tmem260	218989	-0.697506417690631	3.20664123415765	15.8852101052537	0.004749494727497	0.045944610534493	FALSE	2.83303729407136	2.78251827184681	2.8427093229287	3.14914681370508	3.6193736211689	3.7118388124504	2.81942162961563	3.49345308244146	transmembrane protein 260	NA	NA	NA	NA	NA	NA	NA	NA	NA	NA	NA	NA	NA	NA	NA	NA	NA	218989	NA	NA	NA	NA	NA	NA	NA	NA	NA	NA	NA	NA	NA	273.971338430293
ENSMUSG00000024816	Frmd8	67457	1.15571104304439	3.91224601121818	31.0280025641597	7.02E-04	0.019069693376343	FALSE	3.89075962560462	4.61952803717732	4.5114530276977	3.38012753350998	3.04031315524733	3.22791937991941	4.34058023015988	3.21612002289224	FERM domain containing 8	NA	NA	NA	NA	NA	NA	NA	NA	NA	NA	NA	NA	NA	NA	NA	NA	NA	67457	NA	NA	NA	NA	NA	NA	NA	NA	NA	NA	NA	NA	NA	158.351650618981
ENSMUSG00000038975	Rabggtb	19352	0.711944394079711	5.49671969780658	40.3771150560904	3.09E-04	0.015032264663829	FALSE	5.6261134911511	5.87347735405133	5.9099307400972	4.99303934630828	5.07154709563759	5.21855610746584	5.80317386176654	5.0943808498039	Rab geranylgeranyl transferase, b subunit	NA	NA	NA	NA	NA	NA	NA	NA	NA	NA	NA	NA	NA	NA	NA	NA	NA	19352	NA	NA	NA	NA	NA	NA	NA	NA	NA	NA	NA	NA	NA	NA
ENSMUSG00000036975	Tmem177	66343	-0.758103070574776	3.41490125826533	16.3593569881794	0.004393830888252	0.044281242025021	FALSE	2.74557919031945	3.06393498533514	3.13049834055531	3.39452587361045	3.94083117760504	3.84275544272612	2.98000417206997	3.72603749798054	transmembrane protein 177	NA	NA	NA	NA	NA	NA	NA	NA	NA	NA	NA	NA	NA	NA	NA	NA	1037	66343	-0.740957700121338	5.36127471322567	17.4457794113362	0.004224444506492	0.045580819270143	FALSE	4.77244169666246	5.10528942010689	5.77899407839221	5.57705887150845	4.93886555838467	5.67802647495033	transmembrane protein 177	185.760497250782
ENSMUSG00000032652	Crebl2	232430	1.04060711909756	1.8184202404968	23.7429315071129	0.001557771428999	0.027114397688918	FALSE	2.1225921468868	2.38219545997682	2.19369100065621	0.984703345052386	1.42429795454722	1.19045319739299	2.23282620250661	1.1998181656642	cAMP responsive element binding protein-like 2	NA	NA	NA	NA	NA	NA	NA	NA	NA	NA	NA	NA	NA	NA	NA	NA	NA	232430	NA	NA	NA	NA	NA	NA	NA	NA	NA	NA	NA	NA	NA	NA
ENSMUSG00000026014	Raph1	77300	1.6078395882841	5.41071145099591	24.446872197686	0.001598663759306	0.027349118768097	FALSE	5.18384333092623	6.58813038096237	5.89327076163437	4.29673190046786	4.33630799259517	4.53842465765085	5.88841482450766	4.39048818357129	Ras association (RalGDS/AF-6) and pleckstrin homology domains 1	NA	NA	NA	NA	NA	NA	NA	NA	NA	NA	NA	NA	NA	NA	NA	NA	NA	77300	NA	NA	NA	NA	NA	NA	NA	NA	NA	NA	NA	NA	NA	764.653265165557
ENSMUSG00000079317	Trappc2	66226	0.697680572821665	3.38990604229417	16.2706147760907	0.004457747055925	0.044628253959898	FALSE	3.38940638636007	3.88801293217659	3.76012779231813	2.90450453302027	2.89131883202039	3.1842399026141	3.67918237028493	2.99335442255159	trafficking protein particle complex 2	NA	NA	NA	NA	NA	NA	NA	NA	NA	NA	NA	NA	NA	NA	NA	NA	NA	66226	NA	NA	NA	NA	NA	NA	NA	NA	NA	NA	NA	NA	NA	88.559146250565
ENSMUSG00000039662	Icmt	57295	0.630925604538929	5.16958761217629	17.8674354520489	0.003466496179337	0.039443326314377	FALSE	5.11280765946571	5.62538655401833	5.55987716514221	4.78473095637653	4.94241681689464	4.72458005982479	5.43269045954208	4.81724261103199	isoprenylcysteine carboxyl methyltransferase	735	57295	0.788260865973769	5.53378460171589	18.3314671708746	0.002462132078556	0.037434434820753	FALSE	5.62084778055843	5.66503071128225	5.07334650843051	4.962889898486	6.06241891895019	5.78276580359696	5.01811820345826	isoprenylcysteine carboxyl methyltransferase	NA	57295	NA	NA	NA	NA	NA	NA	NA	NA	NA	NA	NA	NA	NA	NA
ENSMUSG00000029772	Ahcyl2	74340	0.677246841463923	5.19028190086857	43.4507638693228	2.44E-04	0.014071725371597	FALSE	5.32880383759858	5.56519595305988	5.55987716514221	4.88883261704731	4.81029967097594	4.73425011382474	5.48462565193356	4.81112746728267	S-adenosylhomocysteine hydrolase-like 2	NA	NA	NA	NA	NA	NA	NA	NA	NA	NA	NA	NA	NA	NA	NA	NA	NA	74340	NA	NA	NA	NA	NA	NA	NA	NA	NA	NA	NA	NA	NA	NA
ENSMUSG00000022151	Ttc33	67515	0.664019977060441	4.91376058173127	22.7097106210933	0.00177152037807	0.028486970209994	FALSE	5.01542123299218	5.43534134868578	5.13722564820422	4.59204647517306	4.6541005717399	4.37142359301549	5.1959960766274	4.53919021330948	tetratricopeptide repeat domain 33	NA	NA	NA	NA	NA	NA	NA	NA	NA	NA	NA	NA	NA	NA	NA	NA	NA	67515	NA	NA	NA	NA	NA	NA	NA	NA	NA	NA	NA	NA	NA	291.850814183599
ENSMUSG00000021065	Fut8	53618	-0.618806690456476	4.26645204749828	19.0337905501152	0.002914853464248	0.036171802565019	FALSE	4.18108294374221	3.72241404500446	3.83387841793754	4.47158902093384	4.6150322951472	4.53842465765085	3.91245846889474	4.54168199124397	fucosyltransferase 8	NA	NA	NA	NA	NA	NA	NA	NA	NA	NA	NA	NA	NA	NA	NA	NA	NA	53618	NA	NA	NA	NA	NA	NA	NA	NA	NA	NA	NA	NA	NA	NA
ENSMUSG00000016356	Col20a1	73368	1.28274779716231	2.46589782708726	28.6378961804476	8.95E-04	0.021207297109108	FALSE	2.46441476849152	3.17660124863852	3.1371726739914	1.69245856485267	1.50857120404929	1.84923977368467	2.92606289704048	1.68342318086221	collagen, type XX, alpha 1	NA	NA	NA	NA	NA	NA	NA	NA	NA	NA	NA	NA	NA	NA	NA	NA	NA	73368	NA	NA	NA	NA	NA	NA	NA	NA	NA	NA	NA	NA	NA	88.6400676357012
ENSMUSG00000026153	Fam135a	68187	0.669188469001973	4.92304807779553	33.9713301094263	5.31E-04	0.017774843003951	FALSE	5.07144473983173	5.27739993963048	5.29551478868831	4.67842507599904	4.39468313928174	4.56343819716549	5.21478648938351	4.54551547081542	family with sequence similarity 135, member A	825	68187	0.62814482383889	5.53494034572022	16.8688619513022	0.003144292238738	0.042644225283933	FALSE	5.84063796492736	5.70245984394994	5.24644284715241	5.00734052494685	5.70835851043607	5.75048543977112	5.12689168604963	family with sequence similarity 135, member A	NA	68187	NA	NA	NA	NA	NA	NA	NA	NA	NA	NA	NA	NA	NA	857.26165078691
ENSMUSG00000041781	Cpsf2	51786	-1.12881718485221	6.55966493908076	43.6331252328463	2.41E-04	0.014036210379269	FALSE	6.06593121758707	5.73370695740027	5.84516498134946	6.62851792451387	7.24118821147299	7.11012158808032	5.88160105211226	6.99327590802239	cleavage and polyadenylation specific factor 2	NA	NA	NA	NA	NA	NA	NA	NA	NA	NA	NA	NA	NA	NA	NA	NA	NA	51786	NA	NA	NA	NA	NA	NA	NA	NA	NA	NA	NA	NA	NA	1090.57739430401
ENSMUSG00000030942	Thumpd1	233802	0.691216523570133	5.67154104753364	40.6656332091515	3.02E-04	0.014896385838894	FALSE	5.86098516140929	6.05772276354076	6.00101960491043	5.41550942947106	5.3084210444497	5.11556089745953	5.9732425099535	5.27983045712676	THUMP domain containing 1	801	233802	0.634800160499129	7.08484584456155	17.1673769530369	0.002987610479008	0.041733300436485	FALSE	7.31340649254804	7.38218646043129	6.86613261552632	6.45076161370218	7.21629444327904	7.30396246541946	6.65844711461425	THUMP domain containing 1	NA	233802	NA	NA	NA	NA	NA	NA	NA	NA	NA	NA	NA	NA	NA	NA
ENSMUSG00000001017	Chtop	66511	0.598262744504697	6.56739511674562	54.8062361633565	1.15E-04	0.011828778163474	FALSE	6.76478545091061	6.88375310770903	6.8552411913054	6.25325342814177	6.28633700023931	6.1706007265803	6.83459324997501	6.23673038498713	chromatin target of PRMT1	NA	NA	NA	NA	NA	NA	NA	NA	NA	NA	NA	NA	NA	NA	NA	NA	NA	66511	NA	NA	NA	NA	NA	NA	NA	NA	NA	NA	NA	NA	NA	NA
ENSMUSG00000062070	Pgk1	18655	1.31094506094827	9.11823152617612	62.6954386003037	7.34E-05	0.01016511822475	FALSE	9.75026593882492	9.48958579339754	9.63711293748994	8.6408000103109	8.20010146335904	8.04794432484167	9.62565488990414	8.2962819328372	phosphoglycerate kinase 1	366	18655	0.811020413617617	5.96017231588266	29.5135445106451	5.48E-04	0.016695545795309	FALSE	6.27248527017539	6.32831939335094	5.35333940476903	5.49844732540742	6.07751873795532	6.22610780049388	5.42589336508823	phosphoglycerate kinase 1	396	18655	0.994486433751839	5.40062552221513	33.2180121673347	7.08E-04	0.019965459700995	FALSE	5.67630993012023	5.93084508509161	4.94218804221519	4.70255360138855	5.80357750760592	4.82237082180187	phosphoglycerate kinase 1	269.310918044409
ENSMUSG00000024427	Spry4	24066	1.00901300375962	2.23003073957378	15.4971762857904	0.00506827978114	0.047750789703486	FALSE	2.58128845265921	2.9723116756523	2.28667549181137	1.85745714919661	1.27188454379211	1.7327859736847	2.61342520670763	1.62070922222447	sprouty RTK signaling antagonist 4	NA	NA	NA	NA	NA	NA	NA	NA	NA	NA	NA	NA	NA	NA	NA	NA	NA	24066	NA	NA	NA	NA	NA	NA	NA	NA	NA	NA	NA	NA	NA	NA
ENSMUSG00000079179	Rab10os	74173	1.20692697465623	4.10990442888378	70.3263163331327	4.99E-05	0.01016511822475	FALSE	4.31031049466678	4.77077221149323	4.64506188977416	3.46443788057385	3.36059377308162	3.32619030869516	4.57538153197806	3.38374065411688	RAB10, member RAS oncogene family, opposite strand	NA	NA	NA	NA	NA	NA	NA	NA	NA	NA	NA	NA	NA	NA	NA	NA	NA	74173	NA	NA	NA	NA	NA	NA	NA	NA	NA	NA	NA	NA	NA	NA
ENSMUSG00000021687	Scamp1	107767	0.642440144989875	5.97107608266126	26.8921465293225	0.001080100692562	0.022283047383502	FALSE	6.06843631803478	6.4262954271904	6.25224277840248	5.67636565233219	5.71393865871597	5.43815516097564	6.24899150787589	5.6094864906746	secretory carrier membrane protein 1	NA	NA	NA	NA	NA	NA	NA	NA	NA	NA	NA	NA	NA	NA	NA	NA	NA	107767	NA	NA	NA	NA	NA	NA	NA	NA	NA	NA	NA	NA	NA	766.399157723215
ENSMUSG00000047388	Atmin	234776	0.825169081529959	6.06190171943302	28.6754054841163	8.91E-04	0.021207297109108	FALSE	6.10159162206221	6.59950529822605	6.49954446540279	5.7076934220511	5.66886825372748	5.3750943523352	6.40021379523035	5.58388534270459	ATM interactor	NA	NA	NA	NA	NA	NA	NA	NA	NA	NA	NA	NA	NA	NA	NA	NA	169	234776	1.19211260866019	5.04608491862808	52.7976528004524	1.74E-04	0.011392042051955	FALSE	5.4208892585007	5.60521322459244	4.29935510345696	4.38599610639981	5.51305124154657	4.34267560492839	ATM interactor	833.968281291938
ENSMUSG00000055493	Epm2a	13853	0.882910019529183	4.22895314172873	53.7781655031299	1.22E-04	0.012012997656473	FALSE	4.46738176919356	4.70398331557581	4.62502106021398	3.72017544009141	3.8468359021269	3.58626932445191	4.59879538166112	3.71776022222341	epilepsy, progressive myoclonic epilepsy, type 2 gene alpha	NA	NA	NA	NA	NA	NA	NA	NA	NA	NA	NA	NA	NA	NA	NA	NA	NA	13853	NA	NA	NA	NA	NA	NA	NA	NA	NA	NA	NA	NA	NA	NA
ENSMUSG00000030695	Aldoa	11674	0.910857438074454	9.28300500152865	27.3952664935481	0.001022032709022	0.021828255485236	FALSE	9.83821968265664	9.43150991080971	9.70399918166129	9.05312679354542	8.69371731211447	8.46153242051205	9.65790959170921	8.73612550872398	aldolase A, fructose-bisphosphate	213	11674	0.778791933435899	10.0166245526727	40.0665199896205	1.93E-04	0.010080827087918	FALSE	10.2223685198587	10.3552803130592	9.62656002467044	9.36458054247045	10.258626575425	10.2787584694476	9.49557028357045	aldolase A, fructose-bisphosphate	142	11674	1.10367703791385	9.16014107319443	57.9836496107739	1.30E-04	0.009963338569033	FALSE	9.67270299051148	9.54156201277737	8.33470527512813	8.65892483299797	9.60713250164443	8.49681505406305	aldolase A, fructose-bisphosphate	5182.78708536844
ENSMUSG00000031066	Usp11	236733	0.68039504421204	5.93431607369904	35.7820936962067	4.52E-04	0.016556090303771	FALSE	6.211299059371	6.23927641714862	6.25224277840248	5.71416518057179	5.32012856587494	5.60103358138494	6.2342727516407	5.54510910927722	ubiquitin specific peptidase 11	NA	NA	NA	NA	NA	NA	NA	NA	NA	NA	NA	NA	NA	NA	NA	NA	NA	236733	NA	NA	NA	NA	NA	NA	NA	NA	NA	NA	NA	NA	NA	NA
ENSMUSG00000047126	Cltc	67300	0.887987197150602	9.34058931896305	36.4405778698278	4.27E-04	0.016302981047204	FALSE	9.37763637859112	9.93658721647167	9.78153153313204	8.77126236568785	8.81727227326678	8.89670426489742	9.69858504273161	8.82841296795068	clathrin, heavy polypeptide (Hc)	NA	NA	NA	NA	NA	NA	NA	NA	NA	NA	NA	NA	NA	NA	NA	NA	NA	67300	NA	NA	NA	NA	NA	NA	NA	NA	NA	NA	NA	NA	NA	11252.9519439865
ENSMUSG00000024079	Eif2ak2	19106	0.583182351753562	4.01222476083356	20.0628256925221	0.002517952807552	0.03391574027947	FALSE	4.15114329691515	4.39517747819585	4.26255683851302	3.56651954429844	3.8682593555253	3.62242535066949	4.26962587120801	3.68573475016441	eukaryotic translation initiation factor 2-alpha kinase 2	NA	NA	NA	NA	NA	NA	NA	NA	NA	NA	NA	NA	NA	NA	NA	NA	NA	19106	NA	NA	NA	NA	NA	NA	NA	NA	NA	NA	NA	NA	NA	274.513874990049
ENSMUSG00000000184	Ccnd2	12444	0.68506406595779	7.95905289355561	24.9641770344751	0.00134564504974	0.024885829551588	FALSE	8.05699673037704	8.31677050638487	8.38907705088883	7.50978891069259	7.39601748684554	7.79343788821721	8.25428142921692	7.56641476191845	cyclin D2	NA	NA	NA	NA	NA	NA	NA	NA	NA	NA	NA	NA	NA	NA	NA	NA	NA	12444	NA	NA	NA	NA	NA	NA	NA	NA	NA	NA	NA	NA	NA	4657.84506607683
ENSMUSG00000034218	Atm	11920	0.811288189070951	4.5255418250902	15.3718511394397	0.005177039554698	0.048459770899706	TRUE	4.38134343858021	5.20839885797077	4.91251638500173	3.89744947622109	4.11671362284579	4.16425021087394	4.83408622718424	4.05947110331361	ataxia telangiectasia mutated	NA	NA	NA	NA	NA	NA	NA	NA	NA	NA	NA	NA	NA	NA	NA	NA	NA	11920	NA	NA	NA	NA	NA	NA	NA	NA	NA	NA	NA	NA	NA	878.323116592274
ENSMUSG00000037692	Ahdc1	230793	-0.933338324240505	2.97449201808878	23.2433614055471	0.001656759011012	0.027635581104107	FALSE	2.31714902437041	2.26352530222487	2.69673339584552	3.2944267807344	3.15805907450405	3.61047374009565	2.42580257414693	3.35431986511137	AT hook, DNA binding motif, containing 1	NA	NA	NA	NA	NA	NA	NA	NA	NA	NA	NA	NA	NA	NA	NA	NA	NA	230793	NA	NA	NA	NA	NA	NA	NA	NA	NA	NA	NA	NA	NA	503.118687258734
ENSMUSG00000019804	Snx3	54198	0.599302040322565	6.68830034415522	39.8725214141219	3.21E-04	0.015196492275582	FALSE	6.80199068264659	7.04871636727318	7.00779288766183	6.4200039431807	6.30118097226064	6.34977488036886	6.9528333125272	6.3569865986034	sorting nexin 3	NA	NA	NA	NA	NA	NA	NA	NA	NA	NA	NA	NA	NA	NA	NA	NA	NA	54198	NA	NA	NA	NA	NA	NA	NA	NA	NA	NA	NA	NA	NA	1171.49702043022
ENSMUSG00000026687	Aldh9a1	56752	0.638027128973946	5.49600103928301	44.1675938617241	2.32E-04	0.013889338745565	FALSE	5.63154477897828	5.88558276847179	5.80957052481794	5.14127665845813	5.10238375655235	5.18167305102722	5.77556602408933	5.14177782201257	aldehyde dehydrogenase 9, subfamily A1	NA	NA	NA	NA	NA	NA	NA	NA	NA	NA	NA	NA	NA	NA	NA	NA	NA	56752	NA	NA	NA	NA	NA	NA	NA	NA	NA	NA	NA	NA	NA	NA
ENSMUSG00000042606	Hirip3	233876	-1.10568108332785	3.46688718446128	28.3341360665547	9.24E-04	0.021295019620692	FALSE	3.0309669536891	2.36500536139585	2.96404455837718	3.68839024841642	3.9559184608956	4.0779172335225	2.78667229115404	3.90740864761151	HIRA interacting protein 3	405	233876	-0.811680534395031	5.57850101486619	27.8537223330049	6.63E-04	0.018284852816817	FALSE	5.37009996612649	5.13628464144579	5.91432116584128	6.09052149175459	5.08637626789841	5.19758695849023	6.00242132879794	HIRA interacting protein 3	541	233876	-0.884508997995674	5.51473538386818	27.549318133338	0.001216932710534	0.025162479949911	FALSE	5.14372597150729	4.86888373739826	5.78032624139381	5.98577999285277	5.00630485445278	5.88305311712329	HIRA interacting protein 3	208.655438983453
ENSMUSG00000036764	Dnajc12	30045	1.60872537954421	3.13417354646087	71.8496046418711	4.64E-05	0.01016511822475	FALSE	3.36678889817759	3.91778971577729	3.81527106645359	2.28594897978993	2.02963189131494	2.0305917704018	3.69994989346949	2.11539088050223	DnaJ heat shock protein family (Hsp40) member C12	NA	NA	NA	NA	NA	NA	NA	NA	NA	NA	NA	NA	NA	NA	NA	NA	NA	30045	NA	NA	NA	NA	NA	NA	NA	NA	NA	NA	NA	NA	NA	68.6300412485479
ENSMUSG00000031323	Dmrtc1a	70887	2.80417198796147	1.15955883852011	19.0584018143223	0.002904465643334	0.036171802565019	FALSE	0.383342727056758	2.81663814847731	1.63823782819366	-0.411483183577385	-1.33374405318971	-0.723157831099925	1.61273956790924	-0.822795022622339	DMRT-like family C1a	NA	NA	NA	NA	NA	NA	NA	NA	NA	NA	NA	NA	NA	NA	NA	NA	NA	70887	NA	NA	NA	NA	NA	NA	NA	NA	NA	NA	NA	NA	NA	NA
ENSMUSG00000041548	Hspb8	80888	3.8408832590017	5.30125148919011	125.821379247486	8.97E-06	0.01016511822475	FALSE	5.5144299233381	6.61291651170569	6.27132979793371	2.39021479068146	1.87947070205854	2.72256118329479	6.13289207765917	2.3307488920116	heat shock protein 8	2	80888	3.58914978433748	7.19971640592423	233.617949599379	2.65E-07	9.36E-04	FALSE	8.04316728954111	7.99898612492007	4.43247368221372	4.16790807449916	7.45770060480493	7.8332846730887	4.30019087835644	heat shock protein 8	3	80888	3.48477565530335	7.17254656300438	343.132152705859	3.60E-07	0.001340592821789	FALSE	7.83072139557474	8.23435759191714	4.56962435395023	4.60654547650538	8.03253949374594	4.5880849152278	heat shock protein 8	62.8827417277199
ENSMUSG00000025352	Gdf11	14561	1.27465646124903	4.96706556195343	27.3777738979504	0.001023984017865	0.021828255485236	FALSE	4.8656110232975	5.67039520702653	5.71570578240645	4.47158902093384	4.06430792026179	3.99989641649376	5.41723733757683	4.17859778589646	growth differentiation factor 11	NA	NA	NA	NA	NA	NA	NA	NA	NA	NA	NA	NA	NA	NA	NA	NA	NA	14561	NA	NA	NA	NA	NA	NA	NA	NA	NA	NA	NA	NA	NA	NA
ENSMUSG00000030849	Fgfr2	14183	-1.16835595323866	8.08925451219568	48.8939352366226	1.67E-04	0.012367585015217	FALSE	7.74831617836136	7.17901895087726	7.16322179294983	8.53886146304616	8.62959440956517	8.50333522595244	7.36351897406281	8.55726369952126	fibroblast growth factor receptor 2	NA	NA	NA	NA	NA	NA	NA	NA	NA	NA	NA	NA	NA	NA	NA	NA	NA	14183	NA	NA	NA	NA	NA	NA	NA	NA	NA	NA	NA	NA	NA	NA
ENSMUSG00000068966	Zbtb34	241311	0.606154670143789	4.41710583820199	19.4787091507586	0.002734126596873	0.035147501194646	FALSE	4.60488307326174	4.76094886878219	4.69228028422084	4.27743903992173	4.11671362284579	3.81698535888534	4.68603740875492	4.07037934055095	zinc finger and BTB domain containing 34	NA	NA	NA	NA	NA	NA	NA	NA	NA	NA	NA	NA	NA	NA	NA	NA	NA	241311	NA	NA	NA	NA	NA	NA	NA	NA	NA	NA	NA	NA	NA	NA
ENSMUSG00000047547	Cltb	74325	0.955011066571254	5.45213615664897	25.3871478965869	0.001280828826077	0.024296402075806	FALSE	5.48097274812887	6.10852897329215	5.89524077398765	4.83178107177205	4.66178885616988	5.15415053142289	5.82824749846956	4.88257348645494	clathrin, light polypeptide (Lcb)	779	74325	0.843520741032068	5.52964399732955	17.4983311651777	0.002825091456273	0.040577597309677	FALSE	5.76803255901133	5.85866580837596	4.62026308988642	5.26289077069763	5.79425695379312	5.80698510706014	4.94157693029202	clathrin, light polypeptide (Lcb)	699	74325	0.919609038943292	5.84292427989303	23.1501958425511	0.001982097672854	0.031702096142206	FALSE	6.02153485143159	6.40708913533003	5.46370522330475	5.15232706835908	6.21431199338081	5.30801614583191	clathrin, light polypeptide (Lcb)	298.344817279623
ENSMUSG00000029136	Rbks	71336	1.1116763228573	1.97810598780277	15.0553089399904	0.005465300769609	0.049993156059507	FALSE	1.94203643880074	2.74314344361289	2.46171957783337	0.965543295801236	1.63893195702203	1.28371497565651	2.38229982008233	1.29606340949326	ribokinase	10	71336	2.235733358781	5.13556985119036	140.571651983103	1.72E-06	0.001683399227746	FALSE	5.69932315157502	5.58059684702512	3.67018892284503	3.29928222783875	5.73728257740967	5.67240085866994	3.48473557534189	ribokinase	35	71336	1.6754023707515	5.3729713143717	123.221138660324	1.13E-05	0.003469629782977	FALSE	5.93538213983981	6.01177002346571	4.34983114058516	4.29468883837366	5.97357608165276	4.32225998947941	ribokinase	31.1155937913108
ENSMUSG00000028644	Ermap	27028	-2.33993141989553	5.21579628170368	45.4269174660017	2.51E-04	0.014209557068581	FALSE	4.31875210971507	3.00966211393531	3.16029264018737	5.78896200459096	6.01759610266738	6.04691159121871	3.49623562127925	5.95115656615902	erythroblast membrane-associated protein	NA	NA	NA	NA	NA	NA	NA	NA	NA	NA	NA	NA	NA	NA	NA	NA	NA	27028	NA	NA	NA	NA	NA	NA	NA	NA	NA	NA	NA	NA	NA	NA
ENSMUSG00000049536	Tceal1	237052	1.10210144831112	3.49772405126258	29.5841144793551	8.11E-04	0.020687599312645	FALSE	3.76790611457996	4.06521139891781	3.97840289731448	2.52064805720191	3.2176927899578	2.70580807861109	3.93717347027075	2.81471630859026	transcription elongation factor A (SII)-like 1	NA	NA	NA	NA	NA	NA	NA	NA	NA	NA	NA	NA	NA	NA	NA	NA	NA	237052	NA	NA	NA	NA	NA	NA	NA	NA	NA	NA	NA	NA	NA	NA
ENSMUSG00000021987	Mtmr6	219135	0.71446641366	5.65952441941153	35.0999949949505	4.80E-04	0.017084482031903	FALSE	5.74111888904123	6.16590215292132	5.97889698062647	5.25018788821758	5.31526197269711	5.20868033314075	5.96197267419634	5.25804339801848	myotubularin related protein 6	NA	NA	NA	NA	NA	NA	NA	NA	NA	NA	NA	NA	NA	NA	NA	NA	NA	219135	NA	NA	NA	NA	NA	NA	NA	NA	NA	NA	NA	NA	NA	550.108463093542
ENSMUSG00000036564	Ndrg4	234593	3.30022628948926	7.64711335028738	126.391565527111	8.61E-06	0.01016511822475	FALSE	7.84601733767485	8.89422337782946	8.59118974376473	5.26495663313742	5.4358490771066	4.86826380042705	8.44381015308968	5.18968983689036	N-myc downstream regulated gene 4	NA	NA	NA	NA	NA	NA	NA	NA	NA	NA	NA	NA	NA	NA	NA	NA	NA	234593	NA	NA	NA	NA	NA	NA	NA	NA	NA	NA	NA	NA	NA	282.879055867406
ENSMUSG00000021277	Traf3	22031	1.00867373897237	5.81799143062006	65.2869754790006	6.41E-05	0.01016511822475	FALSE	5.98762267612621	6.36780855199373	6.3212716353616	5.31973822189434	5.10689660792653	5.24778417605465	6.22556762116051	5.22480633529184	TNF receptor-associated factor 3	482	22031	0.727366183701125	6.72898067114843	24.8548115369621	9.60E-04	0.022265964400173	FALSE	6.85133156225962	6.92100219747063	6.14458870767473	6.35514215803681	7.14111712858783	6.97115029610603	6.24986543285577	TNF receptor-associated factor 3	536	22031	0.755042706225056	6.44951549148074	27.6138285236917	0.001208848607619	0.025162479949911	FALSE	6.73117848901156	6.82039460428681	5.89854728419274	6.14270319257897	6.77578654664919	6.02062523838585	TNF receptor-associated factor 3	NA
ENSMUSG00000051232	Tmem199	195040	0.74302087017101	4.35478154253724	25.2337628068136	0.001303864674519	0.024474651478721	FALSE	4.41007010545506	4.92143881419135	4.65556009921739	3.874520690929	4.03855505567132	3.89048556169984	4.66235633962127	3.93452043610005	transmembrane protein 199	NA	NA	NA	NA	NA	NA	NA	NA	NA	NA	NA	NA	NA	NA	NA	NA	386	195040	0.740447654010888	6.84417656277827	33.8647891735426	6.69E-04	0.019372978505904	FALSE	7.11479825644937	7.21563174355562	6.46704128106646	6.38984694865448	7.1652150000025	6.42844411486047	transmembrane protein 199	NA
ENSMUSG00000025170	Rab40b	217371	1.23812149797328	1.76639448255312	21.9260438643793	0.001959061578607	0.030012657362094	FALSE	1.83311309217943	2.53858876146557	2.27461840547245	0.736055294603769	1.22283342752071	1.07343389396102	2.21544008637248	1.01077420536183	Rab40B, member RAS oncogene family	NA	NA	NA	NA	NA	NA	NA	NA	NA	NA	NA	NA	NA	NA	NA	NA	NA	217371	NA	NA	NA	NA	NA	NA	NA	NA	NA	NA	NA	NA	NA	NA
ENSMUSG00000020288	Ahsa2	268390	-1.19955648161473	5.17887888590278	35.2571576885233	4.73E-04	0.01689248765562	FALSE	4.88734021441293	4.05987979932067	4.30466860643422	5.61774193874195	5.68026854262973	5.67318895932827	4.41729620672261	5.65706648023332	AHA1, activator of heat shock protein ATPase 2	NA	NA	NA	NA	NA	NA	NA	NA	NA	NA	NA	NA	NA	NA	NA	NA	NA	268390	NA	NA	NA	NA	NA	NA	NA	NA	NA	NA	NA	NA	NA	716.950765603053
ENSMUSG00000022295	Atp6v1c1	66335	0.61070850794103	6.001705264435	16.3859485776742	0.004374906174914	0.044182886244143	FALSE	5.94245101848375	6.5068710869992	6.3183380693516	5.62996307454682	5.79097767883023	5.56278077839709	6.25588672494485	5.66124051059138	ATPase, H+ transporting, lysosomal V1 subunit C1	NA	NA	NA	NA	NA	NA	NA	NA	NA	NA	NA	NA	NA	NA	NA	NA	NA	66335	NA	NA	NA	NA	NA	NA	NA	NA	NA	NA	NA	NA	NA	620.455234238977
ENSMUSG00000026110	Mgat4a	269181	0.593563230776443	3.51295631765851	18.7498393825284	0.003038196381119	0.036793971069992	FALSE	3.59520907068992	3.76672084750874	3.94835787477177	3.19510995537842	3.10038701448738	3.25887568977332	3.77009593099015	3.18479088654637	mannoside acetylglucosaminyltransferase 4, isoenzyme A	346	269181	0.807167400058848	5.31797832607344	30.4553439042239	4.93E-04	0.015940732232137	FALSE	5.63706728462047	5.54653854753101	4.78813884858935	4.79473300482412	5.57145059580203	5.58501880931784	4.79143592670673	mannoside acetylglucosaminyltransferase 4, isoenzyme A	NA	269181	NA	NA	NA	NA	NA	NA	NA	NA	NA	NA	NA	NA	NA	468.759570182687
ENSMUSG00000041341	Atg2b	76559	0.65427484321166	5.70285577216607	20.1175210582998	0.002498843033209	0.033869042123962	FALSE	5.73293074050357	6.17907648600016	6.0308947070969	5.17607261594058	5.28172649698508	5.5353872319056	5.98096731120021	5.33106211494375	autophagy related 2B	792	76559	0.684125409627566	5.23254627800787	17.2496847550422	0.002946128229741	0.041574052876703	FALSE	5.59571036248433	5.32229960917572	4.88023997775154	4.69871973990559	5.46501936723481	5.46100977963162	4.78947985882857	autophagy related 2B	568	76559	0.844760220315164	4.83801765355605	26.6334002266138	0.001339610460672	0.026347042472742	FALSE	5.26461677091254	5.12068462858294	4.3965265795857	4.33103463776595	5.19265069974774	4.36378060867583	autophagy related 2B	1151.94381988769
ENSMUSG00000054051	Ercc6	319955	0.802710119047179	4.4528637738573	32.7334264967662	5.95E-04	0.018103923662304	TRUE	4.49892502333452	4.97623929274071	4.87507526312019	3.99988075929661	3.95090687697544	4.03831943849567	4.78341319306514	3.99636902492257	excision repair cross-complementing rodent repair deficiency, complementation group 6	NA	NA	NA	NA	NA	NA	NA	NA	NA	NA	NA	NA	NA	NA	NA	NA	NA	319955	NA	NA	NA	NA	NA	NA	NA	NA	NA	NA	NA	NA	NA	NA
ENSMUSG00000038886	Man2a2	140481	-0.92574850137712	5.57504092252319	28.287400564684	9.28E-04	0.021302008703166	FALSE	5.38776385577326	4.7532619781104	4.90177772714275	5.80319724774858	5.99707845487131	6.08033228900736	5.01426785367547	5.96020266387575	mannosidase 2, alpha 2	NA	NA	NA	NA	NA	NA	NA	NA	NA	NA	NA	NA	NA	NA	NA	NA	NA	140481	NA	NA	NA	NA	NA	NA	NA	NA	NA	NA	NA	NA	NA	NA
ENSMUSG00000037996	Slc24a2	76376	1.30654743203496	3.78218805234005	18.3984329613214	0.003200202629431	0.037926639225555	FALSE	3.75800792649322	4.57537099819797	4.41038563976832	3.08401223079053	3.36059377308162	2.33655955147324	4.2479215214865	2.92705518511513	solute carrier family 24 (sodium/potassium/calcium exchanger), member 2	602	76376	0.949554729617983	5.4710570549074	21.7776761912198	0.001457359124647	0.027087028647305	FALSE	6.08157618275665	5.68256047110525	4.88412192578467	4.79636830681148	5.50275779386387	5.75563148257526	4.84024511629808	solute carrier family 24 (sodium/potassium/calcium exchanger), member 2	836	76376	1.08266457862755	4.82635981762736	20.0809066592644	0.002917083463043	0.03904216132534	FALSE	5.30677974010644	5.21617324771185	4.50614471393134	3.80928218278637	5.26147649390914	4.15771344835886	solute carrier family 24 (sodium/potassium/calcium exchanger), member 2	135.339076745813
ENSMUSG00000071662	Polr2g	67710	0.654063984340396	5.76437000497173	38.6582639082689	3.54E-04	0.015528557256036	FALSE	5.90313531904112	6.1937552163874	6.05091508333289	5.33847724070557	5.50415530943768	5.35374505854227	6.04926853958714	5.39879253622851	polymerase (RNA) II (DNA directed) polypeptide G	NA	NA	NA	NA	NA	NA	NA	NA	NA	NA	NA	NA	NA	NA	NA	NA	NA	67710	NA	NA	NA	NA	NA	NA	NA	NA	NA	NA	NA	NA	NA	393.997766346266
ENSMUSG00000019210	Atp6v1e1	11973	0.667240805891254	6.78231905242055	31.2800000163245	6.85E-04	0.019069693376343	FALSE	6.83708568272864	7.25077102912631	7.1141663942833	6.41029413264478	6.48272324370725	6.33487063155174	7.06734103537942	6.40929600263459	ATPase, H+ transporting, lysosomal V1 subunit E1	NA	NA	NA	NA	NA	NA	NA	NA	NA	NA	NA	NA	NA	NA	NA	NA	NA	11973	NA	NA	NA	NA	NA	NA	NA	NA	NA	NA	NA	NA	NA	889.234378965585
ENSMUSG00000014905	Dnajb9	27362	1.07947031244906	4.52452123631996	28.4999318481008	9.08E-04	0.021278860800374	FALSE	5.10013111172549	4.89971821744656	4.88204572174773	4.28711771988063	3.76353948371472	3.49495855805059	4.96063168363992	3.84853858721531	DnaJ heat shock protein family (Hsp40) member B9	NA	NA	NA	NA	NA	NA	NA	NA	NA	NA	NA	NA	NA	NA	NA	NA	NA	27362	NA	NA	NA	NA	NA	NA	NA	NA	NA	NA	NA	NA	NA	NA
ENSMUSG00000023960	Enpp5	83965	0.796910993503751	4.4962657309461	38.9988932153239	3.45E-04	0.015479117955731	FALSE	4.69453558161717	4.97151465789241	4.83766129147492	4.09551906334102	4.16728223259836	3.85039755327511	4.83457051032817	4.03773294973816	ectonucleotide pyrophosphatase/phosphodiesterase 5	NA	NA	NA	NA	NA	NA	NA	NA	NA	NA	NA	NA	NA	NA	NA	NA	319	83965	1.22474963862928	5.42629671884893	37.571732679546	4.91E-04	0.017239277836423	FALSE	5.68066771328341	6.10247409926503	4.82163553909491	4.56327420300654	5.89157090627422	4.69245487105072	ectonucleotide pyrophosphatase/phosphodiesterase 5	332.145794285092
ENSMUSG00000052512	Nav2	78286	-0.732483839651197	4.803563246667	22.6767453939761	0.001778936702187	0.028519662698509	FALSE	4.55859014479745	4.46002671353002	4.12494832941803	5.07800946836327	4.93355226226694	5.33116506427532	4.38118839591517	5.11424226496851	neuron navigator 2	NA	NA	NA	NA	NA	NA	NA	NA	NA	NA	NA	NA	NA	NA	NA	NA	NA	78286	NA	NA	NA	NA	NA	NA	NA	NA	NA	NA	NA	NA	NA	NA
ENSMUSG00000028048	Gba	14466	0.590347032088971	5.25055231547	24.2570870353358	0.001463621468467	0.026261654686072	FALSE	5.30944998960056	5.62538655401833	5.5899880171139	5.00599109364042	4.9859405280357	4.77363527601878	5.5082748535776	4.92185563256497	glucosidase, beta, acid	NA	NA	NA	NA	NA	NA	NA	NA	NA	NA	NA	NA	NA	NA	NA	NA	NA	14466	NA	NA	NA	NA	NA	NA	NA	NA	NA	NA	NA	NA	NA	469.067478042583
ENSMUSG00000029247	Paics	67054	-0.637199360124741	8.81752979988348	31.0606303168476	6.99E-04	0.019069693376343	FALSE	8.66610095603667	8.35961931424118	8.34318122473565	9.08010067147389	9.18465828384472	9.03480984048123	8.45630049833783	9.09985626526661	phosphoribosylaminoimidazole carboxylase, phosphoribosylaminoribosylaminoimidazole, succinocarboxamide synthetase	NA	NA	NA	NA	NA	NA	NA	NA	NA	NA	NA	NA	NA	NA	NA	NA	NA	67054	NA	NA	NA	NA	NA	NA	NA	NA	NA	NA	NA	NA	NA	4659.71312065133
ENSMUSG00000032009	Sesn3	75747	1.01333441146473	9.08237660254332	25.123093374794	0.001320813582192	0.024616095679438	FALSE	9.02517474790897	9.89374645982166	9.45653241283399	8.46851162117372	8.53564673421729	8.46028440068286	9.45848454018821	8.48814758535796	sestrin 3	NA	NA	NA	NA	NA	NA	NA	NA	NA	NA	NA	NA	NA	NA	NA	NA	NA	75747	NA	NA	NA	NA	NA	NA	NA	NA	NA	NA	NA	NA	NA	2813.51694975064
ENSMUSG00000022400	Rbx1	56438	0.877936348928336	5.92397104165371	94.768706734633	1.80E-05	0.01016511822475	FALSE	6.16850531413835	6.37712720666192	6.33585065060725	5.46751037263986	5.39860432442448	5.39090151648429	6.2938277238025	5.41900540451621	ring-box 1	506	56438	0.658612143899091	8.76695486511604	24.1021237092534	0.001058948204653	0.023400420647694	FALSE	9.11638615382822	9.06390401942325	8.35374012048705	8.32149752607172	8.78421069234604	8.98816695519917	8.33761882327939	ring-box 1	301	56438	0.699395840950968	8.53410572200789	38.6792391112015	4.51E-04	0.01670906029298	FALSE	8.84113387097947	8.84180657622592	8.13361632363804	8.15233018024615	8.84147022360269	8.1429732519421	ring-box 1	NA
ENSMUSG00000004771	Rab11a	53869	0.925477424874999	7.32403120513697	34.7747429039111	4.94E-04	0.017242669246899	FALSE	7.37667895654266	7.96452156801566	7.73962235652642	6.83989407367651	6.88240651474958	6.63060828108023	7.69360762702825	6.78430295650211	RAB11A, member RAS oncogene family	NA	NA	NA	NA	NA	NA	NA	NA	NA	NA	NA	NA	NA	NA	NA	NA	NA	53869	NA	NA	NA	NA	NA	NA	NA	NA	NA	NA	NA	NA	NA	1732.84265683212
ENSMUSG00000048920	Fkrp	243853	-0.744845150304182	4.32371296902806	27.1196836728529	0.001053332920296	0.022054838150981	TRUE	4.00396748785371	3.68134010150669	4.00783495718272	4.46989032983338	4.82543906616721	4.62858919111844	3.89771418218104	4.64130619570634	fukutin related protein	NA	NA	NA	NA	NA	NA	NA	NA	NA	NA	NA	NA	NA	NA	NA	NA	NA	243853	NA	NA	NA	NA	NA	NA	NA	NA	NA	NA	NA	NA	NA	NA
ENSMUSG00000039987	Phtf2	68770	1.15283759375942	3.86391397349596	29.1175587013028	8.51E-04	0.020831249077304	FALSE	3.81640332151762	4.67405273879265	4.35849524103828	3.17022084956485	3.2466100585683	3.1097826527373	4.28298376711618	3.17553785362349	putative homeodomain transcription factor 2	NA	NA	NA	NA	NA	NA	NA	NA	NA	NA	NA	NA	NA	NA	NA	NA	NA	68770	NA	NA	NA	NA	NA	NA	NA	NA	NA	NA	NA	NA	NA	NA
ENSMUSG00000021928	Ebpl	68177	0.76155933980297	3.60933968901408	34.3737993676686	5.12E-04	0.017438681897247	FALSE	4.00814911809782	3.91778971577729	3.8863229392045	3.24363591523447	2.98745153998696	3.28918169088293	3.93742059102654	3.17342304870145	emopamil binding protein-like	NA	NA	NA	NA	NA	NA	NA	NA	NA	NA	NA	NA	NA	NA	NA	NA	NA	68177	NA	NA	NA	NA	NA	NA	NA	NA	NA	NA	NA	NA	NA	162.951202712552
ENSMUSG00000040913	Fbxw4	30838	-0.683030127281722	3.56439580136353	17.6446288364272	0.00358662539978	0.040035804679594	FALSE	3.11866765600227	3.34093928648925	3.08289290500896	3.66482581285944	3.76353948371472	4.12698247266797	3.18083328250016	3.85178258974738	F-box and WD-40 domain protein 4	NA	NA	NA	NA	NA	NA	NA	NA	NA	NA	NA	NA	NA	NA	NA	NA	NA	30838	NA	NA	NA	NA	NA	NA	NA	NA	NA	NA	NA	NA	NA	NA
ENSMUSG00000020921	Tmem101	76547	1.16695389550788	4.43378383242319	88.0300604999886	2.32E-05	0.01016511822475	FALSE	4.69193850771573	5.0515938977613	4.93471492098649	3.7953475755312	3.76067838184271	3.64895987653171	4.89274910882118	3.73499527796854	transmembrane protein 101	276	76547	0.935237059084917	6.19204465817378	34.791835954369	3.14E-04	0.012734666952478	FALSE	6.33513270802603	6.47036274814085	5.45137851412153	5.67741973959255	6.66166775062824	6.48905440226504	5.56439912685704	transmembrane protein 101	341	76547	1.04733023100734	5.91696603938018	36.5137646525841	5.35E-04	0.017562041296457	FALSE	6.26306177827363	6.42133843289632	5.48510394541962	5.1022873680831	6.34220010558497	5.29369565675136	transmembrane protein 101	NA
ENSMUSG00000057440	Mpp7	75739	1.10202038357085	3.12571484337182	32.3021825906782	6.20E-04	0.018382268999934	FALSE	3.35041366693349	3.79266615832361	3.530985898256	2.2308469890666	2.39695896482468	2.74460026274804	3.5580219078377	2.45746873887977	membrane protein, palmitoylated 7 (MAGUK p55 subfamily member 7)	NA	NA	NA	NA	NA	NA	NA	NA	NA	NA	NA	NA	NA	NA	NA	NA	NA	75739	NA	NA	NA	NA	NA	NA	NA	NA	NA	NA	NA	NA	NA	NA
ENSMUSG00000034723	Tmx4	52837	1.15285691042257	7.35776380475678	38.7050835606882	3.53E-04	0.01551631001482	FALSE	7.39635415679193	8.14025647972491	7.83353406862898	6.71817811170625	6.76631895443257	6.51074326190736	7.79004823504861	6.66508010934873	thioredoxin-related transmembrane protein 4	421	52837	0.703654137763707	7.63160272637081	27.1760666988374	7.19E-04	0.019101616225726	FALSE	8.02214041812449	7.82379788165933	7.25633899369706	7.08107158179333	7.75948726069993	7.86847518682792	7.1687052877452	thioredoxin-related transmembrane protein 4	582	52837	0.653007308403888	7.08566819520343	26.1654321139113	0.001408465670301	0.027069489829219	FALSE	7.35697203948969	7.39197599580337	6.64786698488834	6.7962063935852	7.37447401764653	6.72203668923677	thioredoxin-related transmembrane protein 4	NA
ENSMUSG00000001249	Hpn	15451	1.1649514463345	2.02723144069163	20.584848920527	0.002342864611551	0.032666795380161	FALSE	2.09926166532181	2.79967907510736	2.47231551850236	1.49280122699934	1.00802915307675	1.45389389779466	2.45708541964384	1.31824142595691	hepsin	NA	NA	NA	NA	NA	NA	NA	NA	NA	NA	NA	NA	NA	NA	NA	NA	NA	15451	NA	NA	NA	NA	NA	NA	NA	NA	NA	NA	NA	NA	NA	33.3161682169395
ENSMUSG00000026307	Scly	50880	-0.714709328759632	2.49718869054027	18.5923600948062	0.003109474012213	0.037103311191931	FALSE	2.2621867742574	1.94666069297894	2.08051285934115	2.87400224567974	2.81614600594278	2.73912197583685	2.0964534421925	2.80975674248646	selenocysteine lyase	NA	NA	NA	NA	NA	NA	NA	NA	NA	NA	NA	NA	NA	NA	NA	NA	NA	50880	NA	NA	NA	NA	NA	NA	NA	NA	NA	NA	NA	NA	NA	NA
ENSMUSG00000068373	D430041D05Rik	241589	-0.827254351313702	4.39838213245275	17.895879613174	0.003451531352348	0.039307963040631	FALSE	4.14165828878252	3.71564908233623	3.89619346975392	4.31954785137531	4.92846223975535	4.93087418029239	3.91783361362422	4.72629475714102	RIKEN cDNA D430041D05 gene	NA	NA	NA	NA	NA	NA	NA	NA	NA	NA	NA	NA	NA	NA	NA	NA	NA	241589	NA	NA	NA	NA	NA	NA	NA	NA	NA	NA	NA	NA	NA	637.120941305025
ENSMUSG00000021114	Atp6v1d	73834	0.795784397997644	5.79355369908725	39.003111425115	3.45E-04	0.015479117955731	FALSE	5.90481840617019	6.31880323797315	6.15652593293018	5.26397673983442	5.47652233108252	5.27453959425175	6.12671585902451	5.3383462217229	ATPase, H+ transporting, lysosomal V1 subunit D	336	73834	0.676820790199211	7.74350543956836	30.9330619600989	4.68E-04	0.015572702328235	FALSE	8.04637622365349	7.99976566718858	7.36339940912076	7.23808869845733	7.87975981179638	7.97530056754615	7.30074405378905	ATPase, H+ transporting, lysosomal V1 subunit D	439	73834	0.785378649378196	7.71419755650686	31.1859944879248	8.52E-04	0.021696647208361	FALSE	8.12421631406868	7.97910088158945	7.14025364285931	7.38875427581416	8.05165859782907	7.26450395933674	ATPase, H+ transporting, lysosomal V1 subunit D	545.678589872893
ENSMUSG00000039275	Foxk2	68837	0.681593529019172	6.27528150601584	38.0976553699503	3.71E-04	0.015530213099643	FALSE	6.37930766423194	6.69774853117355	6.63125871062257	5.8470434964271	5.82492917302052	6.00530085385993	6.56943830200935	5.89242450776918	forkhead box K2	NA	NA	NA	NA	NA	NA	NA	NA	NA	NA	NA	NA	NA	NA	NA	NA	NA	68837	NA	NA	NA	NA	NA	NA	NA	NA	NA	NA	NA	NA	NA	1055.9300662224
ENSMUSG00000042613	Pbxip1	229534	-0.854278202156158	4.15234972960224	22.3857251802108	0.001846154836459	0.028918993519211	FALSE	3.96792558958413	3.34970450916006	3.61227737485904	4.51176886936952	4.68762673623809	4.33011615687658	3.64330249120108	4.5098372541614	pre B cell leukemia transcription factor interacting protein 1	NA	NA	NA	NA	NA	NA	NA	NA	NA	NA	NA	NA	NA	NA	NA	NA	NA	229534	NA	NA	NA	NA	NA	NA	NA	NA	NA	NA	NA	NA	NA	443.112493711196
ENSMUSG00000028567	Txndc12	66073	-1.16256192759251	5.58515314160763	33.0533908275453	5.78E-04	0.018011984042022	FALSE	5.08635371571268	4.68332845881112	4.87607310722443	5.778021037895	5.82561380876972	6.4512608323707	4.88191842724941	6.01829855967847	thioredoxin domain containing 12 (endoplasmic reticulum)	NA	NA	NA	NA	NA	NA	NA	NA	NA	NA	NA	NA	NA	NA	NA	NA	NA	66073	NA	NA	NA	NA	NA	NA	NA	NA	NA	NA	NA	NA	NA	NA
ENSMUSG00000030556	Lrrc28	67867	1.38497981430872	4.6972594194188	71.1111785138075	4.81E-05	0.01016511822475	FALSE	4.93424251652299	5.53797186537905	5.14469727545916	3.8873038666493	3.89980960067588	3.74501532770284	5.2056372191204	3.84404293167601	leucine rich repeat containing 28	310	67867	1.01728128057368	6.76027348358178	32.1212201517741	4.12E-04	0.01485288148384	FALSE	7.2876665502355	7.12989475040161	6.20732385047127	5.92622701035021	6.79387928879682	7.07048019647798	6.06677543041074	leucine rich repeat containing 28	43	67867	1.32760996974325	7.15181965528037	113.062110745532	1.50E-05	0.003915319886211	FALSE	7.70711513487962	7.62492149154474	6.34811113883859	6.33988847673128	7.66601831321218	6.34399980778493	leucine rich repeat containing 28	184.430373509308
ENSMUSG00000019528	Gyg	27357	0.726622076604046	6.28345631260647	45.7907933069215	2.06E-04	0.013398650810115	FALSE	6.43744222148021	6.74972260480852	6.59928921535809	5.80656598856823	5.98364512881628	5.82828776596866	6.59548468054894	5.87283296111772	glycogenin	NA	NA	NA	NA	NA	NA	NA	NA	NA	NA	NA	NA	NA	NA	NA	NA	NA	27357	NA	NA	NA	NA	NA	NA	NA	NA	NA	NA	NA	NA	NA	816.318212528813
ENSMUSG00000038615	Nfe2l1	18023	0.799008146891342	8.12614951152653	33.8981781949292	5.35E-04	0.017804175074803	FALSE	8.18001291280359	8.63363688419367	8.55931936649246	7.7097829373147	7.76458044480902	7.5317193405836	8.45765638782991	7.66869424090244	nuclear factor, erythroid derived 2,-like 1	NA	NA	NA	NA	NA	NA	NA	NA	NA	NA	NA	NA	NA	NA	NA	NA	NA	18023	NA	NA	NA	NA	NA	NA	NA	NA	NA	NA	NA	NA	NA	NA
ENSMUSG00000021929	Kpna3	16648	-0.607891393907476	6.83315356862384	23.9840966225258	0.001512679182032	0.026743724120468	FALSE	6.58190536612214	6.466474265225	6.44073591956152	7.07984973249666	7.32371102750625	6.87778531816776	6.49637185030289	7.09378202605689	karyopherin (importin) alpha 3	NA	NA	NA	NA	NA	NA	NA	NA	NA	NA	NA	NA	NA	NA	NA	NA	NA	16648	NA	NA	NA	NA	NA	NA	NA	NA	NA	NA	NA	NA	NA	2588.03167436536
ENSMUSG00000054364	Rhob	11852	0.884020026538302	6.08606282929264	54.2199404328461	1.19E-04	0.011937415926713	FALSE	6.20675801772544	6.5101326833776	6.63303058744912	5.53811054558882	5.59047335190231	5.60329681258012	6.44997376285072	5.57729357002375	ras homolog family member B	NA	NA	NA	NA	NA	NA	NA	NA	NA	NA	NA	NA	NA	NA	NA	NA	996	11852	0.786230977743775	5.9338372639692	17.9257505822774	0.003936933008384	0.044227252440568	FALSE	6.40287099921299	6.12825176583683	5.67683539277742	5.27973288536814	6.26556138252491	5.47828413907278	ras homolog family member B	NA
ENSMUSG00000036966	Spryd3	223918	0.977120996723039	4.11783947294639	17.000897845535	0.003964842529751	0.041994265352594	FALSE	3.90203926687557	4.80197775096186	4.70693493276105	3.49148087101767	3.72001550846798	3.41819215116035	4.47031731686616	3.54322951021533	SPRY domain containing 3	NA	NA	NA	NA	NA	NA	NA	NA	NA	NA	NA	NA	NA	NA	NA	NA	861	223918	0.776323117693402	4.87127920501091	19.6667725854016	0.003083934631763	0.040076822990473	FALSE	5.08573598092061	5.31015873457546	4.34803550148518	4.52580059924643	5.19794735774804	4.43691805036581	SPRY domain containing 3	NA
ENSMUSG00000032041	Tirap	117149	0.881619205367003	4.62781252738083	24.1473336461391	0.001483097656788	0.026399845169399	FALSE	4.60901878429039	5.23623898842609	5.08553831896891	4.19757921139323	4.23481426516942	3.91011943870851	4.9769320305618	4.11417097175705	toll-interleukin 1 receptor (TIR) domain-containing adaptor protein	NA	NA	NA	NA	NA	NA	NA	NA	NA	NA	NA	NA	NA	NA	NA	NA	NA	117149	NA	NA	NA	NA	NA	NA	NA	NA	NA	NA	NA	NA	NA	383.188541380665
ENSMUSG00000002007	Srpk3	56504	1.12889797986368	2.26192575311284	20.9765275480908	0.002221573845262	0.031716091757331	FALSE	2.38945793037343	3.01701755045414	2.65548612788345	1.2292264337867	1.76991122175521	1.7217179070229	2.687320536237	1.57361852085494	serine/arginine-rich protein specific kinase 3	NA	NA	NA	NA	NA	NA	NA	NA	NA	NA	NA	NA	NA	NA	NA	NA	NA	56504	NA	NA	NA	NA	NA	NA	NA	NA	NA	NA	NA	NA	NA	22.5994313276635
ENSMUSG00000060450	Rnf14	56736	0.594454692430388	6.51673931185396	26.4330464790867	0.001136799287148	0.022827083692402	FALSE	6.58994849848575	6.94625042985201	6.79162035682954	6.2233188325913	6.27835731944023	6.05685421113148	6.77593976172243	6.186176787721	ring finger protein 14	NA	NA	NA	NA	NA	NA	NA	NA	NA	NA	NA	NA	NA	NA	NA	NA	NA	56736	NA	NA	NA	NA	NA	NA	NA	NA	NA	NA	NA	NA	NA	1026.16128707613
ENSMUSG00000096146	Kcnj11	16514	-1.23320579177945	4.91341314184706	23.7768912427983	0.001559450534537	0.027114397688918	FALSE	4.17737429073197	4.15462623722099	4.18093042198508	4.67252928614692	5.73157982827245	5.591944984133	4.17097698331268	5.33201803285079	potassium inwardly rectifying channel, subfamily J, member 11	NA	NA	NA	NA	NA	NA	NA	NA	NA	NA	NA	NA	NA	NA	NA	NA	NA	16514	NA	NA	NA	NA	NA	NA	NA	NA	NA	NA	NA	NA	NA	NA
ENSMUSG00000019872	Smpdl3a	57319	0.757285397911082	3.05261223698608	23.8320311791522	0.001540915107237	0.026988497579864	FALSE	3.26911663480358	3.49110053935449	3.3674807147235	2.81099202362329	2.45474824446726	2.58885480381977	3.37589929629386	2.61819835730344	sphingomyelin phosphodiesterase, acid-like 3A	NA	NA	NA	NA	NA	NA	NA	NA	NA	NA	NA	NA	NA	NA	NA	NA	NA	57319	NA	NA	NA	NA	NA	NA	NA	NA	NA	NA	NA	NA	NA	NA
ENSMUSG00000025278	Flnb	286940	-0.664075041180783	5.83567496480599	32.51885920416	6.08E-04	0.01830318536162	TRUE	5.57628923892308	5.44832157420104	5.36681616877734	5.94994301322277	6.10872889888296	6.30829625449873	5.46380899396715	6.12232272220149	filamin, beta	NA	NA	NA	NA	NA	NA	NA	NA	NA	NA	NA	NA	NA	NA	NA	NA	NA	286940	NA	NA	NA	NA	NA	NA	NA	NA	NA	NA	NA	NA	NA	NA
ENSMUSG00000061589	Dot1l	208266	-0.582668091299429	6.05750582966042	34.1992686039882	5.20E-04	0.017491095334684	FALSE	5.68802363301853	5.77387947826455	5.74876734526845	6.17565679658868	6.2942727873486	6.47328810219342	5.73689015218384	6.3144058953769	DOT1-like, histone H3 methyltransferase (S. cerevisiae)	NA	NA	NA	NA	NA	NA	NA	NA	NA	NA	NA	NA	NA	NA	NA	NA	NA	208266	NA	NA	NA	NA	NA	NA	NA	NA	NA	NA	NA	NA	NA	1212.0516419554
ENSMUSG00000005506	Celf1	13046	-1.51128610409421	9.20383276362907	17.9470282702219	0.003754653270996	0.041042929406756	TRUE	8.93065050284967	7.66384372750964	7.83443271914085	9.95241722138803	9.93727542578907	9.34008558963677	8.14297564983339	9.74325941227129	CUGBP, Elav-like family member 1	40	13046	-1.29419340496773	6.30874944659207	90.0587267606345	9.72E-06	0.002690152232579	TRUE	5.66013344470609	5.79063057694209	6.96533627124126	6.91095823975463	5.49658484626666	5.64911628930494	6.93814725549795	CUGBP, Elav-like family member 1	147	13046	-1.50136437743904	6.34913660107643	57.2181800747379	1.35E-04	0.010292182900433	TRUE	5.67108149624727	5.11678311001208	6.97987559946298	6.83628709846979	5.39393230312967	6.90808134896638	CUGBP, Elav-like family member 1	19022.2838048366
ENSMUSG00000028568	Btf3l4	70533	-0.652788772419603	6.70244427981087	15.7263440334591	0.004876827392713	0.046738686383973	FALSE	6.60486642553968	6.24789824941585	6.12245454542865	6.75351581683628	6.95991116398478	7.22431585498922	6.3250730734614	6.97924761193676	basic transcription factor 3-like 4	NA	NA	NA	NA	NA	NA	NA	NA	NA	NA	NA	NA	NA	NA	NA	NA	NA	70533	NA	NA	NA	NA	NA	NA	NA	NA	NA	NA	NA	NA	NA	467.727890750623
ENSMUSG00000005873	Reep5	13476	0.834335735463423	5.82350931831753	51.3561065487418	1.42E-04	0.012326878031042	FALSE	5.93807426504864	6.33471093096437	6.23989321481739	5.37886584126411	5.34421829117664	5.31744546244134	6.17089280361013	5.34684319829403	receptor accessory protein 5	217	13476	0.798911493881624	6.45351233580519	39.8654737599521	1.96E-04	0.010104802916405	FALSE	6.71380359225667	6.65972313253609	5.94407975592504	5.91121224766747	6.78616526337637	6.71989732938971	5.92764600179625	receptor accessory protein 5	NA	13476	NA	NA	NA	NA	NA	NA	NA	NA	NA	NA	NA	NA	NA	NA
ENSMUSG00000001995	Sipa1l2	244668	-1.15877573773146	5.56892870272882	31.2272953008537	6.88E-04	0.019069693376343	FALSE	5.28811447329046	4.63275525081314	4.60469791223232	5.87362517945425	6.26226431552694	5.93815536626929	4.84185587877864	6.02468162041683	signal-induced proliferation-associated 1 like 2	NA	NA	NA	NA	NA	NA	NA	NA	NA	NA	NA	NA	NA	NA	NA	NA	NA	244668	NA	NA	NA	NA	NA	NA	NA	NA	NA	NA	NA	NA	NA	1408.09496523329
ENSMUSG00000034453	Polr3b	70428	1.08040228719087	4.80678363743142	25.2915359348271	0.001295126709564	0.024451857015296	TRUE	4.70616490422799	5.53605320120293	5.37106916586562	3.97853515393467	4.30326378597622	4.20456012515148	5.20442909043218	4.16211968835412	polymerase (RNA) III (DNA directed) polypeptide B	436	70428	1.48837149790401	5.77817589938676	27.9483648830684	7.73E-04	0.019844347207081	TRUE	5.96220253903348	6.09563309897486	5.1071029374301	4.22904637158781	6.49832519255589	6.18538694352141	4.66807465450895	polymerase (RNA) III (DNA directed) polypeptide B	257	70428	0.956897703786075	5.58663459485546	42.4044395242739	3.41E-04	0.014858485936729	TRUE	6.0437033860134	5.9214799148294	5.09221042175167	4.97945675409474	5.9825916504214	5.0358335879232	polymerase (RNA) III (DNA directed) polypeptide B	NA
ENSMUSG00000033436	Armcx2	67416	1.09249284492543	8.34896643862116	86.4010350021026	2.48E-05	0.01016511822475	FALSE	8.54882401204243	8.95364550888095	8.84973192256163	7.69186057536959	7.69753208230049	7.71572761425635	8.78406714782834	7.70170675730881	armadillo repeat containing, X-linked 2	NA	NA	NA	NA	NA	NA	NA	NA	NA	NA	NA	NA	NA	NA	NA	NA	NA	67416	NA	NA	NA	NA	NA	NA	NA	NA	NA	NA	NA	NA	NA	3325.16058040741
ENSMUSG00000040274	Cdk6	12571	1.4255183588189	4.08013429206554	38.8800906181544	3.48E-04	0.01551631001482	FALSE	4.05133965860729	4.92143881419135	4.75002634595463	3.28286351678891	3.28694018528957	3.0132300775218	4.57426827291776	3.1943445932001	cyclin-dependent kinase 6	NA	NA	NA	NA	NA	NA	NA	NA	NA	NA	NA	NA	NA	NA	NA	NA	NA	12571	NA	NA	NA	NA	NA	NA	NA	NA	NA	NA	NA	NA	NA	670.310430561069
ENSMUSG00000061313	Ddhd2	72108	0.732069262027059	4.24817729421574	20.5030567096304	0.002369249831717	0.032851477532404	FALSE	4.2898467810341	4.79557657702552	4.57058752671685	3.83019062150046	3.65061927204935	4.00675173586434	4.55200362825882	3.82918720980472	DDHD domain containing 2	758	72108	0.622209575920055	6.4791623221682	17.7983652816762	0.002687160934246	0.039586618556642	FALSE	6.50872999772498	6.75725076074792	6.16603609928491	5.98333554890534	6.8039668851271	6.68998254786666	6.07468582409513	DDHD domain containing 2	351	72108	0.836037756566176	6.36160869432433	35.7825809808626	5.68E-04	0.018119668835132	FALSE	6.76499034282622	6.66974321216259	5.98135697019289	5.78630311766373	6.7173667774944	5.88383004392831	DDHD domain containing 2	NA
ENSMUSG00000019082	Slc25a22	68267	1.08324724653119	5.7638927479676	31.7022472660679	6.57E-04	0.018929038233656	FALSE	5.77464233936805	6.46412174175473	6.29166403839949	4.90274982679516	5.10914775093583	5.3266063449038	6.17680937317409	5.11283464087826	solute carrier family 25 (mitochondrial carrier, glutamate), member 22	NA	NA	NA	NA	NA	NA	NA	NA	NA	NA	NA	NA	NA	NA	NA	NA	NA	68267	NA	NA	NA	NA	NA	NA	NA	NA	NA	NA	NA	NA	NA	421.371984596864
ENSMUSG00000040037	Negr1	320840	0.661311878696567	4.16214578009574	16.1363780550002	0.004556700599753	0.044737952527923	FALSE	4.31875210971507	4.42589564385782	4.60228802202252	3.45759717846611	4.01233412096309	3.85799939595347	4.44897859186513	3.77597689846089	neuronal growth regulator 1	NA	NA	NA	NA	NA	NA	NA	NA	NA	NA	NA	NA	NA	NA	NA	NA	NA	320840	NA	NA	NA	NA	NA	NA	NA	NA	NA	NA	NA	NA	NA	231.815061475538
ENSMUSG00000021917	Spcs1	69019	0.644230466956787	6.82843614750571	28.7269193322736	8.86E-04	0.021207297109108	FALSE	6.88334825632913	7.31688977929618	7.11120324686262	6.504571115653	6.50340897518617	6.40184350408619	7.10381376082931	6.46994119830845	signal peptidase complex subunit 1 homolog (S. cerevisiae)	NA	NA	NA	NA	NA	NA	NA	NA	NA	NA	NA	NA	NA	NA	NA	NA	394	69019	0.750571239618724	9.75563689774438	33.4285395199536	6.95E-04	0.019737970183441	FALSE	9.94626559904904	10.2068804790828	9.37611129258742	9.28723572642455	10.0765730390659	9.33167350950598	signal peptidase complex subunit 1 homolog (S. cerevisiae)	1030.35509879026
ENSMUSG00000026667	Uhmk1	16589	0.657323482102831	7.26338493878204	27.9829958723005	9.59E-04	0.021329546189699	FALSE	7.29325351594434	7.70981543519881	7.62825452804359	6.92201281656625	6.96768558966751	6.79803065014773	7.54377449306225	6.8959096854605	U2AF homology motif (UHM) kinase 1	NA	NA	NA	NA	NA	NA	NA	NA	NA	NA	NA	NA	NA	NA	NA	NA	NA	16589	NA	NA	NA	NA	NA	NA	NA	NA	NA	NA	NA	NA	NA	541.787144997985
ENSMUSG00000020397	Med7	66213	-0.614326021209274	5.58441844810627	40.9508803426969	2.95E-04	0.01471935500725	FALSE	5.36919002670497	5.2243732269758	5.13305796290583	5.78828061965313	5.86144229940771	5.92434294725242	5.24220707219553	5.85802195543775	mediator complex subunit 7	NA	NA	NA	NA	NA	NA	NA	NA	NA	NA	NA	NA	NA	NA	NA	NA	75	66213	-1.17552117029447	8.69479560345802	78.9540147295379	4.85E-05	0.007238946996258	FALSE	7.90016947032121	8.07725315428054	9.25478401319363	9.07048670862293	7.98871131230088	9.16263536090828	mediator complex subunit 7	600.808558141556
ENSMUSG00000026664	Phyh	16922	-0.598833802985677	4.31200565627237	17.1166391751077	0.003893218186426	0.041706460305255	FALSE	4.2049595570112	3.9295304505448	3.78371535639514	4.73043022370468	4.56507051945788	4.43039885347853	3.97273512131705	4.57529986554703	phytanoyl-CoA hydroxylase	NA	NA	NA	NA	NA	NA	NA	NA	NA	NA	NA	NA	NA	NA	NA	NA	NA	16922	NA	NA	NA	NA	NA	NA	NA	NA	NA	NA	NA	NA	NA	NA
ENSMUSG00000020142	Slc1a4	55963	1.30827172104203	6.15888451244314	18.6564570640544	0.003367809386162	0.038964207474139	FALSE	5.92486376885969	6.95081837354278	6.91617453348253	5.05099609452666	5.20171265013913	5.73847888919818	6.59728555862834	5.33039587795466	solute carrier family 1 (glutamate/neutral amino acid transporter), member 4	244	55963	1.48609058434129	6.75483023259457	39.4370871150799	2.51E-04	0.011508467196987	FALSE	6.69283620520075	7.28167370894562	5.81804255482586	5.58393872097688	7.46389118035056	7.14613369816565	5.70099063790137	solute carrier family 1 (glutamate/neutral amino acid transporter), member 4	154	55963	1.27650159467177	6.8158128392153	55.6491494610792	1.48E-04	0.010718968075046	FALSE	7.28192803880082	7.34811120356377	5.80802121717726	6.24842840961663	7.3150196211823	6.02822481339695	solute carrier family 1 (glutamate/neutral amino acid transporter), member 4	1066.56641970842
ENSMUSG00000017466	Timp2	21858	1.23779904444613	7.42923358019994	78.010259858817	3.51E-05	0.01016511822475	FALSE	7.66882879046102	8.02790077030981	8.0311258159673	6.72744950854192	6.46788930045259	6.8260776528187	7.90928512557938	6.67380548727107	tissue inhibitor of metalloproteinase 2	65	21858	1.29656760309994	8.04893848786636	73.9496397806788	2.06E-05	0.003541887765275	FALSE	8.43832878981207	8.32542927716745	7.31838611515215	6.94893096380455	8.54420465659777	8.43598757452576	7.13365853947835	tissue inhibitor of metalloproteinase 2	449	21858	1.00952950423402	8.24126615496221	30.8072713867969	8.82E-04	0.021949155646594	FALSE	8.43743309877691	8.85055229115652	7.80068253112227	7.48423956202903	8.64399269496671	7.64246104657565	tissue inhibitor of metalloproteinase 2	NA
ENSMUSG00000033735	Spr	20751	0.589959238148218	4.34627188913336	27.5557237486275	0.001004352500888	0.021819304652734	FALSE	4.47947970781596	4.69139607880612	4.65090365707772	3.9617118808048	3.9534148450677	4.14159009319575	4.6072598145666	4.01890560635608	sepiapterin reductase	NA	NA	NA	NA	NA	NA	NA	NA	NA	NA	NA	NA	NA	NA	NA	NA	NA	20751	NA	NA	NA	NA	NA	NA	NA	NA	NA	NA	NA	NA	NA	170.665902998717
ENSMUSG00000035203	Epn1	13854	-0.740082702861555	6.8002439401274	23.6563208306845	0.001574382477392	0.027202771072937	FALSE	6.53413219286035	6.15843837797981	6.43262006415059	7.28745842413515	7.21790902294692	6.82252050979317	6.37506354499692	7.10929598562508	epsin 1	NA	NA	NA	NA	NA	NA	NA	NA	NA	NA	NA	NA	NA	NA	NA	NA	NA	13854	NA	NA	NA	NA	NA	NA	NA	NA	NA	NA	NA	NA	NA	1659.32736192394
ENSMUSG00000027371	Fahd2a	68126	-0.666378890645444	3.44251351631287	16.2348577556302	0.004483835711721	0.044720849698558	FALSE	3.36678889817759	2.93784900218785	2.86700368269272	3.64689641178067	3.74628713795589	3.81438285104294	3.05721386101939	3.7358554669265	fumarylacetoacetate hydrolase domain containing 2A	NA	NA	NA	NA	NA	NA	NA	NA	NA	NA	NA	NA	NA	NA	NA	NA	455	68126	-1.03139880467437	5.3308128059239	30.6170951543435	8.98E-04	0.022060713808452	FALSE	4.93215875184347	4.50664454831266	5.68718064894258	5.81356773095815	4.71940165007806	5.75037418995036	fumarylacetoacetate hydrolase domain containing 2A	219.846270326169
ENSMUSG00000049295	Zfp219	69890	-0.727234627861759	4.79231438105834	19.0642793118889	0.002901991871776	0.036171802565019	FALSE	4.59379619634555	4.03473511454005	4.46843537106748	5.08135085124126	4.94115378183117	5.28773350327656	4.36565556065103	5.10341271211633	zinc finger protein 219	NA	NA	NA	NA	NA	NA	NA	NA	NA	NA	NA	NA	NA	NA	NA	NA	NA	69890	NA	NA	NA	NA	NA	NA	NA	NA	NA	NA	NA	NA	NA	538.644307873919
ENSMUSG00000028466	Creb3	12913	0.836060006162143	5.09491894016154	25.9810731693769	0.001196369489976	0.02352365521114	FALSE	5.17735936429109	5.56832846055663	5.57593257909867	4.67842507599904	4.8089154517775	4.32280995197022	5.44054013464879	4.60338349324892	cAMP responsive element binding protein 3	NA	NA	NA	NA	NA	NA	NA	NA	NA	NA	NA	NA	NA	NA	NA	NA	NA	12913	NA	NA	NA	NA	NA	NA	NA	NA	NA	NA	NA	NA	NA	191.695426074627
ENSMUSG00000036285	Noa1	56412	-0.900521129971307	4.44518025810616	26.5338757455289	0.001124028267368	0.022703487154579	FALSE	4.26734521661367	3.65800561412669	3.78584067982744	4.78609675934592	4.96496438221746	4.71623953883767	3.9037305035226	4.82243356013369	nitric oxide associated 1	483	56412	-0.800307541930465	7.02950979062037	24.8437149649861	9.61E-04	0.022265964400173	FALSE	6.80562830873173	6.77888808591462	7.51323199286689	7.391014322406	6.33973846760001	6.64141828741545	7.45212315763645	nitric oxide associated 1	231	56412	-1.42034197669639	7.37992614874118	44.9401087699407	2.86E-04	0.013792281629797	FALSE	6.76561857557286	6.18877047551971	7.76653019972578	8.05961549659454	6.47719452554628	7.91307284816016	nitric oxide associated 1	323.053522698139
ENSMUSG00000021930	Spryd7	66674	0.644032376208943	3.99399767735964	21.8929525395949	0.001967524516355	0.030046821072367	FALSE	4.21222741030264	4.45190859558625	4.15485628554173	3.76242031622813	3.68120253042934	3.44871947224072	4.27299743047687	3.63078077296606	SPRY domain containing 7	NA	NA	NA	NA	NA	NA	NA	NA	NA	NA	NA	NA	NA	NA	NA	NA	NA	66674	NA	NA	NA	NA	NA	NA	NA	NA	NA	NA	NA	NA	NA	176.405340946143
ENSMUSG00000069601	Ank3	11735	-0.875166095274059	6.57928690188498	18.8159733510924	0.003008884047261	0.036783162376578	FALSE	6.48659708045579	5.69811486650839	5.92928754174867	6.76395051938214	7.0143734448522	7.05882130190838	6.03799982957095	6.94571508871424	ankyrin 3, epithelial	NA	NA	NA	NA	NA	NA	NA	NA	NA	NA	NA	NA	NA	NA	NA	NA	NA	11735	NA	NA	NA	NA	NA	NA	NA	NA	NA	NA	NA	NA	NA	NA
ENSMUSG00000028631	Kcnq4	60613	0.882999808405047	4.48226094970981	23.987879977069	0.001511985110524	0.026743724120468	FALSE	4.66835203185476	5.17919154936286	4.65556009921739	3.75127541570735	4.15426034803602	3.99070502268768	4.83436789347833	3.96541359547702	potassium voltage-gated channel, subfamily Q, member 4	NA	NA	NA	NA	NA	NA	NA	NA	NA	NA	NA	NA	NA	NA	NA	NA	NA	60613	NA	NA	NA	NA	NA	NA	NA	NA	NA	NA	NA	NA	NA	77.571553973258
ENSMUSG00000065954	Tacc1	320165	-1.01924479569585	5.49055762782395	21.6365343774325	0.002034705856715	0.030239329359353	FALSE	5.35037394858255	4.54897445825581	4.64506188977416	5.77320814957576	5.84870019540422	6.09380872635252	4.84813676553751	5.9052390237775	transforming, acidic coiled-coil containing protein 1	NA	NA	NA	NA	NA	NA	NA	NA	NA	NA	NA	NA	NA	NA	NA	NA	NA	320165	NA	NA	NA	NA	NA	NA	NA	NA	NA	NA	NA	NA	NA	1482.01290104902
ENSMUSG00000034789	Rab24	19336	0.721312344705066	5.05730486715909	34.52932674112	5.05E-04	0.017426884840057	FALSE	5.157730762015	5.54307586329784	5.39075237456573	4.64419046716731	4.55519740151769	4.75067802841641	5.36385299995952	4.65002196570047	RAB24, member RAS oncogene family	220	19336	0.815572475755565	6.74505596399802	39.5852112697239	2.01E-04	0.010217055380836	FALSE	6.98147453417488	7.0639088275933	6.31030472566338	6.09433048830913	7.00513672937897	7.01684003038238	6.20231760698625	RAB24, member RAS oncogene family	323	19336	0.841815525368684	6.76893048142982	37.2457395988829	5.04E-04	0.017396253909796	FALSE	7.01369585062303	7.23327621857229	6.31586457749668	6.26358812205746	7.12348603459766	6.28972634977707	RAB24, member RAS oncogene family	277.418794923032
ENSMUSG00000053153	Spag16	66722	1.09630968875963	1.81298913480751	31.6481606365187	6.60E-04	0.018940723973851	FALSE	2.17560605378422	2.33589204532335	2.2316069401743	1.26100579030432	1.00802915307675	1.22221505855334	2.24770167976062	1.1637500006448	sperm associated antigen 16	NA	NA	NA	NA	NA	NA	NA	NA	NA	NA	NA	NA	NA	NA	NA	NA	NA	66722	NA	NA	NA	NA	NA	NA	NA	NA	NA	NA	NA	NA	NA	58.1284204587161
ENSMUSG00000019124	Scrn1	69938	1.05685568743445	7.26487722728614	33.664332365151	5.46E-04	0.017904325696759	FALSE	7.25527719049714	7.93035705984769	7.8225769808371	6.46674483334337	6.77839254532937	6.66351582794726	7.66940374372731	6.63621773554	secernin 1	NA	NA	NA	NA	NA	NA	NA	NA	NA	NA	NA	NA	NA	NA	NA	NA	NA	69938	NA	NA	NA	NA	NA	NA	NA	NA	NA	NA	NA	NA	NA	NA
ENSMUSG00000017132	Cyth1	19157	-0.663994571647225	5.12937173027029	20.4108863204485	0.002399438142547	0.033016816762616	FALSE	4.97433452338254	4.51949879039711	4.75220184491001	5.29979672572185	5.620767362598	5.32751924190089	4.74867838622989	5.41602777674025	cytohesin 1	NA	NA	NA	NA	NA	NA	NA	NA	NA	NA	NA	NA	NA	NA	NA	NA	NA	19157	NA	NA	NA	NA	NA	NA	NA	NA	NA	NA	NA	NA	NA	NA
ENSMUSG00000025266	Gnl3l	237107	1.37545177194689	6.44467204697271	83.1879098443052	2.82E-05	0.01016511822475	FALSE	6.68540955153223	7.17244655967644	7.0213855541599	5.45124530041365	5.53462259940033	5.78972381072793	6.95974722178952	5.59186390351397	guanine nucleotide binding protein-like 3 (nucleolar)-like	NA	NA	NA	NA	NA	NA	NA	NA	NA	NA	NA	NA	NA	NA	NA	NA	NA	237107	NA	NA	NA	NA	NA	NA	NA	NA	NA	NA	NA	NA	NA	NA
ENSMUSG00000026426	Arl8a	68724	0.710390254961436	5.81036833317014	28.3257593047172	9.25E-04	0.021295019620692	FALSE	5.86617779724077	6.31843119655748	6.14498204221538	5.54941447150416	5.34326238583267	5.33298452627564	6.10986367867121	5.40855379453749	ADP-ribosylation factor-like 8A	NA	NA	NA	NA	NA	NA	NA	NA	NA	NA	NA	NA	NA	NA	NA	NA	NA	68724	NA	NA	NA	NA	NA	NA	NA	NA	NA	NA	NA	NA	NA	508.43261659393
ENSMUSG00000022836	Mylk	107589	-0.967878801707397	3.78267866253708	16.162059019599	0.004537554711174	0.044737952527923	FALSE	3.52106453570832	2.82084694947439	3.24306201160514	4.11303839330942	3.81409215458024	4.54000077398391	3.19499116559595	4.15571044062452	myosin, light polypeptide kinase	NA	NA	NA	NA	NA	NA	NA	NA	NA	NA	NA	NA	NA	NA	NA	NA	NA	107589	NA	NA	NA	NA	NA	NA	NA	NA	NA	NA	NA	NA	NA	NA
ENSMUSG00000057554	Lgals8	56048	0.695938528338979	3.92563681894168	22.3875469295595	0.001845724094124	0.028918993519211	FALSE	4.14165828878252	4.43278676098319	4.09269137860463	3.57602562463309	3.3377384015995	3.67501517149882	4.22237880945678	3.52959306591047	lectin, galactose binding, soluble 8	NA	NA	NA	NA	NA	NA	NA	NA	NA	NA	NA	NA	NA	NA	NA	NA	NA	56048	NA	NA	NA	NA	NA	NA	NA	NA	NA	NA	NA	NA	NA	NA
ENSMUSG00000032014	Oaf	102644	-0.984905850702965	5.78654856345627	44.528864978018	2.26E-04	0.013816262709551	FALSE	5.13209510630083	5.2573544846457	5.24465727548378	5.83916992992085	6.35148882683796	6.34211616492869	5.21136895547677	6.1775916405625	out at first homolog	NA	NA	NA	NA	NA	NA	NA	NA	NA	NA	NA	NA	NA	NA	NA	NA	32	102644	-2.3937852546154	4.90029050385854	129.26361403988	9.67E-06	0.003307527552659	FALSE	3.50975603330174	3.06768506382719	5.73707480075862	5.53523930559241	3.28872054856446	5.63615705317551	out at first homolog	1230.76885156795
ENSMUSG00000021770	Samd8	67630	0.696318944430341	5.56484432307605	18.3470559278621	0.003224802714849	0.037953511264927	FALSE	5.65906366600386	5.9934562674209	5.93791408513885	5.27082205733089	5.37354151080946	4.8249611622868	5.86347800618787	5.15644157680905	sterile alpha motif domain containing 8	NA	NA	NA	NA	NA	NA	NA	NA	NA	NA	NA	NA	NA	NA	NA	NA	NA	67630	NA	NA	NA	NA	NA	NA	NA	NA	NA	NA	NA	NA	NA	1393.39060814048
ENSMUSG00000040928	S100pbp	74648	1.02327334466621	5.53326837001457	31.2009400016844	6.90E-04	0.019069693376343	FALSE	5.4772069330663	6.19699697340473	6.09186002801679	4.89517526943678	4.88314142475324	5.01714586385801	5.92202131149594	4.93182085268268	S100P binding protein	NA	NA	NA	NA	NA	NA	NA	NA	NA	NA	NA	NA	NA	NA	NA	NA	NA	74648	NA	NA	NA	NA	NA	NA	NA	NA	NA	NA	NA	NA	NA	NA
ENSMUSG00000020483	Dynll2	68097	1.13806691231022	8.4240329184653	38.4383494958263	3.61E-04	0.015530213099643	FALSE	8.52147612670457	9.10184475837936	8.96558852033776	8.00179642002645	7.67149180393303	7.52098531999174	8.86296980180723	7.7314245146504	dynein light chain LC8-type 2	247	68097	0.764299663811219	7.17948058384774	36.9363308770711	2.56E-04	0.011528588808062	FALSE	7.52429559659517	7.46833897660496	6.6642095533513	6.6894738929411	7.31242334765779	7.43501930695264	6.6768417231462	dynein light chain LC8-type 2	NA	68097	NA	NA	NA	NA	NA	NA	NA	NA	NA	NA	NA	NA	NA	2708.4136948038
ENSMUSG00000030557	Mef2a	17258	0.652674472614935	5.74454833096988	50.4713763454573	1.50E-04	0.012326878031042	FALSE	6.02421451611787	6.02845159889304	6.04870426752314	5.50199610514167	5.37634786600713	5.25643836356574	6.03379012751135	5.37826077823818	myocyte enhancer factor 2A	NA	NA	NA	NA	NA	NA	NA	NA	NA	NA	NA	NA	NA	NA	NA	NA	NA	17258	NA	NA	NA	NA	NA	NA	NA	NA	NA	NA	NA	NA	NA	NA
ENSMUSG00000031788	Kifc3	16582	-2.5356697970965	4.8370608671863	45.4358696969491	2.51E-04	0.014209557068581	FALSE	3.7228194837898	2.40480154246022	2.78437904554539	5.16141306339981	5.54463703924244	5.99556969485672	2.97066669059847	5.56720659916632	kinesin family member C3	NA	NA	NA	NA	NA	NA	NA	NA	NA	NA	NA	NA	NA	NA	NA	NA	NA	16582	NA	NA	NA	NA	NA	NA	NA	NA	NA	NA	NA	NA	NA	433.026750140205
ENSMUSG00000047414	Flrt2	399558	0.681107809779386	7.60999039853244	17.0646206057609	0.00392520312187	0.041791581580809	FALSE	7.71544728241286	8.18492077746896	7.78561743174764	7.16603787887836	7.46728733569	7.0189710732676	7.89532849720982	7.21743209594532	fibronectin leucine rich transmembrane protein 2	682	399558	0.679327424105815	6.59155050636672	19.6107976573126	0.002010649336864	0.032987031422542	FALSE	6.77249193424926	7.01869770359658	6.23987503128251	6.05407626235246	6.66033579958534	6.81717514581039	6.14697564681749	fibronectin leucine rich transmembrane protein 2	NA	399558	NA	NA	NA	NA	NA	NA	NA	NA	NA	NA	NA	NA	NA	4214.91069861607
ENSMUSG00000028646	Rragc	54170	-0.622347708403613	6.01599833279693	52.8306280370881	1.29E-04	0.012326878031042	FALSE	5.68541479947851	5.66747687472961	5.66291446532484	6.31037244234918	6.38113192238193	6.18326336666072	5.67193537984432	6.29158924379728	Ras-related GTP binding C	122	54170	-0.926658450871008	8.26195906791344	54.0716270804615	6.58E-05	0.006036571832697	FALSE	7.88936196905263	7.89369757010242	8.65779069730917	8.82521165710319	7.66190452768295	7.81498802227933	8.74150117720618	Ras-related GTP binding C	117	54170	-1.05011289196896	8.43214612537385	64.0879055542104	9.46E-05	0.009042316912738	FALSE	7.85604116780573	7.77214686847259	8.74642536661082	8.97117384397593	7.81409401813916	8.85879960529338	Ras-related GTP binding C	1021.68495058635
ENSMUSG00000049686	Orai1	109305	1.09260942452033	3.26534329615266	23.6926222333625	0.001567392924072	0.027114397688918	FALSE	3.1416888894568	3.92562747897783	3.91961080616113	2.65229312248532	2.64673401080569	2.55807261682213	3.66230905819859	2.61903325003771	ORAI calcium release-activated calcium modulator 1	96	109305	1.33522023653421	6.56185593908253	60.6964218047901	4.30E-05	0.005016344748487	FALSE	6.74490203751852	6.88388366165672	5.58545509251187	5.68007954456752	7.2068975873727	6.94522776218265	5.6327673185397	ORAI calcium release-activated calcium modulator 1	167	109305	1.18239457042457	6.19957561665639	52.8962130769633	1.73E-04	0.011392042051955	FALSE	6.4878324799029	6.83131915156721	5.49243785955908	5.50024440826448	6.65957581573506	5.49634113391178	ORAI calcium release-activated calcium modulator 1	NA
ENSMUSG00000026726	Cubn	65969	-1.4137403939825	1.03729718257839	23.3040408878724	0.00164431647647	0.02759036151421	FALSE	0.248453744073052	-0.200468412301586	0.471979529552969	1.27663675546882	1.81473825947021	1.59401190348676	0.173321620441479	1.56179563947526	cubilin (intrinsic factor-cobalamin receptor)	NA	NA	NA	NA	NA	NA	NA	NA	NA	NA	NA	NA	NA	NA	NA	NA	NA	65969	NA	NA	NA	NA	NA	NA	NA	NA	NA	NA	NA	NA	NA	NA
ENSMUSG00000038936	Sccpdh	109232	0.721864915681585	6.6522565543299	63.1769821866943	7.16E-05	0.01016511822475	FALSE	6.85663898160636	7.07362063122755	6.96622917192551	6.24979289408658	6.31245880876579	6.17466487625033	6.96549626158647	6.2456388597009	saccharopine dehydrogenase (putative)	NA	NA	NA	NA	NA	NA	NA	NA	NA	NA	NA	NA	NA	NA	NA	NA	NA	109232	NA	NA	NA	NA	NA	NA	NA	NA	NA	NA	NA	NA	NA	742.644798464692
ENSMUSG00000072825	Cep170b	217882	1.39052195638195	5.66645958007251	44.7181830203913	2.23E-04	0.013793718628104	FALSE	5.63695569639891	6.45094413363972	6.37837197967	4.73043022370468	4.79499971921679	4.90052221142334	6.15542393656954	4.80865071811494	centrosomal protein 170B	297	217882	0.888264903923844	6.26745961610804	33.2185000294213	3.68E-04	0.013858933127769	FALSE	6.74073851320105	6.38245879131972	5.63079099466821	5.72370257180075	6.52978626761458	6.55099452404512	5.67724678323448	centrosomal protein 170B	468	217882	0.76661955917786	6.38302130866878	30.3204400151658	9.24E-04	0.022060713808452	FALSE	6.63549170086149	6.78863480177572	5.87626474549341	6.02435964719771	6.71206325131861	5.95031219634556	centrosomal protein 170B	NA
ENSMUSG00000110444	Gm10033	378466	-0.727741549156232	3.06818684707294	15.4060975831023	0.005147026685274	0.048309734119002	FALSE	2.76052870150332	2.41039814622086	2.78862461538551	3.17022084956485	3.63820209863404	3.31150058727536	2.65318382103656	3.37330784515808	predicted gene 10033	NA	NA	NA	NA	NA	NA	NA	NA	NA	NA	NA	NA	NA	NA	NA	NA	NA	378466	NA	NA	NA	NA	NA	NA	NA	NA	NA	NA	NA	NA	NA	129.941899857585
ENSMUSG00000027933	Ints3	229543	-0.709949760514563	6.50159312575279	41.9451251770481	2.73E-04	0.014378770867501	FALSE	6.01281391526872	6.20466707744146	6.08712820073639	6.62241417328876	6.95115377817011	6.84723827343647	6.10153639781552	6.80693540829845	integrator complex subunit 3	NA	NA	NA	NA	NA	NA	NA	NA	NA	NA	NA	NA	NA	NA	NA	NA	294	229543	-0.959119105047724	6.10020047091124	39.475210338932	4.24E-04	0.016127529754117	FALSE	5.61468271743402	5.47682318445913	6.3698990414044	6.61750133726493	5.54575295094658	6.49370018933466	integrator complex subunit 3	1489.32744969059
ENSMUSG00000032393	Dpp8	74388	-0.659052306449702	7.54565860728217	54.4079364122657	1.18E-04	0.011884623835444	FALSE	7.2362417091463	7.20380506057994	7.09308087420059	7.73050346275114	7.89228539150261	7.88511310853918	7.17770921464228	7.83596732093098	dipeptidylpeptidase 8	399	74388	-0.72927838089063	6.64288190151766	28.2315774657074	6.34E-04	0.017761730053254	FALSE	6.36451928022283	6.4088139423951	7.11869519352898	6.94202917703618	6.1363319940991	6.30322173890568	7.03036218528258	dipeptidylpeptidase 8	322	74388	-0.900015364064472	6.22662848272594	37.3232437061561	5.01E-04	0.017396253909796	FALSE	5.68952728055064	5.73303143222142	6.47423170275636	6.72572626332585	5.71127935638603	6.5999789830411	dipeptidylpeptidase 8	3284.29099028468
ENSMUSG00000069769	Msi2	76626	0.600482985506222	7.51191139916786	42.3582943974773	2.65E-04	0.014218103583792	FALSE	7.79716319894793	7.65782746415359	7.87941275230048	7.25503036082529	7.13278692323556	7.15117725477717	7.77813447180067	7.17966484627934	musashi RNA-binding protein 2	778	76626	0.656817126284713	5.07799769886169	17.5088037909212	0.002820130659439	0.040558408674113	FALSE	5.39579891395334	5.22143760271659	4.59195899300026	4.72143594485765	5.28461189385744	5.30061613684246	4.65669746892895	musashi RNA-binding protein 2	NA	76626	NA	NA	NA	NA	NA	NA	NA	NA	NA	NA	NA	NA	NA	NA
ENSMUSG00000037190	Cyb561d2	56368	0.719685441549333	2.72770271614571	15.5932586849	0.004986864060679	0.047347951678044	FALSE	2.95934738933943	3.14337945118259	3.00840317175449	2.25472028234138	2.58983920905705	2.08342811461578	3.03704333742551	2.30932920200473	cytochrome b-561 domain containing 2	NA	NA	NA	NA	NA	NA	NA	NA	NA	NA	NA	NA	NA	NA	NA	NA	NA	56368	NA	NA	NA	NA	NA	NA	NA	NA	NA	NA	NA	NA	NA	NA
ENSMUSG00000053113	Socs3	12702	-1.02087503731927	2.65473618731781	34.7191447575858	4.96E-04	0.017252177146963	FALSE	2.18302291223194	1.99215602806076	2.00953892995372	2.88424149743695	3.28295752971031	3.0357481455645	2.06157262341547	3.06764905757059	suppressor of cytokine signaling 3	231	12702	-1.02967045109858	4.70256757920303	38.2285754902165	2.27E-04	0.010955281118442	FALSE	4.21796762451633	4.04438441917438	5.2990663608891	5.13560820765167	4.36120507619656	4.20785237329576	5.21733728427039	suppressor of cytokine signaling 3	NA	12702	NA	NA	NA	NA	NA	NA	NA	NA	NA	NA	NA	NA	NA	171.165687187844
ENSMUSG00000041035	Dpcd	226162	0.587896958137441	5.11975254123377	20.6767533304953	0.002313662081695	0.032485612646085	FALSE	5.14259431019179	5.59006761149842	5.38234957516684	4.77513395904753	4.88576989640615	4.72319331718579	5.37167049895235	4.79469905754649	deleted in primary ciliary dyskinesia	NA	NA	NA	NA	NA	NA	NA	NA	NA	NA	NA	NA	NA	NA	NA	NA	NA	226162	NA	NA	NA	NA	NA	NA	NA	NA	NA	NA	NA	NA	NA	231.970506403197
ENSMUSG00000020629	Adi1	104923	-0.931665792749423	5.0561040071145	39.5438644034023	3.30E-04	0.015331439046833	FALSE	4.64839772132157	4.40502256861975	4.48945264703413	5.25709878768293	5.72792233131325	5.31192088064223	4.51429097899182	5.43231399987947	acireductone dioxygenase 1	394	104923	-1.01896419115642	7.42945119711031	28.8619901813849	6.20E-04	0.017593995638817	FALSE	6.99924299586105	6.69123942086883	7.64284760701054	8.20465520382822	7.08611226704915	6.92553156125967	7.92375140541938	acireductone dioxygenase 1	NA	104923	NA	NA	NA	NA	NA	NA	NA	NA	NA	NA	NA	NA	NA	937.317757042748
ENSMUSG00000044501	Zfp758	224598	-0.681250034434609	2.86239695134896	19.3996006584556	0.002765195093657	0.035295897126629	FALSE	2.35703879554699	2.51799912905246	2.57420276772474	3.03430566238439	3.31841171675903	3.12246212049848	2.48308023077473	3.1583931665473	zinc finger protein 758	NA	NA	NA	NA	NA	NA	NA	NA	NA	NA	NA	NA	NA	NA	NA	NA	NA	224598	NA	NA	NA	NA	NA	NA	NA	NA	NA	NA	NA	NA	NA	NA
ENSMUSG00000030126	Tmcc1	330401	-0.788081864532465	5.60913875654043	33.230638738564	5.68E-04	0.017948929398906	FALSE	5.38133048006814	4.96201871564125	5.1137299992461	5.92226070395063	6.11153871184199	5.7989682973965	5.15235973165183	5.94425590439638	transmembrane and coiled coil domains 1	NA	NA	NA	NA	NA	NA	NA	NA	NA	NA	NA	NA	NA	NA	NA	NA	NA	330401	NA	NA	NA	NA	NA	NA	NA	NA	NA	NA	NA	NA	NA	872.435173501983
ENSMUSG00000019923	Zwint	52696	0.82155465804162	8.19762387649883	56.42299869066	1.04E-04	0.011482598382983	FALSE	8.35498687916009	8.72257545264622	8.55083052395259	7.74602632883691	7.73991452706119	7.70118551572817	8.5427976185863	7.72904212387542	ZW10 interactor	NA	NA	NA	NA	NA	NA	NA	NA	NA	NA	NA	NA	NA	NA	NA	NA	571	52696	0.677355834455646	7.54337571040112	26.5551694569959	0.001350814029387	0.02644791236337	FALSE	7.7346536687012	7.94159398123267	7.18453141386703	7.14806472964751	7.83812382496694	7.16629807175727	ZW10 interactor	1935.38197171223
ENSMUSG00000000934	Top1mt	72960	-0.642067319257889	2.98652294686598	18.5859156375262	0.003112436014848	0.037108037631277	FALSE	2.75057959270187	2.63256650190364	2.50880020550238	3.14063024279573	3.26287764755205	3.40094918997505	2.63064876670263	3.26815236010761	DNA topoisomerase 1, mitochondrial	NA	NA	NA	NA	NA	NA	NA	NA	NA	NA	NA	NA	NA	NA	NA	NA	NA	72960	NA	NA	NA	NA	NA	NA	NA	NA	NA	NA	NA	NA	NA	119.116613774623
ENSMUSG00000018593	Sparc	20692	-0.874404129790049	10.326138685586	32.3107498498504	6.20E-04	0.018382268999934	TRUE	10.1057365927106	9.59121486897184	9.72360316072247	10.7289821839584	10.8172457214908	10.5336010544376	9.80685154080164	10.6932763199622	secreted acidic cysteine rich glycoprotein	319	20692	-0.883121431040398	8.28082131641628	31.7694038695339	4.28E-04	0.014954913089124	TRUE	7.9537082938365	8.04276244550963	8.72638603307452	8.76026763954483	7.54136296193598	7.84594456709404	8.74332683630968	secreted acidic cysteine rich glycoprotein	223	20692	-0.826329653592225	8.05600391531337	45.5099246200347	2.75E-04	0.013773892193754	TRUE	7.62824381478792	7.54151535245572	8.47094096120032	8.34686869883385	7.58487958362182	8.40890483001708	secreted acidic cysteine rich glycoprotein	NA
ENSMUSG00000057156	Homez	239099	-0.68572030657652	3.17151727583747	18.3432079971379	0.003226654843525	0.037953511264927	FALSE	2.97652171130229	2.66570280873508	2.71469367296893	3.37650538311362	3.66904691488669	3.35512850741559	2.78563939766877	3.4668936018053	homeodomain leucine zipper-encoding gene	NA	NA	NA	NA	NA	NA	NA	NA	NA	NA	NA	NA	NA	NA	NA	NA	NA	239099	NA	NA	NA	NA	NA	NA	NA	NA	NA	NA	NA	NA	NA	NA
ENSMUSG00000051043	Gprc5c	70355	-0.610441877643808	5.48994438489636	20.7978291897128	0.00227589406978	0.032171089000778	FALSE	5.20949165645393	4.9959155128792	5.24233759601983	5.66304699410085	6.00011411774043	5.59270455791999	5.14924825511765	5.75195522325376	G protein-coupled receptor, family C, group 5, member C	NA	NA	NA	NA	NA	NA	NA	NA	NA	NA	NA	NA	NA	NA	NA	NA	NA	70355	NA	NA	NA	NA	NA	NA	NA	NA	NA	NA	NA	NA	NA	1195.02346786295
ENSMUSG00000039463	Slc9a8	77031	-0.681899375414441	4.71993769276834	22.7817802136268	0.001755443167729	0.028429136720833	FALSE	4.60626296131975	4.21663239185044	4.15649979805009	4.91278776858258	5.12814195828935	5.01374688213184	4.32646505040676	5.01822553633459	solute carrier family 9 (sodium/hydrogen exchanger), member 8	NA	NA	NA	NA	NA	NA	NA	NA	NA	NA	NA	NA	NA	NA	NA	NA	NA	77031	NA	NA	NA	NA	NA	NA	NA	NA	NA	NA	NA	NA	NA	NA
ENSMUSG00000024589	Nedd4l	83814	-0.626511178882253	5.38811056935176	41.4784609367365	2.83E-04	0.014480476406899	FALSE	5.09718986855075	5.02812436794157	4.99841577709144	5.58751187308735	5.81254984496543	5.59118501022244	5.04124333786125	5.66374890942508	neural precursor cell expressed, developmentally down-regulated gene 4-like	136	83814	-1.01346590369709	6.80648676105574	50.1329646046625	8.66E-05	0.007128339306757	FALSE	6.41516620303047	6.38406683913612	7.19160136593416	7.44667511174152	6.13389845954058	6.31104383390239	7.31913823883784	neural precursor cell expressed, developmentally down-regulated gene 4-like	415	83814	-1.21785859970123	6.64723994357946	32.3062124194907	7.68E-04	0.020713245990776	FALSE	6.15023127550973	5.64331895007845	6.91651800450587	7.31446787663717	5.89677511279409	7.11549294057152	neural precursor cell expressed, developmentally down-regulated gene 4-like	1280.85199745912
ENSMUSG00000024781	Lipa	16889	0.982387882755592	4.76915664956247	24.8291886001907	0.001367206077208	0.025155811646632	FALSE	4.71514556541364	5.30620506051752	5.41567105743094	4.24403719726558	3.97332316517356	4.34642107755787	5.14567389445403	4.18792714666567	lysosomal acid lipase A	NA	NA	NA	NA	NA	NA	NA	NA	NA	NA	NA	NA	NA	NA	NA	NA	NA	16889	NA	NA	NA	NA	NA	NA	NA	NA	NA	NA	NA	NA	NA	405.658928989995
ENSMUSG00000054814	Usp46	69727	0.637660204662093	6.53870833795431	28.5020718466888	9.08E-04	0.021278860800374	FALSE	6.59169108770271	6.96942087795838	6.87932717794471	6.24830726327106	6.24189228549049	6.05685421113148	6.81347971453527	6.18235125329768	ubiquitin specific peptidase 46	NA	NA	NA	NA	NA	NA	NA	NA	NA	NA	NA	NA	NA	NA	NA	NA	NA	69727	NA	NA	NA	NA	NA	NA	NA	NA	NA	NA	NA	NA	NA	1092.33986166863
ENSMUSG00000039316	Rftn1	76438	1.38244135230807	4.53789169460297	32.7264956671386	5.96E-04	0.018103923662304	FALSE	4.50781214317892	5.48392423836685	5.04795718301648	3.84074443538532	3.48714949093883	3.71463284873329	5.01323118818742	3.68084225835248	raftlin lipid raft linker 1	250	76438	1.29689507573703	4.96291239510545	36.8557868336207	2.58E-04	0.011528588808062	FALSE	5.25337185405616	5.12350621179668	3.92436655042323	4.22176270824582	5.61793520635611	5.33160442406965	4.07306462933452	raftlin lipid raft linker 1	NA	76438	NA	NA	NA	NA	NA	NA	NA	NA	NA	NA	NA	NA	NA	130.050926106941
ENSMUSG00000033379	Atp6v0b	114143	0.918317253123533	6.16191119953851	34.7577658708068	4.95E-04	0.017242669246899	FALSE	6.20857614995445	6.6882774383463	6.69710559153962	5.76422710627642	5.66886825372748	5.44153216247628	6.53131972661346	5.62487584082673	ATPase, H+ transporting, lysosomal V0 subunit B	565	114143	0.719805805489931	8.15406852083939	22.7288217333505	0.001274995415794	0.025249422490839	FALSE	8.23208720631728	8.58699798711332	7.54084786980145	7.81079366590561	8.35888150643841	8.392655566623	7.67582076785353	ATPase, H+ transporting, lysosomal V0 subunit B	NA	114143	NA	NA	NA	NA	NA	NA	NA	NA	NA	NA	NA	NA	NA	620.034518618129
ENSMUSG00000000278	Scpep1	74617	0.822576018168858	5.20596578441285	25.4161201412714	0.001276535992058	0.024291330918279	FALSE	5.36267310114222	5.68893403086355	5.6045100140723	4.44070229427002	4.69513887491361	5.01714586385801	5.55203904869269	4.71766234434721	serine carboxypeptidase 1	NA	NA	NA	NA	NA	NA	NA	NA	NA	NA	NA	NA	NA	NA	NA	NA	NA	74617	NA	NA	NA	NA	NA	NA	NA	NA	NA	NA	NA	NA	NA	NA
ENSMUSG00000054889	Dsp	109620	5.46052809881127	4.21402272803335	334.892298737895	2.04E-07	0.002950553002468	FALSE	4.55859014479745	5.50041778416915	5.31035507845752	-0.097574277707411	-0.421729258059717	-0.135136706773228	5.12312100247471	-0.218146747513452	desmoplakin	NA	NA	NA	NA	NA	NA	NA	NA	NA	NA	NA	NA	NA	NA	NA	NA	NA	109620	NA	NA	NA	NA	NA	NA	NA	NA	NA	NA	NA	NA	NA	NA
ENSMUSG00000025199	Chuk	12675	0.609084297912725	5.33905536710843	42.7790859982874	2.57E-04	0.014209557068581	FALSE	5.4922115714748	5.72475054294122	5.60691619859537	4.98354632151752	4.97857195773111	5.04516354448612	5.60795943767047	5.00242727457825	conserved helix-loop-helix ubiquitous kinase	NA	NA	NA	NA	NA	NA	NA	NA	NA	NA	NA	NA	NA	NA	NA	NA	NA	12675	NA	NA	NA	NA	NA	NA	NA	NA	NA	NA	NA	NA	NA	NA
ENSMUSG00000019302	Atp6v0a1	11975	0.707766536486102	5.81583852841012	28.2238266765996	9.35E-04	0.021307451199716	FALSE	5.95982644941343	6.28340511779595	6.11740030289602	5.49700061337108	5.17724598809937	5.55500698222575	6.12021062336847	5.4097511945654	ATPase, H+ transporting, lysosomal V0 subunit A1	273	11975	0.931569432709376	4.8124473572409	34.8998539333802	3.11E-04	0.012734666952478	FALSE	5.1039687677576	5.10911099318507	4.27585502037837	4.12216191569449	5.12045473001772	5.11117816365346	4.19900846803643	ATPase, H+ transporting, lysosomal V0 subunit A1	NA	11975	NA	NA	NA	NA	NA	NA	NA	NA	NA	NA	NA	NA	NA	NA
ENSMUSG00000010609	Psen2	19165	0.714473675047954	3.83160876712911	22.5421827714375	0.001809622996576	0.02872751676891	FALSE	3.94193100863476	4.28524999381864	4.18093042198508	3.601073143287	3.2176927899578	3.44871947224072	4.13603714147949	3.42249513516184	presenilin 2	NA	NA	NA	NA	NA	NA	NA	NA	NA	NA	NA	NA	NA	NA	NA	NA	NA	19165	NA	NA	NA	NA	NA	NA	NA	NA	NA	NA	NA	NA	NA	NA
ENSMUSG00000054027	Nt5dc3	103466	1.50644639716777	3.78303686799084	40.8175177711766	2.98E-04	0.014771134439422	FALSE	3.83770627274524	4.76313762150601	4.28376637050667	2.93437525339217	2.90174505671931	2.68316361983508	4.29487008825264	2.83976130998218	5'-nucleotidase domain containing 3	NA	NA	NA	NA	NA	NA	NA	NA	NA	NA	NA	NA	NA	NA	NA	NA	NA	103466	NA	NA	NA	NA	NA	NA	NA	NA	NA	NA	NA	NA	NA	NA
ENSMUSG00000037685	Atp8a1	11980	1.54366561791678	7.44923803908674	102.979519156547	1.35E-05	0.01016511822475	FALSE	7.72627548872852	8.22139491541957	8.07881686924987	6.29270441323574	6.49482593622215	6.63319485061225	8.00882909113265	6.47357506669005	ATPase, aminophospholipid transporter (APLT), class I, type 8A, member 1	NA	NA	NA	NA	NA	NA	NA	NA	NA	NA	NA	NA	NA	NA	NA	NA	NA	11980	NA	NA	NA	NA	NA	NA	NA	NA	NA	NA	NA	NA	NA	2737.8554964837
ENSMUSG00000059182	Skap2	54353	-1.07020389340211	4.29205021888646	21.3631699874808	0.002109577718356	0.030692870183965	FALSE	4.15114329691515	3.34093928648925	3.33881574820736	4.59204647517306	4.77245152915425	4.81588226146846	3.61029944387058	4.72679342193192	src family associated phosphoprotein 2	229	54353	-1.60147014182993	6.52204717421728	41.3595083232226	2.25E-04	0.010955281118442	FALSE	5.92818851374179	5.86788917374198	7.43543456491362	7.06167071804918	5.06506050370729	5.62037939706368	7.2485526414814	src family associated phosphoprotein 2	158	54353	-1.43562702046285	7.08230377196146	54.5884716056088	1.57E-04	0.011095636624363	FALSE	6.43031347108698	5.9208900768202	7.73984516336434	7.50404704268318	6.17560177395359	7.62194610302376	src family associated phosphoprotein 2	178.184462829129
ENSMUSG00000035498	Cdcp1	109332	-1.43705346440114	2.47884589636181	33.287700997558	5.65E-04	0.017907858836271	FALSE	1.75564270318692	1.50905847538362	1.53082460836074	2.50746051341193	3.3681324705289	3.07541561578406	1.59850859564376	2.98366953324163	CUB domain containing protein 1	NA	NA	NA	NA	NA	NA	NA	NA	NA	NA	NA	NA	NA	NA	NA	NA	NA	109332	NA	NA	NA	NA	NA	NA	NA	NA	NA	NA	NA	NA	NA	107.369858622262
ENSMUSG00000035834	Polr3g	67486	0.709522143685419	4.85191260619994	22.3233010320612	0.001860992314378	0.02903308613865	FALSE	4.91209814869994	5.39427344792643	5.14055114951137	4.51011686174764	4.57487652947439	4.25916630774573	5.14897424871258	4.44805323298925	polymerase (RNA) III (DNA directed) polypeptide G	NA	NA	NA	NA	NA	NA	NA	NA	NA	NA	NA	NA	NA	NA	NA	NA	NA	67486	NA	NA	NA	NA	NA	NA	NA	NA	NA	NA	NA	NA	NA	270.028843186442
ENSMUSG00000042726	Trafd1	231712	-1.70517321232267	6.61131946705952	34.1069744192444	6.04E-04	0.018237913717254	FALSE	6.01697001951288	5.04800795848505	5.32138596711202	6.74616635780088	7.33865701045153	7.48951962368313	5.46212131503665	7.19144766397852	TRAF type zinc finger domain containing 1	24	231712	-1.79798742423852	5.80693419255854	115.593894775143	3.70E-06	0.00172576036216	FALSE	4.90022759760464	5.01090483609561	6.5625688127474	6.6467952787044	4.53131879680069	4.81415041016698	6.6046820457259	TRAF type zinc finger domain containing 1	87	231712	-2.14805906309024	6.47586769939843	73.4666970242957	6.12E-05	0.007692426894927	FALSE	5.287100480311	4.763728108961	6.87257165210781	7.43187510601624	5.025414294636	7.15222337906202	TRAF type zinc finger domain containing 1	1027.43816459846
ENSMUSG00000027227	Sord	20322	-0.81503513628857	4.66921842749728	33.3286138516671	5.63E-04	0.017907858836271	TRUE	4.36839009447852	4.32134629446119	3.88235574021774	5.00833351534133	5.01384312848279	5.03737328401342	4.19069737638582	5.01984997594585	sorbitol dehydrogenase	157	20322	-1.09205834937797	4.87551719802103	46.514403371055	1.13E-04	0.008086354471976	TRUE	4.32418370618151	4.4299613138347	5.28665599024808	5.54263974587459	4.29179183041866	4.34864561681162	5.41464786806133	sorbitol dehydrogenase	302	20322	-1.0916678704715	5.1240642795272	38.6376155203601	4.52E-04	0.01670906029298	TRUE	4.62189191914802	4.34347979724325	5.46784508702118	5.65361327576598	4.48268585819564	5.56072918139358	sorbitol dehydrogenase	281.09675196518
ENSMUSG00000027495	Fam210b	67017	-1.53802047426939	5.0275956255208	15.7342131326449	0.005286471328048	0.049039735950111	FALSE	4.76170779946409	3.00597028484969	3.91767381396998	5.6261550787486	5.60808943529701	5.56665202462477	3.89511729942792	5.60029884622346	family with sequence similarity 210, member B	NA	NA	NA	NA	NA	NA	NA	NA	NA	NA	NA	NA	NA	NA	NA	NA	334	67017	-1.61474309912638	4.66292356859606	36.8485431159704	5.21E-04	0.017396253909796	FALSE	4.00762577630777	3.23266714942737	5.13240705981291	5.35110335043127	3.62014646286757	5.24175520512209	family with sequence similarity 210, member B	668.720497509042
ENSMUSG00000074457	S100a16	67860	0.850055130555869	4.83131014078337	61.1179711955325	7.99E-05	0.01016511822475	FALSE	5.0644341376517	5.34471316319166	5.15706463644928	4.42675970431728	4.27747393224067	4.32646767949762	5.18873731243088	4.34356710535186	S100 calcium binding protein A16	NA	NA	NA	NA	NA	NA	NA	NA	NA	NA	NA	NA	NA	NA	NA	NA	NA	67860	NA	NA	NA	NA	NA	NA	NA	NA	NA	NA	NA	NA	NA	199.357087912588
ENSMUSG00000028919	Arhgef19	213649	-0.720882075715127	4.87348268046614	63.3760800892861	7.08E-05	0.01016511822475	FALSE	4.39418151430227	4.51690699960654	4.49465947129479	5.17189935016699	5.14140064666022	5.25259846561301	4.46858266173453	5.18863282081341	Rho guanine nucleotide exchange factor (GEF) 19	NA	NA	NA	NA	NA	NA	NA	NA	NA	NA	NA	NA	NA	NA	NA	NA	722	213649	-0.724355573914214	5.24448148628268	22.4318545485476	0.002161478114512	0.033483376047417	FALSE	4.77516219403532	4.90750539178468	5.60873116724528	5.5058688723756	4.84133379291	5.55730001981044	Rho guanine nucleotide exchange factor (GEF) 19	403.828524408906
ENSMUSG00000031845	Bco1	63857	-0.828029917351072	2.73829973789216	16.2560091591421	0.004468380012027	0.044628253959898	FALSE	2.03513705763932	2.48655300652127	2.25634170986941	2.81634927061273	3.35680960036911	3.05792013878326	2.25934392467667	3.07702633658837	beta-carotene oxygenase 1	NA	NA	NA	NA	NA	NA	NA	NA	NA	NA	NA	NA	NA	NA	NA	NA	NA	63857	NA	NA	NA	NA	NA	NA	NA	NA	NA	NA	NA	NA	NA	64.7988033979229
ENSMUSG00000010751	Tnfrsf22	79202	-0.634387539682997	3.97339524726614	28.5883981671659	8.99E-04	0.021207297109108	FALSE	3.68675126475228	3.63906241644593	3.54108686329673	4.28711771988063	4.36861225466343	4.09945527637357	3.62230018149831	4.25172841697254	tumor necrosis factor receptor superfamily, member 22	NA	NA	NA	NA	NA	NA	NA	NA	NA	NA	NA	NA	NA	NA	NA	NA	NA	79202	NA	NA	NA	NA	NA	NA	NA	NA	NA	NA	NA	NA	NA	328.085100896077
ENSMUSG00000054484	Tmem62	96957	0.899569603440024	3.99824626313603	21.7271133983775	0.002010645345875	0.030132593774139	FALSE	3.93535851518922	4.61711000546198	4.49075611590186	3.58860374145535	3.29882260758962	3.53660708630964	4.34774154551769	3.47467781178487	transmembrane protein 62	335	96957	0.774722418631828	5.54671648971177	30.9470533315625	4.67E-04	0.015572702328235	FALSE	5.79317879052124	5.80044714978894	5.04549307000231	5.03807538886471	5.82390626631304	5.80584406887441	5.04178422943351	transmembrane protein 62	856	96957	0.628821541282234	5.55849861387739	19.7731888609887	0.003039909066692	0.03973544690096	FALSE	5.8814864535405	5.79006224240887	5.21452469668926	5.21351297465445	5.83577434797468	5.21401883567186	transmembrane protein 62	171.585399807403
ENSMUSG00000085169	Gm10785	100038392	-1.75871150356256	1.38674615142594	26.5906561906913	0.001116916778388	0.022652523575449	FALSE	0.663377568586216	0.077947836748753	0.05913758707809	1.36702473938082	2.19135227182114	2.31462791305775	0.26682099747102	1.95766830808657	predicted gene 10785	NA	NA	NA	NA	NA	NA	NA	NA	NA	NA	NA	NA	NA	NA	NA	NA	NA	100038392	NA	NA	NA	NA	NA	NA	NA	NA	NA	NA	NA	NA	NA	51.4247380934063
ENSMUSG00000037151	Lrrc20	216011	-0.953202088750628	5.15437232781602	48.8022798538461	1.68E-04	0.01237987149345	FALSE	4.77281010039665	4.49863290935403	4.5178603908289	5.43392372549873	5.7797161604413	5.41772544909232	4.59643446685986	5.54378844501078	leucine rich repeat containing 20	249	216011	-0.912481073945518	5.36288597938723	36.8571884469826	2.58E-04	0.011528588808062	FALSE	4.97376938251864	5.0444926607176	5.8524470095513	5.81446771083089	4.76985235284772	4.92937146536132	5.83345736019109	leucine rich repeat containing 20	NA	216011	NA	NA	NA	NA	NA	NA	NA	NA	NA	NA	NA	NA	NA	491.191714148404
ENSMUSG00000036091	Hyal3	109685	-1.65426862452802	2.30581744362056	71.3293071783749	4.76E-05	0.01016511822475	FALSE	1.34397076616126	1.10193108810183	1.3587591488433	2.99232296164666	3.04971967510248	2.65434888830879	1.2682203343688	2.89879717501931	hyaluronoglucosaminidase 3	NA	NA	NA	NA	NA	NA	NA	NA	NA	NA	NA	NA	NA	NA	NA	NA	NA	109685	NA	NA	NA	NA	NA	NA	NA	NA	NA	NA	NA	NA	NA	73.548306217641
ENSMUSG00000039033	Tasp1	75812	-0.791729600929693	4.45109067418484	20.5793194108029	0.00234463653745	0.032666795380161	FALSE	3.96362555518663	4.10026058367349	3.94074782423625	4.38229980944758	4.86859860082787	5.04959630775586	4.00154465436546	4.7668315726771	taspase, threonine aspartase 1	NA	NA	NA	NA	NA	NA	NA	NA	NA	NA	NA	NA	NA	NA	NA	NA	NA	75812	NA	NA	NA	NA	NA	NA	NA	NA	NA	NA	NA	NA	NA	401.373360273028
ENSMUSG00000029185	Fam114a1	68303	0.651510249981965	6.37547305507145	19.4151239083102	0.002759063281084	0.035295897126629	FALSE	6.66171520918341	6.89002594388492	6.40038595087599	6.12582693851219	5.80075990893134	6.09166093798223	6.65070903464811	6.00608259514192	family with sequence similarity 114, member A1	NA	NA	NA	NA	NA	NA	NA	NA	NA	NA	NA	NA	NA	NA	NA	NA	NA	68303	NA	NA	NA	NA	NA	NA	NA	NA	NA	NA	NA	NA	NA	498.182791840437
ENSMUSG00000021288	Klc1	16593	0.723737729915969	8.25532452595909	32.3574913931024	6.17E-04	0.01836109799562	TRUE	8.39185895575238	8.63893548881989	8.66996633122943	7.63444467236566	8.00295665895626	7.88418272248848	8.56692025860056	7.8405280179368	kinesin light chain 1	432	16593	1.40488242076325	7.0966595005589	28.4938311428987	7.61E-04	0.019692506194226	TRUE	7.70992129862012	7.76785676233026	6.16931223761171	6.0494865080914	6.89193018727469	7.45656941607502	6.10939937285155	kinesin light chain 1	48	16593	1.38318724305529	6.88790247813719	107.043429731431	1.80E-05	0.004086239973162	TRUE	7.33617558915197	7.49497088262211	6.07780714355121	6.00354013660822	7.41557323588704	6.04067364007972	kinesin light chain 1	2342.81118866113
ENSMUSG00000030307	Slc6a11	243616	-1.15017022112567	2.88854272583106	27.4450018877249	0.001016510489038	0.021828255485236	FALSE	2.62550972834414	1.90762029267624	1.98754755585481	3.32857067927406	3.31451511584047	3.41131967721024	2.17355919229173	3.35146849077493	solute carrier family 6 (neurotransmitter transporter, GABA), member 11	NA	NA	NA	NA	NA	NA	NA	NA	NA	NA	NA	NA	NA	NA	NA	NA	NA	243616	NA	NA	NA	NA	NA	NA	NA	NA	NA	NA	NA	NA	NA	217.578319308244
ENSMUSG00000003380	Rabac1	14470	0.626272255036564	5.59524046040336	44.6855568107436	2.23E-04	0.013793718628104	FALSE	5.73608553051245	5.953284040554	5.92350772216371	5.2059730726861	5.30646052066751	5.23129436998712	5.87095909774339	5.24790932111358	Rab acceptor 1 (prenylated)	197	14470	1.07096885928962	8.42006896552028	41.319779258043	1.73E-04	0.009760206534559	FALSE	8.55202107216648	8.65542954236762	7.77706954143234	7.59728766051318	9.02534518183251	8.74426526545554	7.68717860097276	Rab acceptor 1 (prenylated)	NA	14470	NA	NA	NA	NA	NA	NA	NA	NA	NA	NA	NA	NA	NA	372.069526442091
ENSMUSG00000037824	Tspan14	52588	-0.586939532687466	6.29269362084441	27.9732233475529	9.60E-04	0.021329546189699	FALSE	6.00132250544045	5.85255934885344	6.04870426752314	6.44529362580181	6.7411387887672	6.46377037626026	5.96752870727234	6.55006759694309	tetraspanin 14	539	52588	-0.797815648981222	8.47802207031331	23.2158068678863	0.001192606882147	0.024757102790993	FALSE	8.32289531783351	8.1445132153427	8.77206915108181	9.0210607349948	7.80076005904039	8.08938953073887	8.89656494303831	tetraspanin 14	290	52588	-0.84122561214403	8.36474644719377	39.7449728446737	4.15E-04	0.016018064720358	FALSE	7.91889575888112	7.84934523799223	8.59501802217391	8.84317240273446	7.88412049843667	8.71909521245419	tetraspanin 14	1387.98404644946
ENSMUSG00000060429	Sntb1	20649	0.792583680642787	7.20110756414898	40.2798796239037	3.11E-04	0.015046552640258	FALSE	7.38172369137194	7.73526273117832	7.49023734110908	6.85168247357277	6.81367361722707	6.57249795235752	7.53574125455311	6.74595134771912	syntrophin, basic 1	NA	NA	NA	NA	NA	NA	NA	NA	NA	NA	NA	NA	NA	NA	NA	NA	NA	20649	NA	NA	NA	NA	NA	NA	NA	NA	NA	NA	NA	NA	NA	808.410234784606
ENSMUSG00000021518	Ptdss1	19210	0.885971726860791	6.11990959763788	31.6336558184946	6.61E-04	0.018940723973851	FALSE	6.09914348441633	6.70032080191758	6.61640782452508	5.67710198491784	5.57508441327613	5.57590085161779	6.47195737028633	5.60936241660392	phosphatidylserine synthase 1	NA	NA	NA	NA	NA	NA	NA	NA	NA	NA	NA	NA	NA	NA	NA	NA	NA	19210	NA	NA	NA	NA	NA	NA	NA	NA	NA	NA	NA	NA	NA	724.291285348221
ENSMUSG00000020696	Rffl	67338	-1.54354165251254	3.56414253160242	27.3296357134548	0.001029378387563	0.021828255485236	FALSE	2.85641900285769	2.38788027559116	2.52415840236749	3.36558404572894	4.45963610836873	4.36076124249326	2.58948589360545	4.06199379886364	ring finger and FYVE like domain containing protein	NA	NA	NA	NA	NA	NA	NA	NA	NA	NA	NA	NA	NA	NA	NA	NA	NA	67338	NA	NA	NA	NA	NA	NA	NA	NA	NA	NA	NA	NA	NA	NA
ENSMUSG00000042659	Arrdc4	66412	-1.82653757634153	4.6417237637116	66.1073416945057	6.15E-05	0.01016511822475	FALSE	3.7228194837898	3.23453815370791	3.38441023636239	4.83442385962707	5.27472429758875	5.63240021766993	3.44725595795337	5.24718279162858	arrestin domain containing 4	620	66412	-0.792665575188088	6.37768622132144	21.0857591054811	0.001610716725399	0.029068241033053	FALSE	6.0183160315188	6.23402762597275	6.65458352477434	6.92745152735226	5.73475365182946	5.99569910310701	6.7910175260633	arrestin domain containing 4	346	66412	-0.9535743233291	7.27653268593409	35.9460006849041	5.61E-04	0.018119668835132	FALSE	6.58056320017518	6.85466969504546	7.53491945311806	7.80253949720604	6.71761644761032	7.66872947516205	arrestin domain containing 4	485.510280104169
ENSMUSG00000020674	Pxdn	69675	-0.666655914027303	8.53490726199463	19.3540598210808	0.002783284543199	0.03537070392244	TRUE	8.40678350375806	7.89374153783285	8.14447111830611	8.88150614386563	8.95786465247856	8.63092774445461	8.14833205329901	8.82343284693293	peroxidasin	202	69675	-1.10764861857058	4.70336534189089	41.0129498357395	1.77E-04	0.009826572069945	TRUE	4.34030507644603	4.21047719867517	5.20593302233588	5.29867643864298	3.9299331827102	4.1602384859438	5.25230473048943	peroxidasin	NA	69675	NA	NA	NA	NA	NA	NA	NA	NA	NA	NA	NA	NA	NA	9084.19977042895
ENSMUSG00000051185	Fam174a	67698	0.73158619500495	3.84520817108511	20.2677676827711	0.002447291171773	0.033452481026638	FALSE	3.80923185717627	4.36234798773117	4.25950129034889	3.3909397378381	3.50435557691733	3.40441430853522	4.14369371175211	3.43323654109688	family with sequence similarity 174, member A	NA	NA	NA	NA	NA	NA	NA	NA	NA	NA	NA	NA	NA	NA	NA	NA	NA	67698	NA	NA	NA	NA	NA	NA	NA	NA	NA	NA	NA	NA	NA	NA
ENSMUSG00000024725	Ostf1	20409	0.809773585628722	4.36050302606998	56.199408044999	1.06E-04	0.011482598382983	FALSE	4.58682338132801	4.84083616607809	4.68432722509267	3.9024956503437	3.94083117760504	3.85546989640686	4.70399559083292	3.89959890811853	osteoclast stimulating factor 1	338	20409	0.783283861624094	6.73465223658421	30.8224792022748	4.74E-04	0.0156795365603	FALSE	6.89818990902901	6.90457177714695	6.26079034859061	6.17654408675843	7.17367366787069	6.99214511801555	6.21866721767452	osteoclast stimulating factor 1	185	20409	1.01103716921238	6.49242507987758	49.8856545218851	2.07E-04	0.012540425145906	FALSE	6.83184617151805	6.98227297828915	5.8001624680111	6.00065310915394	6.9070595749036	5.90040778858252	osteoclast stimulating factor 1	NA
ENSMUSG00000039474	Wfs1	22393	1.42130056358034	5.52132735547609	74.775031463992	4.06E-05	0.01016511822475	TRUE	5.76417243328557	6.27882304566359	6.09828761014692	4.80911973766191	4.39468313928174	4.69375949883678	6.04709436303202	4.63252079192681	wolframin ER transmembrane glycoprotein	193	22393	1.2606480705072	5.77468642704636	41.7864635480475	1.66E-04	0.009568113566413	TRUE	5.89784733086799	6.09301360681361	4.81037739857082	5.00309821383921	6.42178341133007	6.13754811633722	4.90673780620501	wolframin ER transmembrane glycoprotein	128	22393	1.16663472073649	5.92853438153201	61.4837836813432	1.08E-04	0.009424955820595	TRUE	6.31819827745088	6.46528489882609	5.14280158161837	5.3258874923637	6.39174158813849	5.23434453699103	wolframin ER transmembrane glycoprotein	NA
ENSMUSG00000015149	Sirt2	64383	-0.840461486864325	6.80756053594367	59.6448642986139	8.67E-05	0.010806266127932	FALSE	6.51258549164285	6.25646886184844	6.19301780661483	7.08651628779939	7.16127067976357	7.24982150320965	6.32069072003537	7.16586949025753	sirtuin 2	369	64383	-0.930884807385259	6.88651622808927	29.427637817523	5.53E-04	0.016695545795309	FALSE	6.49495284410772	6.6512902288644	7.22568766929029	7.49983299913599	6.1345381128494	6.4269270619405	7.36276033421314	sirtuin 2	281	64383	-0.808311123239588	6.85358386120523	40.7057344546771	3.86E-04	0.015381557588712	FALSE	6.42295963346359	6.36824405011036	7.14801433699671	7.25129482920632	6.39560184178698	7.19965458310152	sirtuin 2	1185.32392912228
ENSMUSG00000026393	Nek7	59125	0.751696924794095	6.69866701293272	24.2705427908352	0.00146125614479	0.026261654686072	FALSE	6.74769360804194	7.22777635071436	7.06141164409508	6.25127699663132	6.47226808020884	6.07218558465261	7.01229386761713	6.26524355383092	NIMA (never in mitosis gene a)-related expressed kinase 7	NA	NA	NA	NA	NA	NA	NA	NA	NA	NA	NA	NA	NA	NA	NA	NA	NA	59125	NA	NA	NA	NA	NA	NA	NA	NA	NA	NA	NA	NA	NA	1311.44660336687
ENSMUSG00000038280	Ostm1	14628	0.860700884306011	4.38617349116759	35.4555872424597	4.65E-04	0.01672334456204	FALSE	4.50485584854849	4.94573076946331	4.77056232119095	4.01859307571167	3.91017486284151	3.73679244943733	4.74038297973425	3.88852012933017	osteopetrosis associated transmembrane protein 1	497	14628	0.654728265938813	7.1029201182945	24.2876496241738	0.001033367871968	0.023163405949735	FALSE	7.17769842692752	7.34110773246043	6.71392934865849	6.64069658663393	7.45649198590524	7.3250993817644	6.67731296764621	osteopetrosis associated transmembrane protein 1	663	14628	0.73778049556587	7.00892011806944	23.9729339200866	0.001799535723653	0.030313663532948	FALSE	7.17371759509499	7.4706515270628	6.6613944458927	6.52576837538611	7.3221845610789	6.59358141063941	osteopetrosis associated transmembrane protein 1	NA
ENSMUSG00000023235	Ccl25	20300	-0.59961926853208	3.29421594875462	21.4654100561434	0.002081170944837	0.0305302091953	FALSE	3.01026891597157	3.00597028484969	2.87899915023369	3.45416462535003	3.55146875299808	3.67501517149882	2.96507945035165	3.56021618328231	chemokine (C-C motif) ligand 25	NA	NA	NA	NA	NA	NA	NA	NA	NA	NA	NA	NA	NA	NA	NA	NA	NA	20300	NA	NA	NA	NA	NA	NA	NA	NA	NA	NA	NA	NA	NA	75.1269239901516
ENSMUSG00000022297	Fzd6	14368	0.867449064060985	5.9134928983605	25.1074199669262	0.001323236566189	0.024628889601315	FALSE	6.0138540643253	6.17948625165815	6.59110895341248	5.53161116960249	5.52116095239402	5.16542686424581	6.26148308979865	5.40606632874744	frizzled class receptor 6	NA	NA	NA	NA	NA	NA	NA	NA	NA	NA	NA	NA	NA	NA	NA	NA	703	14368	0.828307312775577	4.70373192204238	23.0070959534082	0.002016255051363	0.032056518572794	FALSE	5.13607754858961	4.96677748200904	4.30962705986584	4.16917707878524	5.05142751529932	4.23940206932554	frizzled class receptor 6	NA
ENSMUSG00000039461	Tcta	102791	0.653121745506019	4.38905073774642	16.1056312844452	0.004579758864381	0.044842567837964	FALSE	4.3553193933245	4.86549328910132	4.76303040222632	3.91752912793623	4.21613819858466	3.92467146093486	4.66128102821738	4.01944626248525	T cell leukemia translocation altered gene	NA	NA	NA	NA	NA	NA	NA	NA	NA	NA	NA	NA	NA	NA	NA	NA	NA	102791	NA	NA	NA	NA	NA	NA	NA	NA	NA	NA	NA	NA	NA	191.434989446914
ENSMUSG00000062444	Ap3b2	11775	-0.878903896723679	4.89523320116882	29.9604430231772	7.81E-04	0.02020321217088	FALSE	4.47646472071448	4.27147759377587	4.41862718400297	4.90526586749099	5.33559225590588	5.50181325726862	4.38885649949777	5.2475571268885	adaptor-related protein complex 3, beta 2 subunit	NA	NA	NA	NA	NA	NA	NA	NA	NA	NA	NA	NA	NA	NA	NA	NA	NA	11775	NA	NA	NA	NA	NA	NA	NA	NA	NA	NA	NA	NA	NA	1006.50816673426
ENSMUSG00000026958	Dpp7	83768	1.60779880212181	3.95895855955411	52.3735286291086	1.33E-04	0.012326878031042	FALSE	4.15114329691515	4.85424439335478	4.54822572558651	3.24760702258872	2.71335653873506	2.81398727368286	4.51787113861882	2.92498361166888	dipeptidylpeptidase 7	91	83768	1.06559394441131	6.6462700939722	61.6601022447654	4.06E-05	0.004978769017466	FALSE	7.04081334867702	6.99994316839558	6.03187012069877	5.80718040564524	6.90339713003005	6.98138454903422	5.91952526317201	dipeptidylpeptidase 7	661	83768	1.56119394657081	6.13124095691102	26.5359319756325	0.001783089764658	0.030183042930037	FALSE	6.17670718722407	7.09192330964546	5.18867181870216	5.12752415995401	6.63431524843476	5.15809798932809	dipeptidylpeptidase 7	NA
ENSMUSG00000035547	Capn5	12337	-0.73106926611791	4.90343697943618	18.4416531298854	0.003179693054878	0.037754286502168	FALSE	4.73546526219068	4.24509879604231	4.45781078878412	5.36796242579877	5.33943241817173	4.92002088770952	4.47945828233904	5.20913857722667	calpain 5	264	12337	-0.735860523416111	6.61445598373359	36.0425669031394	2.78E-04	0.011782944957996	FALSE	6.18815819018704	6.31099685002389	7.061890401215	6.95150181508353	6.32590897569795	6.27502133863629	7.00669610814927	calpain 5	NA	12337	NA	NA	NA	NA	NA	NA	NA	NA	NA	NA	NA	NA	NA	503.888321979201
ENSMUSG00000026817	Ak1	11636	0.617694901635386	4.71839566406705	23.2960711786327	0.001645943890983	0.02759036151421	FALSE	4.84705544410041	5.21240906307894	4.89293170667217	4.30055970473853	4.33630799259517	4.48705767443719	4.98413207128384	4.3746417905903	adenylate kinase 1	NA	NA	NA	NA	NA	NA	NA	NA	NA	NA	NA	NA	NA	NA	NA	NA	1071	11636	1.13371647916819	5.197189712076	17.0053647744588	0.00451254729339	0.047116537119215	FALSE	5.19338582072128	5.99393409446039	4.45534287520424	4.60579760371363	5.59365995759083	4.53057023945893	adenylate kinase 1	357.982436126332
ENSMUSG00000032803	Cdv3	321022	0.583991411884283	9.04118201863293	31.9918064239422	6.39E-04	0.018739321144551	FALSE	9.11236821279218	9.41420460368264	9.36687465365131	8.71070037407448	8.70641130395748	8.74216892692698	9.29781582337537	8.71976020165298	carnitine deficiency-associated gene expressed in ventricle 3	NA	NA	NA	NA	NA	NA	NA	NA	NA	NA	NA	NA	NA	NA	NA	NA	NA	321022	NA	NA	NA	NA	NA	NA	NA	NA	NA	NA	NA	NA	NA	7534.90873710006
ENSMUSG00000004267	Eno2	13807	1.53811870009965	4.15584774601713	25.8379912055655	0.001233463814453	0.023784471579484	FALSE	4.23916035500865	5.15105311803243	4.64271854345883	2.84284110656258	2.90693004851816	3.67214326783906	4.67764400549997	3.14063814097327	enolase 2, gamma neuronal	NA	NA	NA	NA	NA	NA	NA	NA	NA	NA	NA	NA	NA	NA	NA	NA	88	13807	1.32880188372342	6.60688139565471	73.4632503732267	6.12E-05	0.007692426894927	FALSE	7.26847536924258	6.95804180613266	5.83839562996089	5.76032023994195	7.11325858768762	5.79935793495142	enolase 2, gamma neuronal	316.591011066125
ENSMUSG00000023044	Csad	246277	-0.587202566580346	4.86307246642323	18.3834005448078	0.003207375556642	0.037953511264927	FALSE	4.46889957116128	4.54261773540773	4.60710378365287	4.8251528441134	5.28172649698508	5.23226959349127	4.53954036340729	5.11304964486325	cysteine sulfinic acid decarboxylase	NA	NA	NA	NA	NA	NA	NA	NA	NA	NA	NA	NA	NA	NA	NA	NA	NA	246277	NA	NA	NA	NA	NA	NA	NA	NA	NA	NA	NA	NA	NA	519.638552665562
ENSMUSG00000029403	Cdkl2	53886	1.66577506495649	2.65707501324367	19.940266194004	0.002561453862828	0.034068962353354	FALSE	2.3830321214201	3.89601369299012	3.08634588223331	1.63298117863789	1.39507625323203	1.75467058265273	3.12179723221451	1.59424267150755	cyclin-dependent kinase-like 2 (CDC2-related kinase)	NA	NA	NA	NA	NA	NA	NA	NA	NA	NA	NA	NA	NA	NA	NA	NA	NA	53886	NA	NA	NA	NA	NA	NA	NA	NA	NA	NA	NA	NA	NA	59.1655701422738
ENSMUSG00000003363	Pld3	18807	0.695214965319915	7.307722467655	50.403069148689	1.51E-04	0.012326878031042	FALSE	7.46203540838645	7.66384372750964	7.70368082590036	6.99233117478166	6.92647411641631	6.83284430359524	7.60985332059882	6.91721653159774	phospholipase D family, member 3	499	18807	0.852013783077966	7.77336279806476	24.2827491284702	0.001034033614961	0.023163405949735	FALSE	7.81222710743217	7.95702656240657	7.25462407550633	7.15695477468572	8.34544516451218	8.03823294478364	7.20578942509603	phospholipase D family, member 3	NA	18807	NA	NA	NA	NA	NA	NA	NA	NA	NA	NA	NA	NA	NA	1541.13099854934
ENSMUSG00000032418	Me1	17436	0.958271735843847	5.90361327704471	43.5218510285484	2.43E-04	0.014054083789189	FALSE	6.01541288315498	6.54712045111439	6.30061029153694	5.44693436480691	5.36603109854741	5.21757156663322	6.28771454193544	5.34351234332918	malic enzyme 1, NADP(+)-dependent, cytosolic	NA	NA	NA	NA	NA	NA	NA	NA	NA	NA	NA	NA	NA	NA	NA	NA	NA	17436	NA	NA	NA	NA	NA	NA	NA	NA	NA	NA	NA	NA	NA	321.014811359849
ENSMUSG00000051098	Mblac2	72852	1.10716891556725	3.11149235497788	17.1563857530142	0.003869002573083	0.041694124599051	FALSE	3.00609343431192	3.92562747897783	3.59298688762832	2.33902361182001	2.19982653865824	2.76630772557527	3.50823593363936	2.43505262535117	metallo-beta-lactamase domain containing 2	351	72852	1.01159257106428	4.88899207626022	30.2706246929169	5.03E-04	0.016039989256041	FALSE	5.15542885001669	5.04571870653637	4.31720508485828	4.11310883054557	5.40009970737727	5.20041575464344	4.21515695770192	metallo-beta-lactamase domain containing 2	363	72852	1.0983693709206	4.93907590581315	35.1556507995722	5.99E-04	0.018401742795501	FALSE	5.21258012672778	5.52876021528162	4.21840609610019	4.37766385173567	5.3706701710047	4.29803497391793	metallo-beta-lactamase domain containing 2	NA
ENSMUSG00000037259	Dzank1	241688	1.02324136218498	3.57214452018394	36.9885575013462	4.07E-04	0.016138389287542	FALSE	3.71772176096066	4.2776148976801	3.9234770060213	3.01579734433578	2.87553683893141	3.02227952459493	3.97293788822069	2.97120456928737	double zinc ribbon and ankyrin repeat domains 1	NA	NA	NA	NA	NA	NA	NA	NA	NA	NA	NA	NA	NA	NA	NA	NA	NA	241688	NA	NA	NA	NA	NA	NA	NA	NA	NA	NA	NA	NA	NA	191.338354489939
ENSMUSG00000032232	Cgnl1	68178	-0.604782392249505	6.69789045693207	17.1784583092007	0.003855637734771	0.041612560901007	FALSE	6.54028131006164	6.09859652957683	6.41899134969277	7.17492761809458	6.80640865751573	6.89912758718862	6.35262306311041	6.96015462093297	cingulin-like 1	NA	NA	NA	NA	NA	NA	NA	NA	NA	NA	NA	NA	NA	NA	NA	NA	NA	68178	NA	NA	NA	NA	NA	NA	NA	NA	NA	NA	NA	NA	NA	NA
ENSMUSG00000016427	Ndufa1	54405	-0.603592877278135	7.74181500355025	17.9241771174182	0.003436725265626	0.039307963040631	FALSE	7.67031380591684	7.25135584379844	7.26442806116129	8.07667255288263	8.11290873491106	7.83126050548977	7.39536590362552	8.00694726442782	NADH:ubiquinone oxidoreductase subunit A1	NA	NA	NA	NA	NA	NA	NA	NA	NA	NA	NA	NA	NA	NA	NA	NA	520	54405	-0.595717337241532	11.2722336879332	28.1779788106151	0.001141018978487	0.024496078729795	FALSE	10.9687788370471	10.9186217476254	11.6245730328725	11.4491245723583	10.9437002923362	11.5368488026154	NADH:ubiquinone oxidoreductase subunit A1	1908.06239869119
ENSMUSG00000062859	Tcp11	21463	-1.76971528760416	4.5626712594026	22.5158677643571	0.002014899967878	0.030135149233281	FALSE	4.16992826072635	2.84996969493021	2.82628278310247	4.97518837315973	5.2164047633945	5.3573252860542	3.28206024625301	5.18297280753614	t-complex protein 11	150	21463	-1.60045629996625	4.87470193682972	47.4303517789713	1.06E-04	0.007880961554442	FALSE	4.15678415048745	4.32224998549454	5.46044735392203	5.73823892829318	3.52224403957832	4.00042605852011	5.5993431411076	t-complex protein 11	10	21463	-3.21332755195495	5.90010912643811	205.575309411262	2.05E-06	0.001886356459628	FALSE	3.89457786323821	3.20192271262258	6.75549887875827	6.7386365490896	3.54825028793039	6.74706771392393	t-complex protein 11	228.603972804863
ENSMUSG00000063063	Ctnna2	12386	-0.6496266278388	6.74930690500434	21.2075930727179	0.002153758067393	0.031272740131169	FALSE	6.67952234860415	6.27537691588056	6.15775731749339	7.07371154302118	7.07032460753746	6.96689968332543	6.37088552732603	7.03697861129469	catenin (cadherin associated protein), alpha 2	NA	NA	NA	NA	NA	NA	NA	NA	NA	NA	NA	NA	NA	NA	NA	NA	NA	12386	NA	NA	NA	NA	NA	NA	NA	NA	NA	NA	NA	NA	NA	1764.5660937655
ENSMUSG00000112129	Pbld1	68371	-1.52870971050391	3.22160760489002	22.1883361061355	0.001893594483402	0.029288944833114	FALSE	2.9287914089723	1.92336345355754	1.63823782819366	3.76242031622813	3.80022650549987	3.81438285104294	2.16346423024117	3.79234322425698	phenazine biosynthesis-like protein domain containing 1	NA	NA	NA	NA	NA	NA	NA	NA	NA	NA	NA	NA	NA	NA	NA	NA	NA	68371	NA	NA	NA	NA	NA	NA	NA	NA	NA	NA	NA	NA	NA	112.802973944364
ENSMUSG00000029245	Epha5	13839	0.70139249348609	4.33334893571783	16.4366388755735	0.004339117770418	0.043944202518052	FALSE	4.2427137225067	4.88069269772585	4.7236612160464	3.97853515393467	4.01713714735424	3.81958318046164	4.61568921209298	3.93841849391685	Eph receptor A5	NA	NA	NA	NA	NA	NA	NA	NA	NA	NA	NA	NA	NA	NA	NA	NA	NA	13839	NA	NA	NA	NA	NA	NA	NA	NA	NA	NA	NA	NA	NA	534.144279426223
ENSMUSG00000020681	Ace	11421	-0.785088837519722	5.56142792599656	15.7746577321943	0.004837647821697	0.04645555298631	TRUE	5.44903012638218	4.70056130977031	5.10609583111918	5.86654144493476	5.69682768011481	6.10981602139791	5.08522908909056	5.89106171548249	angiotensin I converting enzyme (peptidyl-dipeptidase A) 1	NA	NA	NA	NA	NA	NA	NA	NA	NA	NA	NA	NA	NA	NA	NA	NA	NA	11421	NA	NA	NA	NA	NA	NA	NA	NA	NA	NA	NA	NA	NA	728.396876789522
ENSMUSG00000029223	Uchl1	22223	1.26961799163773	9.15799164114213	45.2055844623157	2.15E-04	0.013679202092211	FALSE	9.2159324824136	9.97409433648171	9.6831634111723	8.30306950400573	8.32095267322809	8.5284630353396	9.62439674335587	8.38416173752447	ubiquitin carboxy-terminal hydrolase L1	48	22223	1.44258913145462	9.72397255127435	82.9842037725691	1.33E-05	0.002996650009882	FALSE	9.90389905509421	10.1053233926561	8.64580459379952	8.75788155053049	10.3830783934009	10.1307669470504	8.70184307216501	ubiquitin carboxy-terminal hydrolase L1	NA	22223	NA	NA	NA	NA	NA	NA	NA	NA	NA	NA	NA	NA	NA	1782.99584773794
ENSMUSG00000009621	Vav2	22325	1.20601264227188	6.45483271668731	31.3361352785338	6.81E-04	0.019069693376343	FALSE	6.37567114167941	7.26879095036961	7.01980632616894	5.77183008440631	5.83107922985893	5.57359419758714	6.88808947273932	5.72550117061746	vav 2 oncogene	NA	NA	NA	NA	NA	NA	NA	NA	NA	NA	NA	NA	NA	NA	NA	NA	NA	22325	NA	NA	NA	NA	NA	NA	NA	NA	NA	NA	NA	NA	NA	915.379367392537
ENSMUSG00000054383	Pnma1	70481	-1.12221950599172	1.56136584817843	16.3174762223294	0.004423848728958	0.044498084230876	FALSE	1.09938771428461	0.877879331851019	0.740942844123935	1.80452697833815	2.44051648803217	1.68799492874657	0.906069963419855	1.97767946503897	paraneoplastic antigen MA1	NA	NA	NA	NA	NA	NA	NA	NA	NA	NA	NA	NA	NA	NA	NA	NA	NA	70481	NA	NA	NA	NA	NA	NA	NA	NA	NA	NA	NA	NA	NA	54.9726108173828
ENSMUSG00000072640	Lyrm9	66274	-0.603411476437248	3.24936705650707	21.4013521939926	0.002098911608566	0.030648795934803	FALSE	3.02272333829089	2.8985661353257	2.83040698562904	3.42990532161898	3.60349330883347	3.52073038942764	2.91723215308188	3.5180430066267	LYR motif containing 9	NA	NA	NA	NA	NA	NA	NA	NA	NA	NA	NA	NA	NA	NA	NA	NA	NA	66274	NA	NA	NA	NA	NA	NA	NA	NA	NA	NA	NA	NA	NA	NA
ENSMUSG00000049232	Tigd2	68140	-0.681751301432617	4.97668922818776	23.2665182672969	0.001651996522579	0.02763115116634	FALSE	4.8376873838254	4.424513461711	4.49465947129479	5.15930662852383	5.44389763221996	5.21362667069694	4.5856201056104	5.27227697714691	tigger transposable element derived 2	585	68140	-0.807894624031098	6.35801921250263	22.1915379774304	0.00137427080929	0.026284984760935	FALSE	6.18018606876136	6.04841495606341	6.88646188710718	6.67443517592933	5.67092751110075	5.96650951197517	6.78044853151825	tigger transposable element derived 2	NA	68140	NA	NA	NA	NA	NA	NA	NA	NA	NA	NA	NA	NA	NA	536.482754305381
ENSMUSG00000041020	Map7d2	78283	1.19130682681692	4.8155058281245	54.1027125260786	1.20E-04	0.011939883194623	FALSE	4.95063054743371	5.58141122029496	5.26917118988238	4.07778436990184	4.1586140489141	4.06483835824446	5.26707098587035	4.10041225902013	MAP7 domain containing 2	NA	NA	NA	NA	NA	NA	NA	NA	NA	NA	NA	NA	NA	NA	NA	NA	NA	78283	NA	NA	NA	NA	NA	NA	NA	NA	NA	NA	NA	NA	NA	192.957164171773
ENSMUSG00000032289	Thsd4	207596	-1.01722181057496	5.6761354897401	29.1942534285398	8.44E-04	0.020765475041337	FALSE	5.2863939230458	5.03719634955769	4.8909585365843	5.87555108579965	6.461296110389	5.87086607420769	5.07151626972926	6.06923775679878	thrombospondin, type I, domain containing 4	93	207596	-1.1028578736108	5.54392971848579	61.1899202173207	4.18E-05	0.004978769017466	FALSE	4.98019437680412	5.01495562467685	5.99639049505878	6.18967665254942	5.02617277191595	5.00710759113231	6.0930335738041	thrombospondin, type I, domain containing 4	473	207596	-1.0590093378752	5.16394789737585	30.1120716401355	9.43E-04	0.022144781100542	FALSE	4.73511241807673	4.33997567901652	5.70315265423823	5.4745806724399	4.53754404854663	5.58886666333906	thrombospondin, type I, domain containing 4	2164.92617822825
ENSMUSG00000044348	Slc25a53	67062	0.633552170156504	4.08720506899626	29.0138418262653	8.60E-04	0.020979418760192	FALSE	4.21584765294831	4.50387774017795	4.36987400694883	3.81421371436997	3.69924604963639	3.69212756298168	4.36319980002503	3.73519577566268	solute carrier family 25, member 53	NA	NA	NA	NA	NA	NA	NA	NA	NA	NA	NA	NA	NA	NA	NA	NA	NA	67062	NA	NA	NA	NA	NA	NA	NA	NA	NA	NA	NA	NA	NA	149.387298521681
ENSMUSG00000029212	Gabrb1	14400	-0.925352319218551	2.27765126469948	16.1538005312814	0.004543700443119	0.044737952527923	FALSE	1.84251080581619	1.77507925966394	1.62879682179589	2.2228006216742	2.95778013633812	2.72810259683209	1.74879562909201	2.63622778494814	gamma-aminobutyric acid (GABA) A receptor, subunit beta 1	NA	NA	NA	NA	NA	NA	NA	NA	NA	NA	NA	NA	NA	NA	NA	NA	NA	14400	NA	NA	NA	NA	NA	NA	NA	NA	NA	NA	NA	NA	NA	NA
ENSMUSG00000020641	Rsad2	58185	-2.70742217540491	2.15944398621363	23.8474358663012	0.00155871763186	0.027114397688918	FALSE	1.16077775528915	-1.19091957008287	0.03074393516659	2.6281266240379	2.96276794208096	3.21613734408346	2.01E-04	2.93567730340077	radical S-adenosyl methionine domain containing 2	NA	NA	NA	NA	NA	NA	NA	NA	NA	NA	NA	NA	NA	NA	NA	NA	37	58185	-3.20601644281991	4.88705370691478	122.73971612381	1.15E-05	0.003469629782977	FALSE	3.02054976467832	2.09478676891097	5.83903499665813	5.60802036114784	2.55766826679464	5.72352767890298	radical S-adenosyl methionine domain containing 2	NA
ENSMUSG00000035891	Cerk	223753	-0.583699063411191	6.25756988219974	17.9091199609796	0.003444593516483	0.039307963040631	FALSE	6.00132250544045	5.98081649252354	5.82153318654172	6.52843283119884	6.74982158767294	6.23672374768163	5.93455739483524	6.50499272218447	ceramide kinase	NA	NA	NA	NA	NA	NA	NA	NA	NA	NA	NA	NA	NA	NA	NA	NA	NA	223753	NA	NA	NA	NA	NA	NA	NA	NA	NA	NA	NA	NA	NA	1255.14618387424
ENSMUSG00000023809	Rps6ka2	20112	0.736236499315439	6.87764454923753	19.0248895490302	0.002918622012633	0.036171802565019	FALSE	6.81458020556638	7.43468199736392	7.27826958388515	6.30942292545325	6.43102317287548	6.63060828108023	7.17584392893848	6.45701812646965	ribosomal protein S6 kinase, polypeptide 2	NA	NA	NA	NA	NA	NA	NA	NA	NA	NA	NA	NA	NA	NA	NA	NA	NA	20112	NA	NA	NA	NA	NA	NA	NA	NA	NA	NA	NA	NA	NA	855.76745129055
ENSMUSG00000036572	Upf3b	68134	-0.75453849963726	6.09028976298591	35.8858003389417	4.48E-04	0.016556090303771	FALSE	5.86444899442694	5.59253135608006	5.51381930063324	6.48578194271485	6.51534008479739	6.23963647158996	5.65693321704675	6.4135861663674	UPF3 regulator of nonsense transcripts homolog B (yeast)	NA	NA	NA	NA	NA	NA	NA	NA	NA	NA	NA	NA	NA	NA	NA	NA	NA	68134	NA	NA	NA	NA	NA	NA	NA	NA	NA	NA	NA	NA	NA	957.573840125954
ENSMUSG00000021476	Habp4	56541	-0.659446391099816	6.16240373548646	17.187268293435	0.003850319756935	0.041612560901007	FALSE	5.90369656628298	5.80554963023368	5.66868453280271	6.21877458644493	6.29970342910055	6.77980346504509	5.79264357643979	6.43276049353019	hyaluronic acid binding protein 4	NA	NA	NA	NA	NA	NA	NA	NA	NA	NA	NA	NA	NA	NA	NA	NA	NA	56541	NA	NA	NA	NA	NA	NA	NA	NA	NA	NA	NA	NA	NA	579.342589669191
ENSMUSG00000020326	Ccng1	12450	1.22323022052982	7.94086828239565	37.2439285215181	3.98E-04	0.01598068235739	FALSE	8.21333241456797	8.76237114161921	8.23378206615515	6.8890250674612	7.18920293994609	7.4731131790108	8.40316187411411	7.1837803954727	cyclin G1	51	12450	1.42553384955266	7.17957247605039	82.3360329740231	1.37E-05	0.00300438561655	FALSE	7.70717796831792	7.52715780456906	5.96453879169102	6.36284374405759	7.54417182479388	7.59283586589362	6.16369126787431	cyclin G1	78	12450	1.74299193410073	8.14837321457	77.5607903449119	5.14E-05	0.007280063160885	FALSE	8.4742233108564	9.01562677411992	7.11745863646127	6.93922559550352	8.74492504248816	7.0283421159824	cyclin G1	1553.40628772725
ENSMUSG00000026821	Ralgds	19730	-0.766489414217922	7.01387960941993	69.8504165665298	5.11E-05	0.01016511822475	FALSE	6.58225600153601	6.5292274424745	6.62859680837298	7.24264833299196	7.47516287184018	7.31271761527558	6.58002675079449	7.34350960670257	ral guanine nucleotide dissociation stimulator	NA	NA	NA	NA	NA	NA	NA	NA	NA	NA	NA	NA	NA	NA	NA	NA	NA	19730	NA	NA	NA	NA	NA	NA	NA	NA	NA	NA	NA	NA	NA	1966.70117173715
ENSMUSG00000033658	Ddx19b	234733	0.998446503931508	4.94646040036732	85.8351438926665	2.53E-05	0.01016511822475	FALSE	5.1856905529338	5.44832157420104	5.43068993574191	4.42675970431728	4.28545848713274	4.37319301532324	5.35490068762559	4.36180373559109	DEAD box helicase 19b	NA	NA	NA	NA	NA	NA	NA	NA	NA	NA	NA	NA	NA	NA	NA	NA	NA	234733	NA	NA	NA	NA	NA	NA	NA	NA	NA	NA	NA	NA	NA	NA
ENSMUSG00000025723	Nmb	68039	1.28965387316638	2.8772484542228	34.2317401420957	5.19E-04	0.017491095334684	FALSE	2.8794278008165	3.61744971051902	3.52590877080221	2.12257209951677	2.00082403093046	2.15922257762306	3.34092876071258	2.09420623602343	neuromedin B	530	68039	1.05972972717255	4.8277957314453	23.3635484948951	0.001168928947035	0.02466825399838	FALSE	4.89266560615219	5.05112705074135	4.21135591170012	4.02936776920874	5.46866731155579	5.13748665614978	4.12036184045443	neuromedin B	853	68039	1.14395897977097	4.87156964212536	19.7931734238961	0.003031731869201	0.03973544690096	FALSE	4.95387680732777	5.61952485688748	4.32631167844063	4.06796606338377	5.28670083210763	4.1971388709122	neuromedin B	34.2223924199541
ENSMUSG00000025477	Inpp5a	212111	-1.09109244608291	7.01687841878061	47.436410408224	1.84E-04	0.012980151300592	FALSE	6.61689606832151	6.1542750903962	6.30283821343906	7.22185660493262	7.45914798432761	7.66931561345646	6.35800312405226	7.4501067342389	inositol polyphosphate-5-phosphatase A	285	212111	-0.834258714953728	7.03233277066967	34.0682122933211	3.38E-04	0.013213286687771	FALSE	6.73302057488871	6.7684934326867	7.48666850339802	7.45689619300939	6.39337215617666	6.63162872125069	7.4717823482037	inositol polyphosphate-5-phosphatase A	404	212111	-0.732853585486069	7.03977149217854	32.7028078104823	7.41E-04	0.020530524153564	FALSE	6.68529831731699	6.57079087394485	7.30829531495663	7.40817112183082	6.62804459563092	7.35823321839372	inositol polyphosphate-5-phosphatase A	1569.38920345062
ENSMUSG00000047786	Lix1	66643	-0.814468847173769	6.69227056793048	28.5897908350292	8.99E-04	0.021207297109108	FALSE	6.49108561617981	6.03163256479144	6.12161340034804	6.824689570773	7.06887967119893	7.20879318034446	6.21477719377309	7.0341208074388	limb and CNS expressed 1	806	66643	-0.667557285348265	5.70955776242582	17.082997653835	0.003030893937	0.042038483845699	FALSE	5.16840817911701	5.58552007244687	6.01225576054847	6.12323910924098	5.44111037226757	5.39834620794381	6.06774743489473	limb and CNS expressed 1	192	66643	-0.939507080515371	6.00866358748792	48.1484087715498	2.31E-04	0.013464246280864	FALSE	5.49055708815335	5.44661059549696	6.44635660881509	6.35364311895248	5.46858384182515	6.39999986388378	limb and CNS expressed 1	NA
ENSMUSG00000028273	Pdlim5	56376	0.980074545627117	5.93583959655424	21.1379890242018	0.002173905419669	0.03136399118988	FALSE	5.8139879895949	6.7353018593678	6.33657574832678	5.303616417676	5.33366833480786	5.45161599596973	6.29528853242983	5.3629669161512	PDZ and LIM domain 5	NA	NA	NA	NA	NA	NA	NA	NA	NA	NA	NA	NA	NA	NA	NA	NA	NA	56376	NA	NA	NA	NA	NA	NA	NA	NA	NA	NA	NA	NA	NA	NA
ENSMUSG00000038332	Sesn1	140742	-1.07851520277133	5.82294133134039	19.9220438798162	0.002597863502063	0.034279472597478	FALSE	5.61107115153795	4.74664045837895	5.06730701670655	5.92412280831326	6.52633131196658	6.27792111152086	5.14167287554115	6.24279174393357	sestrin 1	NA	NA	NA	NA	NA	NA	NA	NA	NA	NA	NA	NA	NA	NA	NA	NA	NA	140742	NA	NA	NA	NA	NA	NA	NA	NA	NA	NA	NA	NA	NA	986.454801739958
ENSMUSG00000052374	Actn2	11472	-3.65005144781106	5.46010899807316	22.1550986427163	0.002211262845845	0.031716091757331	FALSE	3.90652654566287	0.777513274603908	1.6000973519446	6.42307977384025	6.57111148586427	5.99327043967527	2.09471239073713	6.32915389979327	actinin alpha 2	47	11472	-4.86271812356518	7.15683133509104	123.73781430863	1.27E-05	0.002996650009882	FALSE	3.50485414944623	4.36113086753669	8.24915295735002	8.5422611544333	2.22357209565765	3.36318570421352	8.39570705589166	actinin alpha 2	870	11472	-3.91356765603874	6.79181042864656	39.1340683826242	0.003129004097506	0.040223121427835	FALSE	4.5155748836149	2.51594281647884	7.91148568545076	7.44216097945357	3.51575885004687	7.67682333245216	actinin alpha 2	905.980785249072
ENSMUSG00000030315	Vgll4	232334	-0.821374482518124	5.01797003649493	43.0177261313435	2.52E-04	0.014209557068581	FALSE	4.71002060641577	4.37956959040295	4.54446482708385	5.41197513893262	5.48867693569296	5.19673946939525	4.54468500796752	5.36579718134028	vestigial like family member 4	NA	NA	NA	NA	NA	NA	NA	NA	NA	NA	NA	NA	NA	NA	NA	NA	NA	232334	NA	NA	NA	NA	NA	NA	NA	NA	NA	NA	NA	NA	NA	NA
ENSMUSG00000029263	Pigg	433931	-0.762457056660304	3.96288680708254	29.7908499232875	7.94E-04	0.02043585589733	FALSE	3.67627823913016	3.54297543933685	3.3674807147235	4.1516959342919	4.47891334291483	4.23212155735879	3.52891146439684	4.28757694485518	phosphatidylinositol glycan anchor biosynthesis, class G	NA	NA	NA	NA	NA	NA	NA	NA	NA	NA	NA	NA	NA	NA	NA	NA	NA	433931	NA	NA	NA	NA	NA	NA	NA	NA	NA	NA	NA	NA	NA	424.626101302672
ENSMUSG00000050192	Eif5a2	208691	0.805055439553969	5.60910869468448	19.529458574349	0.00271442950463	0.035050070978536	FALSE	5.57910285996378	6.3325017549416	5.85228110201516	5.15508450963525	5.12925151488994	5.16950559451038	5.92129523897351	5.15128053967852	eukaryotic translation initiation factor 5A2	NA	NA	NA	NA	NA	NA	NA	NA	NA	NA	NA	NA	NA	NA	NA	NA	NA	208691	NA	NA	NA	NA	NA	NA	NA	NA	NA	NA	NA	NA	NA	564.145727189211
ENSMUSG00000035258	Abi3bp	320712	-1.4080910152127	3.4607050045898	42.9969264331491	2.53E-04	0.014209557068581	FALSE	2.84243549986509	2.28805309964235	2.61302478690023	3.92746511513293	3.68724214567164	4.31362485427253	2.58117112880256	3.9761107050257	ABI gene family, member 3 (NESH) binding protein	NA	NA	NA	NA	NA	NA	NA	NA	NA	NA	NA	NA	NA	NA	NA	NA	NA	320712	NA	NA	NA	NA	NA	NA	NA	NA	NA	NA	NA	NA	NA	309.605126959572
ENSMUSG00000033419	Snap91	20616	0.585339279191156	5.81471879566752	18.7705141037583	0.003028993862826	0.036793971069992	FALSE	5.8025975200216	6.27958773568323	6.11020967919278	5.4978343974688	5.59449593721671	5.37774093637402	6.06413164496587	5.49002375701984	synaptosomal-associated protein 91	NA	NA	NA	NA	NA	NA	NA	NA	NA	NA	NA	NA	NA	NA	NA	NA	NA	20616	NA	NA	NA	NA	NA	NA	NA	NA	NA	NA	NA	NA	NA	562.949678460225
ENSMUSG00000040447	Spns2	216892	-1.88971779474226	5.01281054887382	33.6982380299596	6.26E-04	0.018447764397012	FALSE	4.40373565146234	3.09206675936524	3.53856824443297	5.63754904451735	5.88330931663236	5.45077836330319	3.67812355175352	5.6572122414843	spinster homolog 2	NA	NA	NA	NA	NA	NA	NA	NA	NA	NA	NA	NA	NA	NA	NA	NA	NA	216892	NA	NA	NA	NA	NA	NA	NA	NA	NA	NA	NA	NA	NA	531.845531148744
ENSMUSG00000057963	Itpk1	217837	0.901684199774718	6.36233527566829	19.3136242134792	0.002799472635595	0.035471136465597	FALSE	6.25681912440093	7.08306902900752	6.77299201487919	5.64283558923344	5.98732118544077	5.87586708427739	6.70429338942921	5.8353412863172	inositol 1,3,4-triphosphate 5/6 kinase	76	217837	1.00029593751432	7.93307194257124	67.3346058468412	2.93E-05	0.004307149600855	FALSE	8.25722655406213	8.14735658281903	7.25464932547415	7.25899457415297	8.35133488841757	8.25197267509958	7.25682194981356	inositol 1,3,4-triphosphate 5/6 kinase	NA	217837	NA	NA	NA	NA	NA	NA	NA	NA	NA	NA	NA	NA	NA	565.217232511949
ENSMUSG00000037656	Slc20a2	20516	-1.20372504689384	7.71633673946344	55.3380611846553	1.11E-04	0.011645769703069	FALSE	7.25571690141368	6.70829421787471	6.96224111004008	7.97764301174205	8.34812934086774	8.23799338934627	6.97541740977615	8.18792191398535	solute carrier family 20, member 2	NA	NA	NA	NA	NA	NA	NA	NA	NA	NA	NA	NA	NA	NA	NA	NA	NA	20516	NA	NA	NA	NA	NA	NA	NA	NA	NA	NA	NA	NA	NA	2933.57510883111
ENSMUSG00000020435	Osbp2	74309	-0.951530373570816	7.43262779808941	27.061691345571	0.001060074306476	0.022054838150981	FALSE	7.25329683122527	6.70288849456145	6.59475035289358	7.81120290201641	7.98391592005261	7.68293306313798	6.85031189289343	7.826017295069	oxysterol binding protein 2	195	74309	-1.44749674268537	6.84025803290184	44.3311646968656	1.67E-04	0.009568113566413	FALSE	6.13458239340626	6.39580474018073	7.34175011472701	7.69195358559875	5.6306869227449	6.05369135211063	7.51685185016288	oxysterol binding protein 2	65	74309	-1.46450976956482	6.25214695936898	88.3546142838309	3.37E-05	0.005804041146331	FALSE	5.41539877983101	5.28103844854226	6.6635617702607	6.93038448242924	5.34821861418664	6.79697312634497	oxysterol binding protein 2	2774.97486924682
ENSMUSG00000041849	Card6	239319	-2.02350384872388	3.02292496715595	61.433902335398	7.86E-05	0.01016511822475	FALSE	1.93326708629725	1.60002700490475	1.53082460836074	3.13206309785063	4.00025612832759	3.84785467833909	1.68803956652091	3.66005796817244	caspase recruitment domain family, member 6	NA	NA	NA	NA	NA	NA	NA	NA	NA	NA	NA	NA	NA	NA	NA	NA	NA	239319	NA	NA	NA	NA	NA	NA	NA	NA	NA	NA	NA	NA	NA	203.490315527022
ENSMUSG00000027167	Elp4	77766	-0.672404317588938	4.92413710966577	18.7964388165153	0.003017504638961	0.036793971069992	FALSE	4.8725082948803	4.29738271915348	4.415885230452	5.21816666764248	5.23919425986036	5.20669703988939	4.52859208149526	5.22135265579741	elongator acetyltransferase complex subunit 4	NA	NA	NA	NA	NA	NA	NA	NA	NA	NA	NA	NA	NA	NA	NA	NA	NA	77766	NA	NA	NA	NA	NA	NA	NA	NA	NA	NA	NA	NA	NA	961.582787860283
ENSMUSG00000033124	Atg9a	245860	-0.660228098170977	4.94838003643013	29.2371517429218	8.41E-04	0.020757169111151	FALSE	4.69971574595778	4.40502256861975	4.62502106021398	5.15402704642136	5.4059474922392	5.14796245199582	4.57658645826384	5.23597899688546	autophagy related 9A	NA	NA	NA	NA	NA	NA	NA	NA	NA	NA	NA	NA	NA	NA	NA	NA	NA	245860	NA	NA	NA	NA	NA	NA	NA	NA	NA	NA	NA	NA	NA	1054.66424487319
ENSMUSG00000078247	Airn	104103	-1.03626577053104	4.03631241893048	20.000756133957	0.002539865061932	0.033947808249227	FALSE	3.46436583416885	3.51467533516995	3.30364863153244	3.91752912793623	4.44188498423944	4.87452361562534	3.42756326695708	4.41131257593367	antisense Igf2r RNA	NA	NA	NA	NA	NA	NA	NA	NA	NA	NA	NA	NA	NA	NA	NA	NA	NA	104103	NA	NA	NA	NA	NA	NA	NA	NA	NA	NA	NA	NA	NA	209.753864922549
ENSMUSG00000044968	Napepld	242864	-1.4245305500295	4.52636198337598	38.0464350172832	3.73E-04	0.015530213099643	FALSE	3.55003435376237	3.76016095254204	3.62657783383644	4.44589622131995	5.33751361475529	5.26789711366962	3.64559104671361	5.01710231658162	N-acyl phosphatidylethanolamine phospholipase D	69	242864	-1.44160429223549	5.16015638607919	70.4028269866173	2.48E-05	0.004014582265255	FALSE	4.3313713715861	4.65861054270539	5.79379836054811	5.88303978803569	4.24296730217532	4.4109830721556	5.8384190742919	N-acyl phosphatidylethanolamine phospholipase D	39	242864	-1.69778421728191	6.21624526412479	119.635685780207	1.25E-05	0.003582581071738	FALSE	5.27234032942513	4.99848427114429	6.76102469119452	6.88689408793475	5.13541230028471	6.82395938956463	N-acyl phosphatidylethanolamine phospholipase D	390.147075818909
ENSMUSG00000057132	Rpgrip1	77945	-2.9736839321449	2.20157723578453	79.9487000656868	3.23E-05	0.01016511822475	FALSE	0.161019320114687	0.287094083187878	-0.152460701423724	2.46715880137327	2.84884369585965	3.55854496023243	0.098550900626281	2.95818248582178	retinitis pigmentosa GTPase regulator interacting protein 1	NA	NA	NA	NA	NA	NA	NA	NA	NA	NA	NA	NA	NA	NA	NA	NA	NA	77945	NA	NA	NA	NA	NA	NA	NA	NA	NA	NA	NA	NA	NA	NA
ENSMUSG00000020802	Ube2o	217342	-1.28616129462296	7.90881212613378	73.6150547680013	4.28E-05	0.01016511822475	FALSE	7.42047867822667	6.92000687378579	6.98877605502779	8.37755418120183	8.54107600159644	8.31077451585732	7.10975386901342	8.40980156621853	ubiquitin-conjugating enzyme E2O	175	217342	-1.06432202082887	9.62019793921827	44.0462895990096	1.38E-04	0.00876374820784	FALSE	9.36974573176402	9.06671157742976	10.1723461789493	10.1508964439643	8.80187462275235	9.07944397731538	10.1616213114568	ubiquitin-conjugating enzyme E2O	151	217342	-1.25542941182935	10.0679033986445	56.1997721831776	1.43E-04	0.010584712812937	FALSE	9.44910648819618	9.15213761017489	10.7370477886606	10.364962172533	9.30062204918553	10.5510049805968	ubiquitin-conjugating enzyme E2O	4439.50154520809
ENSMUSG00000034993	Vat1	26949	1.3165164937391	7.22474045397326	31.2097460289014	7.01E-04	0.019069693376343	FALSE	7.08312453623947	8.08139471962916	7.86879988986531	6.33577598745707	6.50981290947804	6.41349787881795	7.67777304857798	6.41969559191769	vesicle amine transport 1	41	26949	1.21293506339003	6.90273521290708	89.7341353420837	9.86E-06	0.002690152232579	FALSE	7.26320171863938	7.20883826739629	5.99420414729923	6.13772574147447	7.34484524735101	7.27229507779556	6.06596494438685	vesicle amine transport 1	57	26949	1.5193736379932	6.3773723151282	99.7807078188931	2.27E-05	0.004452086608906	FALSE	7.07284866513427	6.80086815004861	5.40532772882482	5.46190139625192	6.93685840759144	5.43361456253837	vesicle amine transport 1	943.002044889579
ENSMUSG00000032724	Abtb2	99382	-0.600508881649113	6.22017749825399	28.8262161626478	8.77E-04	0.021179685414674	FALSE	5.72342476595156	5.95088576840347	5.97982556136482	6.34043165143862	6.62283881737202	6.49132280299871	5.88471203190662	6.48486442393645	ankyrin repeat and BTB (POZ) domain containing 2	NA	NA	NA	NA	NA	NA	NA	NA	NA	NA	NA	NA	NA	NA	NA	NA	NA	99382	NA	NA	NA	NA	NA	NA	NA	NA	NA	NA	NA	NA	NA	1252.69862347411
ENSMUSG00000039270	Megf9	230316	-0.621726716236125	8.31415660585626	31.8202754875356	6.50E-04	0.018826026542839	FALSE	8.11727724022834	7.91555162538709	7.86516109511601	8.43407760567339	8.6551436964649	8.67400231680152	7.96599665357715	8.58774120631327	multiple EGF-like-domains 9	456	230316	-1.03323585114225	5.77715206977265	25.8082296315394	8.50E-04	0.020861098609266	FALSE	5.40524824800554	5.44440315255014	6.50580834551409	6.06157533400771	4.93304024553064	5.26089721536211	6.2836918397609	multiple EGF-like-domains 9	NA	230316	NA	NA	NA	NA	NA	NA	NA	NA	NA	NA	NA	NA	NA	4420.10932883418
ENSMUSG00000001156	Mxd1	17119	-1.18035706810753	6.18616570891737	56.8210958993439	1.02E-04	0.011482598382983	FALSE	5.71001028799928	5.42639237086392	5.26689062376021	6.3920223255353	6.71144243373889	6.83733783623194	5.46776442754114	6.64693419850204	MAX dimerization protein 1	NA	NA	NA	NA	NA	NA	NA	NA	NA	NA	NA	NA	NA	NA	NA	NA	NA	17119	NA	NA	NA	NA	NA	NA	NA	NA	NA	NA	NA	NA	NA	2167.11539502131
ENSMUSG00000005677	Nr1i3	12355	-0.902069198218151	3.50787058912748	19.2529844148022	0.002823974802209	0.035606210627332	FALSE	3.1031135159007	2.99483777294024	2.86700368269272	3.81688884955556	3.49060716376402	4.25725126324098	2.98831832384455	3.85491575885352	nuclear receptor subfamily 1, group I, member 3	NA	NA	NA	NA	NA	NA	NA	NA	NA	NA	NA	NA	NA	NA	NA	NA	NA	12355	NA	NA	NA	NA	NA	NA	NA	NA	NA	NA	NA	NA	NA	55.3789118422405
ENSMUSG00000036158	Prickle1	106042	-1.03691908621682	6.55049407763146	50.0913516687827	1.54E-04	0.012326878031042	FALSE	6.16757093099088	5.85410026139952	5.77200389716075	6.7292256588886	7.12890926291321	7.0450124582053	5.93122502985038	6.9677157933357	prickle planar cell polarity protein 1	68	106042	-1.25302980262379	6.93796275942333	70.7089126482816	2.44E-05	0.004007782515189	FALSE	6.48163268066308	6.36107814765775	7.52378010233646	7.58223971730507	6.0411905544695	6.29463379426344	7.55300990982076	prickle planar cell polarity protein 1	451	106042	-1.04252280366567	7.17122472928818	30.7674241811263	8.86E-04	0.021949155646594	FALSE	6.72767385191225	6.37199697495134	7.39051696064883	7.78107049083932	6.5498354134318	7.58579372574408	prickle planar cell polarity protein 1	2107.57096969606
ENSMUSG00000082226	Gm715	279618	1.28490108343222	3.33569392540355	16.9160435798131	0.004018422579139	0.042301891412764	FALSE	3.06749117764869	4.36234798773117	3.79219792877722	2.35383594674906	2.57036450192095	2.72256118329479	3.74067903138569	2.54892054398827	predicted gene 715	120	279618	1.32476676114202	4.92981687732964	54.2137384861576	6.52E-05	0.006036571832697	FALSE	5.20704327276484	5.51263715407312	4.02288257223198	4.02936776920874	5.2177435165367	5.31247464779156	4.02612517072036	predicted gene 715	NA	279618	NA	NA	NA	NA	NA	NA	NA	NA	NA	NA	NA	NA	NA	61.6561555573415
ENSMUSG00000033540	Idua	15932	-0.88496223338042	2.91865623183066	33.0301719661215	5.79E-04	0.018011984042022	FALSE	2.56434965619798	2.28805309964235	2.37966778022041	3.25156722922234	3.19243670052505	3.42843986557488	2.41069017868692	3.29081459844076	iduronidase, alpha-L	NA	NA	NA	NA	NA	NA	NA	NA	NA	NA	NA	NA	NA	NA	NA	NA	NA	15932	NA	NA	NA	NA	NA	NA	NA	NA	NA	NA	NA	NA	NA	159.893493433352
ENSMUSG00000000202	Btbd17	72014	0.765103203155255	6.26878334711404	52.3527881173295	1.33E-04	0.012326878031042	FALSE	6.41517746136742	6.69287724876891	6.67777960694585	5.73128260140195	5.88921597178508	5.88271528927584	6.59527810569406	5.83440462082096	BTB (POZ) domain containing 17	NA	NA	NA	NA	NA	NA	NA	NA	NA	NA	NA	NA	NA	NA	NA	NA	NA	72014	NA	NA	NA	NA	NA	NA	NA	NA	NA	NA	NA	NA	NA	660.934480047331
ENSMUSG00000059772	Slx1b	75764	-1.25844689093325	3.40207876986376	18.6132076285638	0.003099916629796	0.037081054011666	FALSE	2.506406049494	2.66570280873508	2.75430499394005	4.08889407483602	4.26541362666446	3.08839938129665	2.64213795072304	3.81423569426571	SLX1 structure-specific endonuclease subunit homolog B (S. cerevisiae)	NA	NA	NA	NA	NA	NA	NA	NA	NA	NA	NA	NA	NA	NA	NA	NA	NA	75764	NA	NA	NA	NA	NA	NA	NA	NA	NA	NA	NA	NA	NA	305.928590015552
ENSMUSG00000023959	Clic5	224796	-3.80996797298326	5.09798749815376	50.5274841019323	1.95E-04	0.013362106571795	FALSE	3.00609343431192	1.46671064941864	1.61929362619653	5.21917816380187	5.88659377680785	6.5759591777742	2.03069923664236	5.89391037279464	chloride intracellular channel 5	NA	NA	NA	NA	NA	NA	NA	NA	NA	NA	NA	NA	NA	NA	NA	NA	NA	224796	NA	NA	NA	NA	NA	NA	NA	NA	NA	NA	NA	NA	NA	381.190886893534
ENSMUSG00000051228	Nyx	236690	-1.46496054561376	3.09555060532994	20.2961885201664	0.002437692350896	0.033352797330806	FALSE	2.80927038727573	1.74881281748354	1.7556593851977	3.5213103521709	3.41982834922731	3.95097482293785	2.10458086331899	3.63070450811202	nyctalopin	NA	NA	NA	NA	NA	NA	NA	NA	NA	NA	NA	NA	NA	NA	NA	NA	NA	236690	NA	NA	NA	NA	NA	NA	NA	NA	NA	NA	NA	NA	NA	161.126297639337
ENSMUSG00000039410	Prdm16	70673	-1.76665355777048	6.96578990091944	25.2473957905371	0.00146937147864	0.026299567232789	FALSE	6.53955924336184	5.29263219519295	5.25926259458565	7.45029919504917	7.76458044480902	7.54904248416935	5.69715134438014	7.58797404134251	PR domain containing 16	32	70673	-2.81758684422252	7.17516800996947	110.184356239742	7.21E-06	0.002474453339259	FALSE	5.56636806220188	5.78673410073136	8.20541531302295	8.22635091956249	4.66733628160981	5.34014614818102	8.21588311629272	PR domain containing 16	671	70673	-2.52467587781191	7.26896304186704	36.3682323159047	0.00184124000307	0.030702882852976	FALSE	6.03464977296243	4.73570607542843	7.9115200103067	8.14986714509044	5.38517792419543	8.03069357769857	PR domain containing 16	2668.54391945382
ENSMUSG00000039835	Nhsl1	215819	-0.852934783496089	6.75460051321479	20.75888417061	0.002287956227155	0.032249924909466	FALSE	6.57205281496781	6.29404036212929	5.84159371493587	7.12480227856779	7.27892115526074	6.93221177239668	6.23589563067766	7.11197840207507	NHS-like 1	238	215819	-0.938132769662226	6.35236550668897	37.5619157633742	2.41E-04	0.011297775263635	FALSE	6.05633599112528	5.88767311512704	6.98332224812799	6.67399047880535	5.75735596184715	5.90045502269982	6.82865636346667	NHS-like 1	687	215819	-0.700131359251172	6.18731492626076	23.3645736697453	0.001932310095344	0.03139203580592	FALSE	5.8030143712918	5.79328842516041	6.60762699476611	6.36971819472191	5.7981513982261	6.48867259474401	NHS-like 1	3422.38924171265
ENSMUSG00000034795	Ccdc122	108811	-0.858252218327263	1.66276888786598	18.0453905177647	0.003374210920032	0.038981053847616	FALSE	1.30371291790867	1.12933853150678	1.11007214861984	2.0241469138554	1.90041844339162	2.15099495232937	1.1810411993451	2.0251867698588	coiled-coil domain containing 122	NA	NA	NA	NA	NA	NA	NA	NA	NA	NA	NA	NA	NA	NA	NA	NA	NA	108811	NA	NA	NA	NA	NA	NA	NA	NA	NA	NA	NA	NA	NA	NA
ENSMUSG00000038319	Kcnh2	16511	-0.721936178120708	5.48508953911286	64.374953103051	6.72E-05	0.01016511822475	FALSE	5.12729736455624	5.00796290248559	5.1026898572254	5.69393473159413	5.84870019540422	5.8557581809299	5.07931670808908	5.79946436930942	potassium voltage-gated channel, subfamily H (eag-related), member 2	NA	NA	NA	NA	NA	NA	NA	NA	NA	NA	NA	NA	NA	NA	NA	NA	NA	16511	NA	NA	NA	NA	NA	NA	NA	NA	NA	NA	NA	NA	NA	NA
ENSMUSG00000049939	Lrrc4	192198	-1.15679687409642	4.37482726973992	69.1316841115774	5.29E-05	0.01016511822475	FALSE	3.66042475478249	3.70430317085838	3.69376618253572	4.70754794088102	5.10125333454821	4.67236150435818	3.68616470272553	4.82705425992914	leucine rich repeat containing 4	NA	NA	NA	NA	NA	NA	NA	NA	NA	NA	NA	NA	NA	NA	NA	NA	NA	192198	NA	NA	NA	NA	NA	NA	NA	NA	NA	NA	NA	NA	NA	564.635727843391
ENSMUSG00000000552	Zfp385a	29813	-0.796760123345853	6.64503902699123	35.7524936571086	4.53E-04	0.016556090303771	FALSE	6.37648005032856	6.03616466965329	6.14456804714142	7.19254443220096	6.93347789866625	6.81505438454665	6.18573758904109	6.98035890513795	zinc finger protein 385A	NA	NA	NA	NA	NA	NA	NA	NA	NA	NA	NA	NA	NA	NA	NA	NA	NA	29813	NA	NA	NA	NA	NA	NA	NA	NA	NA	NA	NA	NA	NA	2129.51520679534
ENSMUSG00000026107	Nabp1	109019	-0.866307302826772	4.81859365019019	17.5867804743461	0.00361867934451	0.040194578095473	FALSE	4.5341496771429	4.14122567882652	4.2656059288703	4.76685684171228	5.54961831108454	5.14070931886981	4.31366042827991	5.15239482388888	nucleic acid binding protein 1	NA	NA	NA	NA	NA	NA	NA	NA	NA	NA	NA	NA	NA	NA	NA	NA	NA	109019	NA	NA	NA	NA	NA	NA	NA	NA	NA	NA	NA	NA	NA	468.386891346534
ENSMUSG00000051864	Tbc1d22a	223754	-0.785466768764769	6.53386159081974	42.0737236108243	2.71E-04	0.014378770867501	FALSE	6.22483704847134	5.9470402211091	6.08108334188914	6.77258882076561	7.07147951554148	6.75491051530172	6.08432020382319	6.8663262838696	TBC1 domain family, member 22a	103	223754	-0.862554594832136	8.38524140078883	58.8688457647926	4.82E-05	0.005215819463413	FALSE	7.97408875534899	8.0544787762045	8.79146381663198	8.88435876642679	7.90002794939112	7.97619849364821	8.83791129152939	TBC1 domain family, member 22a	136	223754	-1.07620662836076	8.40230507412419	59.3711371581506	1.20E-04	0.009836131701141	FALSE	7.81796029338196	7.71477447815188	8.69640756939079	8.973785316458	7.76636738576692	8.8350964429244	TBC1 domain family, member 22a	1072.15426438908
ENSMUSG00000038242	Aox4	71872	1.14122205489085	4.82010622273314	78.4926084970439	3.44E-05	0.01016511822475	FALSE	5.22214682976874	5.28122310739044	5.3323331528581	4.02785899920372	4.37984322872038	3.97913281577136	5.27856769667242	4.12894501456515	aldehyde oxidase 4	NA	NA	NA	NA	NA	NA	NA	NA	NA	NA	NA	NA	NA	NA	NA	NA	NA	71872	NA	NA	NA	NA	NA	NA	NA	NA	NA	NA	NA	NA	NA	143.509841968766
ENSMUSG00000063049	Ing2	69260	-0.816100079035702	6.31400206847446	37.6517386284559	3.85E-04	0.015615401175074	FALSE	6.07443087101837	5.69697045202562	5.74767741325826	6.55551473977305	6.83762928340842	6.58514871954613	5.83969291210075	6.65943091424253	inhibitor of growth family, member 2	NA	NA	NA	NA	NA	NA	NA	NA	NA	NA	NA	NA	NA	NA	NA	NA	998	69260	-0.581342899063375	5.662564320142	17.873484852921	0.003966990235336	0.044475604953077	FALSE	5.34573347047144	5.34663016408471	5.90096962498155	5.94258976903387	5.34618181727807	5.92177969700771	inhibitor of growth family, member 2	1109.9145228759
ENSMUSG00000037224	Zfyve28	231125	-2.61733889192144	5.17063670175354	29.0740742565659	0.001028826279519	0.021828255485236	FALSE	4.14925127746958	2.23857327568641	3.00110413865972	5.44087733168081	6.257705625019	6.0413581610957	3.1296428972719	5.91331370593184	zinc finger, FYVE domain containing 28	NA	NA	NA	NA	NA	NA	NA	NA	NA	NA	NA	NA	NA	NA	NA	NA	NA	231125	NA	NA	NA	NA	NA	NA	NA	NA	NA	NA	NA	NA	NA	534.361797229199
ENSMUSG00000025195	Dnmbp	71972	-1.10874248563365	8.0399275227964	55.0325304391841	1.13E-04	0.011775127285774	TRUE	7.42693543716108	7.3826040924488	7.33434270953648	8.18973523683341	8.77828343397221	8.44217109679084	7.38129407971545	8.47006325586549	dynamin binding protein	NA	NA	NA	NA	NA	NA	NA	NA	NA	NA	NA	NA	NA	NA	NA	NA	NA	71972	NA	NA	NA	NA	NA	NA	NA	NA	NA	NA	NA	NA	NA	4858.52200111066
ENSMUSG00000038539	Atf5	107503	0.842457256394698	6.46854638159059	18.9500675852404	0.002950547159158	0.036346518752765	FALSE	6.51552600553949	7.07758330701658	6.83870163006829	5.72203588402774	5.8607744606888	6.31014476879491	6.81060364754145	5.96431837117049	activating transcription factor 5	NA	NA	NA	NA	NA	NA	NA	NA	NA	NA	NA	NA	NA	NA	NA	NA	551	107503	0.990925372989426	8.50118239989545	27.1156003382614	0.001273134222139	0.025767041807807	FALSE	9.00400951158884	8.81536079297661	8.16736979935918	7.62914247672307	8.90968515228273	7.89825613804113	activating transcription factor 5	758.025570939687
ENSMUSG00000028042	Zbtb7b	22724	-1.27252357941386	7.42355671340742	71.8393213849414	4.65E-05	0.01016511822475	FALSE	6.96144038401291	6.40892707980637	6.52457788547468	7.86114182769149	7.986979376226	7.92063550616119	6.63164844976465	7.92291890335956	zinc finger and BTB domain containing 7B	NA	NA	NA	NA	NA	NA	NA	NA	NA	NA	NA	NA	NA	NA	NA	NA	NA	22724	NA	NA	NA	NA	NA	NA	NA	NA	NA	NA	NA	NA	NA	3096.59856402754
ENSMUSG00000054252	Fgfr3	14184	-0.677118995198924	8.45100127471357	23.9180641937398	0.00152485866638	0.026795268570093	FALSE	7.98483411086868	8.10897623080055	8.12172526350431	8.57841775015051	9.03092524373054	8.59413364499393	8.07184520172451	8.73449221295833	fibroblast growth factor receptor 3	NA	NA	NA	NA	NA	NA	NA	NA	NA	NA	NA	NA	NA	NA	NA	NA	467	14184	-1.22672782243766	4.90757100249992	30.3442691831697	9.22E-04	0.022060713808452	FALSE	4.43039323297776	3.88870995723172	5.25773888411718	5.50666967969482	4.15955159510474	5.382204281906	fibroblast growth factor receptor 3	5131.32475220649
ENSMUSG00000027276	Jag1	16449	0.581924604154732	8.78034330798185	17.1184696311497	0.003892098744836	0.041706460305255	TRUE	8.773252330084	9.31545301799033	8.98531605122988	8.49391276914071	8.46435094717125	8.42158484254476	9.02467379976807	8.45994951961891	jagged 1	NA	NA	NA	NA	NA	NA	NA	NA	NA	NA	NA	NA	NA	NA	NA	NA	NA	16449	NA	NA	NA	NA	NA	NA	NA	NA	NA	NA	NA	NA	NA	7774.57559898641
ENSMUSG00000027257	Pacsin3	80708	-1.18245711404079	6.30654992126745	23.574716212024	0.001634555502169	0.027583362511511	FALSE	6.10110232676368	5.04800795848505	5.44756918644073	6.77465433941288	6.82330366954862	6.74024590176186	5.53222649056315	6.77940130357445	protein kinase C and casein kinase substrate in neurons 3	NA	NA	NA	NA	NA	NA	NA	NA	NA	NA	NA	NA	NA	NA	NA	NA	480	80708	-1.26456930399377	5.35389767613255	29.9391011282918	9.59E-04	0.022340612163417	FALSE	4.89462196027287	4.23230474441808	5.74875730868648	5.93842409705993	4.56346335234548	5.8435907028732	protein kinase C and casein kinase substrate in neurons 3	645.118750178358
ENSMUSG00000092210	A930009A15Rik	77798	-0.797828664663311	3.02454759832234	18.737751233387	0.003043593435964	0.036793971069992	FALSE	2.78997086915036	2.58881282344572	2.31049151573933	3.14063024279573	3.53481868219767	3.40441430853522	2.5630917361118	3.35995441117621	RIKEN cDNA A930009A15 gene	NA	NA	NA	NA	NA	NA	NA	NA	NA	NA	NA	NA	NA	NA	NA	NA	NA	77798	NA	NA	NA	NA	NA	NA	NA	NA	NA	NA	NA	NA	NA	113.331646749854
ENSMUSG00000051067	Lingo3	237403	-0.853512487815259	3.56507908593435	16.2075489839436	0.004503891648836	0.044737952527923	FALSE	3.41167476067235	2.8905795563077	2.87101326406846	4.22603573165045	3.83328287289626	3.67214326783906	3.05775586034951	3.91048729079525	leucine rich repeat and Ig domain containing 3	NA	NA	NA	NA	NA	NA	NA	NA	NA	NA	NA	NA	NA	NA	NA	NA	NA	237403	NA	NA	NA	NA	NA	NA	NA	NA	NA	NA	NA	NA	NA	227.037482231087
ENSMUSG00000045102	Poln	272158	-0.942363064408877	4.51837701335063	16.2898410689235	0.004443799348471	0.0445983526562	FALSE	4.29840863114215	3.64382158549981	3.90404155799894	4.43200397863566	5.06923646268656	5.14070931886981	3.94875725821363	4.88064992006401	DNA polymerase N	NA	NA	NA	NA	NA	NA	NA	NA	NA	NA	NA	NA	NA	NA	NA	NA	96	272158	-1.46286269865593	4.71863578941809	71.4191491017547	6.70E-05	0.00773928216718	FALSE	3.92918769781968	3.72954531108447	5.27152722777814	5.25608979059799	3.82936650445208	5.26380850918806	DNA polymerase N	285.471636723551
ENSMUSG00000053012	Krcc1	57896	-0.998713477367161	6.30731622434369	63.9661465473265	6.86E-05	0.01016511822475	FALSE	5.86098516140929	5.71912441617777	5.57777368144615	6.63951557957321	6.92551641539561	6.57634324628655	5.71929441967774	6.71379174708512	lysine-rich coiled-coil 1	684	57896	-1.16735887433769	6.32732863250439	20.6197812356285	0.002017812502468	0.033007754517717	FALSE	6.08748999660977	5.89746426943207	6.88196896267906	6.9334089015161	5.07575775289511	5.68690400631232	6.90768893209758	lysine-rich coiled-coil 1	369	57896	-1.33914881056396	5.74755002904531	34.9943665838162	6.07E-04	0.018412583287735	FALSE	4.6694603039058	5.16129705435323	6.02640130734623	6.46684217746907	4.91537867912951	6.24662174240765	lysine-rich coiled-coil 1	1016.13910848531
ENSMUSG00000035686	Thrsp	21835	3.33468605219394	4.04185874480444	36.0022133900907	5.49E-04	0.017904325696759	FALSE	3.92654835267761	5.74869595411816	4.36703771810654	1.07686296960532	1.3036826128623	2.1427201359996	4.68076067496744	1.50775523948907	thyroid hormone responsive	170	21835	3.30372760427744	5.03101857057512	51.0278031039457	1.35E-04	0.00876374820784	FALSE	5.29371882864622	5.31999424179808	2.99054968666753	1.73465396455484	6.19036059846898	5.60135788963776	2.36260182561119	thyroid hormone responsive	83	21835	3.08840860578987	6.31614525958993	89.7989415463964	5.61E-05	0.007560956970601	FALSE	6.64927393299651	7.52230967547819	4.21249698640283	3.97601886860822	7.08579180423735	4.09425792750552	thyroid hormone responsive	27.0381701123033
ENSMUSG00000008734	Gprc5b	64297	-0.815910709592689	8.27584965839187	28.0618054141913	9.51E-04	0.021329546189699	FALSE	7.89919367516557	7.79183403453326	7.73756504919584	8.39969408147652	8.9470512911852	8.47044510792151	7.80953091963156	8.60573016019441	G protein-coupled receptor, family C, group 5, member B	97	64297	-1.2165452662783	7.63831900260455	60.3635635902486	4.39E-05	0.005066627958273	FALSE	7.21558043475532	7.098516052207	8.29601192345556	8.18235365431477	6.72365055378687	7.0125823469164	8.23918278888517	G protein-coupled receptor, family C, group 5, member B	156	64297	-0.970825772053138	7.67666575504501	55.1349899731111	1.52E-04	0.010893354291314	FALSE	7.1910921323971	7.03012957943775	8.14470369003631	8.01452326139428	7.11061085591743	8.07961347571529	G protein-coupled receptor, family C, group 5, member B	5356.4478533884
ENSMUSG00000032334	Loxl1	16949	-0.793377292743846	6.50935720148626	25.334467565896	0.001288681686553	0.024393867213255	TRUE	6.35693995258436	5.71573817852076	6.0344742508332	6.76948498739937	6.90039038911584	6.88307294262092	6.03571746064611	6.85098277304538	lysyl oxidase-like 1	NA	NA	NA	NA	NA	NA	NA	NA	NA	NA	NA	NA	NA	NA	NA	NA	NA	16949	NA	NA	NA	NA	NA	NA	NA	NA	NA	NA	NA	NA	NA	2200.49838120401
ENSMUSG00000020814	Mxra7	67622	-1.02541120763219	6.54758838114369	19.6455956450922	0.002700714637436	0.034935362331487	FALSE	6.36755701164094	5.45578340619618	5.87142120036779	7.14516831772842	7.0325742950286	6.69886772091049	5.89825387273497	6.9588701112225	matrix-remodelling associated 7	827	67622	-0.58379262619543	5.82061236748137	16.79085844778	0.003186908495326	0.043101497283116	FALSE	5.47207143751399	5.71529137065887	6.15117717479819	6.12671877587798	5.48280226030576	5.55672168949287	6.13894797533809	matrix-remodelling associated 7	414	67622	-0.928410419347053	6.15100768376708	32.3104196773875	7.68E-04	0.020713245990776	FALSE	5.76656730231628	5.45326818074576	6.43990209243128	6.63245680985513	5.60991774153102	6.5361794511432	matrix-remodelling associated 7	1883.16872012527
ENSMUSG00000026083	Eif5b	226982	-1.3629764997776	9.64298412698266	45.7681551824281	2.07E-04	0.013398650810115	FALSE	9.22830750799443	8.53245158712527	8.54291988060442	10.0860801872721	10.3135521457706	10.0962304662754	8.76789299190804	10.1652875997727	eukaryotic translation initiation factor 5B	NA	NA	NA	NA	NA	NA	NA	NA	NA	NA	NA	NA	NA	NA	NA	NA	NA	226982	NA	NA	NA	NA	NA	NA	NA	NA	NA	NA	NA	NA	NA	12183.6991220239
ENSMUSG00000024900	Cpt1a	12894	-1.78711503794232	6.80131361058352	61.4426058449797	8.01E-05	0.01016511822475	FALSE	6.05536203516024	5.39568489313904	5.38795687580507	7.065861339876	7.54728876822113	7.62804519450686	5.61300126803478	7.41373176753466	carnitine palmitoyltransferase 1a, liver	NA	NA	NA	NA	NA	NA	NA	NA	NA	NA	NA	NA	NA	NA	NA	NA	NA	12894	NA	NA	NA	NA	NA	NA	NA	NA	NA	NA	NA	NA	NA	1700.87909380665
ENSMUSG00000022899	Slc15a2	57738	-1.50209850698234	4.04554888360866	39.0111029448653	3.44E-04	0.015479117955731	FALSE	3.26911663480358	3.09206675936524	2.96028569880218	4.16225283013758	4.43112851684787	5.0769967032598	3.10715636432367	4.55679268341509	solute carrier family 15 (H+/peptide transporter), member 2	NA	NA	NA	NA	NA	NA	NA	NA	NA	NA	NA	NA	NA	NA	NA	NA	NA	57738	NA	NA	NA	NA	NA	NA	NA	NA	NA	NA	NA	NA	NA	732.724480203021
ENSMUSG00000027695	Pld1	18805	-0.850948286020118	5.19831333965674	39.1892334504701	3.39E-04	0.015447501194774	FALSE	4.82233333905334	4.67521547047661	4.63212612599217	5.36978539385523	5.81531000112761	5.46162983663222	4.70989164517404	5.54890841053835	phospholipase D1	NA	NA	NA	NA	NA	NA	NA	NA	NA	NA	NA	NA	NA	NA	NA	NA	NA	18805	NA	NA	NA	NA	NA	NA	NA	NA	NA	NA	NA	NA	NA	995.799959259379
ENSMUSG00000028943	Espn	56226	0.846250816755283	4.85236131922227	29.3561691581092	8.30E-04	0.020757169111151	FALSE	5.14259431019179	5.23071377568039	5.26384425022382	4.47328571427447	3.9929604977107	4.57424670834119	5.212384112032	4.34683097344212	espin	NA	NA	NA	NA	NA	NA	NA	NA	NA	NA	NA	NA	NA	NA	NA	NA	NA	56226	NA	NA	NA	NA	NA	NA	NA	NA	NA	NA	NA	NA	NA	NA
ENSMUSG00000039911	Spsb1	74646	-0.939700047844395	5.59140338528638	21.1648570528764	0.002166099969205	0.031357495249893	FALSE	5.12151893404202	5.02539161193938	4.99198669376627	5.68517693623603	6.43327089073182	5.70865787329292	5.04629907991589	5.94236856675359	splA/ryanodine receptor domain and SOCS box containing 1	167	74646	-1.02252355198533	6.80508052144199	44.63939557427	1.31E-04	0.00876374820784	FALSE	6.51508208371771	6.2136740449971	7.45925513305174	7.18102038497032	6.17614023851456	6.30163212240979	7.32013775901103	splA/ryanodine receptor domain and SOCS box containing 1	NA	74646	NA	NA	NA	NA	NA	NA	NA	NA	NA	NA	NA	NA	NA	899.552208831694
ENSMUSG00000056222	Spock1	20745	1.15969340997499	6.75700281947916	55.7156349666416	1.09E-04	0.011610575425166	FALSE	6.97164751045567	7.42330894760907	7.23847550171293	6.26603465345728	6.07400113713916	5.81663138270255	7.21114398659256	6.05222239109966	sparc/osteonectin, cwcv and kazal-like domains proteoglycan 1	NA	NA	NA	NA	NA	NA	NA	NA	NA	NA	NA	NA	NA	NA	NA	NA	NA	20745	NA	NA	NA	NA	NA	NA	NA	NA	NA	NA	NA	NA	NA	1529.3590691724
ENSMUSG00000085772	D630024D03Rik	414116	-1.18909970534874	4.41806090040894	29.1146067582714	8.51E-04	0.020831249077304	FALSE	4.02062177461356	3.52503062680555	3.51825942021423	4.45794315709977	4.95498672152337	5.17661574258263	3.68797060721112	4.86318187373526	RIKEN cDNA D630024D03 gene	NA	NA	NA	NA	NA	NA	NA	NA	NA	NA	NA	NA	NA	NA	NA	NA	NA	414116	NA	NA	NA	NA	NA	NA	NA	NA	NA	NA	NA	NA	NA	229.503174005511
ENSMUSG00000025429	Pstpip2	19201	-0.634085371485784	4.73521018848464	21.7968626511003	0.001992364270847	0.030132593774139	FALSE	4.5413811298128	4.33612388399284	4.26255683851302	4.7710013363691	5.11588018064453	5.13758963562375	4.38002061743955	5.00815705087913	proline-serine-threonine phosphatase-interacting protein 2	NA	NA	NA	NA	NA	NA	NA	NA	NA	NA	NA	NA	NA	NA	NA	NA	NA	19201	NA	NA	NA	NA	NA	NA	NA	NA	NA	NA	NA	NA	NA	275.258439196186
ENSMUSG00000009394	Syn2	20965	1.38965126478487	6.91406219298338	21.6482549942659	0.002247227974783	0.031987609223734	FALSE	7.04369262956242	7.66618474864766	7.55833380812034	6.36440184515221	6.29229292920574	5.29148113473851	7.42273706211014	5.98272530303215	synapsin II	178	20965	1.11436001309912	5.43567341621909	43.8335206533533	1.40E-04	0.008814658129687	FALSE	5.88493687909986	5.85635260463227	4.75617052672047	4.60817976512072	5.58291488443931	5.77473478939048	4.6821751459206	synapsin II	385	20965	1.20716887648124	4.97587556891476	33.8846829131906	6.68E-04	0.019372978505904	FALSE	5.65759107052138	5.21116819727008	4.34974644509372	4.17246544577856	5.43437963389573	4.26110594543614	synapsin II	1170.87711726617
ENSMUSG00000086290	Snhg12	100039864	-0.869767848015915	6.36522335703202	24.1213748986807	0.001487752303489	0.026399845169399	FALSE	6.12392168186801	5.96759054931593	5.41635713635131	6.61590051716221	6.803631402254	6.77980346504509	5.83595645584508	6.73311179482043	small nucleolar RNA host gene 12	448	100039864	-0.977440745184047	9.27500340061872	26.9971566719829	8.12E-04	0.020237732030791	FALSE	8.69183897057118	9.14759205706809	9.67659896144032	9.87555185261308	8.48875170476322	8.77606091080083	9.7760754070267	small nucleolar RNA host gene 12	6	100039864	-1.73433156949145	10.0122451919942	231.414030409975	1.37E-06	0.001886356459628	FALSE	8.86950060190554	8.92898501192188	10.5715056128324	10.6917891394971	8.89924280691371	10.6316473761647	small nucleolar RNA host gene 12	1043.66219409628
ENSMUSG00000029757	Dync1i1	13426	1.00688675516318	6.7819440681412	37.7796906090672	3.81E-04	0.015615401175074	FALSE	6.89214258203113	7.46222335508014	7.18633358867522	5.97171267004473	6.24035272349439	6.34076039631413	7.18023317526216	6.18427526328442	dynein cytoplasmic 1 intermediate chain 1	107	13426	1.03406072855049	7.147212148907	58.2936141422149	5.00E-05	0.005224273376116	FALSE	7.30878734575469	7.51087442764024	6.43713904936893	6.45724983224773	7.59466882333582	7.47144353224359	6.44719444080833	dynein cytoplasmic 1 intermediate chain 1	NA	13426	NA	NA	NA	NA	NA	NA	NA	NA	NA	NA	NA	NA	NA	801.383742170585
ENSMUSG00000025006	Sorbs1	20411	-1.18458818887598	8.00806264786768	68.1017325854205	5.56E-05	0.01016511822475	FALSE	7.40529957064109	7.25096599369176	7.23050028994258	8.21099164935087	8.44465400481263	8.74131287276357	7.29558861809181	8.46565284230902	sorbin and SH3 domain containing 1	NA	NA	NA	NA	NA	NA	NA	NA	NA	NA	NA	NA	NA	NA	NA	NA	NA	20411	NA	NA	NA	NA	NA	NA	NA	NA	NA	NA	NA	NA	NA	8296.6580985819
ENSMUSG00000042671	Rgs8	67792	2.67299747265361	7.71228685279008	39.5099366674037	4.16E-04	0.016256957734266	FALSE	7.40033674548868	9.14837571037712	8.45550274851843	5.57096791061143	6.12606217114677	5.73504283282888	8.33473840146141	5.81069097152903	regulator of G-protein signaling 8	280	67792	1.49546003175508	7.84647472430927	37.0360418874519	3.24E-04	0.012944640162505	FALSE	7.89330602743242	8.09644312994181	6.69655109311456	6.86998301094828	8.70969734164532	8.23314883300652	6.78326705203142	regulator of G-protein signaling 8	NA	67792	NA	NA	NA	NA	NA	NA	NA	NA	NA	NA	NA	NA	NA	651.682878296405
ENSMUSG00000048939	Atp13a5	268878	-1.2225856190535	2.69005841519032	27.3759757765398	0.001024184867915	0.021828255485236	FALSE	2.36358116435992	1.85933302728317	1.55095854358235	3.1060521216827	3.31060796201363	3.10126733878637	1.92462424507515	3.1726424741609	ATPase type 13A5	NA	NA	NA	NA	NA	NA	NA	NA	NA	NA	NA	NA	NA	NA	NA	NA	NA	268878	NA	NA	NA	NA	NA	NA	NA	NA	NA	NA	NA	NA	NA	161.861676701584
ENSMUSG00000026203	Dnajb2	56812	-1.05367101256667	7.36239189803279	36.8899792323367	4.11E-04	0.016138389287542	FALSE	7.03141868728878	6.51857848541028	6.62325822406026	7.78223724473835	8.02234671069948	7.54060375126094	6.72441846558644	7.78172923556626	DnaJ heat shock protein family (Hsp40) member B2	245	56812	-0.708660016017813	8.11766662360859	37.0635561295059	2.53E-04	0.011528588808062	FALSE	7.68113299473255	7.79842935491111	8.52433603096905	8.47404569468182	7.88964531710463	7.7897358889161	8.49919086282544	DnaJ heat shock protein family (Hsp40) member B2	93	56812	-1.5108154467606	8.86957606362577	72.1050827717141	6.49E-05	0.007692426894927	FALSE	8.15900201775559	7.64916174223005	9.42987794943407	9.44032777805047	7.90408187999282	9.43510286374227	DnaJ heat shock protein family (Hsp40) member B2	1691.2205086185
ENSMUSG00000030990	Pgap2	233575	-1.30452346426698	6.24212614050805	35.782774780705	4.52E-04	0.016556090303771	FALSE	5.85519356098178	5.13000724321694	5.25159401889611	6.56230616489876	6.61176770594158	7.03303021527808	5.41226494103161	6.73570136203947	post-GPI attachment to proteins 2	562	233575	-1.15365802603094	6.26680501109814	23.8127941093841	0.001272649242588	0.025249422490839	FALSE	5.65985861016248	6.1034116525708	6.77591778813148	6.90486654902956	5.18205116467851	5.64844047580393	6.84039216858052	post-GPI attachment to proteins 2	29	233575	-2.58103362010094	7.26334887210619	137.377869906949	7.90E-06	0.003046547958413	FALSE	5.77339837614316	5.09095716856863	8.01639822355924	8.06000294266178	5.43217777235589	8.03820058311051	post-GPI attachment to proteins 2	1344.01690679724
ENSMUSG00000001542	Ell2	192657	1.35355510921685	9.31174803432789	84.0211712977353	2.73E-05	0.01016511822475	FALSE	9.54801573739083	10.0118307412014	9.90597667019211	8.29553695401167	8.51965840146191	8.61203934067987	9.82194104959478	8.47574489871781	elongation factor for RNA polymerase II 2	NA	NA	NA	NA	NA	NA	NA	NA	NA	NA	NA	NA	NA	NA	NA	NA	NA	192657	NA	NA	NA	NA	NA	NA	NA	NA	NA	NA	NA	NA	NA	5939.69508103471
ENSMUSG00000029650	Slc46a3	71706	-1.14525193199103	4.82903583667345	35.5038954822382	4.63E-04	0.016697456100868	FALSE	3.97861993545342	4.33906132423851	4.10125022131908	4.85278905085488	5.5487892925772	5.38389748341816	4.13964382700367	5.26182527561675	solute carrier family 46, member 3	11	71706	-1.53342126926789	8.26128697482543	139.365443364874	1.78E-06	0.001683399227746	FALSE	7.45838144346464	7.60653105467134	8.96354717060533	8.99592944906074	7.26325964760691	7.44272404858096	8.97973830983303	solute carrier family 46, member 3	54	71706	-1.55552139808506	8.15526068506093	102.297730975585	2.09E-05	0.004331273301716	FALSE	7.31197979259489	7.03446356149218	8.60820550273655	8.84594673677135	7.17322167704353	8.72707611975395	solute carrier family 46, member 3	442.34520054562
ENSMUSG00000008090	Fgfrl1	116701	-1.13373439345617	7.54774877643581	112.649782271876	9.90E-06	0.01016511822475	FALSE	6.79171808087291	6.90818805985306	6.91447576382395	7.89349923258983	8.18657453759607	7.91942504524862	6.87146063484997	7.99983293847817	fibroblast growth factor receptor-like 1	58	116701	-0.966367828836423	8.00922715566571	77.6873512956365	1.71E-05	0.00325104804002	FALSE	7.53995474111814	7.59384847781877	8.53951143063888	8.47647034573672	7.49709891956268	7.54363404616653	8.5079908881878	fibroblast growth factor receptor-like 1	79	116701	-1.38099816726885	8.05419585402437	77.2613533946715	5.20E-05	0.007280063160885	FALSE	7.36395692627081	7.03036803190096	8.48258889683516	8.67977865793075	7.19716247908588	8.58118377738295	fibroblast growth factor receptor-like 1	3528.51958633426
ENSMUSG00000062151	Unc13c	208898	1.81535505241866	5.07085318891995	127.570465275783	6.41E-06	0.01016511822475	FALSE	5.6847618533064	5.63079040554251	5.80433826760453	3.52458698566096	3.97825761399129	4.12067650104915	5.70663017548448	3.87450703356713	unc-13 homolog C	86	208898	2.24696377443888	5.17055696690723	64.1609735062575	3.81E-05	0.004958621760281	FALSE	5.97043133048512	5.86210682218706	3.5707810326231	3.47124407410251	5.17729950765744	5.66994588677654	3.5210125533628	unc-13 homolog C	NA	208898	NA	NA	NA	NA	NA	NA	NA	NA	NA	NA	NA	NA	NA	171.970135769911
ENSMUSG00000025076	Casp7	12369	-0.883447651046565	7.2216551927743	27.0734024662489	0.001058708519234	0.022054838150981	FALSE	7.00131828952853	6.53660323157854	6.55355678537837	7.37560471975287	7.83852082404304	7.53745111420298	6.69715943549515	7.58385888599963	caspase 7	260	12369	-0.817121977369148	7.49653543405256	36.2338164079379	2.73E-04	0.011726134494352	FALSE	7.09889290371544	7.290846420042	7.96587077477473	7.89046953630367	6.93017002246146	7.10663644873963	7.9281701555392	caspase 7	211	12369	-1.43687654000813	7.87959174760768	46.5708373667376	2.56E-04	0.013591959787551	FALSE	7.27233180633412	6.64459936899139	8.33640437012953	8.50855382982217	6.95846558766276	8.42247909997585	caspase 7	3138.49068418153
ENSMUSG00000049537	Tecrl	243078	-1.39509696046728	3.72455247834014	19.821277422444	0.002604607363104	0.034337130068562	FALSE	3.38619694468358	2.55384041282938	2.49327675228051	3.75127541570735	4.23481426516942	4.65355633496727	2.81110470326449	4.21321533861468	trans-2,3-enoyl-CoA reductase-like	NA	NA	NA	NA	NA	NA	NA	NA	NA	NA	NA	NA	NA	NA	NA	NA	NA	243078	NA	NA	NA	NA	NA	NA	NA	NA	NA	NA	NA	NA	NA	266.325941741082
ENSMUSG00000028370	Pappa	18491	-0.809056096410469	6.06498568709439	17.7041722384955	0.003554009110235	0.039874383050598	FALSE	5.70872618936725	5.73760797193968	5.33523842744194	5.97051182416867	6.6188945947711	6.56593733870817	5.59385752958295	6.38511458588265	pregnancy-associated plasma protein A	667	18491	-0.966717327485797	6.2238795381628	20.2485430173794	0.001922263999515	0.032246194738496	FALSE	5.90158182038322	5.89746426943207	6.39350126245094	6.98845218044717	5.43893968548381	5.74599525843304	6.69097672144905	pregnancy-associated plasma protein A	744	18491	-0.95135450888138	6.68071299062945	22.0142916318149	0.002275435398105	0.034207022731407	FALSE	6.39139158423719	5.81567193038544	7.16723537038434	6.9820298026363	6.10353175731132	7.07463258651032	pregnancy-associated plasma protein A	2198.43984860627
ENSMUSG00000005649	Cabp5	29865	1.70847295589335	5.40044476475288	33.6437098447247	6.28E-04	0.018460955627357	FALSE	5.30095360826993	6.5433048727	5.93456544489767	4.14532451672982	4.45078784767507	4.3117807964575	5.92627464195586	4.3026310536208	calcium binding protein 5	NA	NA	NA	NA	NA	NA	NA	NA	NA	NA	NA	NA	NA	NA	NA	NA	NA	29865	NA	NA	NA	NA	NA	NA	NA	NA	NA	NA	NA	NA	NA	98.3046269661073
ENSMUSG00000071862	Lrrtm2	107065	-2.04961211987845	3.75718989791043	22.7612138013828	0.001954848971562	0.030011704699288	FALSE	3.08343201348905	1.64819169912265	2.10795280987486	3.7343949550115	4.53859055560613	4.84804789153643	2.27985884082885	4.37367780071802	leucine rich repeat transmembrane neuronal 2	NA	NA	NA	NA	NA	NA	NA	NA	NA	NA	NA	NA	NA	NA	NA	NA	NA	107065	NA	NA	NA	NA	NA	NA	NA	NA	NA	NA	NA	NA	NA	330.918557169874
ENSMUSG00000022487	Gtsf1	74174	0.937310369915412	1.40461463460324	19.485516219775	0.002731474059113	0.035144642208983	FALSE	1.71528950329459	1.8996838170736	1.73820497652298	0.736055294603769	0.90814148579382	0.946078418927718	1.78439276563039	0.863425066441769	gametocyte specific factor 1	NA	NA	NA	NA	NA	NA	NA	NA	NA	NA	NA	NA	NA	NA	NA	NA	NA	74174	NA	NA	NA	NA	NA	NA	NA	NA	NA	NA	NA	NA	NA	13.4219982162032
ENSMUSG00000028186	Uox	22262	-1.83527851866318	3.30895059728361	28.6627063521116	8.92E-04	0.021207297109108	FALSE	2.72540244271012	1.42308208749114	1.94253285492503	3.62874138225022	4.27547086962651	3.88056750524707	2.03033912837543	3.92825991904127	urate oxidase	NA	NA	NA	NA	NA	NA	NA	NA	NA	NA	NA	NA	NA	NA	NA	NA	NA	22262	NA	NA	NA	NA	NA	NA	NA	NA	NA	NA	NA	NA	NA	137.229357026041
ENSMUSG00000031351	Zfp185	22673	-0.85369663368778	6.05872039566884	22.6709565684868	0.001780243115553	0.028519662698509	FALSE	5.95441907296773	5.34105480564792	5.32285040023522	6.36622931501021	6.35528696325773	6.54057386496272	5.53944142628363	6.42069671441022	zinc finger protein 185	537	22673	-0.762189373489933	6.15433232719109	23.226317390656	0.00119090282297	0.024757102790993	FALSE	5.54551517309534	5.92791586362591	6.64046636849435	6.47291598669747	5.90562210332556	5.79301771334894	6.55669117759591	zinc finger protein 185	406	22673	-0.99624552832119	5.92103499338478	32.588870908632	7.49E-04	0.020611263194057	FALSE	5.44645143313722	5.23527678959262	6.14851575903718	6.49458695482401	5.34086411136492	6.32155135693059	zinc finger protein 185	NA
ENSMUSG00000027605	Acss2	60525	1.12198782136622	2.24637812034366	25.6651619333445	0.001240380048216	0.023850748648491	FALSE	2.32387438344417	2.8905795563077	2.80128687242856	1.41018015035352	1.54893092868313	1.76548964314186	2.67191360406014	1.57486690739284	acyl-CoA synthetase short-chain family member 2	NA	NA	NA	NA	NA	NA	NA	NA	NA	NA	NA	NA	NA	NA	NA	NA	NA	60525	NA	NA	NA	NA	NA	NA	NA	NA	NA	NA	NA	NA	NA	54.6568891968716
ENSMUSG00000020593	Lpin1	14245	-0.694678562786926	5.68536556526275	29.8898549229176	7.86E-04	0.020299831228501	FALSE	5.40213490967724	5.28198652666862	5.20072935089162	5.72702224879775	6.11153871184199	6.10290132227634	5.29495026241249	5.98048742763869	lipin 1	389	14245	-0.951859963527463	5.23922023128915	28.6768196072472	6.02E-04	0.017323643319674	FALSE	5.01082913195118	4.79358888907536	5.65790970194598	5.79260930489141	4.52246796361628	4.77562866154761	5.72525950341869	lipin 1	184	14245	-1.26898598233775	5.63752970689096	49.8899647248958	2.07E-04	0.012540425145906	FALSE	4.9682388284022	4.78184647038994	5.94505758791369	6.29865978768543	4.87504264939607	6.12185868779956	lipin 1	1086.15147267799
ENSMUSG00000001025	S100a6	20200	0.744875155936346	6.17847730044387	15.1171369016269	0.005407418099419	0.049621075129166	FALSE	6.29924145235978	6.80334968408143	6.3513605001711	5.66379015407009	5.48087502600265	6.06727538859693	6.48465054553744	5.73731352288989	S100 calcium binding protein A6 (calcyclin)	458	20200	0.747991018437049	7.83581946776078	25.752833057549	8.56E-04	0.020914837300847	FALSE	8.30932393496652	7.91053197520492	7.36098001899662	7.32675931781935	8.01981147852775	8.0798891295664	7.34386966840798	S100 calcium binding protein A6 (calcyclin)	NA	20200	NA	NA	NA	NA	NA	NA	NA	NA	NA	NA	NA	NA	NA	372.390582017924
ENSMUSG00000034115	Scn11a	24046	-2.06811001921665	2.49512693312903	67.8028211604951	5.65E-05	0.01016511822475	FALSE	1.57575485704114	0.742443938073709	0.982457473357852	3.08401223079053	3.15805907450405	3.31150058727536	1.10021875615757	3.18452396418998	sodium channel, voltage-gated, type XI, alpha	37	24046	-2.30488358400158	4.89029806811758	92.6561423638601	8.72E-06	0.002570586204384	FALSE	3.4683004812849	4.00591140500281	5.75637777316173	5.87452613203751	3.08213618320333	3.51878268983034	5.81545195259962	sodium channel, voltage-gated, type XI, alpha	NA	24046	NA	NA	NA	NA	NA	NA	NA	NA	NA	NA	NA	NA	NA	163.32590919459
ENSMUSG00000041729	Coro2b	235431	-0.828986673422281	7.60577797566924	56.2892709060885	1.05E-04	0.011482598382983	FALSE	7.25329683122527	7.13701964445252	6.99659641705251	8.00970981005793	8.06602242809675	7.79492378192149	7.12897096424343	7.95688534002539	coronin, actin binding protein, 2B	NA	NA	NA	NA	NA	NA	NA	NA	NA	NA	NA	NA	NA	NA	NA	NA	NA	235431	NA	NA	NA	NA	NA	NA	NA	NA	NA	NA	NA	NA	NA	3963.12779597099
ENSMUSG00000039208	Metrnl	210029	-1.60026697016053	5.54984230102967	103.889787889514	1.31E-05	0.01016511822475	FALSE	4.79838796294536	4.37671356156633	4.40762796267654	5.8915011025667	6.26680864664794	6.22892761103959	4.52757649572941	6.12907912008474	meteorin, glial cell differentiation regulator-like	54	210029	-1.76687107407004	4.85327624736755	79.2956779441161	1.58E-05	0.003221023154804	FALSE	3.98319689605467	4.13750803266532	5.73492360577178	5.52941921591947	3.54239484382318	3.88769992418106	5.63217141084563	meteorin, glial cell differentiation regulator-like	NA	210029	NA	NA	NA	NA	NA	NA	NA	NA	NA	NA	NA	NA	NA	778.758108151044
ENSMUSG00000035158	Mitf	17342	-0.727206456234697	4.2610559396971	27.0502237398358	0.00106141386759	0.022054838150981	FALSE	3.8656295501364	3.7246620016134	3.96157962881841	4.35126498860411	4.77953576887949	4.57578419223036	3.85062372685607	4.56886164990465	melanogenesis associated transcription factor	NA	NA	NA	NA	NA	NA	NA	NA	NA	NA	NA	NA	NA	NA	NA	NA	NA	17342	NA	NA	NA	NA	NA	NA	NA	NA	NA	NA	NA	NA	NA	796.973997518248
ENSMUSG00000090223	Pcp4	18546	-0.827545197204246	4.33267004152839	32.456093585792	6.11E-04	0.01830318536162	FALSE	3.79478108877077	3.8452651411125	3.94265410350336	4.48342418304248	4.95498672152337	4.58191779497863	3.86090011112888	4.67344289984816	Purkinje cell protein 4	NA	NA	NA	NA	NA	NA	NA	NA	NA	NA	NA	NA	NA	NA	NA	NA	NA	18546	NA	NA	NA	NA	NA	NA	NA	NA	NA	NA	NA	NA	NA	1883.16588283851
ENSMUSG00000020475	Pgam2	56012	-1.09185413789308	8.07129538759075	33.0330538344263	5.79E-04	0.018011984042022	FALSE	7.79731422670128	7.28905900852594	7.09393881540698	8.63000233555299	8.5863170125421	8.31250459467596	7.3934373502114	8.50960798092368	phosphoglycerate mutase 2	155	56012	-1.1786775784946	10.2674921221929	47.7657610380399	1.11E-04	0.007990833561496	FALSE	9.82895520294357	9.76862630756499	10.6255735643101	11.054219311808	9.39883618410367	9.66547256487075	10.839896438059	phosphoglycerate mutase 2	46	56012	-1.42338947300426	10.3349995020379	109.372805939779	1.68E-05	0.00408229151534	FALSE	9.41107775027658	9.497391821329	11.0205254751777	10.7191322729725	9.45423478580279	10.8698288740751	phosphoglycerate mutase 2	3516.04412157296
ENSMUSG00000046807	Lrrc75b	192734	-1.22949847257859	7.2829947263918	115.052156433164	9.20E-06	0.01016511822475	FALSE	6.65072386902203	6.49605520093395	6.47110035063448	7.5884134827371	7.94269878948648	7.75883300484023	6.53929314019682	7.7633150923546	leucine rich repeat containing 75B	36	192734	-1.15936048168857	7.19551968127688	94.7139695678595	8.01E-06	0.002489769365161	FALSE	6.59290281250456	6.72926895003737	7.76925882804772	7.77951048486886	6.52978626761458	6.6173193433855	7.77438465645829	leucine rich repeat containing 75B	210	192734	-0.8653111532098	7.37365024877662	46.6837071042588	2.54E-04	0.013555499483904	FALSE	6.95242491589309	6.80150914595296	7.72677647368437	7.75593016214098	6.87696703092302	7.74135331791268	leucine rich repeat containing 75B	2032.20118550009
ENSMUSG00000036537	Rnf113a1	69942	-2.10500425275319	6.51380010125766	38.0791939172697	4.37E-04	0.016413334848799	FALSE	5.76417243328557	4.30641576954716	4.88005759631184	7.13099607924557	7.27516690142965	7.22676448460119	4.98354859971486	7.2109758217588	ring finger protein 113A1	344	69942	-2.20146035866634	8.68072991739817	38.5371932727227	4.89E-04	0.015902786867317	FALSE	7.67044725890883	7.74707821823912	9.41939233323295	9.75079746791692	6.44362761352227	7.28705103022341	9.58509490057494	ring finger protein 113A1	1075	69942	-1.00069505225321	7.65024522993756	17.2796297741477	0.004574534470721	0.047613456923628	FALSE	7.40031556606727	6.63348212174993	8.13532416055433	7.99007439506815	7.0168988439086	8.06269927781124	ring finger protein 113A1	2391.61959586885
ENSMUSG00000038925	E330034G19Rik	105418	-2.1661318611139	2.83630697872644	33.0308042955911	5.79E-04	0.018011984042022	FALSE	2.05951900759932	0.469724100874016	1.25211814309539	3.48476749802093	3.44499783038748	3.69778688277895	1.26045375052291	3.54251740372912	RIKEN cDNA E330034G19 gene	NA	NA	NA	NA	NA	NA	NA	NA	NA	NA	NA	NA	NA	NA	NA	NA	347	105418	-3.22606548740796	6.08933372642384	53.8501018341053	5.65E-04	0.018119668835132	FALSE	4.35235247033764	2.76044506960273	6.91317673487971	6.96211397366687	3.55639876997019	6.93764535427329	RIKEN cDNA E330034G19 gene	181.718212179841
ENSMUSG00000039232	Stx11	74732	-1.77905436222206	5.76870106005954	23.6783283841578	0.001761958878624	0.028480413001469	FALSE	5.31367948966964	3.85555866809246	4.30170104998406	6.07253621428629	6.55675106804402	6.52115453437654	4.49031306924872	6.38348060556895	syntaxin 11	314	74732	-2.51271572123597	5.9813602183278	38.4913477534101	4.20E-04	0.014954913089124	FALSE	4.81364109816419	4.8969771603267	6.82871623583462	7.08131267207623	3.16315832607842	4.2912588615231	6.95501445395542	syntaxin 11	11	74732	-3.23693532156174	6.23491401913436	203.318719234302	2.12E-06	0.001886356459628	FALSE	4.20701746260533	3.49328332010675	7.12357718514162	7.04583187338763	3.85015039135604	7.08470452926463	syntaxin 11	624.795088000261
ENSMUSG00000054537	Tmprss11e	243084	-2.61093215175193	3.24684250585694	19.3658997070206	0.003064774344755	0.0368741818418	FALSE	2.05951900759932	-0.589795027061195	1.72939793871981	3.64388639480719	4.19509945683517	4.18252917576285	1.06637397308598	4.00717167580174	transmembrane protease, serine 11e	NA	NA	NA	NA	NA	NA	NA	NA	NA	NA	NA	NA	NA	NA	NA	NA	NA	243084	NA	NA	NA	NA	NA	NA	NA	NA	NA	NA	NA	NA	NA	521.894817336917
ENSMUSG00000003617	Cp	12870	-0.629251012699333	7.69610847255203	18.6448371446462	0.003085487675765	0.037015946988182	FALSE	7.63627229586645	7.13067651973269	7.22444084671396	7.90485934552782	8.09966740840476	7.91715269000914	7.33046322077103	7.97389314798058	ceruloplasmin	NA	NA	NA	NA	NA	NA	NA	NA	NA	NA	NA	NA	NA	NA	NA	NA	NA	12870	NA	NA	NA	NA	NA	NA	NA	NA	NA	NA	NA	NA	NA	4788.72128986473
ENSMUSG00000038732	Mboat1	218121	-0.88043558499678	7.26739412112431	38.2223271609105	3.67E-04	0.015530213099643	FALSE	6.61997326012497	6.92929524941881	6.71701167645202	7.35734481945392	7.71887893416108	7.80969914970648	6.75542672866527	7.62864096777383	membrane bound O-acyltransferase domain containing 1	82	218121	-1.13521883121551	9.19656916247166	64.0026398792855	3.54E-05	0.00482169731465	FALSE	8.83707502413433	8.63562048852626	9.72684061308954	9.80627821967801	8.39216054559925	8.62161868608661	9.76655941638377	membrane bound O-acyltransferase domain containing 1	155	218121	-0.912653645914715	8.94465982139092	55.2330609650598	1.51E-04	0.010893354291314	FALSE	8.31949942093918	8.50996784913198	9.30221349109095	9.35664958012502	8.41473363503558	9.32943153560799	membrane bound O-acyltransferase domain containing 1	3704.74734944435
ENSMUSG00000023031	Cela1	109901	-0.740077372488489	6.35443331366599	28.9682140381668	8.64E-04	0.021008432434518	FALSE	6.20721276563443	5.79702958758519	5.76663334957276	6.60935731895322	6.80119691047179	6.61349447276194	5.92362523426413	6.67468290072898	chymotrypsin-like elastase family, member 1	185	109901	-0.942563894155287	8.8575639649607	43.0140380349902	1.50E-04	0.009022204103278	FALSE	8.40385518717369	8.60595520991964	9.41842311654768	9.2712355897995	8.17399528400329	8.39460189369887	9.34482935317359	chymotrypsin-like elastase family, member 1	40	109901	-1.25046368490448	9.42954583482225	117.52642983174	1.32E-05	0.003649048658694	FALSE	8.71876646305253	8.62696460741249	9.97376582547327	9.87048286610343	8.67286553523251	9.92212434578835	chymotrypsin-like elastase family, member 1	1079.6790099066
ENSMUSG00000059900	Tmem40	94346	-0.75573305528169	8.38066154120027	27.989808485708	9.58E-04	0.021329546189699	FALSE	8.23835505948055	7.70470013532298	7.86604026555029	8.70818097904187	8.77225881205451	8.64555131860961	7.93636515345127	8.70866370323533	transmembrane protein 40	343	94346	-0.838163325587442	9.28636955317941	30.5716787186876	4.87E-04	0.015879729183797	FALSE	8.66715104335177	9.1558520022862	9.70007863817501	9.75737162669961	8.80709998844101	8.87670101135966	9.72872513243731	transmembrane protein 40	271	94346	-1.07343794585768	9.58628030620399	41.4590560664801	3.65E-04	0.01508834611969	FALSE	9.0693317210767	8.82540210601823	9.81139884448431	10.2112449935007	8.94736691354746	10.0113219189925	transmembrane protein 40	3517.15983545517
ENSMUSG00000021720	Rnf180	71816	-2.11295311046825	7.40955142960056	25.8586954118332	0.001437861341445	0.025992938399979	FALSE	6.76725475417176	5.12661122831701	5.5808369737817	7.81639227858643	8.30716991987847	8.16185653801471	5.82490098542349	8.09513957882654	ring finger protein 180	681	71816	-2.09900557729758	4.96358499677692	22.5588268200268	0.002007587648321	0.032985166221828	FALSE	4.10848508215882	4.26986668460634	6.00043535769626	5.65866252185652	2.28903299093961	3.55579491923492	5.82954893977639	ring finger protein 180	12	71816	-3.67717402118022	6.83839449112732	194.723497362871	2.46E-06	0.001886356459628	FALSE	4.47234032971291	3.57316969667953	7.65597203095993	7.79435538974053	4.02275501319622	7.72516371035023	ring finger protein 180	2640.62240930168
ENSMUSG00000035517	Tdrd7	100121	-0.673206532263919	10.755200682378	32.9218101196758	5.85E-04	0.01804674503233	TRUE	10.5661655236101	10.2749165310075	10.2782416359542	10.996688568952	11.1698863888181	10.9845378070637	10.3731078968573	11.0503709216112	tudor domain containing 7	NA	NA	NA	NA	NA	NA	NA	NA	NA	NA	NA	NA	NA	NA	NA	NA	189	100121	-1.04466366101261	12.2514883163914	48.8763901178434	2.21E-04	0.013075753065937	TRUE	11.8119061549978	11.437216108997	12.5898506115695	12.7671451399158	11.6245611319974	12.6784978757427	tudor domain containing 7	20434.1533883982
ENSMUSG00000028185	Dnase2b	56629	-2.56473836431863	6.86585729224358	26.5636485723799	0.001332364121198	0.024735109012531	TRUE	5.98709315271154	4.09157779129012	4.38677563115459	7.49441397594472	7.57034686902543	7.83415398279208	4.82181552505208	7.63297160925408	deoxyribonuclease II beta	56	56629	-2.74704414039198	5.66271104198092	87.8799413918859	1.61E-05	0.003221023154804	TRUE	4.24879488608277	4.31671719199974	6.70855391472626	6.66187989027671	3.09102700990003	3.88551302932751	6.68521690250148	deoxyribonuclease II beta	121	56629	-1.80019245083314	5.27855896662375	62.8364301210966	1.01E-04	0.009246428088981	TRUE	4.42470929386029	3.78112401918504	5.82552495547056	5.98574634722079	4.10291665652266	5.90563565134567	deoxyribonuclease II beta	1723.74188344012
ENSMUSG00000032060	Cryab	12955	-0.730177630684715	13.438775355653	28.3012392867604	9.27E-04	0.021302008703166	TRUE	13.2100976349785	13.0363214156901	12.8098086351497	13.7713223231291	13.5879727471223	13.8984084832613	13.0187425619394	13.7525678511709	crystallin, alpha B	NA	NA	NA	NA	NA	NA	NA	NA	NA	NA	NA	NA	NA	NA	NA	NA	637	12955	-0.68586797692768	11.8567140119009	24.5765719397704	0.001679196465844	0.029461891610369	TRUE	11.4619347772196	11.4848850101456	11.9696859729547	12.3267428488054	11.4734098936826	12.1482144108801	crystallin, alpha B	109161.477849174
ENSMUSG00000043298	Smco3	654818	-0.712589292678683	6.64927616601389	17.8523973371068	0.003474441330468	0.03947161863411	FALSE	6.54712297913592	6.1467507620962	5.99873092892157	6.75769875883898	7.17610989714781	6.92106620932051	6.23086822338456	6.95162495510243	single-pass membrane protein with coiled-coil domains 3	703	654818	-1.03532222363352	6.62026973851602	19.7953611884584	0.002213391930513	0.035209615728374	FALSE	6.29513977456484	6.38986857113862	7.17099010139555	7.12317565052761	5.52303442544453	6.06934759038266	7.14708287596158	single-pass membrane protein with coiled-coil domains 3	59	654818	-1.28956982852508	6.84941993522993	96.1398576536987	2.56E-05	0.004856839310433	FALSE	6.1348002837726	6.0013994142807	7.30826001918358	7.39619350315464	6.06809984902665	7.35222676116911	single-pass membrane protein with coiled-coil domains 3	1534.85647789908
ENSMUSG00000042240	Crybb2	12961	-1.76251638173052	11.0871598514295	21.1290802672895	0.002418203039089	0.033211825594776	TRUE	10.3277194749324	9.88513655962007	9.53293807374287	11.4877277494383	10.9110504797583	12.3675434531213	9.9152647027651	11.588773894106	crystallin, beta B2	NA	NA	NA	NA	NA	NA	NA	NA	NA	NA	NA	NA	NA	NA	NA	NA	755	12961	-0.709754782784997	13.4791705226691	21.6788937156915	0.002372637214037	0.035162169255446	TRUE	13.1533278580385	13.0050681808351	13.5662401966702	13.9851061714559	13.0791980194368	13.775673184063	crystallin, beta B2	13125.6846441027
ENSMUSG00000027420	Bfsp1	12075	-1.42822937932771	12.51266210122	39.5815391769395	3.29E-04	0.015331439046833	TRUE	12.0849235383081	11.2395257033401	11.4182885878196	12.9978568060331	13.2404627143293	12.9116782409798	11.5809126098226	13.0499992537808	beaded filament structural protein 1, in lens-CP94	NA	NA	NA	NA	NA	NA	NA	NA	NA	NA	NA	NA	NA	NA	NA	NA	NA	12075	NA	NA	NA	NA	NA	NA	NA	NA	NA	NA	NA	NA	NA	63591.0608312398
ENSMUSG00000025945	Crygf	12969	-1.780304486657	13.693407424682	24.9037353033682	0.001516750847096	0.026767375105357	FALSE	13.2620742314528	11.9079894533824	12.0550535701946	14.2874972917186	14.4511798239978	14.2261953266477	12.4083724183432	14.3216241474547	crystallin, gamma F	NA	NA	NA	NA	NA	NA	NA	NA	NA	NA	NA	NA	NA	NA	NA	NA	20	12969	-2.83479108451588	7.97670972094509	170.263626545134	3.86E-06	0.002157589413343	FALSE	6.24992022311275	5.60270592598168	8.71724936369584	8.85195269745998	5.92631307454722	8.78460103057791	crystallin, gamma F	107039.86963656
ENSMUSG00000029343	Crybb1	12960	-0.622983960864763	14.9200790062856	29.5213862878388	8.16E-04	0.020698233359784	TRUE	14.7439703494995	14.4576527799806	14.5075429703531	15.1721069674757	15.2952553729743	15.1216757753937	14.5697220332778	15.1963460386146	crystallin, beta B1	NA	NA	NA	NA	NA	NA	NA	NA	NA	NA	NA	NA	NA	NA	NA	NA	229	12960	-0.750866636144003	13.5316431528303	45.0946430357725	2.83E-04	0.013773892193754	TRUE	13.2131525564252	12.9944159259242	13.8383389554579	13.8788875933584	13.1037842411747	13.8586132744082	crystallin, beta B1	467707.014581617
ENSMUSG00000048582	Gja3	14611	-1.11986252044227	10.1004843596567	27.4204422942224	0.001019232631745	0.021828255485236	TRUE	9.81491172106273	9.1876080544192	9.20977685608373	10.6000211880855	10.7852240324781	10.2222024979345	9.40409887718855	10.535815906166	gap junction protein, alpha 3	NA	NA	NA	NA	NA	NA	NA	NA	NA	NA	NA	NA	NA	NA	NA	NA	NA	14611	NA	NA	NA	NA	NA	NA	NA	NA	NA	NA	NA	NA	NA	17429.7347554119
ENSMUSG00000006546	Cryba2	12958	-1.19470345647935	13.4292483386081	28.1081084986073	9.46E-04	0.021329546189699	TRUE	13.1966489908967	12.4295251343648	12.3494327520949	13.9053349617873	13.9729300715294	13.8374937645883	12.6585356257855	13.905252932635	crystallin, beta A2	NA	NA	NA	NA	NA	NA	NA	NA	NA	NA	NA	NA	NA	NA	NA	NA	179	12958	-0.969756093952322	13.524503488335	50.8704409014919	1.95E-04	0.012199038195835	TRUE	13.0594262987556	12.8524902962936	13.7742991109948	14.0693852528098	12.9559582975246	13.9218421819023	crystallin, beta A2	122324.735600545
ENSMUSG00000066975	Cryba4	12959	-0.671290740377013	13.7353697225292	32.5953218669672	6.03E-04	0.018237913717254	TRUE	13.5163432249954	13.2479237130035	13.3047511337163	14.0119862846629	14.1633083406399	13.9103749199701	13.3563393572384	14.028556515091	crystallin, beta A4	NA	NA	NA	NA	NA	NA	NA	NA	NA	NA	NA	NA	NA	NA	NA	NA	NA	12959	NA	NA	NA	NA	NA	NA	NA	NA	NA	NA	NA	NA	NA	141605.08117147
ENSMUSG00000044429	Cryga	12964	-0.9684416147332	13.1655678184187	49.0822043751744	1.65E-04	0.012367585015217	TRUE	12.8063822620198	12.4371595307325	12.5354113443933	13.5038989184553	13.7506510095629	13.4361685360334	12.5929843790485	13.5635728213506	crystallin, gamma A	NA	NA	NA	NA	NA	NA	NA	NA	NA	NA	NA	NA	NA	NA	NA	NA	63	12964	-1.1600768300566	12.6076823282035	89.0434290966025	3.29E-05	0.005804041146331	TRUE	12.0291267493678	11.7891707725086	13.0064053947923	13.1387555349914	11.9091487609382	13.0725804648919	crystallin, gamma A	524581.339853946
ENSMUSG00000025952	Crygc	12966	-0.787932876026843	13.425441457578	49.7666725915126	1.57E-04	0.012326878031042	TRUE	13.162589366659	12.8657057678667	12.8873575264067	13.7261482987294	13.7942742961607	13.7775225781569	12.9718842203108	13.765981724349	crystallin, gamma C	NA	NA	NA	NA	NA	NA	NA	NA	NA	NA	NA	NA	NA	NA	NA	NA	247	12966	-0.674543777717923	13.3641875326471	43.4370311653623	3.17E-04	0.01436889641805	TRUE	13.0485662376167	12.9245035969462	13.6258650777893	13.6979878084467	12.9865349172815	13.661926443118	crystallin, gamma C	121701.50443364
ENSMUSG00000073658	Crygb	12965	-1.27452654594477	14.2571933462103	40.4116382756984	3.08E-04	0.015032264663829	TRUE	13.90231914797	13.1411945335032	13.2899873271604	14.6605362112236	14.7983783921926	14.8105184958577	13.4445003362112	14.756477699758	crystallin, gamma B	NA	NA	NA	NA	NA	NA	NA	NA	NA	NA	NA	NA	NA	NA	NA	NA	188	12965	-1.08198578685682	12.7976419788589	48.8804400649663	2.21E-04	0.013075753065937	TRUE	12.2638222069478	12.0428660874642	13.0338034877809	13.4194351367177	12.153344147206	13.2266193122493	crystallin, gamma B	224247.93472674
ENSMUSG00000067299	Crygd	12967	-0.973302221395592	14.5003560185061	45.8583803169958	2.05E-04	0.013398650810115	TRUE	14.2124619970468	13.751190684523	13.7889125075202	14.8636084146816	14.9837930313487	14.8686856418526	13.9175217296967	14.9053623626276	crystallin, gamma D	NA	NA	NA	NA	NA	NA	NA	NA	NA	NA	NA	NA	NA	NA	NA	NA	139	12967	-0.768030589683268	13.5648446709628	59.005591890249	1.23E-04	0.009881453700574	TRUE	13.1659620213738	13.0938051974465	13.8475295751728	13.9474060597632	13.1298836094102	13.897467817468	crystallin, gamma D	217762.191567298
ENSMUSG00000028300	C9orf72	73205	2.19016460305908	5.34844462721675	121.948632030834	7.50E-06	0.01016511822475	FALSE	5.54712875500988	6.30347031552089	6.21998995446779	3.87964756123374	3.91017486284151	3.83250258082036	6.02352967499952	3.8741083349652	C9orf72, member of C9orf72-SMCR8 complex	20	73205	2.0781502260597	6.402106870233	117.168973332017	3.51E-06	0.00172576036216	FALSE	7.02891149455213	7.08676809309662	4.96847594254053	4.75995638982423	6.61292544225924	6.90953500996933	4.86421616618238	C9orf72, member of C9orf72-SMCR8 complex	15	73205	2.16508559758986	6.0510037997201	188.582857156152	2.74E-06	0.001886356459628	FALSE	6.63474295125123	6.86819481779824	4.6602486424803	4.56481467640458	6.75146888452474	4.61253165944244	C9orf72, member of C9orf72-SMCR8 complex	NA
ENSMUSG00000047935	Sox1ot	434280	-0.8891384398151	7.35794879862772	75.6611579253243	3.90E-05	0.01016511822475	FALSE	6.86040239801204	6.95513259829191	6.71282898866293	7.62741388654686	7.84899753522938	7.72025298389731	6.84278799498896	7.73222146855785	Sox1 overlapping transcript	119	434280	-1.15675917792453	7.56388085030766	54.6674863732968	6.32E-05	0.005945843949973	FALSE	6.76799829642576	6.9142492957293	8.06251118403911	8.21768123454721	7.24323389064849	6.97516049426785	8.14009620929316	Sox1 overlapping transcript	803	434280	-0.998553123563861	7.45621019054144	20.5218806344005	0.002752001769635	0.038310830126289	FALSE	7.15712759429528	6.52355682595772	7.72227828997714	8.00334225406251	6.8403422101265	7.86281027201983	Sox1 overlapping transcript	NA
ENSMUSG00000079434	Neu2	23956	-2.70248613169995	1.88833231991549	99.7045483993894	1.51E-05	0.01016511822475	FALSE	0.19075680451167	0.262549836223781	-0.439710900928624	2.43965162359979	2.78832017863378	2.79826852710255	0.004531913268942	2.67541344311204	neuraminidase 2	NA	NA	NA	NA	NA	NA	NA	NA	NA	NA	NA	NA	NA	NA	NA	NA	NA	23956	NA	NA	NA	NA	NA	NA	NA	NA	NA	NA	NA	NA	NA	NA
ENSMUSG00000107470	Gm3375	100041503	1.06937874792486	4.82168167307323	95.8992520161413	1.73E-05	0.01016511822475	FALSE	5.22304653704776	5.36142314312932	5.18390530862493	4.16645405305073	4.32860070100361	4.06483835824446	5.25612499626734	4.18663103743293	proteasome subunit beta type 5 precursor (proteasome epsilon chain) (Macropain epsilon chain) (multicatalytic endopeptidase complex epsilon chain) (proteasome subunit X) (proteasome chain 6)	NA	NA	NA	NA	NA	NA	NA	NA	NA	NA	NA	NA	NA	NA	NA	NA	NA	100041503	NA	NA	NA	NA	NA	NA	NA	NA	NA	NA	NA	NA	NA	NA
ENSMUSG00000015711	Prune1	229589	1.19014191072745	4.11826718299587	75.9240311751288	3.85E-05	0.01016511822475	FALSE	4.47797300186632	4.68909564436387	4.59987409957496	3.56333688046281	3.45210918828902	3.17209416656298	4.58898091526838	3.39584674510494	prune exopolyphosphatase	NA	NA	NA	NA	NA	NA	NA	NA	NA	NA	NA	NA	NA	NA	NA	NA	NA	229589	NA	NA	NA	NA	NA	NA	NA	NA	NA	NA	NA	NA	NA	NA
ENSMUSG00000047591	Mafa	378435	1.68390057573026	5.13437076097069	71.5610639904829	4.71E-05	0.01016511822475	TRUE	5.26033636201578	5.9075156109823	5.95831551677257	4.0643388001814	4.21822529632263	3.88056750524707	5.70872249659022	4.0543772005837	v-maf musculoaponeurotic fibrosarcoma oncogene family, protein A (avian)	NA	NA	NA	NA	NA	NA	NA	NA	NA	NA	NA	NA	NA	NA	NA	NA	NA	378435	NA	NA	NA	NA	NA	NA	NA	NA	NA	NA	NA	NA	NA	97.8211023198263
ENSMUSG00000015944	Castor2	80909	1.7361853413654	4.91417646033469	67.647430467208	5.69E-05	0.01016511822475	FALSE	5.20676533042177	5.69754277274252	5.64780338653916	4.17481997334446	3.5809630478624	3.55854496023243	5.51737049656781	3.77144266047976	cytosolic arginine sensor for mTORC1 subunit 2	NA	NA	NA	NA	NA	NA	NA	NA	NA	NA	NA	NA	NA	NA	NA	NA	NA	80909	NA	NA	NA	NA	NA	NA	NA	NA	NA	NA	NA	NA	NA	NA
ENSMUSG00000020149	Rab1a	19324	0.903825783954846	6.77212564834012	64.5632805225445	6.65E-05	0.01016511822475	FALSE	6.94490273574641	7.2871590455293	7.20828885494645	6.34646164018438	6.23623917458092	6.1634607987158	7.14678354540739	6.24872053782703	RAB1A, member RAS oncogene family	NA	NA	NA	NA	NA	NA	NA	NA	NA	NA	NA	NA	NA	NA	NA	NA	NA	19324	NA	NA	NA	NA	NA	NA	NA	NA	NA	NA	NA	NA	NA	1214.65229947879
ENSMUSG00000019852	Arfgef3	215821	0.966681215316212	5.25151122152633	63.8536558654187	6.91E-05	0.01016511822475	FALSE	5.52614126738403	5.86229078055046	5.54990735920069	4.7956213463453	4.60230364624003	4.66226611266829	5.64611313571173	4.68673036841787	ARFGEF family member 3	NA	NA	NA	NA	NA	NA	NA	NA	NA	NA	NA	NA	NA	NA	NA	NA	NA	215821	NA	NA	NA	NA	NA	NA	NA	NA	NA	NA	NA	NA	NA	568.812218659304
ENSMUSG00000046432	Bex3	12070	0.65459676341187	7.53635353551023	58.4948157724492	9.25E-05	0.01114612883105	FALSE	7.74158229601495	7.91825484838261	7.81479215462072	7.19099863164834	7.11665403279286	7.20755403857687	7.82487643300609	7.17173556767269	brain expressed X-linked 3	291	12070	0.614524523334033	10.1753902568269	33.6538926246071	3.52E-04	0.013531584334977	FALSE	10.329738176726	10.3988337270914	9.80808528479536	9.74435094413156	10.4415441207994	10.3900386748723	9.77621811446346	brain expressed X-linked 3	NA	12070	NA	NA	NA	NA	NA	NA	NA	NA	NA	NA	NA	NA	NA	1333.36833478388
ENSMUSG00000070870	Cryge	12968	-0.974462116965481	13.7786373046827	51.9615431958433	1.37E-04	0.012326878031042	FALSE	13.438171709186	13.078662594629	13.0850341264554	14.156694301045	14.320023134551	14.0671360212731	13.2006228100901	14.181284485623	crystallin, gamma E	613	12968	-1.54008972267652	8.261796686791	24.6893678497725	0.001557301881603	0.028417326481806	FALSE	7.83571747816449	7.61933068303756	8.94140670714558	9.02272069045708	6.61292544225924	7.35599120115376	8.98206369880133	crystallin, gamma E	140	12968	-1.01337067483078	7.9341696510962	58.4955855286271	1.26E-04	0.009963338569033	FALSE	7.44285546378344	7.23331785812392	8.30029626326147	8.40367697597577	7.33808666095368	8.35198661961862	crystallin, gamma E	207147.278549805
ENSMUSG00000079045	Prox1os	102632463	-1.24874228537195	7.03498893948802	52.0687353589426	1.36E-04	0.012326878031042	FALSE	6.51148125192358	6.13581253533147	6.161854358488	7.16472593188932	7.64186641644564	7.71834013652521	6.26971604858101	7.50831082828672	prospero homeobox 1, opposite strand	NA	NA	NA	NA	NA	NA	NA	NA	NA	NA	NA	NA	NA	NA	NA	NA	NA	102632463	NA	NA	NA	NA	NA	NA	NA	NA	NA	NA	NA	NA	NA	NA
ENSMUSG00000020783	Ncbp3	66874	1.11692813651807	5.69775369031026	51.6708011099895	1.39E-04	0.012326878031042	FALSE	5.84821281016328	6.3789123755508	6.17367040200019	5.09904202433319	5.15017255788602	4.83398328656003	6.13359852923809	5.02773262292641	nuclear cap binding subunit 3	NA	NA	NA	NA	NA	NA	NA	NA	NA	NA	NA	NA	NA	NA	NA	NA	NA	66874	NA	NA	NA	NA	NA	NA	NA	NA	NA	NA	NA	NA	NA	NA
ENSMUSG00000060913	Trim55	381485	1.82481647480445	2.28590560273776	49.3207321578661	1.62E-04	0.012338749946593	FALSE	2.43985934436649	3.17660124863852	3.03008128446492	1.38155378394787	0.928679960382133	0.983627177201333	2.88218062582331	1.09795364051044	tripartite motif-containing 55	NA	NA	NA	NA	NA	NA	NA	NA	NA	NA	NA	NA	NA	NA	NA	NA	NA	381485	NA	NA	NA	NA	NA	NA	NA	NA	NA	NA	NA	NA	NA	NA
ENSMUSG00000018102	H2bc4	68024	0.822900364149475	6.62114129486762	45.9988528716749	2.03E-04	0.013398650810115	FALSE	6.72469074699805	7.13088840716031	7.03686042120419	6.20964292657542	6.19073020461258	6.05023341718104	6.96414652512085	6.15020218278968	H2B clustered histone 4	NA	NA	NA	NA	NA	NA	NA	NA	NA	NA	NA	NA	NA	NA	NA	NA	585	68024	0.613221353789034	8.92082179650827	26.0122272886217	0.001431995998694	0.027389065349379	FALSE	9.12337509665494	9.26286912107788	8.63670856809155	8.5256614472011	9.19312210886641	8.58118500764633	H2B clustered histone 4	NA
ENSMUSG00000004085	Map3k20	65964	1.10900971632908	2.75367436426878	45.8259121648773	2.06E-04	0.013398650810115	FALSE	3.31372023118588	3.29629611259859	2.96028569880218	2.06971961990593	2.13943395984663	2.08342811461578	3.19010068086222	2.09752723145611	mitogen-activated protein kinase kinase kinase 20	NA	NA	NA	NA	NA	NA	NA	NA	NA	NA	NA	NA	NA	NA	NA	NA	NA	65964	NA	NA	NA	NA	NA	NA	NA	NA	NA	NA	NA	NA	NA	224.638019161425
ENSMUSG00000048458	Inka2	109050	3.95514920255176	1.7340218739615	45.1740873568577	2.16E-04	0.013679202092211	FALSE	1.40866712322047	3.45364534716903	2.26855186363604	-1.10573205581546	-1.66193014803095	-0.917115735394899	2.37695477800852	-1.22825931308044	inka box actin regulator 2	NA	NA	NA	NA	NA	NA	NA	NA	NA	NA	NA	NA	NA	NA	NA	NA	NA	109050	NA	NA	NA	NA	NA	NA	NA	NA	NA	NA	NA	NA	NA	NA
ENSMUSG00000025351	Cd63	12512	0.685526666848267	6.0809313937422	43.5935024943424	2.42E-04	0.014036210379269	FALSE	6.293256959526	6.46210223530733	6.38854713563746	5.85682540965035	5.65121094715739	5.57051291076289	6.38130211015693	5.69284975585688	CD63 antigen	265	12512	0.733594464862944	7.58463293802507	35.9982631942975	2.79E-04	0.011782944957996	FALSE	7.84718419633688	7.75313341689856	7.17510547591609	7.02761333049737	7.89941183191606	7.83324314838383	7.10135940320673	CD63 antigen	NA	12512	NA	NA	NA	NA	NA	NA	NA	NA	NA	NA	NA	NA	NA	419.667905372975
ENSMUSG00000032401	Lctl	235435	-1.98457625674493	8.02476061833063	45.1117059643959	2.56E-04	0.014209557068581	TRUE	7.28120950910774	6.26228340499851	6.3759051181106	8.7128563592932	8.39085205109823	8.94285907331599	6.63979934407229	8.68218916123581	lactase-like	355	235435	-1.42862682345262	6.23249794661016	31.8202087594018	5.13E-04	0.016159989168207	TRUE	5.58692383063906	5.81482616600866	7.13608547172301	6.6438791176843	4.94767316354983	5.44980772006585	6.88998229470366	lactase-like	17	235435	-1.71092607077962	7.38854302541035	186.004509817154	2.87E-06	0.001886356459628	TRUE	6.30178311488035	6.29366078474749	8.04594005855294	7.95790054281889	6.29772194981392	8.00192030068591	lactase-like	2123.46169271122
ENSMUSG00000056429	Tgoln1	22134	0.942663638709806	5.42328623962697	42.6378626324969	2.59E-04	0.014209557068581	FALSE	5.4711611080211	5.98925530155135	5.93934684073849	4.83837898633257	4.92207435335786	4.86826380042705	5.79992108343698	4.87623904670583	trans-golgi network protein	NA	NA	NA	NA	NA	NA	NA	NA	NA	NA	NA	NA	NA	NA	NA	NA	NA	22134	NA	NA	NA	NA	NA	NA	NA	NA	NA	NA	NA	NA	NA	NA
ENSMUSG00000023571	C1qtnf12	67389	0.922552338613049	4.52440933172313	42.4021155770855	2.64E-04	0.014218103583792	FALSE	4.64571617132363	5.14854376363872	4.89686996915826	4.00926725554521	3.9281367847042	4.03385183671368	4.89704330137354	3.99041862565436	C1q and tumor necrosis factor related 12	112	67389	1.17344789111575	6.57732425961601	56.5083164442381	5.60E-05	0.005586476398948	FALSE	6.71210334521796	6.97134615819624	5.74322676918906	5.80393240684064	7.10549111489389	6.92964687276936	5.77357958801485	C1q and tumor necrosis factor related 12	937	67389	0.665773104524166	6.24613216061108	18.7597729151332	0.003494735535413	0.041731692535473	FALSE	6.39581756000164	6.66904090033674	5.80213117226317	5.94968201922798	6.53242923016919	5.87590659574558	C1q and tumor necrosis factor related 12	NA
ENSMUSG00000097591	A330032B11Rik	319931	-1.74725555714632	1.59275664172989	41.9836319005782	2.73E-04	0.014378770867501	FALSE	0.642009007900082	0.491009210524693	0.362319666568365	1.93830259787203	1.99109214633568	2.61899390147741	0.49844596166438	2.18279621522837	RIKEN cDNA A330032B11 gene	NA	NA	NA	NA	NA	NA	NA	NA	NA	NA	NA	NA	NA	NA	NA	NA	NA	319931	NA	NA	NA	NA	NA	NA	NA	NA	NA	NA	NA	NA	NA	NA
ENSMUSG00000028643	Svbp	69216	-1.4874907622223	6.00225606121359	40.1396845372168	3.21E-04	0.015196492275582	FALSE	5.56142702414011	4.63395173292207	4.86706756665435	6.39962654422827	6.58087665958823	6.6910862672731	5.02081544123884	6.5571964903632	small vasohibin binding protein	284	69216	-1.0324097117034	9.41809837453053	34.6704181547493	3.36E-04	0.013213286687771	FALSE	8.94025873185434	9.17370416794908	10.0546833750233	9.82862596167096	8.56582619603691	8.89326303194678	9.94165466834712	small vasohibin binding protein	27	69216	-2.07937512629673	10.5504493637343	147.319907398582	6.26E-06	0.002515066733951	FALSE	9.38448873822172	8.9073370697917	11.2832106497592	11.2034004330325	9.14591290400671	11.2433055413959	small vasohibin binding protein	NA
ENSMUSG00000098040	Gm20757	627800	-1.34123280517245	7.22920281664086	38.4602746611151	3.60E-04	0.015530213099643	FALSE	6.79595683784038	6.18643451974381	6.14828973295515	7.49148668197678	8.04589298879357	7.65283959195467	6.37689369684645	7.730073087575	predicted gene, 20757	NA	NA	NA	NA	NA	NA	NA	NA	NA	NA	NA	NA	NA	NA	NA	NA	NA	627800	NA	NA	NA	NA	NA	NA	NA	NA	NA	NA	NA	NA	NA	5085.39339178102
ENSMUSG00000000346	Dazap2	23994	0.581764194190555	7.07286743869831	38.1656223076209	3.69E-04	0.015530213099643	FALSE	7.30880427381046	7.36793785214809	7.32596901305643	6.8614330895107	6.78861136075529	6.59579638988268	7.33423704633833	6.74861361338289	DAZ associated protein 2	NA	NA	NA	NA	NA	NA	NA	NA	NA	NA	NA	NA	NA	NA	NA	NA	NA	23994	NA	NA	NA	NA	NA	NA	NA	NA	NA	NA	NA	NA	NA	NA
ENSMUSG00000060032	H2aj	232440	0.908294397226357	4.39368293956256	37.7584486069349	3.82E-04	0.015615401175074	FALSE	4.63358713177912	5.02539161193938	4.63212612599217	3.6971286181485	3.96340334519715	3.93429189813696	4.76370162323689	3.86494128716087	H2J.A histone	NA	NA	NA	NA	NA	NA	NA	NA	NA	NA	NA	NA	NA	NA	NA	NA	NA	232440	NA	NA	NA	NA	NA	NA	NA	NA	NA	NA	NA	NA	NA	NA
ENSMUSG00000116597	Gm536	224098	-1.91373690344887	1.52270972157297	36.0668637755357	4.41E-04	0.016468434537726	FALSE	0.663377568586216	0.186307614554655	0.001780230398075	1.63298117863789	2.35204531254341	2.44147913325848	0.283821804512982	2.14216854147993	predicted gene 536	NA	NA	NA	NA	NA	NA	NA	NA	NA	NA	NA	NA	NA	NA	NA	NA	NA	224098	NA	NA	NA	NA	NA	NA	NA	NA	NA	NA	NA	NA	NA	NA
ENSMUSG00000025702	Marchf8	71779	0.93147794858459	5.90630070424396	34.2864162158772	5.16E-04	0.017491095334684	FALSE	5.93862208591448	6.51857848541028	6.37414048806047	5.45640147685088	5.42685325815327	5.20471101642308	6.27711368646174	5.36265525047574	membrane associated ring-CH-type finger 8	NA	NA	NA	NA	NA	NA	NA	NA	NA	NA	NA	NA	NA	NA	NA	NA	NA	71779	NA	NA	NA	NA	NA	NA	NA	NA	NA	NA	NA	NA	NA	NA
ENSMUSG00000050217	Lgsn	266744	-3.95677363805932	4.82555335438658	36.2004405689442	5.40E-04	0.017804175074803	TRUE	2.90656256302385	0.381297044418905	0.77557800538757	5.81327996328591	5.54213993877415	5.83279549101132	1.35447920427678	5.72940513102379	lengsin, lens protein with glutamine synthetase domain	NA	NA	NA	NA	NA	NA	NA	NA	NA	NA	NA	NA	NA	NA	NA	NA	NA	266744	NA	NA	NA	NA	NA	NA	NA	NA	NA	NA	NA	NA	NA	141.383093479679
ENSMUSG00000057672	Pkn1	320795	-0.655249659265292	6.70531548344813	33.5621019635285	5.51E-04	0.017904325696759	FALSE	6.4605134305006	6.22028436296619	6.33258319343246	7.01143299845648	7.14298513551642	6.81505438454665	6.33779366229975	6.98982417283985	protein kinase N1	NA	NA	NA	NA	NA	NA	NA	NA	NA	NA	NA	NA	NA	NA	NA	NA	NA	320795	NA	NA	NA	NA	NA	NA	NA	NA	NA	NA	NA	NA	NA	1056.7814481568
ENSMUSG00000009207	Lnpk	69605	-0.704970768830519	6.02933480467044	33.3287500852204	5.63E-04	0.017907858836271	FALSE	5.81697059444028	5.56016975063255	5.5080377516615	6.3132172492098	6.49654663392834	6.1913095159182	5.62839269891144	6.33369113301878	lunapark, ER junction formation factor	NA	NA	NA	NA	NA	NA	NA	NA	NA	NA	NA	NA	NA	NA	NA	NA	NA	69605	NA	NA	NA	NA	NA	NA	NA	NA	NA	NA	NA	NA	NA	2656.22903200917
ENSMUSG00000061039	Olfr920	258783	1.52529915605484	2.28851234347711	33.1096414051384	5.75E-04	0.018011984042022	FALSE	2.33723177200822	3.24083428224737	2.82628278310247	1.49280122699934	1.33479491651467	1.17430613726733	2.80144961245269	1.33396742692711	olfactory receptor 920	NA	NA	NA	NA	NA	NA	NA	NA	NA	NA	NA	NA	NA	NA	NA	NA	NA	258783	NA	NA	NA	NA	NA	NA	NA	NA	NA	NA	NA	NA	NA	23.7051566561535
ENSMUSG00000023147	Get1	71446	1.21488726766342	3.61121622416018	32.9179772639358	5.85E-04	0.01804674503233	FALSE	3.59520907068992	4.23567226628673	4.33546487912292	2.77842393436276	2.79951499400901	3.04909218916077	4.05544873869986	2.87567703917751	guided entry of tail-anchored proteins factor 1	445	71446	0.74130418369642	6.37809215866657	26.2825522272894	8.01E-04	0.020151504652119	FALSE	6.63299184803659	6.64101558348112	5.71908066147952	6.0499693703501	6.61338439752783	6.62913060968185	5.88452501591481	guided entry of tail-anchored proteins factor 1	252	71446	0.916816496253058	5.91473119223414	42.9471660957661	3.28E-04	0.014575501562085	FALSE	6.25674930392373	6.33940157670781	5.32362434294117	5.45277840082613	6.29807544031577	5.38820137188365	guided entry of tail-anchored proteins factor 1	NA
ENSMUSG00000066324	Bpnt2	242291	0.715715058561253	6.09581005389049	32.8525428733475	5.89E-04	0.018084063835406	FALSE	6.44363070849048	6.37104105621292	6.41247233013991	5.92288167249215	5.66351713166335	5.45829960674747	6.40904803161444	5.68156613696766	3'(2'), 5'-bisphosphate nucleotidase 2	NA	NA	NA	NA	NA	NA	NA	NA	NA	NA	NA	NA	NA	NA	NA	NA	NA	242291	NA	NA	NA	NA	NA	NA	NA	NA	NA	NA	NA	NA	NA	NA
ENSMUSG00000033763	Mtss2	244654	-0.592943939261263	6.38354506386583	32.8505469597118	5.89E-04	0.018084063835406	FALSE	5.95225043471812	6.03842539428186	6.17204634518212	6.60394643054147	6.79316881782094	6.54018015372484	6.05424072472737	6.64576513402909	MTSS I-BAR domain containing 2	NA	NA	NA	NA	NA	NA	NA	NA	NA	NA	NA	NA	NA	NA	NA	NA	NA	244654	NA	NA	NA	NA	NA	NA	NA	NA	NA	NA	NA	NA	NA	NA
ENSMUSG00000036438	Calm2	12314	0.706470418718045	6.97308389653711	32.3990357048329	6.15E-04	0.01836109799562	FALSE	7.24623345607836	7.2964450479982	7.30648603210867	6.81836238626973	6.36520975624261	6.50993927410171	7.28305484539508	6.56450380553801	calmodulin 2	NA	NA	NA	NA	NA	NA	NA	NA	NA	NA	NA	NA	NA	NA	NA	NA	NA	12314	NA	NA	NA	NA	NA	NA	NA	NA	NA	NA	NA	NA	NA	NA
ENSMUSG00000038580	Sct	20287	0.955913703911672	2.78465890650728	31.9721466576958	6.40E-04	0.018739321144551	FALSE	3.19768434076434	3.12307285120939	3.21809652211058	2.44657774280852	2.2166271872124	1.99426094256928	3.17961790469477	2.2191552908634	secretin	160	20287	0.923011033468656	8.15634739134881	45.828958041537	1.20E-04	0.00829170760911	FALSE	8.41291095486252	8.57988277784631	7.39868754455325	7.66378726595531	8.37290894801004	8.45523422690629	7.53123740525428	secretin	623	20287	0.603163459150364	7.96227630030222	25.205911535933	0.001564556378059	0.028099231643828	FALSE	8.17028416154743	8.29123799322561	7.63126913596134	7.62895840143845	8.23076107738652	7.63011376869989	secretin	32.9827537767422
ENSMUSG00000043051	Disc1	244667	-2.28271909516368	4.09916998240426	33.4317235774938	6.41E-04	0.018739321144551	FALSE	3.27606912608509	1.64819169912265	2.28065954424457	4.72616734951804	5.07270102581955	4.65501162103364	2.40164012315077	4.81795999879041	disrupted in schizophrenia 1	NA	NA	NA	NA	NA	NA	NA	NA	NA	NA	NA	NA	NA	NA	NA	NA	NA	244667	NA	NA	NA	NA	NA	NA	NA	NA	NA	NA	NA	NA	NA	105.600961290219
ENSMUSG00000060981	H4c8	69386	1.03504655128678	2.56036804927346	31.8367384625299	6.49E-04	0.018826026542839	FALSE	2.73552608885361	3.10247634097368	3.07596205792992	1.78279892986297	1.97142919193706	2.09204905995189	2.97132149591907	1.94875906058398	H4 clustered histone 8	168	69386	0.986457236706651	7.91656449749612	44.565417575405	1.32E-04	0.00876374820784	FALSE	8.26202798396601	8.2616920782088	7.44079040324579	7.03109249573434	8.17787916476935	8.23386640898139	7.23594144949006	H4 clustered histone 8	537	69386	0.810962476326299	8.28068005745182	27.5855244155647	0.001212386978443	0.025162479949911	FALSE	8.45673171258457	8.78343226013604	7.71480806965456	7.91762710704659	8.6200819863603	7.81621758835058	H4 clustered histone 8	NA
ENSMUSG00000020056	Washc3	67282	-0.687341365912039	5.24009477122917	31.6692068494778	6.59E-04	0.018940723973851	FALSE	4.97966790428317	4.82101260650203	4.76087118314852	5.39327671606589	5.74611779110636	5.46578184274827	4.85385056464458	5.53505878330684	WASH complex subunit 3	587	67282	-1.11458485507454	6.77709561025231	23.1554252797385	0.001386068171011	0.026420301133623	FALSE	6.59400764527535	6.27316026784562	7.33141436378607	7.34310640925027	5.6727174833423	6.17996179882109	7.33726038651817	WASH complex subunit 3	691	67282	-1.64348916686846	6.95231090579439	27.6998601685121	0.001938680556072	0.03139203580592	FALSE	5.65684164023703	6.13078950091266	7.07244327034309	7.90806252598134	5.89381557057484	7.49025289816221	WASH complex subunit 3	407.626750551815
ENSMUSG00000032840	Spring1	76792	0.881920698250269	5.07937802434931	31.5055593798693	6.70E-04	0.018989510422119	FALSE	5.0814011563857	5.64925025008497	5.56545505153543	4.48173937827404	4.66485273441999	4.56498723676472	5.43203548600203	4.57052644981958	SREBF pathway regulator in golgi 1	NA	NA	NA	NA	NA	NA	NA	NA	NA	NA	NA	NA	NA	NA	NA	NA	NA	76792	NA	NA	NA	NA	NA	NA	NA	NA	NA	NA	NA	NA	NA	NA
ENSMUSG00000049489	Ccnq	69109	-0.9245179135514	4.05320202129058	31.0176708984326	7.02E-04	0.019069693376343	FALSE	3.80923185717627	3.29931568903524	3.40391348613755	4.36595280637145	4.6150322951472	4.33011615687658	3.50415367744969	4.43703375279841	cyclin Q	208	69109	-0.927038307441217	5.58121288244036	40.387750589852	1.87E-04	0.010048897050371	FALSE	5.0158453852191	5.11018967309692	6.06867853980308	6.04948511321445	5.2908096922213	5.13894825017911	6.05908182650877	cyclin Q	103	69109	-1.232033732455	5.83096834655402	68.1275313895927	7.79E-05	0.008342146392058	FALSE	5.16324071103774	5.02496008137574	6.39833085100804	6.22836557132278	5.09410039620674	6.31334821116541	cyclin Q	NA
ENSMUSG00000029270	Dipk1a	67266	-0.97982076473559	3.02664677368388	31.0397720299066	7.01E-04	0.019069693376343	FALSE	2.64712223993363	2.47056911915694	2.23783050297539	3.20331181164265	3.57446067198485	3.50144480483263	2.45184062068865	3.42640576282005	divergent protein kinase domain 1A	NA	NA	NA	NA	NA	NA	NA	NA	NA	NA	NA	NA	NA	NA	NA	NA	714	67266	-1.71325218143264	5.30210384589552	25.0697384943456	0.002069294378294	0.032427639774137	FALSE	4.46393408508308	3.94212042791799	5.39405962227246	6.29186322291001	4.20302725650054	5.84296142259124	divergent protein kinase domain 1A	NA
ENSMUSG00000035403	Crb2	241324	-0.745748576664442	5.02907634720207	31.3390876600108	6.81E-04	0.019069693376343	FALSE	4.72661058913468	4.38099548739088	4.69680528230582	5.27666373156791	5.53042931213317	5.23810713120605	4.60147045294379	5.34840005830238	crumbs family member 2	NA	NA	NA	NA	NA	NA	NA	NA	NA	NA	NA	NA	NA	NA	NA	NA	NA	241324	NA	NA	NA	NA	NA	NA	NA	NA	NA	NA	NA	NA	NA	1355.89575968157
ENSMUSG00000059659	Gm10069	791299	-0.998217549954256	4.05257817796014	30.277681452535	7.56E-04	0.019867616111671	FALSE	3.28298827324218	3.75136776789387	3.33301377020855	4.17273303691293	4.63704072714067	4.55098563752402	3.45578993711487	4.45358646719254	predicted gene 10069	NA	NA	NA	NA	NA	NA	NA	NA	NA	NA	NA	NA	NA	NA	NA	NA	NA	791299	NA	NA	NA	NA	NA	NA	NA	NA	NA	NA	NA	NA	NA	70.3593986205943
ENSMUSG00000067924	Rtl8b	553127	0.746416608849427	4.15208618558224	30.012465652274	7.76E-04	0.0201970929071	FALSE	4.19765490505469	4.61711000546198	4.57673811641121	3.72872395600723	3.73758297665864	3.72852243473106	4.46383434230929	3.73160978913231	retrotransposon Gag like 8B	NA	NA	NA	NA	NA	NA	NA	NA	NA	NA	NA	NA	NA	NA	NA	NA	NA	553127	NA	NA	NA	NA	NA	NA	NA	NA	NA	NA	NA	NA	NA	NA
ENSMUSG00000072720	Myo18b	74376	-0.803640441444695	5.92518918498777	29.3352795737767	8.32E-04	0.020757169111151	FALSE	5.62339016029189	5.35127491976468	5.41772831616512	6.14883522549929	6.55179440533154	6.06672877823292	5.4641311320739	6.25578613635458	myosin XVIIIb	126	74376	-1.12933212606354	6.51953664092216	52.4398102073884	7.36E-05	0.006505971116777	FALSE	6.08814559313999	6.08512647168254	7.14329935630936	7.02447975684373	5.67884267092856	5.95070491191703	7.08388955657654	myosin XVIIIb	570	74376	-1.83372821523098	5.86729893746853	30.7862807819915	0.001346565528833	0.026432845091421	FALSE	5.14793020849287	4.03225940842758	6.42635136119553	6.58124069721623	4.59009480846023	6.50379602920588	myosin XVIIIb	730.980478885058
ENSMUSG00000023020	Cox14	66379	0.590983402477284	5.74006742536732	29.2377652243604	8.40E-04	0.020757169111151	FALSE	5.86732918260495	6.12223525006835	6.01422280113388	5.34405181008554	5.56445975592465	5.32294896936992	6.00126241126906	5.4104868451267	cytochrome c oxidase assembly protein 14	NA	NA	NA	NA	NA	NA	NA	NA	NA	NA	NA	NA	NA	NA	NA	NA	NA	66379	NA	NA	NA	NA	NA	NA	NA	NA	NA	NA	NA	NA	NA	403.677741062387
ENSMUSG00000038155	Gstp2	14869	1.64233329174402	4.04528223814369	28.7509401794284	8.98E-04	0.021207297109108	FALSE	4.56001500627779	4.58034460976464	4.77377828785899	3.63784745493249	2.44764991518281	2.62494689526853	4.63804596796714	2.90348142179461	glutathione S-transferase, pi 2	283	14869	1.03997869738542	8.96864559580821	34.8555509305722	3.30E-04	0.0130659103615	FALSE	9.54883765755892	9.08239634293021	8.07191068933589	8.42929518883179	9.22894390208328	9.28672596752414	8.25060293908384	glutathione S-transferase, pi 2	NA	14869	NA	NA	NA	NA	NA	NA	NA	NA	NA	NA	NA	NA	NA	NA
ENSMUSG00000047875	Gpr157	269604	1.80824578046951	1.6908442789991	28.4542577377051	9.12E-04	0.021294838014784	FALSE	2.01865044960507	2.78251827184681	1.98754755585481	0.965543295801236	0.330860904487254	0.188013024198658	2.2629054257689	0.494805741495716	G protein-coupled receptor 157	NA	NA	NA	NA	NA	NA	NA	NA	NA	NA	NA	NA	NA	NA	NA	NA	NA	269604	NA	NA	NA	NA	NA	NA	NA	NA	NA	NA	NA	NA	NA	NA
ENSMUSG00000072875	Gpr27	14761	0.840487037038608	2.916760536029	28.1587199511787	9.41E-04	0.021329546189699	FALSE	3.21948782802013	3.31730161912857	3.27971843259432	2.5466669243627	2.19135227182114	2.54557345660263	3.27216929324768	2.42786421759549	G protein-coupled receptor 27	NA	NA	NA	NA	NA	NA	NA	NA	NA	NA	NA	NA	NA	NA	NA	NA	NA	14761	NA	NA	NA	NA	NA	NA	NA	NA	NA	NA	NA	NA	NA	19.8394128242447
ENSMUSG00000051851	Rtl8c	72865	0.641184760695979	3.77962312896344	27.4404627693274	0.00101701289952	0.021828255485236	FALSE	3.88622295969635	4.13616820419556	4.15156363298907	3.44381769055338	3.3681324705289	3.45875336823687	4.05798493229366	3.42356784310638	retrotransposon Gag like 8C	342	72865	0.862795724572905	5.71580572786778	30.5790091635947	4.86E-04	0.015879729183797	FALSE	5.82732625926147	6.10092176800727	5.07666309516445	5.2148411054603	6.0550166613953	5.99442156288801	5.14575210031238	retrotransposon Gag like 8C	NA	72865	NA	NA	NA	NA	NA	NA	NA	NA	NA	NA	NA	NA	NA	NA
ENSMUSG00000026437	Cdk18	18557	-2.26115465059986	1.86456154266136	27.4775614930321	0.001012915884157	0.021828255485236	FALSE	0.985237454314651	-0.270378794063705	0.114301508902705	2.29365166385129	2.1127569226456	3.14749156515319	0.276386723051217	2.51796671721669	cyclin-dependent kinase 18	NA	NA	NA	NA	NA	NA	NA	NA	NA	NA	NA	NA	NA	NA	NA	NA	NA	18557	NA	NA	NA	NA	NA	NA	NA	NA	NA	NA	NA	NA	NA	53.8813016535015
ENSMUSG00000002897	Il17ra	16172	1.5617810237627	1.78685359372693	26.1837128983264	0.001169182085087	0.023255341394404	FALSE	2.02691730388384	2.55384041282938	2.42400866189831	1.26100579030432	0.299662721279837	0.720029874315192	2.33492212620384	0.760232795299781	interleukin 17 receptor A	NA	NA	NA	NA	NA	NA	NA	NA	NA	NA	NA	NA	NA	NA	NA	NA	NA	16172	NA	NA	NA	NA	NA	NA	NA	NA	NA	NA	NA	NA	NA	NA
ENSMUSG00000059169	Krt40	406221	-2.06762694576945	1.79857873207845	26.1259420480597	0.001176852139417	0.023346550946836	FALSE	1.11498185872112	-0.166743900206788	0.114301508902705	2.1138967210127	2.90174505671931	2.34379662891072	0.354179822472345	2.45314613554758	keratin 40	NA	NA	NA	NA	NA	NA	NA	NA	NA	NA	NA	NA	NA	NA	NA	NA	NA	406221	NA	NA	NA	NA	NA	NA	NA	NA	NA	NA	NA	NA	NA	41.5623814963668
ENSMUSG00000020737	Jpt1	15374	0.787169853309177	4.62637394356178	25.4689156237098	0.001268760232259	0.02420687398276	FALSE	4.71642396557386	5.14014758569985	5.00846109158073	4.20780680864994	3.93576681642539	4.3643241221701	4.95501088095148	4.16929924908181	Jupiter microtubule associated homolog 1	210	15374	0.898525912142301	7.30291011256065	40.2442619466097	1.90E-04	0.010080827087918	FALSE	7.7036048305858	7.6844061117171	6.69677339974445	6.70920467783163	7.3834375950722	7.5904828457917	6.70298903878804	Jupiter microtubule associated homolog 1	1043	15374	0.695090993116137	6.86612914207941	17.3743961450383	0.004269493952085	0.045801886701705	FALSE	6.94915721156709	7.36266960952637	6.46430638879364	6.49345785341442	7.15591341054673	6.47888212110403	Jupiter microtubule associated homolog 1	NA
ENSMUSG00000028294	Cfap206	69329	1.29147066284777	1.96776040368272	24.610469030307	0.001403083364817	0.025620443967157	FALSE	2.09926166532181	2.82084694947439	2.37402810651789	0.906487378119288	1.38024040664507	1.23783755876003	2.4313789071047	1.17485511450813	cilia and flagella associated protein 206	NA	NA	NA	NA	NA	NA	NA	NA	NA	NA	NA	NA	NA	NA	NA	NA	NA	69329	NA	NA	NA	NA	NA	NA	NA	NA	NA	NA	NA	NA	NA	20.8002549472856
ENSMUSG00000036097	Slf2	226151	0.864966235083807	4.736986532271	24.2616324693547	0.001462821903408	0.026261654686072	FALSE	4.71002060641577	5.37722751108306	5.14800561840471	4.14745145059225	4.18232735176516	4.3820077203634	5.07841791196784	4.23726217424027	SMC5-SMC6 complex localization factor 2	145	226151	0.990517700111851	6.12825743699133	48.2457450860574	9.95E-05	0.007678785642893	FALSE	6.45348106590316	6.31731711048273	5.49969453696318	5.42785978690601	6.55554492984256	6.44211436874282	5.4637771619346	SMC5-SMC6 complex localization factor 2	178	226151	1.02822109042628	5.97240124388854	51.3658224097905	1.89E-04	0.011904133145104	FALSE	6.2961803034311	6.48498526245457	5.37465454041882	5.37369641993932	6.39058278294283	5.37417548017907	SMC5-SMC6 complex localization factor 2	NA
ENSMUSG00000038524	Fchsd1	319262	1.40364316140451	2.75988158559494	24.1563832473064	0.001481479336649	0.026399845169399	FALSE	2.77040966894138	3.70430317085838	3.24615253889675	2.2308469890666	1.58819223946001	1.79746837378743	3.2402884595655	1.87216920077135	FCH and double SH3 domains 1	NA	NA	NA	NA	NA	NA	NA	NA	NA	NA	NA	NA	NA	NA	NA	NA	NA	319262	NA	NA	NA	NA	NA	NA	NA	NA	NA	NA	NA	NA	NA	NA
ENSMUSG00000028184	Adgrl2	99633	-1.3262570974456	5.11879728284711	24.4027259315709	0.0014829318022	0.026399845169399	TRUE	4.82707508853514	3.71112141954305	4.17607728182943	5.49115059312469	5.55540814018468	5.83343830351737	4.23809126330254	5.62666567894225	adhesion G protein-coupled receptor L2	NA	NA	NA	NA	NA	NA	NA	NA	NA	NA	NA	NA	NA	NA	NA	NA	NA	99633	NA	NA	NA	NA	NA	NA	NA	NA	NA	NA	NA	NA	NA	1014.72563831876
ENSMUSG00000060678	H4c3	319155	1.15068241832816	1.94094660560869	23.9047818647114	0.001527323614645	0.026806012275478	FALSE	2.19774321038194	2.69809508681248	2.2316069401743	1.11213924262205	1.13718303001452	1.49347715787774	2.37581507912291	1.24759981017144	H4 clustered histone 3	NA	NA	NA	NA	NA	NA	NA	NA	NA	NA	NA	NA	NA	NA	NA	NA	NA	319155	NA	NA	NA	NA	NA	NA	NA	NA	NA	NA	NA	NA	NA	NA
ENSMUSG00000039954	Stk32a	269019	1.45915364999882	3.17234704088846	22.9120280411718	0.001726855861329	0.028138511272115	FALSE	3.07946328683043	4.13785599976729	3.74927734449241	1.97708754078851	2.64673401080569	2.09204905995189	3.65553221036338	2.23862353718203	serine/threonine kinase 32A	NA	NA	NA	NA	NA	NA	NA	NA	NA	NA	NA	NA	NA	NA	NA	NA	NA	269019	NA	NA	NA	NA	NA	NA	NA	NA	NA	NA	NA	NA	NA	56.139387246418
ENSMUSG00000034105	Meak7	74347	0.891260022990251	3.70668504106412	22.3792785744668	0.001847680128043	0.028918993519211	FALSE	4.08340015183974	4.18432999928067	3.9709500977801	3.53111801123248	3.13172736480791	2.83468269134365	4.07956008296684	3.16584268912801	MTOR associated protein , eak-7 homolog	NA	NA	NA	NA	NA	NA	NA	NA	NA	NA	NA	NA	NA	NA	NA	NA	NA	74347	NA	NA	NA	NA	NA	NA	NA	NA	NA	NA	NA	NA	NA	NA
ENSMUSG00000001175	Calm1	12313	0.668966735549838	8.60898788587861	22.3394237516011	0.001857145637639	0.02903308613865	FALSE	8.60157968275004	9.13676422158665	8.92693115819819	8.2144195964063	8.32374195648984	8.1655625251631	8.88842502084496	8.23457469268641	calmodulin 1	NA	NA	NA	NA	NA	NA	NA	NA	NA	NA	NA	NA	NA	NA	NA	NA	NA	12313	NA	NA	NA	NA	NA	NA	NA	NA	NA	NA	NA	NA	NA	4382.58676120587
ENSMUSG00000037845	Fdxacb1	382137	1.00719929211382	2.83727358472778	22.3314702717471	0.001859041970827	0.02903308613865	FALSE	3.15306319868762	3.34678868136862	3.24306201160514	2.51406935352134	2.35204531254341	1.78688736180499	3.24763796388712	2.21766734262325	ferredoxin-fold anticodon binding domain containing 1	NA	NA	NA	NA	NA	NA	NA	NA	NA	NA	NA	NA	NA	NA	NA	NA	NA	382137	NA	NA	NA	NA	NA	NA	NA	NA	NA	NA	NA	NA	NA	NA
ENSMUSG00000045414	Dipk2a	68861	-2.41413732532272	6.5013550263682	23.4541811255793	0.001889734201094	0.029260531066616	FALSE	5.70615455819784	3.70202324169485	4.38256875206442	6.8539635188175	7.45162787668035	7.38311958620164	4.59691551731903	7.22957032723316	divergent protein kinase domain 2A	6	68861	-2.78956293707884	6.1837128197458	184.002849652222	5.91E-07	0.001101662799552	FALSE	4.62543295094133	4.68486572025787	7.29841294241455	7.12954368303383	3.96419127749438	4.42482998289786	7.21397831272419	divergent protein kinase domain 2A	104	68861	-2.59691415936724	6.70127716052135	77.8039202490503	7.84E-05	0.008342146392058	FALSE	5.32135054589319	4.31267409672851	7.48374867817185	7.4712711338245	4.81701232131085	7.47750990599818	divergent protein kinase domain 2A	NA
ENSMUSG00000048038	Ccdc187	329366	-1.30329525124395	2.15173233485368	22.1616057299509	0.00190013753917	0.029358749029363	FALSE	1.87950120043332	1.07399287524017	0.997207257208862	2.64026047411649	2.5768853241754	2.7609114036912	1.31690044429412	2.65935240066103	coiled-coil domain containing 187	NA	NA	NA	NA	NA	NA	NA	NA	NA	NA	NA	NA	NA	NA	NA	NA	NA	329366	NA	NA	NA	NA	NA	NA	NA	NA	NA	NA	NA	NA	NA	NA
ENSMUSG00000042507	Mideas	238317	-0.72766528869003	6.03875860042418	22.0000640144371	0.001940298426512	0.029851697706606	FALSE	5.80680447890588	5.49910521740574	5.5660734875644	6.43183189878209	6.56045742130945	6.0273803348747	5.62399439462534	6.33988988498875	mitotic deacetylase associated SANT domain protein	NA	NA	NA	NA	NA	NA	NA	NA	NA	NA	NA	NA	NA	NA	NA	NA	NA	238317	NA	NA	NA	NA	NA	NA	NA	NA	NA	NA	NA	NA	NA	NA
ENSMUSG00000067925	Rtl8a	66158	0.743124769698639	3.83837608371283	21.954673625898	0.001951777024468	0.029996386108245	FALSE	3.8748184863311	4.28829275418029	4.28075546093654	3.54085944629204	3.47323532974405	3.22791937991941	4.14795556714931	3.41400471865184	retrotransposon Gag like 8A	304	66158	0.730194489679347	8.5177229814734	32.5156953426911	3.96E-04	0.014543932458795	FALSE	8.62962488572627	8.78602827687501	7.95237880695204	8.11897964680947	8.87463502237988	8.76342939499372	8.03567922688075	retrotransposon Gag like 8A	NA	66158	NA	NA	NA	NA	NA	NA	NA	NA	NA	NA	NA	NA	NA	NA
ENSMUSG00000004044	Cavin1	19285	-0.841383239609066	4.56367480655916	21.7686033831726	0.001999745335803	0.030132593774139	FALSE	4.34047190190321	3.97933099893081	3.8942247587731	4.88628772770154	4.63704072714067	5.19373874682009	4.07134255320238	4.90568906722077	caveolae associated 1	NA	NA	NA	NA	NA	NA	NA	NA	NA	NA	NA	NA	NA	NA	NA	NA	NA	19285	NA	NA	NA	NA	NA	NA	NA	NA	NA	NA	NA	NA	NA	NA
ENSMUSG00000041438	Utp4	21771	0.683861596735933	4.53545830414766	21.6401092728644	0.002033749330134	0.030239329359353	FALSE	4.57136351893813	5.07644896338149	4.81598658618686	4.2754954876432	4.07355978204295	4.10372456696426	4.82126635616883	4.1509266122168	UTP4 small subunit processome component	503	21771	0.628448852603517	6.4243683857378	24.2257089780878	0.001041821990725	0.023174843447761	FALSE	6.64060956344425	6.5631877921322	6.0278085690734	6.00965479031965	6.7199412086361	6.64124618807085	6.01873167969652	UTP4 small subunit processome component	NA	21771	NA	NA	NA	NA	NA	NA	NA	NA	NA	NA	NA	NA	NA	NA
ENSMUSG00000108929	Cc2d2b	668310	-1.06512224095036	2.00168896777873	21.3776587327168	0.002105522213914	0.030688930253234	FALSE	1.4212653909084	1.35506102310064	1.38142352247188	1.99609588732806	2.62172401416557	2.61301624202981	1.38591664549364	2.41027871450781	coiled-coil and C2 domain containing 2B	NA	NA	NA	NA	NA	NA	NA	NA	NA	NA	NA	NA	NA	NA	NA	NA	NA	668310	NA	NA	NA	NA	NA	NA	NA	NA	NA	NA	NA	NA	NA	NA
ENSMUSG00000038600	Atp6v0a4	140494	-0.918030647880233	2.9392309245448	21.1334638176754	0.002175223562678	0.03136399118988	FALSE	2.31714902437041	2.35343043922523	2.55937088458097	2.97805277759551	3.62881857576983	3.30038429859612	2.4099834493922	3.30241855065382	ATPase, H+ transporting, lysosomal V0 subunit A4	NA	NA	NA	NA	NA	NA	NA	NA	NA	NA	NA	NA	NA	NA	NA	NA	NA	140494	NA	NA	NA	NA	NA	NA	NA	NA	NA	NA	NA	NA	NA	78.7907462908685
ENSMUSG00000045268	Zfp691	195522	-1.10909495426533	1.91006677636036	20.9944732673588	0.002216210396175	0.031716091757331	FALSE	0.897791665656375	1.31980875744845	1.51040570674094	2.43269209287226	2.09469418001287	2.52024549960448	1.24266870994859	2.34921059082987	zinc finger protein 691	NA	NA	NA	NA	NA	NA	NA	NA	NA	NA	NA	NA	NA	NA	NA	NA	NA	195522	NA	NA	NA	NA	NA	NA	NA	NA	NA	NA	NA	NA	NA	NA
ENSMUSG00000066595	Flvcr1	226844	0.737501841870085	3.28618584905986	20.8004625774541	0.002275081375873	0.032171089000778	FALSE	3.55861306524837	3.70202324169485	3.55111759830836	2.65827202083555	2.78269002606262	3.13085360999246	3.60391796841719	2.85727188563021	feline leukemia virus subgroup C cellular receptor 1	313	226844	0.925740228563916	5.69713093698506	31.9545325064903	4.20E-04	0.014954913089124	FALSE	6.13901837046098	5.82433317099888	5.18576390919144	4.97160080444031	6.01039795229898	5.99124983125295	5.07868235681588	feline leukemia virus subgroup C cellular receptor 1	724	226844	0.821749384834838	5.20496450816984	22.4036998905292	0.002168927138342	0.033519510705673	FALSE	5.54936179288441	5.55864316058907	4.55832778887392	4.90721972415755	5.55400247673674	4.73277375651573	feline leukemia virus subgroup C cellular receptor 1	NA
ENSMUSG00000109572	Cfap99	100862066	-2.67751312145805	1.2213087985296	20.7895589949792	0.002278448752201	0.032171089000778	FALSE	0.276459376347892	-1.57730090245795	-1.07908188406696	1.30739961630213	1.82573071703518	2.60701371167546	-0.793307803392342	1.91338134833759	cilia and flagella associated protein 99	NA	NA	NA	NA	NA	NA	NA	NA	NA	NA	NA	NA	NA	NA	NA	NA	NA	100862066	NA	NA	NA	NA	NA	NA	NA	NA	NA	NA	NA	NA	NA	NA
ENSMUSG00000026383	Epb41l5	226352	0.936500007777139	3.9570623377117	20.118149611408	0.002498624501225	0.033869042123962	FALSE	3.95064801402096	4.60861483571686	4.40900746012656	3.08401223079053	3.51797420798586	3.59235860497024	4.32275676995479	3.39811501458221	erythrocyte membrane protein band 4.1 like 5	NA	NA	NA	NA	NA	NA	NA	NA	NA	NA	NA	NA	NA	NA	NA	NA	NA	226352	NA	NA	NA	NA	NA	NA	NA	NA	NA	NA	NA	NA	NA	541.625156072354
ENSMUSG00000027907	S100a11	20195	0.670760090847817	5.65730633778206	20.0183482427662	0.002533629987155	0.03391574027947	FALSE	5.80500299848118	6.14002936570357	5.89425610406956	5.50780240058486	5.28869487491142	5.01147643726707	5.9464294894181	5.26932457092112	S100 calcium binding protein A11	NA	NA	NA	NA	NA	NA	NA	NA	NA	NA	NA	NA	NA	NA	NA	NA	NA	20195	NA	NA	NA	NA	NA	NA	NA	NA	NA	NA	NA	NA	NA	NA
ENSMUSG00000078496	Zfp982	195531	-1.28996970525885	1.67077098126443	19.9131826153288	0.00257119570413	0.034114341534976	FALSE	1.09938771428461	0.811750329544828	0.792588684744375	2.16518331312568	2.5768853241754	1.64176858541661	0.901242242857938	2.1279457409059	zinc finger protein 982	NA	NA	NA	NA	NA	NA	NA	NA	NA	NA	NA	NA	NA	NA	NA	NA	NA	195531	NA	NA	NA	NA	NA	NA	NA	NA	NA	NA	NA	NA	NA	NA
ENSMUSG00000035539	Ccdc180	381522	-1.82259484398239	1.13007136628677	19.674200895487	0.002659235576803	0.034652587057168	FALSE	0.642009007900082	-0.780648591749225	-0.219091082024373	1.54536512334359	1.62641334370001	2.08342811461578	-0.119243555291172	1.75173552721979	coiled-coil domain containing 180	NA	NA	NA	NA	NA	NA	NA	NA	NA	NA	NA	NA	NA	NA	NA	NA	NA	381522	NA	NA	NA	NA	NA	NA	NA	NA	NA	NA	NA	NA	NA	NA
ENSMUSG00000032656	Marchf3	320253	-1.06683073711379	3.7006267677268	19.6658200932234	0.002662392185707	0.034652587057168	FALSE	3.29672780388919	2.85818363115521	3.03723553513484	3.57918044959476	4.47368140881009	4.22037392935024	3.06404899005975	4.09107859591836	membrane associated ring-CH-type finger 3	NA	NA	NA	NA	NA	NA	NA	NA	NA	NA	NA	NA	NA	NA	NA	NA	NA	320253	NA	NA	NA	NA	NA	NA	NA	NA	NA	NA	NA	NA	NA	NA
ENSMUSG00000102550	Gm8276	666756	-0.949553887147749	1.77277563221788	19.1700308270343	0.002857937326025	0.035808472566481	FALSE	1.20516455386992	1.10193108810183	1.38142352247188	2.04254910303325	2.02009304399489	2.4142381525713	1.22950638814788	2.15896009986648	poly(A) binding protein, cytoplasmic 1 pseudogene	NA	NA	NA	NA	NA	NA	NA	NA	NA	NA	NA	NA	NA	NA	NA	NA	503	666756	-0.880937379117923	8.12108147392049	28.7543506855754	0.001076702774443	0.023950750185376	FALSE	7.6203267238434	7.61054522533003	8.26373748057626	8.69383829110759	7.61543597458672	8.47878788584192	poly(A) binding protein, cytoplasmic 1 pseudogene	NA
ENSMUSG00000040282	Cdin1	399568	-0.950452966198338	1.73088067257993	18.9026445004493	0.002971012246609	0.03650533484321	FALSE	1.30371291790867	1.28367348097276	0.967555332084914	2.0241469138554	2.33675790703094	2.00342978129495	1.18498057698878	2.12144486739376	CDAN1 interacting nuclease 1	NA	NA	NA	NA	NA	NA	NA	NA	NA	NA	NA	NA	NA	NA	NA	NA	NA	399568	NA	NA	NA	NA	NA	NA	NA	NA	NA	NA	NA	NA	NA	NA
ENSMUSG00000033960	Jcad	240185	-0.886758074438507	5.4233740592877	18.3945022801212	0.003202076233882	0.037926639225555	FALSE	5.35448532731294	4.50649302265136	4.74566548166848	5.73269992772927	5.86210982912008	5.80094157545497	4.86888127721092	5.79858377743477	junctional cadherin 5 associated	NA	NA	NA	NA	NA	NA	NA	NA	NA	NA	NA	NA	NA	NA	NA	NA	NA	240185	NA	NA	NA	NA	NA	NA	NA	NA	NA	NA	NA	NA	NA	NA
ENSMUSG00000054752	Fsd1l	319636	0.747535020513678	4.53168071054695	18.0584902003956	0.003367541962886	0.038964207474139	FALSE	4.46586236872501	5.13000724321694	4.89588641095168	4.11303839330942	4.22861573383264	3.97913281577136	4.83058534096454	4.10692898097114	fibronectin type III and SPRY domain containing 1-like	NA	NA	NA	NA	NA	NA	NA	NA	NA	NA	NA	NA	NA	NA	NA	NA	NA	319636	NA	NA	NA	NA	NA	NA	NA	NA	NA	NA	NA	NA	NA	NA
ENSMUSG00000063458	Lrmda	76633	-1.98237321396083	3.65335062711297	17.9156405157706	0.003751144907027	0.041042929406756	FALSE	2.9419661528795	2.31217085242224	1.44735556935735	3.72872395600723	3.91532970047722	4.99548248163105	2.2338308582197	4.21317871270517	leucine rich melanocyte differentiation associated	NA	NA	NA	NA	NA	NA	NA	NA	NA	NA	NA	NA	NA	NA	NA	NA	NA	76633	NA	NA	NA	NA	NA	NA	NA	NA	NA	NA	NA	NA	NA	NA
ENSMUSG00000058013	Septin11	52398	0.641543753656545	5.79227687016731	17.3245314101884	0.003768657993417	0.041150662164918	FALSE	5.76602559360334	6.28416738361481	6.133345036154	5.46665887251663	5.23919425986036	5.58203395946266	6.06117933779071	5.42929569727988	septin 11	511	52398	0.854978404226562	7.36803995688466	23.9857222144276	0.001075399986479	0.023492758387166	FALSE	7.81110955135606	7.43407888614083	6.99896703056517	6.56788655369064	7.68392097558072	7.64303647102587	6.78342679212791	septin 11	112	52398	1.18421249162482	7.16681251015895	66.1931817468012	8.53E-05	0.008524605197027	FALSE	7.53722600511251	7.7343770337294	6.56343153853062	6.34751580239022	7.63580151942095	6.45547367046042	septin 11	NA
ENSMUSG00000028434	Epb41l4b	54357	0.946787270138732	3.37767194516456	17.2926529354146	0.003787425112279	0.041214252801942	FALSE	3.32046155581896	3.85555866809246	4.04380025603112	2.97805277759551	2.48972527812811	2.96711128625724	3.73994015998085	2.81162978066029	erythrocyte membrane protein band 4.1 like 4b	NA	NA	NA	NA	NA	NA	NA	NA	NA	NA	NA	NA	NA	NA	NA	NA	NA	54357	NA	NA	NA	NA	NA	NA	NA	NA	NA	NA	NA	NA	NA	163.852333228604
ENSMUSG00000069085	Dytn	241073	0.91632124774847	2.52305932090109	16.9117069709156	0.004021185584687	0.042301891412764	FALSE	2.5868908090771	3.21867655999913	2.83451943198216	1.74958068107234	2.17425292879356	2.0305917704018	2.88002893368613	1.98480846008923	dystrotelin	NA	NA	NA	NA	NA	NA	NA	NA	NA	NA	NA	NA	NA	NA	NA	NA	NA	241073	NA	NA	NA	NA	NA	NA	NA	NA	NA	NA	NA	NA	NA	44.8680839758419
ENSMUSG00000064357	ATP6	17705	-0.585348148989469	3.67442667569615	16.9020133243062	0.00402737050738	0.042301891412764	FALSE	3.39260870410809	3.24710305292724	3.4176847024195	4.12819520889863	3.93830121922264	3.71742148432427	3.35246548648495	3.92797263748184	ATP synthase F0 subunit 6	NA	NA	NA	NA	NA	NA	NA	NA	NA	NA	NA	NA	NA	NA	NA	NA	NA	17705	NA	NA	NA	NA	NA	NA	NA	NA	NA	NA	NA	NA	NA	NA
ENSMUSG00000026154	Sdhaf4	68002	0.73729914158464	2.19134571592747	16.4676662294917	0.004317395817979	0.043816265487446	FALSE	2.35703879554699	2.67037504361021	2.47758444761998	1.70406535733199	1.88998259219558	1.7327859736847	2.50166609559239	1.77561130773742	succinate dehydrogenase complex assembly factor 4	NA	NA	NA	NA	NA	NA	NA	NA	NA	NA	NA	NA	NA	NA	NA	NA	NA	68002	NA	NA	NA	NA	NA	NA	NA	NA	NA	NA	NA	NA	NA	NA
ENSMUSG00000017802	Retreg3	67998	-0.698218134869704	7.02738007698754	16.190743286703	0.004516290844646	0.044737952527923	FALSE	6.71704733881303	6.61048736394482	6.57890414451827	7.35963998597206	7.63933750308843	6.91470183344343	6.63547961575871	7.30455977416797	reticulophagy regulator family member 3	NA	NA	NA	NA	NA	NA	NA	NA	NA	NA	NA	NA	NA	NA	NA	NA	NA	67998	NA	NA	NA	NA	NA	NA	NA	NA	NA	NA	NA	NA	NA	NA
ENSMUSG00000040557	Mettl27	79565	-1.03802053791729	1.918913206616	16.1611937255183	0.004538198141225	0.044737952527923	FALSE	1.65256105869387	0.956493399832767	1.27650667429209	2.38301203796575	2.56381407239785	2.04841975690058	1.29518704427291	2.33174862242139	methyltransferase like 27	NA	NA	NA	NA	NA	NA	NA	NA	NA	NA	NA	NA	NA	NA	NA	NA	NA	79565	NA	NA	NA	NA	NA	NA	NA	NA	NA	NA	NA	NA	NA	NA
ENSMUSG00000015937	Macroh2a1	26914	-0.744578351486437	6.23256318597243	15.9985614634003	0.004661225000797	0.045377038987082	FALSE	6.20174630737356	5.47660691074232	5.66059996111247	6.56509336816265	6.43057320876533	6.66640494005462	5.77965105974278	6.5540238389942	macroH2A.1 histone	429	26914	-0.634287826211372	6.33827411511714	26.8210529274643	7.50E-04	0.019536462833604	FALSE	6.10314266832999	6.06254254731479	6.69612460706769	6.66864339402663	5.99004270162636	6.05190930575705	6.68238400054716	macroH2A.1 histone	NA	26914	NA	NA	NA	NA	NA	NA	NA	NA	NA	NA	NA	NA	NA	NA
ENSMUSG00000010051	Hyal1	15586	-1.69665147484916	2.45445116341402	15.9927220038113	0.004665720991135	0.045377038987082	FALSE	2.15312391749584	0.469724100874016	1.02626199539144	3.32857067927406	2.83802659854646	2.99035495960332	1.2163700045871	3.05231741247461	hyaluronoglucosaminidase 1	NA	NA	NA	NA	NA	NA	NA	NA	NA	NA	NA	NA	NA	NA	NA	NA	NA	15586	NA	NA	NA	NA	NA	NA	NA	NA	NA	NA	NA	NA	NA	330.443425558309
ENSMUSG00000085980	Gm12408	100040557	-1.63569787645568	1.71742391936417	15.8208229951499	0.004800584679732	0.046249704987144	FALSE	1.39595787187176	0.1058102993262	0.268164898678566	2.45347076977227	2.5768853241754	1.80797234719972	0.589977689958841	2.2794428137158	predicted gene 12408	NA	NA	NA	NA	NA	NA	NA	NA	NA	NA	NA	NA	NA	NA	NA	NA	NA	100040557	NA	NA	NA	NA	NA	NA	NA	NA	NA	NA	NA	NA	NA	NA
ENSMUSG00000052125	F730043M19Rik	320046	-1.52912227535272	1.1959106354185	15.6772038510629	0.004917093148873	0.046937954533991	FALSE	0.553221717068616	0.334964317904825	-0.152460701423724	1.2292264337867	1.42429795454722	2.37238727371174	0.245241777849906	1.67530388734855	RIKEN cDNA F730043M19 gene	NA	NA	NA	NA	NA	NA	NA	NA	NA	NA	NA	NA	NA	NA	NA	NA	NA	320046	NA	NA	NA	NA	NA	NA	NA	NA	NA	NA	NA	NA	NA	NA
ENSMUSG00000038605	Samd10	229011	1.425685539408	1.60909292606365	15.3401638178083	0.005205008704535	0.048564410248378	FALSE	1.57575485704114	2.36500536139585	2.33971909970541	0.349367153201836	0.361398685053816	1.28371497565651	2.09349310604746	0.664826937970719	sterile alpha motif domain containing 10	NA	NA	NA	NA	NA	NA	NA	NA	NA	NA	NA	NA	NA	NA	NA	NA	NA	229011	NA	NA	NA	NA	NA	NA	NA	NA	NA	NA	NA	NA	NA	31.7663477136326
[truncated: 28 more columns]
