# Supplementary material for: High-Throughput Transcriptomics of Celf1 Conditional Knockout Lens Identifies Downstream Networks Linked to Cataract Pathology
Source: Cells. 2023 Apr 1;12(7):1070. doi: 10.3390/cells12071070 (PMC10093462; doi:10.3390/cells12071070)
Supplement: Supplementary file 1 [file cells-12-01070-s001.zip › cells-2223860 Supplementary Files Revised Submited March 29 2023/Table_S2.csv]

genes	Symbol	Entrez	logFC.RNA_seq_P0	logCPM.RNA_seq_P0	F.RNA_seq_P0	PValue.RNA_seq_P0	FDR.RNA_seq_P0	Exp_Xtallin_WT	CatMap	Celf1KO_1	Celf1KO_2	Celf1KO_3	Control_1	Control_2	Control_3	Log_CPM_Celf1KO	Log_CPM_Control	Gene_description.RNA_seq_P0	X	Entrez.µarray_P0	logFC.µarray_P0	logSignal.µarray_P0	F.µarray_P0	PValue.µarray_P0	FDR.µarray_P0	CatMap.µarray_P0	Celf1_KO_P0_A	Celf1_KO_P0_B	Celf1_WT_P0_A	Celf1_WT_P0_B	Celf1_KO_P0_C	Log_Signal_Celf1_KO_P0	Log_Signal_Celf1_WT_P0	Gene_description.µarray_P0	X.µarray_P6	Entrez.µarray_P6	logFC.µarray_P6	logSignal.µarray_P6	F.µarray_P6	PValue.µarray_P6	FDR.µarray_P6	CatMap.µarray_P6	Celf1_KO_P6_A	Celf1_KO_P6_B	Celf1_Lacz_P6_A	Celf1_Lacz_P6_B	Log_Signal_Celf1_KO_P6	Log_Signal_Celf1_Lacz_P6	Gene_description.µarray_P6
ENSMUSG00000054889	Dsp	109620	5.460528099	4.214022728	334.8922987	2.04E-07	0.002950553	131.5508652	FALSE	4.558590145	5.500417784	5.310355078	-0.097574278	-0.421729258	-0.135136707	5.123121002	-0.218146748	desmoplakin	NA	NA	NA	NA	NA	NA	NA	NA	NA	NA	NA	NA	NA	NA	NA	NA	NA	109620	NA	NA	NA	NA	NA	NA	NA	NA	NA	NA	NA	NA	NA
ENSMUSG00000025408	Ddit3	13198	1.973584261	3.629145613	162.8016099	2.71E-06	0.010165118	1083.056323	FALSE	4.016476192	4.486761857	4.348464665	2.331560021	2.374676912	2.29235772	4.283900905	2.332864884	DNA-damage inducible transcript 3	NA	NA	NA	NA	NA	NA	NA	NA	NA	NA	NA	NA	NA	NA	NA	NA	4	13198	3.521616512	6.055565754	315.4204082	4.79E-07	0.001340593	FALSE	7.091932576	6.749423808	3.353086177	3.571307169	6.920678192	3.462196673	DNA-damage inducible transcript 3
ENSMUSG00000026421	Csrp1	13007	-1.593004	5.170122194	162.7428351	2.71E-06	0.010165118	10550.62625	FALSE	4.389380614	4.105445286	3.97468131	5.769069999	5.696079101	5.804224386	4.156502403	5.756457829	cysteine and glycine-rich protein 1	NA	NA	NA	NA	NA	NA	NA	NA	NA	NA	NA	NA	NA	NA	NA	NA	NA	13007	NA	NA	NA	NA	NA	NA	NA	NA	NA	NA	NA	NA	NA
ENSMUSG00000004936	Map2k1	26395	1.001347574	5.503427993	149.2059939	3.69E-06	0.010165118	1428.552678	FALSE	5.86847965	5.926681189	5.957844327	4.940037326	4.861939452	4.949969596	5.917668388	4.917315458	mitogen-activated protein kinase kinase 1	NA	NA	NA	NA	NA	NA	NA	NA	NA	NA	NA	NA	NA	NA	NA	NA	NA	26395	NA	NA	NA	NA	NA	NA	NA	NA	NA	NA	NA	NA	NA
ENSMUSG00000003528	Slc25a1	13358	1.998926433	4.922980863	131.9630349	5.69E-06	0.010165118	1317.448604	FALSE	5.218542379	5.79969751	5.712916145	3.70869805	3.423450986	3.663493095	5.577052012	3.598547377	solute carrier family 25 (mitochondrial carrier, citrate transporter), member 1	18	13358	1.728127585	5.752887794	120.1890022	3.18E-06	0.00172576	FALSE	6.113439837	6.210457988	4.436026428	4.597350164	6.330611614	6.218169813	4.516688296	solute carrier family 25 (mitochondrial carrier, citrate transporter), member 1	313	13358	1.416641657	5.239498266	38.06262249	4.73E-04	0.01690025	FALSE	5.846371699	5.700126238	4.010572521	4.671598842	5.773248969	4.341085682	solute carrier family 25 (mitochondrial carrier, citrate transporter), member 1
ENSMUSG00000062151	Unc13c	208898	1.815355052	5.070853189	127.5704653	6.41E-06	0.010165118	182.5328906	FALSE	5.684761853	5.630790406	5.804338268	3.524586986	3.978257614	4.120676501	5.706630175	3.874507034	unc-13 homolog C	86	208898	2.246963774	5.170556967	64.16097351	3.81E-05	0.004958622	FALSE	5.97043133	5.862106822	3.570781033	3.471244074	5.177299508	5.669945887	3.521012553	unc-13 homolog C	NA	208898	NA	NA	NA	NA	NA	NA	NA	NA	NA	NA	NA	NA	NA
ENSMUSG00000028300	C9orf72	73205	2.190164603	5.348444627	121.948632	7.50E-06	0.010165118	651.7026492	FALSE	5.547128755	6.303470316	6.219989954	3.879647561	3.910174863	3.832502581	6.023529675	3.874108335	C9orf72, member of C9orf72-SMCR8 complex	20	73205	2.078150226	6.40210687	117.1689733	3.51E-06	0.00172576	FALSE	7.028911495	7.086768093	4.968475943	4.75995639	6.612925442	6.90953501	4.864216166	C9orf72, member of C9orf72-SMCR8 complex	15	73205	2.165085598	6.0510038	188.5828572	2.74E-06	0.001886356	FALSE	6.634742951	6.868194818	4.660248642	4.564814676	6.751468885	4.612531659	C9orf72, member of C9orf72-SMCR8 complex
ENSMUSG00000071076	Jund	16478	1.6662842	6.256469669	119.2792849	8.11E-06	0.010165118	2682.612371	FALSE	6.612439616	6.871125015	7.063165065	5.419915152	5.072701026	5.065004593	6.848909899	5.18587359	jun D proto-oncogene	216	16478	1.694178736	4.647126681	39.98251466	1.96E-04	0.010104803	FALSE	4.994093068	5.155242542	2.90456376	3.870773326	5.157336474	5.102224028	3.387668543	jun D proto-oncogene	NA	16478	NA	NA	NA	NA	NA	NA	NA	NA	NA	NA	NA	NA	NA
ENSMUSG00000036564	Ndrg4	234593	3.300226289	7.64711335	126.3915655	8.61E-06	0.010165118	1280.640262	FALSE	7.846017338	8.894223378	8.591189744	5.264956633	5.435849077	4.8682638	8.443810153	5.189689837	N-myc downstream regulated gene 4	NA	NA	NA	NA	NA	NA	NA	NA	NA	NA	NA	NA	NA	NA	NA	NA	NA	234593	NA	NA	NA	NA	NA	NA	NA	NA	NA	NA	NA	NA	NA
ENSMUSG00000041548	Hspb8	80888	3.840883259	5.301251489	125.8213792	8.97E-06	0.010165118	523.0067511	FALSE	5.514429923	6.612916512	6.271329798	2.390214791	1.879470702	2.722561183	6.132892078	2.330748892	heat shock protein 8	2	80888	3.589149784	7.199716406	233.6179496	2.65E-07	9.36E-04	FALSE	8.04316729	7.998986125	4.432473682	4.167908074	7.457700605	7.833284673	4.300190878	heat shock protein 8	3	80888	3.484775655	7.172546563	343.1321527	3.60E-07	0.001340593	FALSE	7.830721396	8.234357592	4.569624354	4.606545477	8.032539494	4.588084915	heat shock protein 8
ENSMUSG00000046807	Lrrc75b	192734	-1.229498473	7.282994726	115.0521564	9.20E-06	0.010165118	2202.396205	FALSE	6.650723869	6.496055201	6.471100351	7.588413483	7.942698789	7.758833005	6.53929314	7.763315092	leucine rich repeat containing 75B	36	192734	-1.159360482	7.195519681	94.71396957	8.01E-06	0.002489769	FALSE	6.592902813	6.72926895	7.769258828	7.779510485	6.529786268	6.617319343	7.774384656	leucine rich repeat containing 75B	210	192734	-0.865311153	7.373650249	46.6837071	2.54E-04	0.013555499	FALSE	6.952424916	6.801509146	7.726776474	7.755930162	6.876967031	7.741353318	leucine rich repeat containing 75B
ENSMUSG00000008090	Fgfrl1	116701	-1.133734393	7.547748776	112.6497823	9.90E-06	0.010165118	2912.754329	FALSE	6.791718081	6.90818806	6.914475764	7.893499233	8.186574538	7.919425045	6.871460635	7.999832938	fibroblast growth factor receptor-like 1	58	116701	-0.966367829	8.009227156	77.6873513	1.71E-05	0.003251048	FALSE	7.539954741	7.593848478	8.539511431	8.476470346	7.49709892	7.543634046	8.507990888	fibroblast growth factor receptor-like 1	79	116701	-1.380998167	8.054195854	77.26135339	5.20E-05	0.007280063	FALSE	7.363956926	7.030368032	8.482588897	8.679778658	7.197162479	8.581183777	fibroblast growth factor receptor-like 1
ENSMUSG00000031532	Saraf	67887	1.309333525	6.619928572	108.1109168	1.14E-05	0.010165118	2919.447681	FALSE	6.864732638	7.242558634	7.251221755	5.91728331	5.812549845	5.729528064	7.119504342	5.819787073	store-operated calcium entry-associated regulatory factor	809	67887	0.649554584	7.380458003	17.05180704	0.003047091	0.042038484	FALSE	7.796985791	7.650797628	6.939349972	6.977687219	7.330656721	7.59281338	6.958518596	store-operated calcium entry-associated regulatory factor	129	67887	1.112798545	7.275309604	61.19907111	1.09E-04	0.009490016	FALSE	7.596630932	7.843958694	6.67119452	6.560167342	7.720294813	6.615680931	store-operated calcium entry-associated regulatory factor
ENSMUSG00000031422	Morf4l2	56397	1.000870367	8.414209462	105.2640207	1.25E-05	0.010165118	5398.716887	FALSE	8.700503994	8.9239347	8.854865665	7.924836839	7.769392258	7.786815337	8.826434787	7.827014811	mortality factor 4 like 2	196	56397	0.753674317	10.91725881	41.65784112	1.68E-04	0.009585841	FALSE	11.15182186	11.14571624	10.53722903	10.29247702	11.22166643	11.17306818	10.41485303	mortality factor 4 like 2	NA	56397	NA	NA	NA	NA	NA	NA	NA	NA	NA	NA	NA	NA	NA
ENSMUSG00000039208	Metrnl	210029	-1.60026697	5.549842301	103.8897879	1.31E-05	0.010165118	6809.171212	FALSE	4.798387963	4.376713562	4.407627963	5.891501103	6.266808647	6.228927611	4.527576496	6.12907912	meteorin, glial cell differentiation regulator-like	54	210029	-1.766871074	4.853276247	79.29567794	1.58E-05	0.003221023	FALSE	3.983196896	4.137508033	5.734923606	5.529419216	3.542394844	3.887699924	5.632171411	meteorin, glial cell differentiation regulator-like	NA	210029	NA	NA	NA	NA	NA	NA	NA	NA	NA	NA	NA	NA	NA
ENSMUSG00000037685	Atp8a1	11980	1.543665618	7.449238039	102.9795192	1.35E-05	0.010165118	2486.176128	FALSE	7.726275489	8.221394915	8.078816869	6.292704413	6.494825936	6.633194851	8.008829091	6.473575067	ATPase, aminophospholipid transporter (APLT), class I, type 8A, member 1	NA	NA	NA	NA	NA	NA	NA	NA	NA	NA	NA	NA	NA	NA	NA	NA	NA	11980	NA	NA	NA	NA	NA	NA	NA	NA	NA	NA	NA	NA	NA
ENSMUSG00000079434	Neu2	23956	-2.702486132	1.88833232	99.7045484	1.51E-05	0.010165118	37.6887992	FALSE	0.190756805	0.262549836	-0.439710901	2.439651624	2.788320179	2.798268527	0.004531913	2.675413443	neuraminidase 2	NA	NA	NA	NA	NA	NA	NA	NA	NA	NA	NA	NA	NA	NA	NA	NA	NA	23956	NA	NA	NA	NA	NA	NA	NA	NA	NA	NA	NA	NA	NA
ENSMUSG00000107470	Gm3375	100041503	1.069378748	4.821681673	95.89925202	1.73E-05	0.010165118	NA	FALSE	5.223046537	5.361423143	5.183905309	4.166454053	4.328600701	4.064838358	5.256124996	4.186631037	proteasome subunit beta type 5 precursor (proteasome epsilon chain) (Macropain epsilon chain) (multicatalytic endopeptidase complex epsilon chain) (proteasome subunit X) (proteasome chain 6)	NA	NA	NA	NA	NA	NA	NA	NA	NA	NA	NA	NA	NA	NA	NA	NA	NA	100041503	NA	NA	NA	NA	NA	NA	NA	NA	NA	NA	NA	NA	NA
ENSMUSG00000032199	Polr2m	28015	0.954474103	6.394187991	95.27528073	1.77E-05	0.010165118	3247.735242	FALSE	6.668336101	6.829694848	6.874342317	5.937705293	5.724255538	5.8487805	6.790791089	5.836913777	polymerase (RNA) II (DNA directed) polypeptide M	NA	NA	NA	NA	NA	NA	NA	NA	NA	NA	NA	NA	NA	NA	NA	NA	NA	28015	NA	NA	NA	NA	NA	NA	NA	NA	NA	NA	NA	NA	NA
ENSMUSG00000032601	Prkar2a	19087	1.071208432	5.067420416	95.25675981	1.77E-05	0.010165118	743.4826069	FALSE	5.343771274	5.606007253	5.551157359	4.457943157	4.316962007	4.522568061	5.500311962	4.432491075	protein kinase, cAMP dependent regulatory, type II alpha	NA	NA	NA	NA	NA	NA	NA	NA	NA	NA	NA	NA	NA	NA	NA	NA	NA	19087	NA	NA	NA	NA	NA	NA	NA	NA	NA	NA	NA	NA	NA
ENSMUSG00000056820	Tsnax	53424	1.236659717	6.737814385	95.01914074	1.79E-05	0.010165118	4160.702352	FALSE	6.956850553	7.396241624	7.292540216	6.011374069	5.902904844	6.054650654	7.215210798	5.989643189	translin-associated factor X	NA	NA	NA	NA	NA	NA	NA	NA	NA	NA	NA	NA	NA	NA	NA	NA	NA	53424	NA	NA	NA	NA	NA	NA	NA	NA	NA	NA	NA	NA	NA
ENSMUSG00000022400	Rbx1	56438	0.877936349	5.923971042	94.76870673	1.80E-05	0.010165118	723.8902454	FALSE	6.168505314	6.377127207	6.335850651	5.467510373	5.398604324	5.390901516	6.293827724	5.419005405	ring-box 1	506	56438	0.658612144	8.766954865	24.10212371	0.001058948	0.023400421	FALSE	9.116386154	9.063904019	8.35374012	8.321497526	8.784210692	8.988166955	8.337618823	ring-box 1	301	56438	0.699395841	8.534105722	38.67923911	4.51E-04	0.01670906	FALSE	8.841133871	8.841806576	8.133616324	8.15233018	8.841470224	8.142973252	ring-box 1
ENSMUSG00000015806	Qdpr	110391	1.261174123	4.844427704	93.67484148	1.88E-05	0.010165118	2285.935966	FALSE	5.149236057	5.477273658	5.373897548	4.102113768	3.902407906	4.220373929	5.333469088	4.074965201	quinoid dihydropteridine reductase	NA	NA	NA	NA	NA	NA	NA	NA	NA	NA	NA	NA	NA	NA	NA	NA	651	110391	0.996282302	6.356116596	24.2338062	0.001746208	0.030012784	FALSE	6.463582204	7.017735418	5.833912112	5.719409847	6.740658811	5.776660979	quinoid dihydropteridine reductase
ENSMUSG00000006941	Eif1b	68969	1.019722311	6.028077124	92.00425407	2.00E-05	0.010165118	1907.319569	FALSE	6.245351658	6.541074449	6.541028723	5.474304341	5.439431757	5.375094352	6.442484943	5.42961015	eukaryotic translation initiation factor 1B	NA	NA	NA	NA	NA	NA	NA	NA	NA	NA	NA	NA	NA	NA	NA	NA	133	68969	1.118828181	8.959230111	59.71134721	1.18E-04	0.009836132	FALSE	9.572165906	9.232946516	8.307012979	8.282404914	9.402556211	8.294708947	eukaryotic translation initiation factor 1B
ENSMUSG00000040785	Ttc3	22129	0.924990943	7.757572946	89.93034161	2.16E-05	0.010165118	5156.858764	FALSE	7.987616292	8.271649447	8.167577223	7.188160355	7.250140747	7.227742774	8.142280987	7.222014625	tetratricopeptide repeat domain 3	302	22129	0.753848736	6.967066159	32.65615521	3.90E-04	0.014442571	FALSE	7.358723228	7.1982126	6.493327217	6.450866487	7.097759591	7.218231806	6.472096852	tetratricopeptide repeat domain 3	NA	22129	NA	NA	NA	NA	NA	NA	NA	NA	NA	NA	NA	NA	NA
ENSMUSG00000062929	Cfl2	12632	1.002866323	6.669080416	88.76346327	2.26E-05	0.010165118	3721.722826	FALSE	6.873640823	7.210035902	7.148638228	6.106277912	6.099134393	6.040801641	7.077438318	6.082071315	cofilin 2, muscle	NA	NA	NA	NA	NA	NA	NA	NA	NA	NA	NA	NA	NA	NA	NA	NA	NA	12632	NA	NA	NA	NA	NA	NA	NA	NA	NA	NA	NA	NA	NA
ENSMUSG00000026380	Tfcp2l1	81879	2.236776455	1.257771892	88.29673409	2.30E-05	0.010165118	182.6908081	FALSE	2.010335952	2.007007809	1.848057231	-0.314615623	-0.01640555	-0.351851342	1.955133664	-0.227624172	transcription factor CP2-like 1	NA	NA	NA	NA	NA	NA	NA	NA	NA	NA	NA	NA	NA	NA	NA	NA	NA	81879	NA	NA	NA	NA	NA	NA	NA	NA	NA	NA	NA	NA	NA
ENSMUSG00000046844	Vat1l	270097	1.458379136	4.694134931	88.15244156	2.31E-05	0.010165118	1317.729213	FALSE	5.015421233	5.428462452	5.260027215	3.531118011	3.862933243	3.941465358	5.234636967	3.778505538	vesicle amine transport protein 1 like	NA	NA	NA	NA	NA	NA	NA	NA	NA	NA	NA	NA	NA	NA	NA	NA	NA	270097	NA	NA	NA	NA	NA	NA	NA	NA	NA	NA	NA	NA	NA
ENSMUSG00000020921	Tmem101	76547	1.166953896	4.433783832	88.0300605	2.32E-05	0.010165118	403.2487263	FALSE	4.691938508	5.051593898	4.934714921	3.795347576	3.760678382	3.648959877	4.892749109	3.734995278	transmembrane protein 101	276	76547	0.935237059	6.192044658	34.79183595	3.14E-04	0.012734667	FALSE	6.335132708	6.470362748	5.451378514	5.67741974	6.661667751	6.489054402	5.564399127	transmembrane protein 101	341	76547	1.047330231	5.916966039	36.51376465	5.35E-04	0.017562041	FALSE	6.263061778	6.421338433	5.485103945	5.102287368	6.342200106	5.293695657	transmembrane protein 101
ENSMUSG00000029463	Fam216a	68948	1.230094628	4.70831211	86.64660319	2.45E-05	0.010165118	461.4265596	FALSE	4.937535049	5.395684893	5.213417261	3.927465115	3.992960498	3.979132816	5.182212401	3.966519476	family with sequence similarity 216, member A	171	68948	1.168211893	5.198640909	44.21345287	1.36E-04	0.008763748	FALSE	5.552174053	5.415480173	4.267887198	4.539672078	5.686564086	5.551406104	4.403779638	family with sequence similarity 216, member A	401	68948	1.407831061	4.700672261	32.86805298	7.30E-04	0.020380723	FALSE	5.077568926	5.367991373	4.132984809	3.505344092	5.222780149	3.819164451	family with sequence similarity 216, member A
ENSMUSG00000033436	Armcx2	67416	1.092492845	8.348966439	86.401035	2.48E-05	0.010165118	3642.339943	FALSE	8.548824012	8.953645509	8.849731923	7.691860575	7.697532082	7.715727614	8.784067148	7.701706757	armadillo repeat containing, X-linked 2	NA	NA	NA	NA	NA	NA	NA	NA	NA	NA	NA	NA	NA	NA	NA	NA	NA	67416	NA	NA	NA	NA	NA	NA	NA	NA	NA	NA	NA	NA	NA
ENSMUSG00000024474	Ik	24010	0.909472157	7.664739808	86.0276497	2.51E-05	0.010165118	3717.972011	FALSE	7.90312855	8.19812559	8.029893491	7.124802279	7.144632128	7.149113257	8.043715877	7.139515888	IK cytokine	NA	NA	NA	NA	NA	NA	NA	NA	NA	NA	NA	NA	NA	NA	NA	NA	NA	24010	NA	NA	NA	NA	NA	NA	NA	NA	NA	NA	NA	NA	NA
ENSMUSG00000033658	Ddx19b	234733	0.998446504	4.9464604	85.83514389	2.53E-05	0.010165118	554.4550437	FALSE	5.185690553	5.448321574	5.430689936	4.426759704	4.285458487	4.373193015	5.354900688	4.361803736	DEAD box helicase 19b	NA	NA	NA	NA	NA	NA	NA	NA	NA	NA	NA	NA	NA	NA	NA	NA	NA	234733	NA	NA	NA	NA	NA	NA	NA	NA	NA	NA	NA	NA	NA
ENSMUSG00000001542	Ell2	192657	1.353555109	9.311748034	84.0211713	2.73E-05	0.010165118	5537.416368	FALSE	9.548015737	10.01183074	9.90597667	8.295536954	8.519658401	8.612039341	9.82194105	8.475744899	elongation factor for RNA polymerase II 2	NA	NA	NA	NA	NA	NA	NA	NA	NA	NA	NA	NA	NA	NA	NA	NA	NA	192657	NA	NA	NA	NA	NA	NA	NA	NA	NA	NA	NA	NA	NA
ENSMUSG00000033430	Terf2ip	57321	1.207647688	4.640370568	83.51301085	2.78E-05	0.010165118	740.9138794	FALSE	4.880513656	5.194680173	5.256200054	4.04393253	3.862933243	3.827348696	5.110464628	3.911404823	telomeric repeat binding factor 2, interacting protein	NA	NA	NA	NA	NA	NA	NA	NA	NA	NA	NA	NA	NA	NA	NA	NA	NA	57321	NA	NA	NA	NA	NA	NA	NA	NA	NA	NA	NA	NA	NA
ENSMUSG00000025266	Gnl3l	237107	1.375451772	6.444672047	83.18790984	2.82E-05	0.010165118	943.1484039	FALSE	6.685409552	7.17244656	7.021385554	5.4512453	5.534622599	5.789723811	6.959747222	5.591863904	guanine nucleotide binding protein-like 3 (nucleolar)-like	NA	NA	NA	NA	NA	NA	NA	NA	NA	NA	NA	NA	NA	NA	NA	NA	NA	237107	NA	NA	NA	NA	NA	NA	NA	NA	NA	NA	NA	NA	NA
ENSMUSG00000020297	Nsg2	18197	1.269600731	3.594128825	82.46164795	2.91E-05	0.010165118	1788.711917	FALSE	3.877106605	4.144587506	4.225456078	2.874002246	2.880816709	2.716998403	4.082383396	2.823939119	neuron specific gene family member 2	NA	NA	NA	NA	NA	NA	NA	NA	NA	NA	NA	NA	NA	NA	NA	NA	NA	18197	NA	NA	NA	NA	NA	NA	NA	NA	NA	NA	NA	NA	NA
ENSMUSG00000031157	Pqbp1	54633	1.246887547	5.673481831	81.98623683	2.96E-05	0.010165118	1292.240802	TRUE	5.938074265	6.322518385	6.208944778	4.829133434	4.792200393	5.115560897	6.156512476	4.912298241	polyglutamine binding protein 1	NA	NA	NA	NA	NA	NA	NA	NA	NA	NA	NA	NA	NA	NA	NA	NA	NA	54633	NA	NA	NA	NA	NA	NA	NA	NA	NA	NA	NA	NA	NA
ENSMUSG00000058672	Tubb2a	22151	1.123467494	8.156460949	80.97442683	3.09E-05	0.010165118	4358.35618	FALSE	8.37354071	8.765854465	8.666438044	7.456102397	7.39140067	7.608086068	8.601944407	7.485196378	tubulin, beta 2A class IIA	NA	NA	NA	NA	NA	NA	NA	NA	NA	NA	NA	NA	NA	NA	NA	NA	NA	22151	NA	NA	NA	NA	NA	NA	NA	NA	NA	NA	NA	NA	NA
ENSMUSG00000057132	Rpgrip1	77945	-2.973683932	2.201577236	79.94870007	3.23E-05	0.010165118	1202.108633	FALSE	0.16101932	0.287094083	-0.152460701	2.467158801	2.848843696	3.55854496	0.098550901	2.958182486	retinitis pigmentosa GTPase regulator interacting protein 1	NA	NA	NA	NA	NA	NA	NA	NA	NA	NA	NA	NA	NA	NA	NA	NA	NA	77945	NA	NA	NA	NA	NA	NA	NA	NA	NA	NA	NA	NA	NA
ENSMUSG00000015671	Psma2	19166	0.880805498	6.605361749	79.78732488	3.25E-05	0.010165118	2354.722067	FALSE	6.798071555	7.098968982	7.023863711	6.11391182	6.087193578	6.095417472	6.973634749	6.098840957	proteasome subunit alpha 2	656	19166	0.740128107	10.52048561	20.22511947	0.001868387	0.031820994	FALSE	10.82244229	10.84202875	10.27143143	9.747155659	10.64607953	10.77018353	10.00929354	proteasome subunit alpha 2	NA	19166	NA	NA	NA	NA	NA	NA	NA	NA	NA	NA	NA	NA	NA
ENSMUSG00000092060	Bend4	666938	1.883922465	4.623171061	79.10398568	3.35E-05	0.010165118	65.35763979	FALSE	4.743011965	5.563941043	5.394239148	3.275102862	3.459185665	3.445359272	5.233730719	3.393215933	BEN domain containing 4	NA	NA	NA	NA	NA	NA	NA	NA	NA	NA	NA	NA	NA	NA	NA	NA	NA	666938	NA	NA	NA	NA	NA	NA	NA	NA	NA	NA	NA	NA	NA
ENSMUSG00000029838	Ptn	19242	1.047150332	5.652316496	78.81550048	3.39E-05	0.010165118	3477.640532	TRUE	5.849961167	6.160515525	6.210132242	4.996583188	4.981032332	5.126092732	6.073536312	5.034569417	pleiotrophin	400	19242	0.8638721	7.725266199	28.22125804	6.35E-04	0.01776173	TRUE	7.98328121	7.941258074	6.886461887	7.373246047	8.104033173	8.009524152	7.129853967	pleiotrophin	NA	19242	NA	NA	NA	NA	NA	NA	NA	NA	NA	NA	NA	NA	NA
ENSMUSG00000057113	Npm1	18148	1.060630737	8.195514173	78.61580854	3.42E-05	0.010165118	1165.324746	FALSE	8.429566966	8.80588372	8.631115658	7.675924695	7.465531363	7.560541465	8.622188781	7.567332508	nucleophosmin 1	529	18148	0.608028413	9.696048419	23.39699355	0.00116365	0.024612631	FALSE	9.978990531	9.857738676	9.439851661	9.149126507	9.888754672	9.908494627	9.294489084	nucleophosmin 1	259	18148	0.910282811	9.648370832	42.12348666	3.48E-04	0.015018281	FALSE	9.914628898	10.14172118	9.240759883	8.994722955	10.02817504	9.117741419	nucleophosmin 1
ENSMUSG00000038242	Aox4	71872	1.141222055	4.820106223	78.4926085	3.44E-05	0.010165118	33.80634965	FALSE	5.22214683	5.281223107	5.332333153	4.027858999	4.379843229	3.979132816	5.278567697	4.128945015	aldehyde oxidase 4	NA	NA	NA	NA	NA	NA	NA	NA	NA	NA	NA	NA	NA	NA	NA	NA	NA	71872	NA	NA	NA	NA	NA	NA	NA	NA	NA	NA	NA	NA	NA
ENSMUSG00000017466	Timp2	21858	1.237799044	7.42923358	78.01025986	3.51E-05	0.010165118	12027.7834	FALSE	7.66882879	8.02790077	8.031125816	6.727449509	6.4678893	6.826077653	7.909285126	6.673805487	tissue inhibitor of metalloproteinase 2	65	21858	1.296567603	8.048938488	73.94963978	2.06E-05	0.003541888	FALSE	8.43832879	8.325429277	7.318386115	6.948930964	8.544204657	8.435987575	7.133658539	tissue inhibitor of metalloproteinase 2	449	21858	1.009529504	8.241266155	30.80727139	8.82E-04	0.021949156	FALSE	8.437433099	8.850552291	7.800682531	7.484239562	8.643992695	7.642461047	tissue inhibitor of metalloproteinase 2
ENSMUSG00000058793	Cds2	110911	0.927885167	5.869670111	76.79023025	3.71E-05	0.010165118	3555.799522	FALSE	6.106962946	6.356618604	6.30358009	5.453825692	5.307441116	5.22738687	6.255720547	5.329551226	CDP-diacylglycerol synthase (phosphatidate cytidylyltransferase) 2	NA	NA	NA	NA	NA	NA	NA	NA	NA	NA	NA	NA	NA	NA	NA	NA	NA	110911	NA	NA	NA	NA	NA	NA	NA	NA	NA	NA	NA	NA	NA
ENSMUSG00000027455	Nsfl1c	386649	1.121886893	7.134152229	76.49208314	3.76E-05	0.010165118	1722.649702	FALSE	7.310709936	7.774579099	7.641224897	6.472270293	6.522536125	6.40357603	7.575504644	6.466127483	NSFL1 (p97) cofactor (p47)	228	386649	0.970111656	8.204926115	38.36731325	2.24E-04	0.010955281	FALSE	8.684054091	8.601008762	7.569536943	7.531843366	8.232229647	8.505764167	7.550690154	NSFL1 (p97) cofactor (p47)	786	386649	0.895074395	7.858862676	20.97274245	0.00259547	0.036947477	FALSE	8.29778778	8.174480581	7.028660781	7.602953243	8.236134181	7.315807012	NSFL1 (p97) cofactor (p47)
ENSMUSG00000022176	Rem2	140743	1.625864085	2.293423477	76.25860198	3.79E-05	0.010165118	6.302125462	FALSE	2.755562723	3.005970285	2.862982927	1.424283109	1.083240673	1.283714976	2.874838645	1.263746253	rad and gem related GTP binding protein 2	206	140743	2.031681538	4.83727889	42.13094998	1.85E-04	0.010027371	FALSE	5.674218375	5.438224646	3.59897396	3.112372322	4.790960303	5.301134441	3.355673141	rad and gem related GTP binding protein 2	773	140743	0.890981034	4.746100477	21.3181418	0.002483251	0.035944498	FALSE	5.286901225	4.928784162	4.302402428	4.182770078	5.107842693	4.242586253	rad and gem related GTP binding protein 2
ENSMUSG00000015711	Prune1	229589	1.190141911	4.118267183	75.92403118	3.85E-05	0.010165118	572.0842678	FALSE	4.477973002	4.689095644	4.5998741	3.56333688	3.452109188	3.172094167	4.588980915	3.395846745	prune exopolyphosphatase	NA	NA	NA	NA	NA	NA	NA	NA	NA	NA	NA	NA	NA	NA	NA	NA	NA	229589	NA	NA	NA	NA	NA	NA	NA	NA	NA	NA	NA	NA	NA
ENSMUSG00000047935	Sox1ot	434280	-0.88913844	7.357948799	75.66115793	3.90E-05	0.010165118	6062.804406	FALSE	6.860402398	6.955132598	6.712828989	7.627413887	7.848997535	7.720252984	6.842787995	7.732221469	Sox1 overlapping transcript	119	434280	-1.156759178	7.56388085	54.66748637	6.32E-05	0.005945844	FALSE	6.767998296	6.914249296	8.062511184	8.217681235	7.243233891	6.975160494	8.140096209	Sox1 overlapping transcript	803	434280	-0.998553124	7.456210191	20.52188063	0.002752002	0.03831083	FALSE	7.157127594	6.523556826	7.72227829	8.003342254	6.84034221	7.862810272	Sox1 overlapping transcript
ENSMUSG00000015599	Ttbk1	106763	2.341608941	3.290425432	75.60233984	3.91E-05	0.010165118	31.95101126	FALSE	3.770370087	4.194096885	4.075419843	2.173556584	1.189180966	1.557127466	4.013295605	1.639955005	tau tubulin kinase 1	NA	NA	NA	NA	NA	NA	NA	NA	NA	NA	NA	NA	NA	NA	NA	NA	NA	106763	NA	NA	NA	NA	NA	NA	NA	NA	NA	NA	NA	NA	NA
ENSMUSG00000021248	Tmed10	68581	0.752108158	7.533050518	75.38633955	3.95E-05	0.010165118	4221.690182	FALSE	7.800482163	7.904563872	7.874428188	7.207402396	7.080685647	7.031910512	7.859824741	7.106666185	transmembrane p24 trafficking protein 10	305	68581	-0.67471219	8.194598055	32.49106907	3.97E-04	0.014543932	FALSE	7.809360029	7.864661185	8.637506337	8.478144576	7.980724929	7.884915381	8.557825457	transmembrane p24 trafficking protein 10	NA	68581	NA	NA	NA	NA	NA	NA	NA	NA	NA	NA	NA	NA	NA
ENSMUSG00000028773	Fabp3	14077	3.504821809	2.561047724	74.97987777	4.02E-05	0.010165118	9.327638777	FALSE	2.64712224	3.979330999	3.35035017	0.407316657	-0.321308905	-0.26122322	3.325601136	-0.058405156	fatty acid binding protein 3, muscle and heart	8	14077	3.174439936	5.741805004	163.4081249	9.47E-07	0.00132517	FALSE	6.576643434	6.485422251	3.153502634	3.388719485	5.979400342	6.347155342	3.271111059	fatty acid binding protein 3, muscle and heart	23	14077	3.836870569	5.889014457	157.3743369	5.02E-06	0.00244185	FALSE	6.360023629	7.112474433	2.984022821	3.072363655	6.736249031	3.028193238	fatty acid binding protein 3, muscle and heart
ENSMUSG00000039474	Wfs1	22393	1.421300564	5.521327355	74.77503146	4.06E-05	0.010165118	652.2474102	TRUE	5.764172433	6.278823046	6.09828761	4.809119738	4.394683139	4.693759499	6.047094363	4.632520792	wolframin ER transmembrane glycoprotein	193	22393	1.260648071	5.774686427	41.78646355	1.66E-04	0.009568114	TRUE	5.897847331	6.093013607	4.810377399	5.003098214	6.421783411	6.137548116	4.906737806	wolframin ER transmembrane glycoprotein	128	22393	1.166634721	5.928534382	61.48378368	1.08E-04	0.009424956	TRUE	6.318198277	6.465284899	5.142801582	5.325887492	6.391741588	5.234344537	wolframin ER transmembrane glycoprotein
ENSMUSG00000036745	Ttll7	70892	2.134729453	4.166480662	74.65851028	4.08E-05	0.010165118	445.1811475	FALSE	4.865611023	4.777284143	4.953744195	2.383012038	2.396958965	3.255042282	4.865546454	2.678337762	tubulin tyrosine ligase-like family, member 7	NA	NA	NA	NA	NA	NA	NA	NA	NA	NA	NA	NA	NA	NA	NA	NA	NA	70892	NA	NA	NA	NA	NA	NA	NA	NA	NA	NA	NA	NA	NA
ENSMUSG00000020802	Ube2o	217342	-1.286161295	7.908812126	73.61505477	4.28E-05	0.010165118	5385.093697	FALSE	7.420478678	6.920006874	6.988776055	8.377554181	8.541076002	8.310774516	7.109753869	8.409801566	ubiquitin-conjugating enzyme E2O	175	217342	-1.064322021	9.620197939	44.0462896	1.38E-04	0.008763748	FALSE	9.369745732	9.066711577	10.17234618	10.15089644	8.801874623	9.079443977	10.16162131	ubiquitin-conjugating enzyme E2O	151	217342	-1.255429412	10.0679034	56.19977218	1.43E-04	0.010584713	FALSE	9.449106488	9.15213761	10.73704779	10.36496217	9.300622049	10.55100498	ubiquitin-conjugating enzyme E2O
ENSMUSG00000036764	Dnajc12	30045	1.60872538	3.134173546	71.84960464	4.64E-05	0.010165118	345.9872553	FALSE	3.366788898	3.917789716	3.815271066	2.28594898	2.029631891	2.03059177	3.699949893	2.115390881	DnaJ heat shock protein family (Hsp40) member C12	NA	NA	NA	NA	NA	NA	NA	NA	NA	NA	NA	NA	NA	NA	NA	NA	NA	30045	NA	NA	NA	NA	NA	NA	NA	NA	NA	NA	NA	NA	NA
ENSMUSG00000028042	Zbtb7b	22724	-1.272523579	7.423556713	71.83932138	4.65E-05	0.010165118	1474.327333	FALSE	6.961440384	6.40892708	6.524577885	7.861141828	7.986979376	7.920635506	6.63164845	7.922918903	zinc finger and BTB domain containing 7B	NA	NA	NA	NA	NA	NA	NA	NA	NA	NA	NA	NA	NA	NA	NA	NA	NA	22724	NA	NA	NA	NA	NA	NA	NA	NA	NA	NA	NA	NA	NA
ENSMUSG00000047591	Mafa	378435	1.683900576	5.134370761	71.56106399	4.71E-05	0.010165118	7.496907696	TRUE	5.260336362	5.907515611	5.958315517	4.0643388	4.218225296	3.880567505	5.708722497	4.054377201	v-maf musculoaponeurotic fibrosarcoma oncogene family, protein A (avian)	NA	NA	NA	NA	NA	NA	NA	NA	NA	NA	NA	NA	NA	NA	NA	NA	NA	378435	NA	NA	NA	NA	NA	NA	NA	NA	NA	NA	NA	NA	NA
ENSMUSG00000036091	Hyal3	109685	-1.654268625	2.305817444	71.32930718	4.76E-05	0.010165118	34.10402954	FALSE	1.343970766	1.101931088	1.358759149	2.992322962	3.049719675	2.654348888	1.268220334	2.898797175	hyaluronoglucosaminidase 3	NA	NA	NA	NA	NA	NA	NA	NA	NA	NA	NA	NA	NA	NA	NA	NA	NA	109685	NA	NA	NA	NA	NA	NA	NA	NA	NA	NA	NA	NA	NA
ENSMUSG00000018770	Atp5g3	228033	0.811779963	7.041575665	71.30323378	4.76E-05	0.010165118	3840.786201	FALSE	7.277100198	7.502901447	7.383764608	6.665350232	6.481420484	6.58553035	7.387922084	6.577433689	ATP synthase, H+ transporting, mitochondrial F0 complex, subunit C3 (subunit 9)	NA	NA	NA	NA	NA	NA	NA	NA	NA	NA	NA	NA	NA	NA	NA	NA	NA	228033	NA	NA	NA	NA	NA	NA	NA	NA	NA	NA	NA	NA	NA
ENSMUSG00000030556	Lrrc28	67867	1.384979814	4.697259419	71.11117851	4.81E-05	0.010165118	449.6503096	FALSE	4.934242517	5.537971865	5.144697275	3.887303867	3.899809601	3.745015328	5.205637219	3.844042932	leucine rich repeat containing 28	310	67867	1.017281281	6.760273484	32.12122015	4.12E-04	0.014852881	FALSE	7.28766655	7.12989475	6.20732385	5.92622701	6.793879289	7.070480196	6.06677543	leucine rich repeat containing 28	43	67867	1.32760997	7.151819655	113.0621107	1.50E-05	0.00391532	FALSE	7.707115135	7.624921492	6.348111139	6.339888477	7.666018313	6.343999808	leucine rich repeat containing 28
ENSMUSG00000050071	Bex1	19716	0.849127672	4.342651098	70.63346239	4.92E-05	0.010165118	228.2389279	FALSE	4.754258514	4.656498367	4.700189741	3.954441416	3.7862263	3.824764832	4.703648874	3.855144183	brain expressed X-linked 1	NA	NA	NA	NA	NA	NA	NA	NA	NA	NA	NA	NA	NA	NA	NA	NA	494	19716	-0.77881422	5.50772416	29.0786468	0.001042563	0.023545294	FALSE	5.128855983	5.013039148	5.864666012	5.819122817	5.070947566	5.841894414	brain expressed X-linked 1
ENSMUSG00000032624	Eml4	78798	1.16592078	6.792860657	70.61998851	4.92E-05	0.010165118	1720.577248	FALSE	7.015668348	7.401871468	7.335794056	5.89403682	6.258719913	6.110346551	7.251111291	6.087701095	echinoderm microtubule associated protein like 4	67	78798	1.008610553	6.830360049	70.76900871	2.43E-05	0.004007783	FALSE	7.156288385	7.174559753	6.177080715	6.122813827	7.127507867	7.152785335	6.149947271	echinoderm microtubule associated protein like 4	984	78798	0.672656449	5.958213565	18.15296129	0.003809632	0.043319077	FALSE	6.164308437	6.337192863	5.444507333	5.715254272	6.25075065	5.579880802	echinoderm microtubule associated protein like 4
ENSMUSG00000027879	Sec22b	20333	0.844263645	5.797368259	70.38677885	4.98E-05	0.010165118	2313.470817	FALSE	5.998698007	6.280734011	6.18055232	5.364309565	5.333668335	5.242953767	6.153328113	5.313643889	SEC22 homolog B, vesicle trafficking protein	320	20333	0.627236112	7.844374121	31.75862991	4.28E-04	0.014954913	FALSE	8.078980513	8.04645505	7.451177351	7.42395706	8.063899593	8.063111719	7.437567206	SEC22 homolog B, vesicle trafficking protein	296	20333	0.775515765	7.74028042	39.23255753	4.32E-04	0.01631852	FALSE	8.137206334	8.011954804	7.264027221	7.339274693	8.074580569	7.301650957	SEC22 homolog B, vesicle trafficking protein
ENSMUSG00000079179	Rab10os	74173	1.206926975	4.109904429	70.32631633	4.99E-05	0.010165118	360.1083176	FALSE	4.310310495	4.770772211	4.64506189	3.464437881	3.360593773	3.326190309	4.575381532	3.383740654	RAB10, member RAS oncogene family, opposite strand	NA	NA	NA	NA	NA	NA	NA	NA	NA	NA	NA	NA	NA	NA	NA	NA	NA	74173	NA	NA	NA	NA	NA	NA	NA	NA	NA	NA	NA	NA	NA
ENSMUSG00000026821	Ralgds	19730	-0.766489414	7.013879609	69.85041657	5.11E-05	0.010165118	5850.913232	FALSE	6.582256002	6.529227442	6.628596808	7.242648333	7.475162872	7.312717615	6.580026751	7.343509607	ral guanine nucleotide dissociation stimulator	NA	NA	NA	NA	NA	NA	NA	NA	NA	NA	NA	NA	NA	NA	NA	NA	NA	19730	NA	NA	NA	NA	NA	NA	NA	NA	NA	NA	NA	NA	NA
ENSMUSG00000015837	Sqstm1	18412	2.065710165	8.360260684	69.86404703	5.24E-05	0.010165118	11721.92911	FALSE	8.429956646	9.491154646	9.041040563	7.05655414	6.956164506	6.941782225	8.987383952	6.984833624	sequestosome 1	15	18412	1.850241839	9.168089804	128.2421259	2.47E-06	0.00172576	FALSE	9.746689382	9.811432468	7.703305036	7.913821325	9.386067369	9.648063073	7.808563181	sequestosome 1	8	18412	2.091156231	10.01939031	219.567575	1.64E-06	0.001886356	FALSE	10.54717601	10.86522284	8.614567616	8.635659491	10.70619943	8.625113553	sequestosome 1
ENSMUSG00000049939	Lrrc4	192198	-1.156796874	4.37482727	69.13168411	5.29E-05	0.010165118	1011.419358	FALSE	3.660424755	3.704303171	3.693766183	4.707547941	5.101253335	4.672361504	3.686164703	4.82705426	leucine rich repeat containing 4	NA	NA	NA	NA	NA	NA	NA	NA	NA	NA	NA	NA	NA	NA	NA	NA	NA	192198	NA	NA	NA	NA	NA	NA	NA	NA	NA	NA	NA	NA	NA
ENSMUSG00000024579	Pcyox1l	240334	2.064830266	4.510160147	68.89645258	5.35E-05	0.010165118	231.5589164	FALSE	4.681503207	5.483260558	5.312568014	2.76740245	3.162401344	3.414760006	5.159110593	3.1148546	prenylcysteine oxidase 1 like	7	240334	2.732978264	5.691456833	172.7645718	7.59E-07	0.001213816	FALSE	6.232717534	6.200349397	3.864896023	3.299282228	6.412846813	6.281971248	3.582089125	prenylcysteine oxidase 1 like	260	240334	2.662608518	4.737806567	46.74565992	3.52E-04	0.015018281	FALSE	5.33747433	5.671643855	3.460244806	2.085418267	5.504559092	2.772831537	prenylcysteine oxidase 1 like
ENSMUSG00000023067	Cdkn1a	12575	5.804520078	4.170206669	75.82296378	5.39E-05	0.010165118	73.7816472	FALSE	3.799614112	6.041584469	4.696805282	-0.362236553	-0.646335753	-0.723157831	4.846001288	-0.577243379	cyclin-dependent kinase inhibitor 1A (P21)	27	12575	4.335758691	4.924405962	117.5246517	4.43E-06	0.001837713	FALSE	5.507511154	5.204154022	1.97160782	0.985152215	5.990151109	5.567272095	1.478380018	cyclin-dependent kinase inhibitor 1A (P21)	527	12575	6.440339822	6.072279931	59.72925513	0.001172646	0.024850245	FALSE	6.147592655	7.599080199	0.803814492	1.165338067	6.873336427	0.984576279	cyclin-dependent kinase inhibitor 1A (P21)
ENSMUSG00000025006	Sorbs1	20411	-1.184588189	8.008062648	68.10173259	5.56E-05	0.010165118	6285.306095	FALSE	7.405299571	7.250965994	7.23050029	8.210991649	8.444654005	8.741312873	7.295588618	8.465652842	sorbin and SH3 domain containing 1	NA	NA	NA	NA	NA	NA	NA	NA	NA	NA	NA	NA	NA	NA	NA	NA	NA	20411	NA	NA	NA	NA	NA	NA	NA	NA	NA	NA	NA	NA	NA
ENSMUSG00000044528	Tram1l1	229801	1.285189045	3.568386143	68.01889954	5.59E-05	0.010165118	200.4364625	FALSE	3.922123013	4.30641577	3.944557867	2.929439552	2.754204893	2.671706696	4.057698883	2.785117047	translocation associated membrane protein 1-like 1	NA	NA	NA	NA	NA	NA	NA	NA	NA	NA	NA	NA	NA	NA	NA	NA	NA	229801	NA	NA	NA	NA	NA	NA	NA	NA	NA	NA	NA	NA	NA
ENSMUSG00000028494	Plin2	11520	1.056290251	5.698148437	67.84491898	5.63E-05	0.010165118	269.6906461	FALSE	5.923757414	6.314332396	6.128328869	4.964370797	5.22784451	5.021665418	6.12213956	5.071293575	perilipin 2	715	11520	0.926229795	5.109726556	18.67649274	0.002328917	0.036363436	FALSE	5.640646989	5.485929259	4.442505106	4.554979625	5.029736287	5.385437512	4.498742366	perilipin 2	NA	11520	NA	NA	NA	NA	NA	NA	NA	NA	NA	NA	NA	NA	NA
ENSMUSG00000034115	Scn11a	24046	-2.068110019	2.495126933	67.80282116	5.65E-05	0.010165118	1.063388452	FALSE	1.575754857	0.742443938	0.982457473	3.084012231	3.158059075	3.311500587	1.100218756	3.184523964	sodium channel, voltage-gated, type XI, alpha	37	24046	-2.304883584	4.890298068	92.65614236	8.72E-06	0.002570586	FALSE	3.468300481	4.005911405	5.756377773	5.874526132	3.082136183	3.51878269	5.815451953	sodium channel, voltage-gated, type XI, alpha	NA	24046	NA	NA	NA	NA	NA	NA	NA	NA	NA	NA	NA	NA	NA
ENSMUSG00000051747	Ttn	22138	3.911000216	2.076584906	67.72766614	5.67E-05	0.010165118	4.36049751	FALSE	1.870342136	3.605301258	2.922148431	-0.686609901	-1.066552677	-0.784957805	2.799263942	-0.846040128	titin	NA	NA	NA	NA	NA	NA	NA	NA	NA	NA	NA	NA	NA	NA	NA	NA	NA	22138	NA	NA	NA	NA	NA	NA	NA	NA	NA	NA	NA	NA	NA
ENSMUSG00000015944	Castor2	80909	1.736185341	4.91417646	67.64743047	5.69E-05	0.010165118	1385.817161	FALSE	5.20676533	5.697542773	5.647803387	4.174819973	3.580963048	3.55854496	5.517370497	3.77144266	cytosolic arginine sensor for mTORC1 subunit 2	NA	NA	NA	NA	NA	NA	NA	NA	NA	NA	NA	NA	NA	NA	NA	NA	NA	80909	NA	NA	NA	NA	NA	NA	NA	NA	NA	NA	NA	NA	NA
ENSMUSG00000060671	Atp8b2	54667	1.201104509	4.612430497	67.2384489	5.81E-05	0.010165118	584.5066014	FALSE	4.824706162	5.170972358	5.240014181	3.874520691	3.728825982	4.05163983	5.078564233	3.884995501	ATPase, class I, type 8B, member 2	NA	NA	NA	NA	NA	NA	NA	NA	NA	NA	NA	NA	NA	NA	NA	NA	NA	54667	NA	NA	NA	NA	NA	NA	NA	NA	NA	NA	NA	NA	NA
ENSMUSG00000055200	Sertad3	170742	1.241067866	3.669189483	67.12605509	5.84E-05	0.010165118	208.9302111	FALSE	4.022690107	4.22935352	4.209711341	3.161828139	2.81062361	2.755494821	4.153918323	2.909315524	SERTA domain containing 3	77	170742	1.327947287	5.705755091	66.55747748	3.06E-05	0.004399824	FALSE	6.03337216	6.017667498	4.90936142	4.657510793	6.235781004	6.095606887	4.783436106	SERTA domain containing 3	752	170742	1.091872909	5.188201768	21.77018831	0.002345657	0.034876714	FALSE	5.33194185	5.871683787	4.72117012	4.360027359	5.601812818	4.540598739	SERTA domain containing 3
ENSMUSG00000024381	Bin1	30948	1.128677336	5.684671877	67.10532907	5.85E-05	0.010165118	2068.712538	FALSE	5.863295307	6.310596082	6.210527847	4.997762537	4.884456259	5.14485843	6.128139745	5.009025742	bridging integrator 1	651	30948	0.906260903	4.722019085	20.24611159	0.00182478	0.031318692	FALSE	5.130318165	4.71436682	4.019248198	4.234290917	5.155850106	5.000178364	4.126769558	bridging integrator 1	NA	30948	NA	NA	NA	NA	NA	NA	NA	NA	NA	NA	NA	NA	NA
ENSMUSG00000027663	Zmat3	22401	1.313954045	4.355747905	66.87377545	5.91E-05	0.010165118	428.9922514	FALSE	4.698422448	5.171796387	4.670590571	3.60726766	3.441428963	3.61047374	4.846936469	3.553056788	zinc finger matrin type 3	73	22401	1.486489256	4.875199736	69.12943925	2.65E-05	0.004063574	FALSE	5.182695132	5.319994242	3.984279625	3.696074897	5.380819683	5.294503019	3.840177261	zinc finger matrin type 3	203	22401	1.695651372	4.880709021	47.15109941	2.47E-04	0.013494198	FALSE	5.199474814	5.719912462	3.605602053	4.010341651	5.459693638	3.807971852	zinc finger matrin type 3
ENSMUSG00000022808	Snx4	69150	0.879583572	6.20224502	66.28431592	6.09E-05	0.010165118	1569.593611	FALSE	6.428109431	6.701462563	6.584103809	5.798467756	5.724989643	5.55578625	6.571225268	5.693081216	sorting nexin 4	221	69150	0.750141826	7.317091547	39.37779375	2.05E-04	0.010331213	FALSE	7.605073549	7.535234772	6.893175147	6.751905921	7.573386567	7.571231629	6.822540534	sorting nexin 4	700	69150	0.840094063	6.853797909	23.1449825	0.001983329	0.031702096	FALSE	7.239465018	7.184518157	6.589883041	6.124379411	7.211991588	6.357131226	sorting nexin 4
ENSMUSG00000042659	Arrdc4	66412	-1.826537576	4.641723764	66.10734169	6.15E-05	0.010165118	1483.182569	FALSE	3.722819484	3.234538154	3.384410236	4.83442386	5.274724298	5.632400218	3.447255958	5.247182792	arrestin domain containing 4	620	66412	-0.792665575	6.377686221	21.08575911	0.001610717	0.029068241	FALSE	6.018316032	6.234027626	6.654583525	6.927451527	5.734753652	5.995699103	6.791017526	arrestin domain containing 4	346	66412	-0.953574323	7.276532686	35.94600068	5.61E-04	0.018119669	FALSE	6.5805632	6.854669695	7.534919453	7.802539497	6.717616448	7.668729475	arrestin domain containing 4
ENSMUSG00000020611	Gna13	14674	0.972374007	6.072231996	65.33352252	6.40E-05	0.010165118	2233.550605	FALSE	6.23289928	6.618669398	6.551996714	5.55743482	5.547959797	5.407401071	6.467855131	5.504265229	guanine nucleotide binding protein, alpha 13	NA	NA	NA	NA	NA	NA	NA	NA	NA	NA	NA	NA	NA	NA	NA	NA	816	14674	0.729637216	5.059114011	20.31536891	0.002827768	0.038753387	FALSE	5.462453683	5.281064263	4.709006638	4.599719094	5.371758973	4.654362866	guanine nucleotide binding protein, alpha 13
ENSMUSG00000021277	Traf3	22031	1.008673739	5.817991431	65.28697548	6.41E-05	0.010165118	1278.909509	FALSE	5.987622676	6.367808552	6.321271635	5.319738222	5.106896608	5.247784176	6.225567621	5.224806335	TNF receptor-associated factor 3	482	22031	0.727366184	6.728980671	24.85481154	9.60E-04	0.022265964	FALSE	6.851331562	6.921002197	6.144588708	6.355142158	7.141117129	6.971150296	6.249865433	TNF receptor-associated factor 3	536	22031	0.755042706	6.449515491	27.61382852	0.001208849	0.02516248	FALSE	6.731178489	6.820394604	5.898547284	6.142703193	6.775786547	6.020625238	TNF receptor-associated factor 3
ENSMUSG00000020668	Kif3c	16570	1.347722525	5.303568616	65.01240556	6.50E-05	0.010165118	927.3552358	FALSE	5.458228985	6.09859653	5.845164981	4.375057332	4.450787848	4.600163677	5.800663499	4.475336286	kinesin family member 3C	851	16570	0.817897969	5.458615875	16.4584914	0.003376758	0.044386806	FALSE	5.664482521	5.553508357	4.666941254	5.14294384	5.942245325	5.720078734	4.904942547	kinesin family member 3C	978	16570	0.773975975	5.2095042	18.21775484	0.003774306	0.043071635	FALSE	5.350801241	5.708100206	4.711563491	4.840841028	5.529450723	4.776202259	kinesin family member 3C
ENSMUSG00000020149	Rab1a	19324	0.903825784	6.772125648	64.56328052	6.65E-05	0.010165118	2472.152131	FALSE	6.944902736	7.287159046	7.208288855	6.34646164	6.236239175	6.163460799	7.146783545	6.248720538	RAB1A, member RAS oncogene family	NA	NA	NA	NA	NA	NA	NA	NA	NA	NA	NA	NA	NA	NA	NA	NA	NA	19324	NA	NA	NA	NA	NA	NA	NA	NA	NA	NA	NA	NA	NA
ENSMUSG00000038319	Kcnh2	16511	-0.721936178	5.485089539	64.3749531	6.72E-05	0.010165118	2374.897793	FALSE	5.127297365	5.007962902	5.102689857	5.693934732	5.848700195	5.855758181	5.079316708	5.799464369	potassium voltage-gated channel, subfamily H (eag-related), member 2	NA	NA	NA	NA	NA	NA	NA	NA	NA	NA	NA	NA	NA	NA	NA	NA	NA	16511	NA	NA	NA	NA	NA	NA	NA	NA	NA	NA	NA	NA	NA
ENSMUSG00000032532	Cck	12424	3.982990735	1.571831582	64.33215897	6.73E-05	0.010165118	46.60133435	FALSE	2.219545815	1.923363454	3.004758271	-1.27770373	-0.841198308	-2.326609512	2.382555846	-1.481837183	cholecystokinin	NA	NA	NA	NA	NA	NA	NA	NA	NA	NA	NA	NA	NA	NA	NA	NA	16	12424	5.070145672	5.197350627	187.3086759	2.80E-06	0.001886356	FALSE	6.475340135	5.72262249	1.312763465	1.407486279	6.098981313	1.360124872	cholecystokinin
ENSMUSG00000018565	Elp5	54351	1.029065847	5.706471142	64.21805369	6.78E-05	0.010165118	1339.91677	FALSE	5.86560176	6.316569549	6.172858602	5.178154731	5.096722768	5.028418313	6.118343304	5.101098604	elongator acetyltransferase complex subunit 5	105	54351	0.910334193	7.046840942	58.59792534	4.90E-05	0.005215819	FALSE	7.357474812	7.371885096	6.474819613	6.401735459	7.303561437	7.344307115	6.438277536	elongator acetyltransferase complex subunit 5	176	54351	0.969646944	6.995059934	51.53898772	1.87E-04	0.011904133	FALSE	7.304770686	7.486361519	6.379759286	6.483970491	7.395566102	6.431864889	elongator acetyltransferase complex subunit 5
ENSMUSG00000025162	Csnk1d	104318	0.94680849	6.723186907	64.0366279	6.84E-05	0.010165118	3401.082799	FALSE	6.864444359	7.186173385	7.277325759	6.209133913	6.174161111	6.13662733	7.109314501	6.173307451	casein kinase 1, delta	NA	NA	NA	NA	NA	NA	NA	NA	NA	NA	NA	NA	NA	NA	NA	NA	NA	104318	NA	NA	NA	NA	NA	NA	NA	NA	NA	NA	NA	NA	NA
ENSMUSG00000053012	Krcc1	57896	-0.998713477	6.307316224	63.96614655	6.86E-05	0.010165118	5417.808763	FALSE	5.860985161	5.719124416	5.577773681	6.63951558	6.925516415	6.576343246	5.71929442	6.713791747	lysine-rich coiled-coil 1	684	57896	-1.167358874	6.327328633	20.61978124	0.002017813	0.033007755	FALSE	6.087489997	5.897464269	6.881968963	6.933408902	5.075757753	5.686904006	6.907688932	lysine-rich coiled-coil 1	369	57896	-1.339148811	5.747550029	34.99436658	6.07E-04	0.018412583	FALSE	4.669460304	5.161297054	6.026401307	6.466842177	4.915378679	6.246621742	lysine-rich coiled-coil 1
ENSMUSG00000019852	Arfgef3	215821	0.966681215	5.251511222	63.85365587	6.91E-05	0.010165118	451.2189199	FALSE	5.526141267	5.862290781	5.549907359	4.795621346	4.602303646	4.662266113	5.646113136	4.686730368	ARFGEF family member 3	NA	NA	NA	NA	NA	NA	NA	NA	NA	NA	NA	NA	NA	NA	NA	NA	NA	215821	NA	NA	NA	NA	NA	NA	NA	NA	NA	NA	NA	NA	NA
ENSMUSG00000048027	Rgmb	68799	1.032277501	3.650157399	63.58868865	7.00E-05	0.010165118	1442.732162	FALSE	3.950648014	4.241963458	4.009654676	3.011132925	2.997207931	3.12246212	4.067422049	3.043600992	repulsive guidance molecule family member B	NA	NA	NA	NA	NA	NA	NA	NA	NA	NA	NA	NA	NA	NA	NA	NA	NA	68799	NA	NA	NA	NA	NA	NA	NA	NA	NA	NA	NA	NA	NA
ENSMUSG00000030282	Cmas	12764	1.069111396	5.59212409	63.50358412	7.03E-05	0.010165118	618.033621	FALSE	5.741118889	6.231788597	6.071532807	4.89010338	5.006616056	4.983948686	6.014813431	4.960222707	cytidine monophospho-N-acetylneuraminic acid synthetase	NA	NA	NA	NA	NA	NA	NA	NA	NA	NA	NA	NA	NA	NA	NA	NA	867	12764	0.755114842	6.476829991	19.60913939	0.003108122	0.040111621	FALSE	6.767724914	6.839144734	5.822318674	6.251779589	6.803434824	6.037049131	cytidine monophospho-N-acetylneuraminic acid synthetase
ENSMUSG00000028919	Arhgef19	213649	-0.720882076	4.87348268	63.37608009	7.08E-05	0.010165118	2272.928174	FALSE	4.394181514	4.516907	4.494659471	5.17189935	5.141400647	5.252598466	4.468582662	5.188632821	Rho guanine nucleotide exchange factor (GEF) 19	NA	NA	NA	NA	NA	NA	NA	NA	NA	NA	NA	NA	NA	NA	NA	NA	722	213649	-0.724355574	5.244481486	22.43185455	0.002161478	0.033483376	FALSE	4.775162194	4.907505392	5.608731167	5.505868872	4.841333793	5.55730002	Rho guanine nucleotide exchange factor (GEF) 19
ENSMUSG00000038936	Sccpdh	109232	0.721864916	6.652256554	63.17698219	7.16E-05	0.010165118	1991.587602	FALSE	6.856638982	7.073620631	6.966229172	6.249792894	6.312458809	6.174664876	6.965496262	6.24563886	saccharopine dehydrogenase (putative)	NA	NA	NA	NA	NA	NA	NA	NA	NA	NA	NA	NA	NA	NA	NA	NA	NA	109232	NA	NA	NA	NA	NA	NA	NA	NA	NA	NA	NA	NA	NA
ENSMUSG00000052459	Atp6v1a	11964	1.246699006	6.47447013	62.94437954	7.24E-05	0.010165118	3567.642709	FALSE	6.586456993	7.198962633	7.046420894	5.730573416	5.786061578	5.641972332	6.94394684	5.719535775	ATPase, H+ transporting, lysosomal V1 subunit A	NA	NA	NA	NA	NA	NA	NA	NA	NA	NA	NA	NA	NA	NA	NA	NA	531	11964	1.023869391	4.713812832	27.78924921	0.001187213	0.025016437	FALSE	5.009482853	5.240084104	3.957152457	4.277155009	5.124783478	4.117153733	ATPase, H+ transporting, lysosomal V1 subunit A
ENSMUSG00000062070	Pgk1	18655	1.310945061	9.118231526	62.6954386	7.34E-05	0.010165118	1938.071599	FALSE	9.750265939	9.489585793	9.637112937	8.64080001	8.200101463	8.047944325	9.62565489	8.296281933	phosphoglycerate kinase 1	366	18655	0.811020414	5.960172316	29.51354451	5.48E-04	0.016695546	FALSE	6.27248527	6.328319393	5.353339405	5.498447325	6.077518738	6.2261078	5.425893365	phosphoglycerate kinase 1	396	18655	0.994486434	5.400625522	33.21801217	7.08E-04	0.01996546	FALSE	5.67630993	5.930845085	4.942188042	4.702553601	5.803577508	4.822370822	phosphoglycerate kinase 1
ENSMUSG00000035215	Lsm7	66094	0.984976879	4.235639942	62.65262041	7.36E-05	0.010165118	126.2427923	FALSE	4.462818759	4.734421506	4.718107307	3.742859874	3.708183884	3.523919737	4.638449191	3.658321165	LSM7 homolog, U6 small nuclear RNA and mRNA degradation associated	NA	NA	NA	NA	NA	NA	NA	NA	NA	NA	NA	NA	NA	NA	NA	NA	NA	66094	NA	NA	NA	NA	NA	NA	NA	NA	NA	NA	NA	NA	NA
ENSMUSG00000047514	Tspyl1	22110	1.086566702	5.581749883	62.36791609	7.47E-05	0.010165118	2138.224646	FALSE	5.725330978	6.16300416	6.143325349	5.029245904	4.958736435	4.821077199	6.010553496	4.936353179	testis-specific protein, Y-encoded-like 1	NA	NA	NA	NA	NA	NA	NA	NA	NA	NA	NA	NA	NA	NA	NA	NA	NA	22110	NA	NA	NA	NA	NA	NA	NA	NA	NA	NA	NA	NA	NA
ENSMUSG00000005656	Snx6	72183	1.030436294	6.294438353	62.28878015	7.50E-05	0.010165118	2365.079811	FALSE	6.473803198	6.883753108	6.769237308	5.573342981	5.642689139	5.838570519	6.708931204	5.684867546	sorting nexin 6	30	72183	1.220012405	8.334349641	101.4067651	6.16E-06	0.002295813	FALSE	8.609865675	8.702985151	7.462769465	7.517291043	8.803484444	8.70544509	7.490030254	sorting nexin 6	NA	72183	NA	NA	NA	NA	NA	NA	NA	NA	NA	NA	NA	NA	NA
ENSMUSG00000021147	Wdr37	207615	1.103499655	4.713078851	62.05922861	7.60E-05	0.010165118	737.3317669	FALSE	4.881653661	5.330761775	5.23068292	4.032469739	4.175898646	3.960422016	5.147699452	4.056263467	WD repeat domain 37	NA	NA	NA	NA	NA	NA	NA	NA	NA	NA	NA	NA	NA	NA	NA	NA	NA	207615	NA	NA	NA	NA	NA	NA	NA	NA	NA	NA	NA	NA	NA
ENSMUSG00000038587	Akap12	83397	0.931010149	4.437010531	61.8305929	7.69E-05	0.010165118	410.8187624	FALSE	4.800800465	4.979066665	4.686604005	3.871950407	3.808561876	4.006751736	4.822157045	3.895754673	A kinase (PRKA) anchor protein (gravin) 12	NA	NA	NA	NA	NA	NA	NA	NA	NA	NA	NA	NA	NA	NA	NA	NA	91	83397	1.359899557	5.038952047	72.57201535	6.36E-05	0.007692427	FALSE	5.520468589	5.593852371	4.281857358	4.156447495	5.55716048	4.219152426	A kinase (PRKA) anchor protein (gravin) 12
ENSMUSG00000031393	Mecp2	17257	0.826355063	6.290434652	61.78658843	7.71E-05	0.010165118	3001.974369	FALSE	6.470397504	6.760170426	6.688327312	5.870409611	5.871422959	5.709358432	6.639631747	5.817063667	methyl CpG binding protein 2	NA	NA	NA	NA	NA	NA	NA	NA	NA	NA	NA	NA	NA	NA	NA	NA	NA	17257	NA	NA	NA	NA	NA	NA	NA	NA	NA	NA	NA	NA	NA
ENSMUSG00000026127	Imp4	27993	0.683721863	4.725185104	61.77052881	7.71E-05	0.010165118	427.8422303	FALSE	5.016459505	5.062298545	4.998415777	4.385907459	4.316962007	4.326467679	5.025724609	4.343112382	IMP4, U3 small nucleolar ribonucleoprotein	NA	NA	NA	NA	NA	NA	NA	NA	NA	NA	NA	NA	NA	NA	NA	NA	NA	27993	NA	NA	NA	NA	NA	NA	NA	NA	NA	NA	NA	NA	NA
ENSMUSG00000029390	Tmed2	56334	0.899453301	6.027354569	61.67543063	7.75E-05	0.010165118	3156.943097	FALSE	6.271678811	6.543941504	6.394130446	5.634519441	5.538803734	5.337523168	6.403250254	5.503615448	transmembrane p24 trafficking protein 2	NA	NA	NA	NA	NA	NA	NA	NA	NA	NA	NA	NA	NA	NA	NA	NA	NA	56334	NA	NA	NA	NA	NA	NA	NA	NA	NA	NA	NA	NA	NA
ENSMUSG00000041849	Card6	239319	-2.023503849	3.022924967	61.43390234	7.86E-05	0.010165118	321.5684628	FALSE	1.933267086	1.600027005	1.530824608	3.132063098	4.000256128	3.847854678	1.688039567	3.660057968	caspase recruitment domain family, member 6	NA	NA	NA	NA	NA	NA	NA	NA	NA	NA	NA	NA	NA	NA	NA	NA	NA	239319	NA	NA	NA	NA	NA	NA	NA	NA	NA	NA	NA	NA	NA
ENSMUSG00000019087	Atp6ap1	54411	0.769527869	7.183994378	61.30986057	7.91E-05	0.010165118	4963.147098	FALSE	7.352626742	7.635451106	7.55101111	6.77706038	6.689796441	6.777132949	7.513029653	6.74799659	ATPase, H+ transporting, lysosomal accessory protein 1	NA	NA	NA	NA	NA	NA	NA	NA	NA	NA	NA	NA	NA	NA	NA	NA	NA	54411	NA	NA	NA	NA	NA	NA	NA	NA	NA	NA	NA	NA	NA
ENSMUSG00000034910	Pygo1	72135	0.940377669	4.321788989	61.15126828	7.98E-05	0.010165118	627.1877095	FALSE	4.519577113	4.754362616	4.850917587	3.830190622	3.789037231	3.709039355	4.708285772	3.776089069	pygopus 1	NA	NA	NA	NA	NA	NA	NA	NA	NA	NA	NA	NA	NA	NA	NA	NA	NA	72135	NA	NA	NA	NA	NA	NA	NA	NA	NA	NA	NA	NA	NA
ENSMUSG00000074457	S100a16	67860	0.850055131	4.831310141	61.1179712	7.99E-05	0.010165118	2029.415142	FALSE	5.064434138	5.344713163	5.157064636	4.426759704	4.277473932	4.326467679	5.188737312	4.343567105	S100 calcium binding protein A16	NA	NA	NA	NA	NA	NA	NA	NA	NA	NA	NA	NA	NA	NA	NA	NA	NA	67860	NA	NA	NA	NA	NA	NA	NA	NA	NA	NA	NA	NA	NA
ENSMUSG00000024900	Cpt1a	12894	-1.787115038	6.801313611	61.44260584	8.01E-05	0.010165118	2366.953405	FALSE	6.055362035	5.395684893	5.387956876	7.06586134	7.547288768	7.628045195	5.613001268	7.413731768	carnitine palmitoyltransferase 1a, liver	NA	NA	NA	NA	NA	NA	NA	NA	NA	NA	NA	NA	NA	NA	NA	NA	NA	12894	NA	NA	NA	NA	NA	NA	NA	NA	NA	NA	NA	NA	NA
ENSMUSG00000015149	Sirt2	64383	-0.840461487	6.807560536	59.6448643	8.67E-05	0.010806266	6258.612191	FALSE	6.512585492	6.256468862	6.193017807	7.086516288	7.16127068	7.249821503	6.32069072	7.16586949	sirtuin 2	369	64383	-0.930884807	6.886516228	29.42763782	5.53E-04	0.016695546	FALSE	6.494952844	6.651290229	7.225687669	7.499832999	6.134538113	6.426927062	7.362760334	sirtuin 2	281	64383	-0.808311123	6.853583861	40.70573445	3.86E-04	0.015381558	FALSE	6.422959633	6.36824405	7.148014337	7.251294829	6.395601842	7.199654583	sirtuin 2
ENSMUSG00000037706	Cd81	12520	0.636839189	6.740218154	59.41872384	8.78E-05	0.010806266	7268.002084	FALSE	6.994221135	7.045572888	7.030376701	6.468872515	6.39641954	6.290148019	7.023390241	6.385146691	CD81 antigen	NA	NA	NA	NA	NA	NA	NA	NA	NA	NA	NA	NA	NA	NA	NA	NA	234	12520	0.80909283	9.758875151	44.79076805	2.89E-04	0.013810918	FALSE	10.03091372	10.17972115	9.372296578	9.221018115	10.10531743	9.296657346	CD81 antigen
ENSMUSG00000066979	Bub3	12237	0.772048017	5.520872529	59.30164699	8.84E-05	0.010806266	1624.938535	FALSE	5.700997503	5.923259908	5.92976815	5.168761459	5.015044129	5.063909442	5.851341854	5.082571677	BUB3 mitotic checkpoint protein	117	12237	1.36746408	5.589286748	54.97089625	6.20E-05	0.005885014	FALSE	5.749088296	5.979884083	4.704098455	4.579880073	6.206268792	5.978413724	4.641989264	BUB3 mitotic checkpoint protein	NA	12237	NA	NA	NA	NA	NA	NA	NA	NA	NA	NA	NA	NA	NA
ENSMUSG00000022391	Rangap1	19387	0.97198393	6.784765679	59.27973378	8.85E-05	0.010806266	1866.655239	FALSE	6.901726728	7.361451617	7.26728307	6.201477086	6.220708054	6.233318121	7.176820472	6.218501087	RAN GTPase activating protein 1	352	19387	0.742073101	7.663571351	30.19043723	5.08E-04	0.01613677	FALSE	7.820695193	7.85893611	7.274734765	7.070070371	8.056822013	7.912151105	7.172402568	RAN GTPase activating protein 1	NA	19387	NA	NA	NA	NA	NA	NA	NA	NA	NA	NA	NA	NA	NA
ENSMUSG00000030870	Ubfd1	28018	1.283579318	6.637720717	59.19177405	8.89E-05	0.010806266	1440.117697	FALSE	6.752375137	7.322651808	7.280343827	5.967505329	5.914535663	5.675341863	7.118456924	5.852460952	ubiquitin family domain containing 1	NA	NA	NA	NA	NA	NA	NA	NA	NA	NA	NA	NA	NA	NA	NA	NA	NA	28018	NA	NA	NA	NA	NA	NA	NA	NA	NA	NA	NA	NA	NA
ENSMUSG00000046432	Bex3	12070	0.654596763	7.536353536	58.49481577	9.25E-05	0.011146129	3616.217388	FALSE	7.741582296	7.918254848	7.814792155	7.190998632	7.116654033	7.207554039	7.824876433	7.171735568	brain expressed X-linked 3	291	12070	0.614524523	10.17539026	33.65389262	3.52E-04	0.013531584	FALSE	10.32973818	10.39883373	9.808085285	9.744350944	10.44154412	10.39003867	9.776218114	brain expressed X-linked 3	NA	12070	NA	NA	NA	NA	NA	NA	NA	NA	NA	NA	NA	NA	NA
ENSMUSG00000035776	Cd99l2	171486	0.645253291	6.556745064	58.24299218	9.38E-05	0.011213401	4161.513025	FALSE	6.861269486	6.844499093	6.824040001	6.310846967	6.118260019	6.158852115	6.843269527	6.195986367	CD99 antigen-like 2	NA	NA	NA	NA	NA	NA	NA	NA	NA	NA	NA	NA	NA	NA	NA	NA	NA	171486	NA	NA	NA	NA	NA	NA	NA	NA	NA	NA	NA	NA	NA
ENSMUSG00000030979	Uros	22276	1.100265263	4.125636745	58.00276046	9.51E-05	0.011275004	425.6367835	FALSE	4.272569122	4.70056131	4.69906247	3.422898501	3.538164104	3.458753368	4.557397634	3.473271991	uroporphyrinogen III synthase	163	22276	1.000783121	5.313035562	45.61134549	1.22E-04	0.008354563	FALSE	5.675628673	5.577786897	4.653166523	4.640593428	5.637402646	5.630272739	4.646879975	uroporphyrinogen III synthase	1028	22276	0.688245644	4.885452973	17.55765921	0.004155065	0.04522473	FALSE	5.095774808	5.267150663	4.465925594	4.548139468	5.181462736	4.507032531	uroporphyrinogen III synthase
ENSMUSG00000031197	Vbp1	22327	0.781080057	5.071628962	57.84077172	9.60E-05	0.011287522	1488.81719	FALSE	5.272555149	5.519964318	5.423882549	4.721891842	4.592682915	4.568080335	5.405467339	4.627551697	von Hippel-Lindau binding protein 1	NA	NA	NA	NA	NA	NA	NA	NA	NA	NA	NA	NA	NA	NA	NA	NA	NA	22327	NA	NA	NA	NA	NA	NA	NA	NA	NA	NA	NA	NA	NA
ENSMUSG00000043885	Slc36a4	234967	0.934544467	4.50669664	57.13601811	1.00E-04	0.011482598	1118.720727	FALSE	4.813997591	5.029943334	4.840731266	4.041647247	3.769244721	4.067026421	4.89489073	3.95930613	solute carrier family 36 (proton/amino acid symporter), member 4	NA	NA	NA	NA	NA	NA	NA	NA	NA	NA	NA	NA	NA	NA	NA	NA	NA	234967	NA	NA	NA	NA	NA	NA	NA	NA	NA	NA	NA	NA	NA
ENSMUSG00000038518	Jarid2	16468	0.668826147	5.759090467	56.98131319	1.01E-04	0.011482598	1251.665192	FALSE	6.000797987	6.060839909	6.10042379	5.40576922	5.469530588	5.277377036	6.054020562	5.384225615	jumonji, AT rich interactive domain 2	NA	NA	NA	NA	NA	NA	NA	NA	NA	NA	NA	NA	NA	NA	NA	NA	NA	16468	NA	NA	NA	NA	NA	NA	NA	NA	NA	NA	NA	NA	NA
ENSMUSG00000004843	Chmp2b	68942	0.788444114	5.461764535	56.90317533	1.01E-04	0.011482598	1970.068113	FALSE	5.647046791	5.915901157	5.830311834	5.072423242	5.061119979	4.904198344	5.797753261	5.012580521	charged multivesicular body protein 2B	NA	NA	NA	NA	NA	NA	NA	NA	NA	NA	NA	NA	NA	NA	NA	NA	NA	68942	NA	NA	NA	NA	NA	NA	NA	NA	NA	NA	NA	NA	NA
ENSMUSG00000001156	Mxd1	17119	-1.180357068	6.186165709	56.8210959	1.02E-04	0.011482598	2459.585407	FALSE	5.710010288	5.426392371	5.266890624	6.392022326	6.711442434	6.837337836	5.467764428	6.646934199	MAX dimerization protein 1	NA	NA	NA	NA	NA	NA	NA	NA	NA	NA	NA	NA	NA	NA	NA	NA	NA	17119	NA	NA	NA	NA	NA	NA	NA	NA	NA	NA	NA	NA	NA
ENSMUSG00000030654	Arl6ip1	54208	1.020237416	6.794774899	56.80389201	1.02E-04	0.011482598	5018.845982	FALSE	6.951974763	7.324320354	7.339777747	6.23786479	6.317334851	6.017797463	7.205357621	6.190999035	ADP-ribosylation factor-like 6 interacting protein 1	NA	NA	NA	NA	NA	NA	NA	NA	NA	NA	NA	NA	NA	NA	NA	NA	150	54208	0.818710347	9.61278584	56.2233543	1.43E-04	0.010584713	FALSE	9.925996135	10.00224334	9.153240126	9.139629612	9.964119739	9.146434869	ADP-ribosylation factor-like 6 interacting protein 1
ENSMUSG00000023845	Lnpep	240028	0.713612688	5.599759972	56.58921269	1.03E-04	0.011482598	776.4758074	FALSE	5.974325932	5.937381267	5.821015128	5.281513789	5.23198203	5.076996703	5.910907442	5.196830841	leucyl/cystinyl aminopeptidase	367	240028	0.957197015	5.886836959	29.47638039	5.50E-04	0.016695546	FALSE	6.210007658	6.007966414	5.416594569	5.057298436	6.34758789	6.188520654	5.236946503	leucyl/cystinyl aminopeptidase	166	240028	1.16688113	5.592627997	53.14075863	1.70E-04	0.011392042	FALSE	5.957107963	6.150058047	5.001454979	4.797501963	6.053583005	4.899478471	leucyl/cystinyl aminopeptidase
ENSMUSG00000019923	Zwint	52696	0.821554658	8.197623876	56.42299869	1.04E-04	0.011482598	3328.008948	FALSE	8.354986879	8.722575453	8.550830524	7.746026329	7.739914527	7.701185516	8.542797619	7.729042124	ZW10 interactor	NA	NA	NA	NA	NA	NA	NA	NA	NA	NA	NA	NA	NA	NA	NA	NA	571	52696	0.677355834	7.54337571	26.55516946	0.001350814	0.026447912	FALSE	7.734653669	7.941593981	7.184531414	7.14806473	7.838123825	7.166298072	ZW10 interactor
ENSMUSG00000028478	Clta	12757	0.706675858	6.61867066	56.36369608	1.05E-04	0.011482598	5548.053143	FALSE	6.795956838	7.014215044	6.967400036	6.265545156	6.272845574	6.124597602	6.925857306	6.22099611	clathrin, light polypeptide (Lca)	NA	NA	NA	NA	NA	NA	NA	NA	NA	NA	NA	NA	NA	NA	NA	NA	NA	12757	NA	NA	NA	NA	NA	NA	NA	NA	NA	NA	NA	NA	NA
ENSMUSG00000041729	Coro2b	235431	-0.828986673	7.605777976	56.28927091	1.05E-04	0.011482598	6167.195429	FALSE	7.253296831	7.137019644	6.996596417	8.00970981	8.066022428	7.794923782	7.128970964	7.95688534	coronin, actin binding protein, 2B	NA	NA	NA	NA	NA	NA	NA	NA	NA	NA	NA	NA	NA	NA	NA	NA	NA	235431	NA	NA	NA	NA	NA	NA	NA	NA	NA	NA	NA	NA	NA
ENSMUSG00000024725	Ostf1	20409	0.809773586	4.360503026	56.19940804	1.06E-04	0.011482598	689.7862419	FALSE	4.586823381	4.840836166	4.684327225	3.90249565	3.940831178	3.855469896	4.703995591	3.899598908	osteoclast stimulating factor 1	338	20409	0.783283862	6.734652237	30.8224792	4.74E-04	0.015679537	FALSE	6.898189909	6.904571777	6.260790349	6.176544087	7.173673668	6.992145118	6.218667218	osteoclast stimulating factor 1	185	20409	1.011037169	6.49242508	49.88565452	2.07E-04	0.012540425	FALSE	6.831846172	6.982272978	5.800162468	6.000653109	6.907059575	5.900407789	osteoclast stimulating factor 1
ENSMUSG00000056222	Spock1	20745	1.15969341	6.757002819	55.71563497	1.09E-04	0.011610575	1316.467963	FALSE	6.97164751	7.423308948	7.238475502	6.266034653	6.074001137	5.816631383	7.211143987	6.052222391	sparc/osteonectin, cwcv and kazal-like domains proteoglycan 1	NA	NA	NA	NA	NA	NA	NA	NA	NA	NA	NA	NA	NA	NA	NA	NA	NA	20745	NA	NA	NA	NA	NA	NA	NA	NA	NA	NA	NA	NA	NA
ENSMUSG00000038112	AW551984	244810	2.134827692	1.110182044	55.65228185	1.09E-04	0.011610575	13.61931424	FALSE	1.575754857	2.154363315	1.550958544	-0.223844873	-0.474688401	-0.175953295	1.760358905	-0.291495523	expressed sequence AW551984	NA	NA	NA	NA	NA	NA	NA	NA	NA	NA	NA	NA	NA	NA	NA	NA	NA	244810	NA	NA	NA	NA	NA	NA	NA	NA	NA	NA	NA	NA	NA
ENSMUSG00000044155	Lsm8	76522	0.980617523	4.04797862	55.61905067	1.09E-04	0.011610575	504.4877822	FALSE	4.288128297	4.609831498	4.447107382	3.433396012	3.616211512	3.369382807	4.448355726	3.472996777	LSM8 homolog, U6 small nuclear RNA associated	NA	NA	NA	NA	NA	NA	NA	NA	NA	NA	NA	NA	NA	NA	NA	NA	173	76522	0.865115393	7.462779243	52.15162267	1.81E-04	0.011683781	FALSE	7.81002303	7.850739458	6.963892663	6.97190564	7.830381244	6.967899152	LSM8 homolog, U6 small nuclear RNA associated
ENSMUSG00000027651	Rprd1b	70470	0.860005431	4.412272788	55.51099911	1.10E-04	0.011610575	817.0691007	FALSE	4.641684478	4.798780714	4.882045722	3.800763123	4.033822923	3.91498644	4.774170305	3.916524162	regulation of nuclear pre-mRNA domain containing 1B	NA	NA	NA	NA	NA	NA	NA	NA	NA	NA	NA	NA	NA	NA	NA	NA	NA	70470	NA	NA	NA	NA	NA	NA	NA	NA	NA	NA	NA	NA	NA
ENSMUSG00000037656	Slc20a2	20516	-1.203725047	7.716336739	55.33806118	1.11E-04	0.01164577	4255.274004	FALSE	7.255716901	6.708294218	6.96224111	7.977643012	8.348129341	8.237993389	6.97541741	8.187921914	solute carrier family 20, member 2	NA	NA	NA	NA	NA	NA	NA	NA	NA	NA	NA	NA	NA	NA	NA	NA	NA	20516	NA	NA	NA	NA	NA	NA	NA	NA	NA	NA	NA	NA	NA
ENSMUSG00000025195	Dnmbp	71972	-1.108742486	8.039927523	55.03253044	1.13E-04	0.011775127	4309.497866	TRUE	7.426935437	7.382604092	7.33434271	8.189735237	8.778283434	8.442171097	7.38129408	8.470063256	dynamin binding protein	NA	NA	NA	NA	NA	NA	NA	NA	NA	NA	NA	NA	NA	NA	NA	NA	NA	71972	NA	NA	NA	NA	NA	NA	NA	NA	NA	NA	NA	NA	NA
ENSMUSG00000001017	Chtop	66511	0.598262745	6.567395117	54.80623616	1.15E-04	0.011828778	3255.687208	FALSE	6.764785451	6.883753108	6.855241191	6.253253428	6.286337	6.170600727	6.83459325	6.236730385	chromatin target of PRMT1	NA	NA	NA	NA	NA	NA	NA	NA	NA	NA	NA	NA	NA	NA	NA	NA	NA	66511	NA	NA	NA	NA	NA	NA	NA	NA	NA	NA	NA	NA	NA
ENSMUSG00000056124	B4galt6	56386	1.965942255	3.791307135	54.7191281	1.15E-04	0.011828778	233.7887581	FALSE	3.78750106	4.799847181	4.601081566	2.514069354	2.305688366	2.66015806	4.396143269	2.49330526	UDP-Gal:betaGlcNAc beta 1,4-galactosyltransferase, polypeptide 6	NA	NA	NA	NA	NA	NA	NA	NA	NA	NA	NA	NA	NA	NA	NA	NA	NA	56386	NA	NA	NA	NA	NA	NA	NA	NA	NA	NA	NA	NA	NA
ENSMUSG00000046785	Epm2aip1	77781	0.710239958	5.806763571	54.54426577	1.17E-04	0.011870038	1394.462281	FALSE	6.007079652	6.251800295	6.084540648	5.387889493	5.357534885	5.477344289	6.114473532	5.407589556	EPM2A (laforin) interacting protein 1	NA	NA	NA	NA	NA	NA	NA	NA	NA	NA	NA	NA	NA	NA	NA	NA	NA	77781	NA	NA	NA	NA	NA	NA	NA	NA	NA	NA	NA	NA	NA
ENSMUSG00000032393	Dpp8	74388	-0.659052306	7.545658607	54.40793641	1.18E-04	0.011884624	6750.384462	FALSE	7.236241709	7.203805061	7.093080874	7.730503463	7.892285392	7.885113109	7.177709215	7.835967321	dipeptidylpeptidase 8	399	74388	-0.729278381	6.642881902	28.23157747	6.34E-04	0.01776173	FALSE	6.36451928	6.408813942	7.118695194	6.942029177	6.136331994	6.303221739	7.030362185	dipeptidylpeptidase 8	322	74388	-0.900015364	6.226628483	37.32324371	5.01E-04	0.017396254	FALSE	5.689527281	5.733031432	6.474231703	6.725726263	5.711279356	6.599978983	dipeptidylpeptidase 8
ENSMUSG00000054364	Rhob	11852	0.884020027	6.086062829	54.21994043	1.19E-04	0.011937416	2386.619173	FALSE	6.206758018	6.510132683	6.633030587	5.538110546	5.590473352	5.603296813	6.449973763	5.57729357	ras homolog family member B	NA	NA	NA	NA	NA	NA	NA	NA	NA	NA	NA	NA	NA	NA	NA	NA	996	11852	0.786230978	5.933837264	17.92575058	0.003936933	0.044227252	FALSE	6.402870999	6.128251766	5.676835393	5.279732885	6.265561383	5.478284139	ras homolog family member B
ENSMUSG00000041020	Map7d2	78283	1.191306827	4.815505828	54.10271253	1.20E-04	0.011939883	152.0550092	FALSE	4.950630547	5.58141122	5.26917119	4.07778437	4.158614049	4.064838358	5.267070986	4.100412259	MAP7 domain containing 2	NA	NA	NA	NA	NA	NA	NA	NA	NA	NA	NA	NA	NA	NA	NA	NA	NA	78283	NA	NA	NA	NA	NA	NA	NA	NA	NA	NA	NA	NA	NA
ENSMUSG00000006699	Cdc42	12540	0.763552768	7.418599023	53.90982986	1.21E-04	0.011998339	6515.545682	FALSE	7.616379812	7.8646061	7.759089443	7.091219862	7.003220655	6.856755084	7.746691785	6.983731867	cell division cycle 42	475	12540	1.279500166	6.867421579	26.44752732	9.24E-04	0.021765284	FALSE	7.310038386	7.458196994	6.312345976	5.547503141	6.941911448	7.236715609	5.929924559	cell division cycle 42	NA	12540	NA	NA	NA	NA	NA	NA	NA	NA	NA	NA	NA	NA	NA
ENSMUSG00000055493	Epm2a	13853	0.88291002	4.228953142	53.7781655	1.22E-04	0.012012998	857.1445807	FALSE	4.467381769	4.703983316	4.62502106	3.72017544	3.846835902	3.586269324	4.598795382	3.717760222	epilepsy, progressive myoclonic epilepsy, type 2 gene alpha	NA	NA	NA	NA	NA	NA	NA	NA	NA	NA	NA	NA	NA	NA	NA	NA	NA	13853	NA	NA	NA	NA	NA	NA	NA	NA	NA	NA	NA	NA	NA
ENSMUSG00000024277	Mapre2	212307	0.825611742	6.353442967	53.0246166	1.28E-04	0.012326878	2509.063666	FALSE	6.583307397	6.836726325	6.691448303	5.994340859	5.940683195	5.695282205	6.703827342	5.876768753	microtubule-associated protein, RP/EB family, member 2	NA	NA	NA	NA	NA	NA	NA	NA	NA	NA	NA	NA	NA	NA	NA	NA	NA	212307	NA	NA	NA	NA	NA	NA	NA	NA	NA	NA	NA	NA	NA
ENSMUSG00000028646	Rragc	54170	-0.622347708	6.015998333	52.83062804	1.29E-04	0.012326878	4137.53693	FALSE	5.685414799	5.667476875	5.662914465	6.310372442	6.381131922	6.183263367	5.67193538	6.291589244	Ras-related GTP binding C	122	54170	-0.926658451	8.261959068	54.07162708	6.58E-05	0.006036572	FALSE	7.889361969	7.89369757	8.657790697	8.825211657	7.661904528	7.814988022	8.741501177	Ras-related GTP binding C	117	54170	-1.050112892	8.432146125	64.08790555	9.46E-05	0.009042317	FALSE	7.856041168	7.772146868	8.746425367	8.971173844	7.814094018	8.858799605	Ras-related GTP binding C
ENSMUSG00000026958	Dpp7	83768	1.607798802	3.95895856	52.37352863	1.33E-04	0.012326878	505.3574794	FALSE	4.151143297	4.854244393	4.548225726	3.247607023	2.713356539	2.813987274	4.517871139	2.924983612	dipeptidylpeptidase 7	91	83768	1.065593944	6.646270094	61.66010224	4.06E-05	0.004978769	FALSE	7.040813349	6.999943168	6.031870121	5.807180406	6.90339713	6.981384549	5.919525263	dipeptidylpeptidase 7	661	83768	1.561193947	6.131240957	26.53593198	0.00178309	0.030183043	FALSE	6.176707187	7.09192331	5.188671819	5.12752416	6.634315248	5.158097989	dipeptidylpeptidase 7
ENSMUSG00000000202	Btbd17	72014	0.765103203	6.268783347	52.35278812	1.33E-04	0.012326878	204.3902485	FALSE	6.415177461	6.692877249	6.677779607	5.731282601	5.889215972	5.882715289	6.595278106	5.834404621	BTB (POZ) domain containing 17	NA	NA	NA	NA	NA	NA	NA	NA	NA	NA	NA	NA	NA	NA	NA	NA	NA	72014	NA	NA	NA	NA	NA	NA	NA	NA	NA	NA	NA	NA	NA
ENSMUSG00000096472	Cdkn2d	12581	0.87777312	3.639838605	52.24236274	1.34E-04	0.012326878	338.4972011	FALSE	3.92433738	4.020167478	4.08235329	3.203311812	3.192436701	3.004123508	4.008952716	3.133290674	cyclin dependent kinase inhibitor 2D	NA	NA	NA	NA	NA	NA	NA	NA	NA	NA	NA	NA	NA	NA	NA	NA	NA	12581	NA	NA	NA	NA	NA	NA	NA	NA	NA	NA	NA	NA	NA
ENSMUSG00000060681	Slc9a6	236794	1.225253729	4.797531802	52.1792631	1.35E-04	0.012326878	1278.230239	FALSE	4.907628193	5.568328461	5.295514789	4.091105786	3.965889702	4.116457155	5.257157147	4.057817548	solute carrier family 9 (sodium/hydrogen exchanger), member 6	NA	NA	NA	NA	NA	NA	NA	NA	NA	NA	NA	NA	NA	NA	NA	NA	NA	236794	NA	NA	NA	NA	NA	NA	NA	NA	NA	NA	NA	NA	NA
ENSMUSG00000079045	Prox1os	102632463	-1.248742285	7.034988939	52.06873536	1.36E-04	0.012326878	4144.66311	FALSE	6.511481252	6.135812535	6.161854358	7.164725932	7.641866416	7.718340137	6.269716049	7.508310828	prospero homeobox 1, opposite strand	NA	NA	NA	NA	NA	NA	NA	NA	NA	NA	NA	NA	NA	NA	NA	NA	NA	102632463	NA	NA	NA	NA	NA	NA	NA	NA	NA	NA	NA	NA	NA
ENSMUSG00000039740	Alg2	56737	0.727595637	5.571019271	51.97021206	1.37E-04	0.012326878	1607.307436	FALSE	5.85461312	5.890596865	5.920609106	5.33007479	5.073854034	5.066098913	5.888606364	5.156675912	asparagine-linked glycosylation 2 (alpha-1,3-mannosyltransferase)	98	56737	0.965320184	6.806510833	59.95881348	4.50E-05	0.005114882	FALSE	7.109884188	7.04240269	6.179945245	6.136873521	7.198102707	7.116796528	6.158409383	asparagine-linked glycosylation 2 (alpha-1,3-mannosyltransferase)	368	56737	0.77985313	6.477378261	35.01542224	6.06E-04	0.018412583	FALSE	6.745772114	6.878098445	6.067316911	6.008351426	6.811935279	6.037834168	asparagine-linked glycosylation 2 (alpha-1,3-mannosyltransferase)
ENSMUSG00000070870	Cryge	12968	-0.974462117	13.7786373	51.9615432	1.37E-04	0.012326878	24100.11207	FALSE	13.43817171	13.07866259	13.08503413	14.1566943	14.32002313	14.06713602	13.20062281	14.18128449	crystallin, gamma E	613	12968	-1.540089723	8.261796687	24.68936785	0.001557302	0.028417326	FALSE	7.835717478	7.619330683	8.941406707	9.02272069	6.612925442	7.355991201	8.982063699	crystallin, gamma E	140	12968	-1.013370675	7.934169651	58.49558553	1.26E-04	0.009963339	FALSE	7.442855464	7.233317858	8.300296263	8.403676976	7.338086661	8.35198662	crystallin, gamma E
ENSMUSG00000056629	Fkbp2	14227	0.818776978	3.692618459	51.89824733	1.37E-04	0.012326878	1545.092196	FALSE	4.124426527	3.941176409	4.056179243	3.255516595	3.179640895	3.243480563	4.04059406	3.226212684	FK506 binding protein 2	NA	NA	NA	NA	NA	NA	NA	NA	NA	NA	NA	NA	NA	NA	NA	NA	NA	14227	NA	NA	NA	NA	NA	NA	NA	NA	NA	NA	NA	NA	NA
ENSMUSG00000020783	Ncbp3	66874	1.116928137	5.69775369	51.67080111	1.39E-04	0.012326878	1102.470184	FALSE	5.84821281	6.378912376	6.173670402	5.099042024	5.150172558	4.833983287	6.133598529	5.027732623	nuclear cap binding subunit 3	NA	NA	NA	NA	NA	NA	NA	NA	NA	NA	NA	NA	NA	NA	NA	NA	NA	66874	NA	NA	NA	NA	NA	NA	NA	NA	NA	NA	NA	NA	NA
ENSMUSG00000022285	Ywhaz	22631	0.847194395	8.23635421	51.58200447	1.40E-04	0.012326878	2988.342702	FALSE	8.403513325	8.760044245	8.609979412	7.879332106	7.684570695	7.681505685	8.591178994	7.748469495	tyrosine 3-monooxygenase/tryptophan 5-monooxygenase activation protein, zeta polypeptide	NA	NA	NA	NA	NA	NA	NA	NA	NA	NA	NA	NA	NA	NA	NA	NA	NA	22631	NA	NA	NA	NA	NA	NA	NA	NA	NA	NA	NA	NA	NA
ENSMUSG00000038812	Trmt112	67674	1.525337119	4.614433425	51.51799602	1.41E-04	0.012326878	307.6322035	FALSE	4.718977372	5.451718101	5.278257574	3.474638498	3.9153297	3.552310962	5.149651016	3.647426387	tRNA methyltransferase 11-2	NA	NA	NA	NA	NA	NA	NA	NA	NA	NA	NA	NA	NA	NA	NA	NA	NA	67674	NA	NA	NA	NA	NA	NA	NA	NA	NA	NA	NA	NA	NA
ENSMUSG00000005873	Reep5	13476	0.834335735	5.823509318	51.35610655	1.42E-04	0.012326878	3914.439023	FALSE	5.938074265	6.334710931	6.239893215	5.378865841	5.344218291	5.317445462	6.170892804	5.346843198	receptor accessory protein 5	217	13476	0.798911494	6.453512336	39.86547376	1.96E-04	0.010104803	FALSE	6.713803592	6.659723133	5.944079756	5.911212248	6.786165263	6.719897329	5.927646002	receptor accessory protein 5	NA	13476	NA	NA	NA	NA	NA	NA	NA	NA	NA	NA	NA	NA	NA
ENSMUSG00000035666	Gtf3c4	269252	0.796281453	5.869778793	51.07414611	1.45E-04	0.012326878	1067.245257	FALSE	6.031936319	6.317314496	6.273981942	5.46580687	5.499014281	5.278321611	6.207744253	5.414380921	general transcription factor IIIC, polypeptide 4	NA	NA	NA	NA	NA	NA	NA	NA	NA	NA	NA	NA	NA	NA	NA	NA	NA	269252	NA	NA	NA	NA	NA	NA	NA	NA	NA	NA	NA	NA	NA
ENSMUSG00000062683	Atp5g2	67942	0.609054257	5.405256284	50.96147304	1.46E-04	0.012326878	455.410939	FALSE	5.675589441	5.67911495	5.677296593	5.040734236	5.16431413	4.996630806	5.677333662	5.067226391	ATP synthase, H+ transporting, mitochondrial F0 complex, subunit C2 (subunit 9)	308	67942	0.707250026	7.921365222	32.39626883	4.01E-04	0.0145496	FALSE	8.138345736	8.210196318	7.570002535	7.337188716	8.141746801	8.163429618	7.453595626	ATP synthase, H+ transporting, mitochondrial F0 complex, subunit C2 (subunit 9)	609	67942	0.817185881	7.622197958	25.49615961	0.001515085	0.027836259	FALSE	7.765056794	8.154172736	7.214566183	7.098814033	7.959614765	7.156690108	ATP synthase, H+ transporting, mitochondrial F0 complex, subunit C2 (subunit 9)
ENSMUSG00000063952	Brpf3	268936	-0.751786133	5.343428126	50.94317534	1.46E-04	0.012326878	1386.789918	FALSE	4.92321282	4.757659501	5.062932061	5.595323764	5.733769884	5.680352846	4.91460146	5.669815498	bromodomain and PHD finger containing, 3	NA	NA	NA	NA	NA	NA	NA	NA	NA	NA	NA	NA	NA	NA	NA	NA	NA	268936	NA	NA	NA	NA	NA	NA	NA	NA	NA	NA	NA	NA	NA
ENSMUSG00000009535	Rnmt	67897	0.88672215	4.605597219	50.92935539	1.46E-04	0.012326878	625.153143	FALSE	4.789912295	5.135931101	4.994745524	4.18727859	4.125636461	3.965122515	4.97352964	4.092679189	RNA (guanine-7-) methyltransferase	NA	NA	NA	NA	NA	NA	NA	NA	NA	NA	NA	NA	NA	NA	NA	NA	NA	67897	NA	NA	NA	NA	NA	NA	NA	NA	NA	NA	NA	NA	NA
ENSMUSG00000030557	Mef2a	17258	0.652674473	5.744548331	50.47137635	1.50E-04	0.012326878	1172.421168	FALSE	6.024214516	6.028451599	6.048704268	5.501996105	5.376347866	5.256438364	6.033790128	5.378260778	myocyte enhancer factor 2A	NA	NA	NA	NA	NA	NA	NA	NA	NA	NA	NA	NA	NA	NA	NA	NA	NA	17258	NA	NA	NA	NA	NA	NA	NA	NA	NA	NA	NA	NA	NA
ENSMUSG00000026150	Mff	75734	0.755429203	7.034451921	50.45609544	1.51E-04	0.012326878	3571.318838	FALSE	7.229541892	7.526768906	7.316444198	6.71208367	6.573558983	6.531887301	7.357584999	6.605843318	mitochondrial fission factor	NA	NA	NA	NA	NA	NA	NA	NA	NA	NA	NA	NA	NA	NA	NA	NA	561	75734	0.723110714	5.787932963	26.70198871	0.001329886	0.026347042	FALSE	6.161773471	6.040446319	5.410059221	5.360586422	6.101109895	5.385322821	mitochondrial fission factor
ENSMUSG00000023092	Fhl1	14199	0.86843409	5.44570142	50.40448015	1.51E-04	0.012326878	2222.587088	FALSE	5.658398681	5.89359698	5.88039969	5.139140595	4.884456259	4.796232925	5.810798451	4.93994326	four and a half LIM domains 1	52	14199	1.045963575	7.870683097	81.90409369	1.40E-05	0.003006201	FALSE	8.247972137	8.17224343	7.121815995	7.197815745	8.188265318	8.202826962	7.15981587	four and a half LIM domains 1	390	14199	0.829096313	7.689137829	33.50171643	6.91E-04	0.019737781	FALSE	7.94856644	8.133667303	7.331982273	7.092364033	8.041116871	7.212173153	four and a half LIM domains 1
ENSMUSG00000003363	Pld3	18807	0.695214965	7.307722468	50.40306915	1.51E-04	0.012326878	1558.688832	FALSE	7.462035408	7.663843728	7.703680826	6.992331175	6.926474116	6.832844304	7.609853321	6.917216532	phospholipase D family, member 3	499	18807	0.852013783	7.773362798	24.28274913	0.001034034	0.023163406	FALSE	7.812227107	7.957026562	7.254624076	7.156954775	8.345445165	8.038232945	7.205789425	phospholipase D family, member 3	NA	18807	NA	NA	NA	NA	NA	NA	NA	NA	NA	NA	NA	NA	NA
ENSMUSG00000028211	Trp53inp1	60599	2.518839074	4.983268181	53.3555628	1.51E-04	0.012326878	1017.914023	FALSE	5.581209481	6.082473362	5.514460267	3.864211967	2.942712411	2.588854804	5.726047703	3.131926394	transformation related protein 53 inducible nuclear protein 1	NA	NA	NA	NA	NA	NA	NA	NA	NA	NA	NA	NA	NA	NA	NA	NA	NA	60599	NA	NA	NA	NA	NA	NA	NA	NA	NA	NA	NA	NA	NA
ENSMUSG00000042688	Mapk6	50772	0.932239715	5.734790135	50.34927624	1.52E-04	0.012326878	1113.33684	FALSE	6.118129688	6.212697058	6.042940241	5.427811705	5.159977623	4.958245015	6.124588995	5.182011448	mitogen-activated protein kinase 6	NA	NA	NA	NA	NA	NA	NA	NA	NA	NA	NA	NA	NA	NA	NA	NA	NA	50772	NA	NA	NA	NA	NA	NA	NA	NA	NA	NA	NA	NA	NA
ENSMUSG00000014504	Srp19	66384	0.976782105	4.187174917	50.25867733	1.52E-04	0.012326878	564.6813229	FALSE	4.343784575	4.727712745	4.67633008	3.619577468	3.722958315	3.504677025	4.582609133	3.615737603	signal recognition particle 19	NA	NA	NA	NA	NA	NA	NA	NA	NA	NA	NA	NA	NA	NA	NA	NA	NA	66384	NA	NA	NA	NA	NA	NA	NA	NA	NA	NA	NA	NA	NA
ENSMUSG00000022516	Nudt16l1	66911	0.862352416	5.437917235	50.16115285	1.53E-04	0.012326878	1488.681132	FALSE	5.57910286	5.954721093	5.854814091	4.993039346	5.011438125	4.818482068	5.796212681	4.940986513	nudix (nucleoside diphosphate linked moiety X)-type motif 16-like 1	372	66911	0.73167032	7.99596473	29.37679905	5.56E-04	0.016723835	FALSE	8.355390804	8.228810029	7.640854551	7.378168321	8.144289854	8.242830229	7.509511436	nudix (nucleoside diphosphate linked moiety X)-type motif 16-like 1	NA	66911	NA	NA	NA	NA	NA	NA	NA	NA	NA	NA	NA	NA	NA
ENSMUSG00000018326	Ywhab	54401	0.979770564	7.562951213	50.13471368	1.54E-04	0.012326878	4818.104115	FALSE	7.655227773	8.149907154	8.061267756	7.026823291	6.89648571	7.046676515	7.955467561	6.989995172	tyrosine 3-monooxygenase/tryptophan 5-monooxygenase activation protein, beta polypeptide	NA	NA	NA	NA	NA	NA	NA	NA	NA	NA	NA	NA	NA	NA	NA	NA	NA	54401	NA	NA	NA	NA	NA	NA	NA	NA	NA	NA	NA	NA	NA
ENSMUSG00000036158	Prickle1	106042	-1.036919086	6.550494078	50.09135167	1.54E-04	0.012326878	3344.363754	FALSE	6.167570931	5.854100261	5.772003897	6.729225659	7.128909263	7.045012458	5.93122503	6.967715793	prickle planar cell polarity protein 1	68	106042	-1.253029803	6.937962759	70.70891265	2.44E-05	0.004007783	FALSE	6.481632681	6.361078148	7.523780102	7.582239717	6.041190554	6.294633794	7.55300991	prickle planar cell polarity protein 1	451	106042	-1.042522804	7.171224729	30.76742418	8.86E-04	0.021949156	FALSE	6.727673852	6.371996975	7.390516961	7.781070491	6.549835413	7.585793726	prickle planar cell polarity protein 1
ENSMUSG00000008036	Ap2s1	232910	0.62863556	6.437682996	50.04572412	1.55E-04	0.012326878	1883.773889	FALSE	6.583307397	6.799622669	6.76115845	6.075331813	6.060686946	6.131409334	6.714696172	6.089142698	adaptor-related protein complex 2, sigma 1 subunit	570	232910	0.618745103	7.553673068	22.5772992	0.001302064	0.025480765	FALSE	7.630820068	7.764093034	7.201059599	7.103391921	7.901836092	7.765583065	7.15222576	adaptor-related protein complex 2, sigma 1 subunit	NA	232910	NA	NA	NA	NA	NA	NA	NA	NA	NA	NA	NA	NA	NA
ENSMUSG00000022314	Rad21	19357	0.6335664	6.586543471	49.90897666	1.56E-04	0.012326878	2840.119741	FALSE	6.850538802	6.877452878	6.877584435	6.362114248	6.115463279	6.217646337	6.868525372	6.231741288	RAD21 cohesin complex component	NA	NA	NA	NA	NA	NA	NA	NA	NA	NA	NA	NA	NA	NA	NA	NA	NA	19357	NA	NA	NA	NA	NA	NA	NA	NA	NA	NA	NA	NA	NA
ENSMUSG00000038429	Usp5	22225	1.032789419	7.525808393	49.89135333	1.56E-04	0.012326878	4538.183616	FALSE	7.602099872	8.128950515	8.068051097	6.843834253	6.911396599	6.997622086	7.933033828	6.917617646	ubiquitin specific peptidase 5 (isopeptidase T)	424	22225	1.127279073	6.045567427	27.28196432	7.38E-04	0.01942278	FALSE	5.994733941	6.406393315	5.242943278	5.316299086	6.700201074	6.367109443	5.279621182	ubiquitin specific peptidase 5 (isopeptidase T)	209	22225	0.908926748	6.072336256	46.82528597	2.52E-04	0.013494198	FALSE	6.421657997	6.485370539	5.534886228	5.568637825	6.453514268	5.551762027	ubiquitin specific peptidase 5 (isopeptidase T)
ENSMUSG00000020986	Sec23a	20334	0.681483503	7.200619077	49.88403611	1.56E-04	0.012326878	4016.977817	TRUE	7.429081284	7.596243299	7.473358371	6.928520809	6.82980193	6.692149849	7.499560985	6.816824196	SEC23 homolog A, COPII coat complex component	NA	NA	NA	NA	NA	NA	NA	NA	NA	NA	NA	NA	NA	NA	NA	NA	NA	20334	NA	NA	NA	NA	NA	NA	NA	NA	NA	NA	NA	NA	NA
ENSMUSG00000025952	Crygc	12966	-0.787932876	13.42544146	49.76667259	1.57E-04	0.012326878	464182.9338	TRUE	13.16258937	12.86570577	12.88735753	13.7261483	13.7942743	13.77752258	12.97188422	13.76598172	crystallin, gamma C	NA	NA	NA	NA	NA	NA	NA	NA	NA	NA	NA	NA	NA	NA	NA	NA	247	12966	-0.674543778	13.36418753	43.43703117	3.17E-04	0.014368896	TRUE	13.04856624	12.9245036	13.62586508	13.69798781	12.98653492	13.66192644	crystallin, gamma C
ENSMUSG00000068749	Psma5	26442	1.019256225	6.795640827	49.76467086	1.57E-04	0.012326878	220.4145517	FALSE	6.894968064	7.446817362	7.255062128	6.167295742	6.29179754	6.129840248	7.198949184	6.196311176	proteasome subunit alpha 5	312	26442	0.722440756	10.55340545	32.03870207	4.16E-04	0.014912165	FALSE	10.86929748	10.82308698	10.21836515	9.923667192	10.70473103	10.7990385	10.07101617	proteasome subunit alpha 5	471	26442	0.601095774	10.53110026	30.17376582	9.37E-04	0.022144781	FALSE	10.75088999	10.84841652	10.24580308	10.15185176	10.79965325	10.19882742	proteasome subunit alpha 5
ENSMUSG00000026502	Desi2	78825	1.067490693	4.758371111	49.70886019	1.58E-04	0.012326878	522.3906447	FALSE	4.987101668	5.364309572	5.206294047	4.343864621	3.897206607	4.110104907	5.185901762	4.117058712	desumoylating isopeptidase 2	NA	NA	NA	NA	NA	NA	NA	NA	NA	NA	NA	NA	NA	NA	NA	NA	NA	78825	NA	NA	NA	NA	NA	NA	NA	NA	NA	NA	NA	NA	NA
ENSMUSG00000038127	Ccdc50	67501	0.663173243	6.192668028	49.5613262	1.60E-04	0.012326878	1747.839819	FALSE	6.35612001	6.508502807	6.584409089	5.906020987	5.798669293	5.761629526	6.483010635	5.822106602	coiled-coil domain containing 50	NA	NA	NA	NA	NA	NA	NA	NA	NA	NA	NA	NA	NA	NA	NA	NA	NA	67501	NA	NA	NA	NA	NA	NA	NA	NA	NA	NA	NA	NA	NA
ENSMUSG00000025791	Pgm1	72157	0.771186146	6.934938675	49.54619901	1.60E-04	0.012326878	3329.511911	FALSE	7.297744222	7.2437347	7.266141745	6.676071696	6.498265282	6.296222832	7.269206889	6.490186603	phosphoglucomutase 1	NA	NA	NA	NA	NA	NA	NA	NA	NA	NA	NA	NA	NA	NA	NA	NA	NA	72157	NA	NA	NA	NA	NA	NA	NA	NA	NA	NA	NA	NA	NA
ENSMUSG00000032231	Anxa2	12306	0.79712162	6.523736405	49.49572445	1.60E-04	0.012326878	4824.127774	FALSE	6.703895433	7.025199596	6.855747106	6.201988808	5.955146458	6.044692784	6.861614045	6.067276016	annexin A2	384	12306	0.691579254	9.548156121	28.8490013	5.90E-04	0.017205096	FALSE	9.641470399	9.787988202	9.186543825	8.99806273	9.916681612	9.782046738	9.092303278	annexin A2	456	12306	0.69376732	9.71671613	30.60045541	9.00E-04	0.022060714	FALSE	9.966764971	10.07542397	9.435120567	9.21397893	10.02109447	9.324549749	annexin A2
ENSMUSG00000021448	Shc3	20418	1.649258274	3.894334423	49.33946745	1.62E-04	0.01233875	50.36658024	FALSE	3.897537988	4.793436525	4.634486727	2.72245472	2.972692117	2.839810489	4.441820413	2.844985776	src homology 2 domain-containing transforming protein C3	NA	NA	NA	NA	NA	NA	NA	NA	NA	NA	NA	NA	NA	NA	NA	NA	NA	20418	NA	NA	NA	NA	NA	NA	NA	NA	NA	NA	NA	NA	NA
ENSMUSG00000060913	Trim55	381485	1.824816475	2.285905603	49.32073216	1.62E-04	0.01233875	4.550318817	FALSE	2.439859344	3.176601249	3.030081284	1.381553784	0.92867996	0.983627177	2.882180626	1.097953641	tripartite motif-containing 55	NA	NA	NA	NA	NA	NA	NA	NA	NA	NA	NA	NA	NA	NA	NA	NA	NA	381485	NA	NA	NA	NA	NA	NA	NA	NA	NA	NA	NA	NA	NA
ENSMUSG00000044429	Cryga	12964	-0.968441615	13.16556782	49.08220438	1.65E-04	0.012367585	781.5796345	TRUE	12.80638226	12.43715953	12.53541134	13.50389892	13.75065101	13.43616854	12.59298438	13.56357282	crystallin, gamma A	NA	NA	NA	NA	NA	NA	NA	NA	NA	NA	NA	NA	NA	NA	NA	NA	63	12964	-1.16007683	12.60768233	89.0434291	3.29E-05	0.005804041	TRUE	12.02912675	11.78917077	13.00640539	13.13875553	11.90914876	13.07258046	crystallin, gamma A
ENSMUSG00000030062	Rpn1	103963	0.892949654	6.848054097	49.07984348	1.65E-04	0.012367585	2602.756945	FALSE	7.038846673	7.381001648	7.238475502	6.525164931	6.23675401	6.218138666	7.219441274	6.326685869	ribophorin I	NA	NA	NA	NA	NA	NA	NA	NA	NA	NA	NA	NA	NA	NA	NA	NA	NA	103963	NA	NA	NA	NA	NA	NA	NA	NA	NA	NA	NA	NA	NA
ENSMUSG00000022043	Trim35	66854	0.688058638	6.519978249	48.94570549	1.66E-04	0.012367585	1609.861079	FALSE	6.719280852	6.881991815	6.862559649	6.246324039	5.990377427	6.157825961	6.821277439	6.131509142	tripartite motif-containing 35	NA	NA	NA	NA	NA	NA	NA	NA	NA	NA	NA	NA	NA	NA	NA	NA	NA	66854	NA	NA	NA	NA	NA	NA	NA	NA	NA	NA	NA	NA	NA
ENSMUSG00000022205	Sub1	20024	0.638896557	6.476334788	48.94548081	1.66E-04	0.012367585	2598.539903	FALSE	6.774023626	6.776243578	6.730591225	6.257690524	6.090045606	6.006441393	6.760286143	6.118059174	SUB1 homolog, transcriptional regulator	NA	NA	NA	NA	NA	NA	NA	NA	NA	NA	NA	NA	NA	NA	NA	NA	NA	20024	NA	NA	NA	NA	NA	NA	NA	NA	NA	NA	NA	NA	NA
ENSMUSG00000030849	Fgfr2	14183	-1.168355953	8.089254512	48.89393524	1.67E-04	0.012367585	9814.533408	FALSE	7.748316178	7.179018951	7.163221793	8.538861463	8.62959441	8.503335226	7.363518974	8.5572637	fibroblast growth factor receptor 2	NA	NA	NA	NA	NA	NA	NA	NA	NA	NA	NA	NA	NA	NA	NA	NA	NA	14183	NA	NA	NA	NA	NA	NA	NA	NA	NA	NA	NA	NA	NA
ENSMUSG00000037151	Lrrc20	216011	-0.953202089	5.154372328	48.80227985	1.68E-04	0.012379871	637.0126082	FALSE	4.7728101	4.498632909	4.517860391	5.433923725	5.77971616	5.417725449	4.596434467	5.543788445	leucine rich repeat containing 20	249	216011	-0.912481074	5.362885979	36.85718845	2.58E-04	0.011528589	FALSE	4.973769383	5.044492661	5.85244701	5.814467711	4.769852353	4.929371465	5.83345736	leucine rich repeat containing 20	NA	216011	NA	NA	NA	NA	NA	NA	NA	NA	NA	NA	NA	NA	NA
ENSMUSG00000028063	Lmna	16905	0.971200836	4.280444977	48.70597758	1.69E-04	0.012396467	1671.496444	FALSE	4.4974385	4.900712644	4.623833473	3.851221605	3.641316426	3.643105347	4.673994872	3.711881126	lamin A	NA	NA	NA	NA	NA	NA	NA	NA	NA	NA	NA	NA	NA	NA	NA	NA	NA	16905	NA	NA	NA	NA	NA	NA	NA	NA	NA	NA	NA	NA	NA
ENSMUSG00000025613	Cct8	12469	0.661922422	8.623717769	48.34019641	1.73E-04	0.012576511	5878.548708	FALSE	8.791790226	9.046424418	8.901368459	8.231814131	8.301767364	8.230692192	8.913194368	8.254757895	chaperonin containing Tcp1, subunit 8 (theta)	NA	NA	NA	NA	NA	NA	NA	NA	NA	NA	NA	NA	NA	NA	NA	NA	NA	12469	NA	NA	NA	NA	NA	NA	NA	NA	NA	NA	NA	NA	NA
ENSMUSG00000029426	Scarb2	12492	1.042956992	5.876690677	48.02529896	1.77E-04	0.012782274	1110.399005	FALSE	6.03244964	6.456703023	6.391341492	5.433923725	5.296617738	5.030662272	6.293498052	5.253734579	scavenger receptor class B, member 2	NA	NA	NA	NA	NA	NA	NA	NA	NA	NA	NA	NA	NA	NA	NA	NA	NA	12492	NA	NA	NA	NA	NA	NA	NA	NA	NA	NA	NA	NA	NA
ENSMUSG00000024480	Ap3s1	11777	0.791242497	5.380565251	47.86251309	1.79E-04	0.012859728	917.4583171	FALSE	5.521760647	5.896092319	5.723488191	4.922756351	4.873903877	4.995482482	5.713780386	4.930714237	adaptor-related protein complex 3, sigma 1 subunit	NA	NA	NA	NA	NA	NA	NA	NA	NA	NA	NA	NA	NA	NA	NA	NA	NA	11777	NA	NA	NA	NA	NA	NA	NA	NA	NA	NA	NA	NA	NA
ENSMUSG00000069744	Psmb3	26446	0.771632572	6.703530041	47.6726289	1.81E-04	0.012908887	376.1603154	FALSE	6.897788023	7.128343702	7.07798372	6.317946164	6.384852914	6.080332289	7.034705148	6.261043789	proteasome (prosome, macropain) subunit, beta type 3	NA	NA	NA	NA	NA	NA	NA	NA	NA	NA	NA	NA	NA	NA	NA	NA	NA	26446	NA	NA	NA	NA	NA	NA	NA	NA	NA	NA	NA	NA	NA
ENSMUSG00000031458	Coprs	66423	1.667087963	3.235969267	47.48129882	1.83E-04	0.012980151	488.0093351	FALSE	3.370041758	4.058098212	3.983967339	1.967488618	2.000824031	2.500953388	3.80403577	2.156422012	coordinator of PRMT5, differentiation stimulator	31	66423	1.785183543	6.459228017	99.19262408	6.70E-06	0.002419611	FALSE	6.752366235	6.877809172	5.310256618	5.012977604	7.155195124	6.928456844	5.161617111	coordinator of PRMT5, differentiation stimulator	289	66423	1.041920669	6.351162416	39.82079264	4.13E-04	0.015981451	FALSE	6.59179464	6.941852425	5.67181967	5.80987894	6.766823533	5.740849305	coordinator of PRMT5, differentiation stimulator
ENSMUSG00000025477	Inpp5a	212111	-1.091092446	7.016878419	47.43641041	1.84E-04	0.012980151	3434.082484	FALSE	6.616896068	6.15427509	6.302838213	7.221856605	7.459147984	7.669315613	6.358003124	7.450106734	inositol polyphosphate-5-phosphatase A	285	212111	-0.834258715	7.032332771	34.06821229	3.38E-04	0.013213287	FALSE	6.733020575	6.768493433	7.486668503	7.456896193	6.393372156	6.631628721	7.471782348	inositol polyphosphate-5-phosphatase A	404	212111	-0.732853585	7.039771492	32.70280781	7.41E-04	0.020530524	FALSE	6.685298317	6.570790874	7.308295315	7.408171122	6.628044596	7.358233218	inositol polyphosphate-5-phosphatase A
ENSMUSG00000030245	Golt1b	66964	0.751091419	4.262319793	46.95005566	1.90E-04	0.013227599	585.034897	FALSE	4.593796196	4.676377266	4.488147999	3.929938456	3.73175089	3.847854678	4.586107154	3.836514675	golgi transport 1B	NA	NA	NA	NA	NA	NA	NA	NA	NA	NA	NA	NA	NA	NA	NA	NA	NA	66964	NA	NA	NA	NA	NA	NA	NA	NA	NA	NA	NA	NA	NA
ENSMUSG00000040040	Ift88	21821	1.088362009	4.375774415	46.78753796	1.92E-04	0.013313015	407.1409665	FALSE	4.480984842	5.06762123	4.844814429	3.655888965	3.749176894	3.788096256	4.797806833	3.731054038	intraflagellar transport 88	173	21821	1.083773045	4.658723965	44.12421914	1.37E-04	0.008763748	FALSE	5.062342545	4.985855504	3.98752312	3.889002085	4.930588125	4.992928725	3.938262602	intraflagellar transport 88	NA	21821	NA	NA	NA	NA	NA	NA	NA	NA	NA	NA	NA	NA	NA
ENSMUSG00000048402	Gli2	14633	-0.978753958	3.653910457	46.63990693	1.94E-04	0.013362107	455.835377	FALSE	3.087389852	2.964724133	3.199084738	4.0643388	4.238931873	3.857999396	3.083732908	4.05375669	GLI-Kruppel family member GLI2	169	14633	-0.993206986	5.056392835	44.52665268	1.33E-04	0.008763748	FALSE	4.662014422	4.570289752	5.617339183	5.501126719	4.518459984	4.583588053	5.559232951	GLI-Kruppel family member GLI2	NA	14633	NA	NA	NA	NA	NA	NA	NA	NA	NA	NA	NA	NA	NA
ENSMUSG00000023959	Clic5	224796	-3.809967973	5.097987498	50.5274841	1.95E-04	0.013362107	2194.346987	FALSE	3.006093434	1.466710649	1.619293626	5.219178164	5.886593777	6.575959178	2.030699237	5.893910373	chloride intracellular channel 5	NA	NA	NA	NA	NA	NA	NA	NA	NA	NA	NA	NA	NA	NA	NA	NA	NA	224796	NA	NA	NA	NA	NA	NA	NA	NA	NA	NA	NA	NA	NA
ENSMUSG00000042032	Mat2b	108645	0.778578269	4.384004031	46.52910924	1.96E-04	0.013362107	1182.445081	FALSE	4.644373525	4.888734044	4.610705085	4.002233115	3.917900229	3.907679767	4.714604218	3.94260437	methionine adenosyltransferase II, beta	NA	NA	NA	NA	NA	NA	NA	NA	NA	NA	NA	NA	NA	NA	NA	NA	NA	108645	NA	NA	NA	NA	NA	NA	NA	NA	NA	NA	NA	NA	NA
ENSMUSG00000023965	Fbxl17	50758	0.831559879	4.640881052	46.38810283	1.98E-04	0.013398651	859.5639801	FALSE	4.777717164	5.117230757	5.070797454	4.234064126	4.195099457	4.064838358	4.988581792	4.164667314	F-box and leucine-rich repeat protein 17	NA	NA	NA	NA	NA	NA	NA	NA	NA	NA	NA	NA	NA	NA	NA	NA	NA	50758	NA	NA	NA	NA	NA	NA	NA	NA	NA	NA	NA	NA	NA
ENSMUSG00000029687	Ezh2	14056	-1.332961495	3.886011691	46.20636638	2.00E-04	0.013398651	316.0783322	FALSE	3.083432013	3.063934985	3.079431644	3.939789636	4.461399267	4.707850519	3.075599547	4.369679807	enhancer of zeste 2 polycomb repressive complex 2 subunit	NA	NA	NA	NA	NA	NA	NA	NA	NA	NA	NA	NA	NA	NA	NA	NA	858	14056	-1.41407344	4.966345907	20.0783731	0.003066047	0.039983686	FALSE	4.127436593	4.094258986	5.892986849	4.958514498	4.11084779	5.425750674	enhancer of zeste 2 polycomb repressive complex 2 subunit
ENSMUSG00000041654	Slc39a11	69806	1.054111511	3.582123482	46.16293501	2.01E-04	0.013398651	236.8110392	FALSE	3.732961208	4.154626237	4.111454256	2.832302676	2.977628721	3.066694398	3.999680567	2.958875265	solute carrier family 39 (metal ion transporter), member 11	510	69806	0.791904609	5.93941769	23.98623579	0.001075327	0.023492758	FALSE	6.072990982	6.110603571	5.492238131	5.344516874	6.405445467	6.196346673	5.418377503	solute carrier family 39 (metal ion transporter), member 11	NA	69806	NA	NA	NA	NA	NA	NA	NA	NA	NA	NA	NA	NA	NA
ENSMUSG00000018102	H2bc4	68024	0.822900364	6.621141295	45.99885287	2.03E-04	0.013398651	2712.81445	FALSE	6.724690747	7.130888407	7.036860421	6.209642927	6.190730205	6.050233417	6.964146525	6.150202183	H2B clustered histone 4	NA	NA	NA	NA	NA	NA	NA	NA	NA	NA	NA	NA	NA	NA	NA	NA	585	68024	0.613221354	8.920821797	26.01222729	0.001431996	0.027389065	FALSE	9.123375097	9.262869121	8.636708568	8.525661447	9.193122109	8.581185008	H2B clustered histone 4
ENSMUSG00000056851	Pcbp2	18521	0.602133011	7.554236657	45.87604874	2.05E-04	0.013398651	11193.07361	FALSE	7.75579613	7.793441154	7.917712364	7.28311208	7.131680083	7.24692929	7.822316549	7.220573818	poly(rC) binding protein 2	NA	NA	NA	NA	NA	NA	NA	NA	NA	NA	NA	NA	NA	NA	NA	NA	NA	18521	NA	NA	NA	NA	NA	NA	NA	NA	NA	NA	NA	NA	NA
ENSMUSG00000067299	Crygd	12967	-0.973302221	14.50035602	45.85838032	2.05E-04	0.013398651	251077.7779	TRUE	14.212462	13.75119068	13.78891251	14.86360841	14.98379303	14.86868564	13.91752173	14.90536236	crystallin, gamma D	NA	NA	NA	NA	NA	NA	NA	NA	NA	NA	NA	NA	NA	NA	NA	NA	139	12967	-0.76803059	13.56484467	59.00559189	1.23E-04	0.009881454	TRUE	13.16596202	13.0938052	13.84752958	13.94740606	13.12988361	13.89746782	crystallin, gamma D
ENSMUSG00000004085	Map3k20	65964	1.109009716	2.753674364	45.82591216	2.06E-04	0.013398651	546.6645064	FALSE	3.313720231	3.296296113	2.960285699	2.06971962	2.13943396	2.083428115	3.190100681	2.097527231	mitogen-activated protein kinase kinase kinase 20	NA	NA	NA	NA	NA	NA	NA	NA	NA	NA	NA	NA	NA	NA	NA	NA	NA	65964	NA	NA	NA	NA	NA	NA	NA	NA	NA	NA	NA	NA	NA
ENSMUSG00000019528	Gyg	27357	0.726622077	6.283456313	45.79079331	2.06E-04	0.013398651	2317.696109	FALSE	6.437442221	6.749722605	6.599289215	5.806565989	5.983645129	5.828287766	6.595484681	5.872832961	glycogenin	NA	NA	NA	NA	NA	NA	NA	NA	NA	NA	NA	NA	NA	NA	NA	NA	NA	27357	NA	NA	NA	NA	NA	NA	NA	NA	NA	NA	NA	NA	NA
ENSMUSG00000026083	Eif5b	226982	-1.3629765	9.642984127	45.76815518	2.07E-04	0.013398651	40538.3947	FALSE	9.228307508	8.532451587	8.542919881	10.08608019	10.31355215	10.09623047	8.767892992	10.1652876	eukaryotic translation initiation factor 5B	NA	NA	NA	NA	NA	NA	NA	NA	NA	NA	NA	NA	NA	NA	NA	NA	NA	226982	NA	NA	NA	NA	NA	NA	NA	NA	NA	NA	NA	NA	NA
ENSMUSG00000064264	Zfp428	232969	0.73989151	3.929632225	45.41346032	2.12E-04	0.013678126	240.038415	FALSE	4.128273633	4.286772176	4.329649382	3.484767498	3.517974208	3.536607086	4.248231731	3.513116264	zinc finger protein 428	NA	NA	NA	NA	NA	NA	NA	NA	NA	NA	NA	NA	NA	NA	NA	NA	NA	232969	NA	NA	NA	NA	NA	NA	NA	NA	NA	NA	NA	NA	NA
ENSMUSG00000032042	Srpr	67398	0.624256186	6.202533479	45.23527324	2.15E-04	0.013679202	2060.219667	FALSE	6.340451906	6.554089576	6.538194853	5.91728331	5.856760923	5.794353459	6.477578778	5.856132564	signal recognition particle receptor ('docking protein')	786	67398	0.615347658	5.384509587	17.36293096	0.002890218	0.041143316	FALSE	5.545515173	5.665030711	4.922546863	5.057298436	5.57898952	5.596511801	4.989922649	signal recognition particle receptor ('docking protein')	NA	67398	NA	NA	NA	NA	NA	NA	NA	NA	NA	NA	NA	NA	NA
ENSMUSG00000029223	Uchl1	22223	1.269617992	9.157991641	45.20558446	2.15E-04	0.013679202	16787.11959	FALSE	9.215932482	9.974094336	9.683163411	8.303069504	8.320952673	8.528463035	9.624396743	8.384161738	ubiquitin carboxy-terminal hydrolase L1	48	22223	1.442589131	9.723972551	82.98420377	1.33E-05	0.00299665	FALSE	9.903899055	10.10532339	8.645804594	8.757881551	10.38307839	10.13076695	8.701843072	ubiquitin carboxy-terminal hydrolase L1	NA	22223	NA	NA	NA	NA	NA	NA	NA	NA	NA	NA	NA	NA	NA
ENSMUSG00000048458	Inka2	109050	3.955149203	1.734021874	45.17408736	2.16E-04	0.013679202	206.4809542	FALSE	1.408667123	3.453645347	2.268551864	-1.105732056	-1.661930148	-0.917115735	2.376954778	-1.228259313	inka box actin regulator 2	NA	NA	NA	NA	NA	NA	NA	NA	NA	NA	NA	NA	NA	NA	NA	NA	NA	109050	NA	NA	NA	NA	NA	NA	NA	NA	NA	NA	NA	NA	NA
ENSMUSG00000028436	Dcaf12	68970	1.273132047	6.028517742	45.11457788	2.16E-04	0.013679202	1739.871619	FALSE	6.03654964	6.824988085	6.612820748	5.257098788	5.301547523	5.208680333	6.491452824	5.255775548	DDB1 and CUL4 associated factor 12	NA	NA	NA	NA	NA	NA	NA	NA	NA	NA	NA	NA	NA	NA	NA	NA	NA	68970	NA	NA	NA	NA	NA	NA	NA	NA	NA	NA	NA	NA	NA
ENSMUSG00000018322	Tomm34	67145	0.984881855	4.59603206	45.02059349	2.18E-04	0.013679202	975.5542686	FALSE	4.897519866	5.080842656	5.029241595	4.222004718	3.711150899	4.084412475	5.002534706	4.005856031	translocase of outer mitochondrial membrane 34	83	67145	1.387686215	5.851491809	63.80197377	3.58E-05	0.004821697	FALSE	6.047954547	6.224663769	4.855444965	4.918719195	6.46856872	6.247062346	4.88708208	translocase of outer mitochondrial membrane 34	253	67145	0.887347097	5.815047246	42.89430244	3.30E-04	0.014575502	FALSE	6.188782823	6.188647417	5.294244389	5.324214873	6.18871512	5.309229631	translocase of outer mitochondrial membrane 34
ENSMUSG00000041124	Msantd4	78100	0.835299978	4.937063759	44.98456976	2.18E-04	0.013679202	880.9050707	FALSE	5.180141776	5.477940097	5.204706323	4.384104762	4.616615509	4.366102268	5.287596065	4.455607513	Myb/SANT-like DNA-binding domain containing 4 with coiled-coils	NA	NA	NA	NA	NA	NA	NA	NA	NA	NA	NA	NA	NA	NA	NA	NA	NA	78100	NA	NA	NA	NA	NA	NA	NA	NA	NA	NA	NA	NA	NA
ENSMUSG00000020097	Sgpl1	20397	0.978033025	5.901505668	44.98112003	2.18E-04	0.013679202	1827.808364	FALSE	5.997646869	6.450944134	6.432959138	5.490312936	5.27171292	5.217571567	6.293850047	5.326532474	sphingosine phosphate lyase 1	575	20397	0.742842444	4.794745262	22.52593796	0.001311401	0.025518716	FALSE	5.043763771	4.979471164	4.273667859	4.359917206	5.103169746	5.042134894	4.316792533	sphingosine phosphate lyase 1	NA	20397	NA	NA	NA	NA	NA	NA	NA	NA	NA	NA	NA	NA	NA
ENSMUSG00000030872	Gga2	74105	0.947261681	5.188269989	44.91445051	2.20E-04	0.013685506	959.7464858	FALSE	5.30944999	5.797029588	5.605713608	4.768239663	4.603900882	4.533685951	5.570731062	4.635275499	golgi associated, gamma adaptin ear containing, ARF binding protein 2	329	74105	0.815912345	5.963378479	31.33204723	4.48E-04	0.015226071	FALSE	6.110113029	6.213167487	5.437983948	5.416287265	6.369039386	6.230773301	5.427135606	golgi associated, gamma adaptin ear containing, ARF binding protein 2	538	74105	0.800670318	5.538699091	27.57084779	0.001214227	0.02516248	FALSE	5.76900044	5.984148927	5.084408527	5.093414348	5.876574683	5.088911437	golgi associated, gamma adaptin ear containing, ARF binding protein 2
ENSMUSG00000072825	Cep170b	217882	1.390521956	5.66645958	44.71818302	2.23E-04	0.013793719	1992.228131	FALSE	5.636955696	6.450944134	6.37837198	4.730430224	4.794999719	4.900522211	6.155423937	4.808650718	centrosomal protein 170B	297	217882	0.888264904	6.267459616	33.21850003	3.68E-04	0.013858933	FALSE	6.740738513	6.382458791	5.630790995	5.723702572	6.529786268	6.550994524	5.677246783	centrosomal protein 170B	468	217882	0.766619559	6.383021309	30.32044002	9.24E-04	0.022060714	FALSE	6.635491701	6.788634802	5.876264745	6.024359647	6.712063251	5.950312196	centrosomal protein 170B
ENSMUSG00000003380	Rabac1	14470	0.626272255	5.59524046	44.68555681	2.23E-04	0.013793719	2608.363869	FALSE	5.736085531	5.953284041	5.923507722	5.205973073	5.306460521	5.23129437	5.870959098	5.247909321	Rab acceptor 1 (prenylated)	197	14470	1.070968859	8.420068966	41.31977926	1.73E-04	0.009760207	FALSE	8.552021072	8.655429542	7.777069541	7.597287661	9.025345182	8.744265265	7.687178601	Rab acceptor 1 (prenylated)	NA	14470	NA	NA	NA	NA	NA	NA	NA	NA	NA	NA	NA	NA	NA
ENSMUSG00000032014	Oaf	102644	-0.984905851	5.786548563	44.52886498	2.26E-04	0.013816263	2772.502981	FALSE	5.132095106	5.257354485	5.244657275	5.83916993	6.351488827	6.342116165	5.211368955	6.177591641	out at first homolog	NA	NA	NA	NA	NA	NA	NA	NA	NA	NA	NA	NA	NA	NA	NA	NA	32	102644	-2.393785255	4.900290504	129.263614	9.67E-06	0.003307528	FALSE	3.509756033	3.067685064	5.737074801	5.535239306	3.288720549	5.636157053	out at first homolog
ENSMUSG00000000826	Dnajc5	13002	0.76475043	6.782840281	44.42885822	2.27E-04	0.013816263	3793.85363	FALSE	7.010206067	7.154633444	7.174215651	6.547886297	6.2957559	6.183263367	7.113018387	6.342301855	DnaJ heat shock protein family (Hsp40) member C5	158	13002	0.857732361	8.387636014	46.3160826	1.15E-04	0.008150444	FALSE	8.516034161	8.725771927	7.843748344	7.787945507	8.762768604	8.668191564	7.815846926	DnaJ heat shock protein family (Hsp40) member C5	NA	13002	NA	NA	NA	NA	NA	NA	NA	NA	NA	NA	NA	NA	NA
ENSMUSG00000000838	Fmr1	14265	0.800604973	5.433648098	44.39912369	2.28E-04	0.013816263	1453.224577	FALSE	5.690627758	5.85563953	5.784280809	5.182309967	4.787991192	4.938064612	5.776849365	4.969455257	FMRP translational regulator 1	NA	NA	NA	NA	NA	NA	NA	NA	NA	NA	NA	NA	NA	NA	NA	NA	NA	14265	NA	NA	NA	NA	NA	NA	NA	NA	NA	NA	NA	NA	NA
ENSMUSG00000030447	Cyfip1	20430	-0.973157226	4.720314146	44.22093959	2.31E-04	0.013889339	1812.469683	FALSE	4.442877224	3.943108295	4.029521546	5.057797005	5.187934688	5.130284033	4.138502355	5.125338575	cytoplasmic FMR1 interacting protein 1	NA	NA	NA	NA	NA	NA	NA	NA	NA	NA	NA	NA	NA	NA	NA	NA	NA	20430	NA	NA	NA	NA	NA	NA	NA	NA	NA	NA	NA	NA	NA
ENSMUSG00000026687	Aldh9a1	56752	0.638027129	5.496001039	44.16759386	2.32E-04	0.013889339	1644.579738	FALSE	5.631544779	5.885582768	5.809570525	5.141276658	5.102383757	5.181673051	5.775566024	5.141777822	aldehyde dehydrogenase 9, subfamily A1	NA	NA	NA	NA	NA	NA	NA	NA	NA	NA	NA	NA	NA	NA	NA	NA	NA	56752	NA	NA	NA	NA	NA	NA	NA	NA	NA	NA	NA	NA	NA
ENSMUSG00000020184	Mdm2	17246	0.582544107	5.515468367	44.12634939	2.32E-04	0.013889339	2698.674944	FALSE	5.769724788	5.854100261	5.703390827	5.26397674	5.187934688	5.130284033	5.775738626	5.194065154	transformed mouse 3T3 cell double minute 2	498	17246	0.614423334	7.396583022	24.28601066	0.00103359	0.023163406	FALSE	7.585111784	7.511453333	6.970494429	7.02738485	7.728912452	7.608492523	6.998939639	transformed mouse 3T3 cell double minute 2	NA	17246	NA	NA	NA	NA	NA	NA	NA	NA	NA	NA	NA	NA	NA
ENSMUSG00000033585	Ndn	17984	0.90649849	7.105087378	43.83866514	2.37E-04	0.01403621	3784.3467	FALSE	7.211522092	7.689388374	7.523095693	6.479886161	6.541829697	6.713607676	7.47466872	6.578441178	necdin, MAGE family member	NA	NA	NA	NA	NA	NA	NA	NA	NA	NA	NA	NA	NA	NA	NA	NA	NA	17984	NA	NA	NA	NA	NA	NA	NA	NA	NA	NA	NA	NA	NA
ENSMUSG00000033581	Igf2bp2	319765	-0.925888469	6.249794816	43.739334	2.39E-04	0.01403621	177.8990754	FALSE	5.9527929	5.516724898	5.638424973	6.650430033	6.785799599	6.465015385	5.70264759	6.633748339	insulin-like growth factor 2 mRNA binding protein 2	154	319765	-0.77066363	7.777402282	47.02332306	1.09E-04	0.0079285	FALSE	7.368953614	7.422127839	8.240789778	8.133663219	7.466179787	7.41908708	8.187226499	insulin-like growth factor 2 mRNA binding protein 2	326	319765	-0.763290942	7.505301157	37.02986609	5.13E-04	0.017396254	FALSE	7.120157843	7.028726559	7.776187249	7.893923595	7.074442201	7.835055422	insulin-like growth factor 2 mRNA binding protein 2
ENSMUSG00000025855	Prkar1b	19085	1.679509797	3.707937888	43.69606285	2.40E-04	0.01403621	378.9579895	FALSE	3.832999394	4.657675327	4.328191838	2.705231607	2.241466919	2.89504517	4.272955519	2.613914565	protein kinase, cAMP dependent regulatory, type I beta	NA	NA	NA	NA	NA	NA	NA	NA	NA	NA	NA	NA	NA	NA	NA	NA	NA	19085	NA	NA	NA	NA	NA	NA	NA	NA	NA	NA	NA	NA	NA
ENSMUSG00000005054	Cstb	13014	1.039874456	4.134149494	43.68238282	2.40E-04	0.01403621	833.1912373	FALSE	4.262102327	4.824160808	4.539434996	3.550535546	3.571198461	3.445359272	4.541899377	3.522364426	cystatin B	172	13014	0.947910452	9.113982223	44.19375032	1.36E-04	0.008763748	FALSE	9.50286704	9.320397977	8.648672721	8.2787657	9.438098415	9.420454477	8.46371921	cystatin B	245	13014	1.008062608	9.410685521	43.65954687	3.12E-04	0.014262359	FALSE	9.656056913	9.981780942	8.704324363	8.928659526	9.818918927	8.816491944	cystatin B
ENSMUSG00000041781	Cpsf2	51786	-1.128817185	6.559664939	43.63312523	2.41E-04	0.01403621	1193.52764	FALSE	6.065931218	5.733706957	5.845164981	6.628517925	7.241188211	7.110121588	5.881601052	6.993275908	cleavage and polyadenylation specific factor 2	NA	NA	NA	NA	NA	NA	NA	NA	NA	NA	NA	NA	NA	NA	NA	NA	NA	51786	NA	NA	NA	NA	NA	NA	NA	NA	NA	NA	NA	NA	NA
ENSMUSG00000025351	Cd63	12512	0.685526667	6.080931394	43.59350249	2.42E-04	0.01403621	762.7065923	FALSE	6.29325696	6.462102235	6.388547136	5.85682541	5.651210947	5.570512911	6.38130211	5.692849756	CD63 antigen	265	12512	0.733594465	7.584632938	35.99826319	2.79E-04	0.011782945	FALSE	7.847184196	7.753133417	7.175105476	7.02761333	7.899411832	7.833243148	7.101359403	CD63 antigen	NA	12512	NA	NA	NA	NA	NA	NA	NA	NA	NA	NA	NA	NA	NA
ENSMUSG00000032418	Me1	17436	0.958271736	5.903613277	43.52185103	2.43E-04	0.014054084	2232.961495	FALSE	6.015412883	6.547120451	6.300610292	5.446934365	5.366031099	5.217571567	6.287714542	5.343512343	malic enzyme 1, NADP(+)-dependent, cytosolic	NA	NA	NA	NA	NA	NA	NA	NA	NA	NA	NA	NA	NA	NA	NA	NA	NA	17436	NA	NA	NA	NA	NA	NA	NA	NA	NA	NA	NA	NA	NA
ENSMUSG00000029772	Ahcyl2	74340	0.677246841	5.190281901	43.45076387	2.44E-04	0.014071725	3907.062435	FALSE	5.328803838	5.565195953	5.559877165	4.888832617	4.810299671	4.734250114	5.484625652	4.811127467	S-adenosylhomocysteine hydrolase-like 2	NA	NA	NA	NA	NA	NA	NA	NA	NA	NA	NA	NA	NA	NA	NA	NA	NA	74340	NA	NA	NA	NA	NA	NA	NA	NA	NA	NA	NA	NA	NA
ENSMUSG00000026032	Ndufb3	66495	0.655995793	4.548681077	43.31227703	2.47E-04	0.014160179	776.5120057	FALSE	4.759228976	4.930231111	4.821176844	4.189344607	4.251214651	4.107981261	4.836878977	4.182846839	NADH:ubiquinone oxidoreductase subunit B3	NA	NA	NA	NA	NA	NA	NA	NA	NA	NA	NA	NA	NA	NA	NA	NA	372	66495	0.771255012	7.822333705	34.7047296	6.22E-04	0.018700962	FALSE	8.043585679	8.260797383	7.384273714	7.389406437	8.152191531	7.386840075	NADH:ubiquinone oxidoreductase subunit B3
ENSMUSG00000031788	Kifc3	16582	-2.535669797	4.837060867	45.4358697	2.51E-04	0.014209557	2417.37638	FALSE	3.722819484	2.404801542	2.784379046	5.161413063	5.544637039	5.995569695	2.970666691	5.567206599	kinesin family member C3	NA	NA	NA	NA	NA	NA	NA	NA	NA	NA	NA	NA	NA	NA	NA	NA	NA	16582	NA	NA	NA	NA	NA	NA	NA	NA	NA	NA	NA	NA	NA
ENSMUSG00000028644	Ermap	27028	-2.33993142	5.215796282	45.42691747	2.51E-04	0.014209557	331.9422816	FALSE	4.31875211	3.009662114	3.16029264	5.788962005	6.017596103	6.046911591	3.496235621	5.951156566	erythroblast membrane-associated protein	NA	NA	NA	NA	NA	NA	NA	NA	NA	NA	NA	NA	NA	NA	NA	NA	NA	27028	NA	NA	NA	NA	NA	NA	NA	NA	NA	NA	NA	NA	NA
ENSMUSG00000030315	Vgll4	232334	-0.821374483	5.017970036	43.01772613	2.52E-04	0.014209557	2080.258991	FALSE	4.710020606	4.37956959	4.544464827	5.411975139	5.488676936	5.196739469	4.544685008	5.365797181	vestigial like family member 4	NA	NA	NA	NA	NA	NA	NA	NA	NA	NA	NA	NA	NA	NA	NA	NA	NA	232334	NA	NA	NA	NA	NA	NA	NA	NA	NA	NA	NA	NA	NA
ENSMUSG00000035258	Abi3bp	320712	-1.408091015	3.460705005	42.99692643	2.53E-04	0.014209557	3813.096064	FALSE	2.8424355	2.2880531	2.613024787	3.927465115	3.687242146	4.313624854	2.581171129	3.976110705	ABI gene family, member 3 (NESH) binding protein	NA	NA	NA	NA	NA	NA	NA	NA	NA	NA	NA	NA	NA	NA	NA	NA	NA	320712	NA	NA	NA	NA	NA	NA	NA	NA	NA	NA	NA	NA	NA
ENSMUSG00000026223	Itm2c	64294	0.733415988	6.983637909	42.89108548	2.55E-04	0.014209557	5740.294256	FALSE	7.116189951	7.428662002	7.349150246	6.691459424	6.550966637	6.46086117	7.298000733	6.56776241	integral membrane protein 2C	NA	NA	NA	NA	NA	NA	NA	NA	NA	NA	NA	NA	NA	NA	NA	NA	NA	64294	NA	NA	NA	NA	NA	NA	NA	NA	NA	NA	NA	NA	NA
ENSMUSG00000024583	Txnl1	53382	0.732304552	6.404012039	42.81358419	2.56E-04	0.014209557	2391.769146	FALSE	6.590297185	6.931729652	6.624446285	6.055081535	5.97564806	5.942928855	6.71549104	5.991219483	thioredoxin-like 1	NA	NA	NA	NA	NA	NA	NA	NA	NA	NA	NA	NA	NA	NA	NA	NA	NA	53382	NA	NA	NA	NA	NA	NA	NA	NA	NA	NA	NA	NA	NA
ENSMUSG00000032401	Lctl	235435	-1.984576257	8.024760618	45.11170596	2.56E-04	0.014209557	91633.92152	TRUE	7.281209509	6.262283405	6.375905118	8.712856359	8.390852051	8.942859073	6.639799344	8.682189161	lactase-like	355	235435	-1.428626823	6.232497947	31.82020876	5.13E-04	0.016159989	TRUE	5.586923831	5.814826166	7.136085472	6.643879118	4.947673164	5.44980772	6.889982295	lactase-like	17	235435	-1.710926071	7.388543025	186.0045098	2.87E-06	0.001886356	TRUE	6.301783115	6.293660785	8.045940059	7.957900543	6.29772195	8.001920301	lactase-like
ENSMUSG00000025199	Chuk	12675	0.609084298	5.339055367	42.779086	2.57E-04	0.014209557	1165.553748	FALSE	5.492211571	5.724750543	5.606916199	4.983546322	4.978571958	5.045163544	5.607959438	5.002427275	conserved helix-loop-helix ubiquitous kinase	NA	NA	NA	NA	NA	NA	NA	NA	NA	NA	NA	NA	NA	NA	NA	NA	NA	12675	NA	NA	NA	NA	NA	NA	NA	NA	NA	NA	NA	NA	NA
ENSMUSG00000053931	Cnn3	71994	0.855664976	8.812157869	42.72256174	2.58E-04	0.014209557	34387.59417	FALSE	8.886116572	9.364480249	9.239981153	8.329303628	8.279827629	8.355319538	9.163525991	8.321483598	calponin 3, acidic	NA	NA	NA	NA	NA	NA	NA	NA	NA	NA	NA	NA	NA	NA	NA	NA	NA	71994	NA	NA	NA	NA	NA	NA	NA	NA	NA	NA	NA	NA	NA
ENSMUSG00000031227	Magee1	107528	1.253110928	4.804824747	42.64321852	2.59E-04	0.014209557	913.1457375	FALSE	4.883930973	5.544349046	5.385856691	3.990432792	3.854907024	4.264896236	5.271378903	4.036745351	MAGE family member E1	NA	NA	NA	NA	NA	NA	NA	NA	NA	NA	NA	NA	NA	NA	NA	NA	364	107528	1.170781268	6.619270066	35.15288391	5.99E-04	0.018401743	FALSE	6.852279856	7.288087455	6.086328811	5.737963216	7.070183655	5.912146014	MAGE family member E1
ENSMUSG00000056429	Tgoln1	22134	0.942663639	5.42328624	42.63786263	2.59E-04	0.014209557	4033.980687	FALSE	5.471161108	5.989255302	5.939346841	4.838378986	4.922074353	4.8682638	5.799921083	4.876239047	trans-golgi network protein	NA	NA	NA	NA	NA	NA	NA	NA	NA	NA	NA	NA	NA	NA	NA	NA	NA	22134	NA	NA	NA	NA	NA	NA	NA	NA	NA	NA	NA	NA	NA
ENSMUSG00000020362	Cnot6	104625	0.875901197	6.26743395	42.46160888	2.63E-04	0.014218104	2191.525676	FALSE	6.430448295	6.812625315	6.650047462	5.870409611	5.545468447	5.853858521	6.631040357	5.75657886	CCR4-NOT transcription complex, subunit 6	NA	NA	NA	NA	NA	NA	NA	NA	NA	NA	NA	NA	NA	NA	NA	NA	NA	104625	NA	NA	NA	NA	NA	NA	NA	NA	NA	NA	NA	NA	NA
ENSMUSG00000003033	Ap1m1	11767	1.062045331	6.27527998	42.45979471	2.63E-04	0.014218104	1215.974118	FALSE	6.292828544	6.86756925	6.893932957	5.622337005	5.720579402	5.601033581	6.684776917	5.64798333	adaptor-related protein complex AP-1, mu subunit 1	80	11767	1.288286971	6.918202025	64.97393349	3.34E-05	0.004674801	FALSE	7.148862991	7.282340394	5.856133167	6.176195332	7.466940033	7.299381139	6.01616425	adaptor-related protein complex AP-1, mu subunit 1	163	11767	0.935248872	6.501683999	53.79683749	1.64E-04	0.011257132	FALSE	6.855732961	6.929129471	5.96629573	5.959661559	6.892431216	5.962978644	adaptor-related protein complex AP-1, mu subunit 1
ENSMUSG00000023571	C1qtnf12	67389	0.922552339	4.524409332	42.40211558	2.64E-04	0.014218104	346.3914525	FALSE	4.645716171	5.148543764	4.896869969	4.009267256	3.928136785	4.033851837	4.897043301	3.990418626	C1q and tumor necrosis factor related 12	112	67389	1.173447891	6.57732426	56.50831644	5.60E-05	0.005586476	FALSE	6.712103345	6.971346158	5.743226769	5.803932407	7.105491115	6.929646873	5.773579588	C1q and tumor necrosis factor related 12	937	67389	0.665773105	6.246132161	18.75977292	0.003494736	0.041731693	FALSE	6.39581756	6.6690409	5.802131172	5.949682019	6.53242923	5.875906596	C1q and tumor necrosis factor related 12
ENSMUSG00000069769	Msi2	76626	0.600482986	7.511911399	42.3582944	2.65E-04	0.014218104	6701.492873	FALSE	7.797163199	7.657827464	7.879412752	7.255030361	7.132786923	7.151177255	7.778134472	7.179664846	musashi RNA-binding protein 2	778	76626	0.656817126	5.077997699	17.50880379	0.002820131	0.040558409	FALSE	5.395798914	5.221437603	4.591958993	4.721435945	5.284611894	5.300616137	4.656697469	musashi RNA-binding protein 2	NA	76626	NA	NA	NA	NA	NA	NA	NA	NA	NA	NA	NA	NA	NA
ENSMUSG00000053293	Pom121	107939	0.664899502	5.877307621	42.33533191	2.65E-04	0.014218104	942.6030301	FALSE	6.095709097	6.194971729	6.220382865	5.669721693	5.386591381	5.449101638	6.170354564	5.501804904	nuclear pore membrane protein 121	NA	NA	NA	NA	NA	NA	NA	NA	NA	NA	NA	NA	NA	NA	NA	NA	NA	107939	NA	NA	NA	NA	NA	NA	NA	NA	NA	NA	NA	NA	NA
ENSMUSG00000039485	Tspyl4	72480	0.854815786	5.095840183	42.26270447	2.67E-04	0.014243634	2078.879213	FALSE	5.236475247	5.611484044	5.506105408	4.435489601	4.730662463	4.637450545	5.4513549	4.60120087	TSPY-like 4	NA	NA	NA	NA	NA	NA	NA	NA	NA	NA	NA	NA	NA	NA	NA	NA	NA	72480	NA	NA	NA	NA	NA	NA	NA	NA	NA	NA	NA	NA	NA
ENSMUSG00000051864	Tbc1d22a	223754	-0.785466769	6.533861591	42.07372361	2.71E-04	0.014378771	2274.412902	FALSE	6.224837048	5.947040221	6.081083342	6.772588821	7.071479516	6.754910515	6.084320204	6.866326284	TBC1 domain family, member 22a	103	223754	-0.862554595	8.385241401	58.86884576	4.82E-05	0.005215819	FALSE	7.974088755	8.054478776	8.791463817	8.884358766	7.900027949	7.976198494	8.837911292	TBC1 domain family, member 22a	136	223754	-1.076206628	8.402305074	59.37113716	1.20E-04	0.009836132	FALSE	7.817960293	7.714774478	8.696407569	8.973785316	7.766367386	8.835096443	TBC1 domain family, member 22a
ENSMUSG00000097591	A330032B11Rik	319931	-1.747255557	1.592756642	41.9836319	2.73E-04	0.014378771	12.97503595	FALSE	0.642009008	0.491009211	0.362319667	1.938302598	1.991092146	2.618993901	0.498445962	2.182796215	RIKEN cDNA A330032B11 gene	NA	NA	NA	NA	NA	NA	NA	NA	NA	NA	NA	NA	NA	NA	NA	NA	NA	319931	NA	NA	NA	NA	NA	NA	NA	NA	NA	NA	NA	NA	NA
ENSMUSG00000027933	Ints3	229543	-0.709949761	6.501593126	41.94512518	2.73E-04	0.014378771	3097.452367	FALSE	6.012813915	6.204667077	6.087128201	6.622414173	6.951153778	6.847238273	6.101536398	6.806935408	integrator complex subunit 3	NA	NA	NA	NA	NA	NA	NA	NA	NA	NA	NA	NA	NA	NA	NA	NA	294	229543	-0.959119105	6.100200471	39.47521034	4.24E-04	0.01612753	FALSE	5.614682717	5.476823184	6.369899041	6.617501337	5.545752951	6.493700189	integrator complex subunit 3
ENSMUSG00000020917	Acly	104112	0.639099185	6.664164058	41.89764089	2.74E-04	0.014378771	2955.404355	FALSE	6.854027777	6.965149233	7.020934523	6.443996354	6.178991128	6.29342225	6.946703844	6.305469911	ATP citrate lyase	543	104112	0.644925706	8.000057926	23.09569724	0.001212297	0.024980462	FALSE	8.194983535	8.123809688	7.698841609	7.452131782	8.344992715	8.221261979	7.575486696	ATP citrate lyase	403	104112	0.793710037	7.752017951	32.77150172	7.37E-04	0.020455271	FALSE	8.059574318	8.128091789	7.430187295	7.16226197	8.093833053	7.296224633	ATP citrate lyase
ENSMUSG00000024121	Atp6v0c	11984	0.948104761	6.393740106	41.80755796	2.76E-04	0.014425678	2339.238429	FALSE	6.549276783	6.933431293	6.861552411	6.065242204	5.794478952	5.637562323	6.781420162	5.832427826	ATPase, H+ transporting, lysosomal V0 subunit C	NA	NA	NA	NA	NA	NA	NA	NA	NA	NA	NA	NA	NA	NA	NA	NA	NA	11984	NA	NA	NA	NA	NA	NA	NA	NA	NA	NA	NA	NA	NA
ENSMUSG00000035781	R3hdm4	109284	1.022791968	5.291371479	41.6536915	2.80E-04	0.014447521	1640.580282	FALSE	5.322101472	5.940769262	5.805386238	4.68429687	4.672484083	4.717632978	5.689418991	4.69147131	R3H domain containing 4	359	109284	1.106504275	5.146350171	29.93251139	5.22E-04	0.016281659	FALSE	5.188820799	5.557030814	4.517802004	4.279027656	5.67796535	5.474605654	4.39841483	R3H domain containing 4	NA	109284	NA	NA	NA	NA	NA	NA	NA	NA	NA	NA	NA	NA	NA
ENSMUSG00000039105	Atp6v1g1	66290	0.862065017	6.72458238	41.64697268	2.80E-04	0.014447521	4493.27623	FALSE	6.801087213	7.303981396	7.126168196	6.303235786	6.172547505	6.211725248	7.077078935	6.229169513	ATPase, H+ transporting, lysosomal V1 subunit G1	NA	NA	NA	NA	NA	NA	NA	NA	NA	NA	NA	NA	NA	NA	NA	NA	NA	66290	NA	NA	NA	NA	NA	NA	NA	NA	NA	NA	NA	NA	NA
ENSMUSG00000041702	Btbd7	238386	0.632768524	5.456051696	41.58359477	2.81E-04	0.01446624	688.5446862	FALSE	5.581209481	5.83601972	5.782685385	5.047583579	5.150172558	5.116617547	5.733304862	5.104791228	BTB (POZ) domain containing 7	NA	NA	NA	NA	NA	NA	NA	NA	NA	NA	NA	NA	NA	NA	NA	NA	NA	238386	NA	NA	NA	NA	NA	NA	NA	NA	NA	NA	NA	NA	NA
ENSMUSG00000027646	Src	20779	0.676848616	4.363195616	41.53500831	2.82E-04	0.014468809	1325.50371	FALSE	4.591011113	4.630359306	4.756543026	3.976143807	3.899809601	4.075745638	4.659304482	3.983899682	Rous sarcoma oncogene	NA	NA	NA	NA	NA	NA	NA	NA	NA	NA	NA	NA	NA	NA	NA	NA	NA	20779	NA	NA	NA	NA	NA	NA	NA	NA	NA	NA	NA	NA	NA
ENSMUSG00000024589	Nedd4l	83814	-0.626511179	5.388110569	41.47846094	2.83E-04	0.014480476	1548.249161	FALSE	5.097189869	5.028124368	4.998415777	5.587511873	5.812549845	5.59118501	5.041243338	5.663748909	neural precursor cell expressed, developmentally down-regulated gene 4-like	136	83814	-1.013465904	6.806486761	50.1329646	8.66E-05	0.007128339	FALSE	6.415166203	6.384066839	7.191601366	7.446675112	6.13389846	6.311043834	7.319138239	neural precursor cell expressed, developmentally down-regulated gene 4-like	415	83814	-1.2178586	6.647239944	32.30621242	7.68E-04	0.020713246	FALSE	6.150231276	5.64331895	6.916518005	7.314467877	5.896775113	7.115492941	neural precursor cell expressed, developmentally down-regulated gene 4-like
ENSMUSG00000035585	Tsen34	66078	0.900211975	5.156625495	41.40434717	2.85E-04	0.014486441	1131.108251	FALSE	5.303507781	5.627790765	5.653052075	4.55887228	4.489320632	4.840393291	5.528116874	4.629528735	tRNA splicing endonuclease subunit 34	102	66078	0.945988691	7.217384439	58.89629035	4.81E-05	0.005215819	FALSE	7.540433876	7.495619404	6.670301935	6.489184942	7.537078015	7.524377098	6.579743439	tRNA splicing endonuclease subunit 34	NA	66078	NA	NA	NA	NA	NA	NA	NA	NA	NA	NA	NA	NA	NA
ENSMUSG00000027195	Hsd17b12	56348	0.619053887	5.602215171	41.33856742	2.86E-04	0.014486441	2097.527803	FALSE	5.827065574	5.965215962	5.838525577	5.380675092	5.153448323	5.236163909	5.876935704	5.256762441	hydroxysteroid (17-beta) dehydrogenase 12	NA	NA	NA	NA	NA	NA	NA	NA	NA	NA	NA	NA	NA	NA	NA	NA	493	56348	0.981043964	5.936022328	29.08600116	0.001041805	0.023545294	FALSE	6.244040886	6.432968385	5.566115561	5.141011974	6.338504636	5.353563768	hydroxysteroid (17-beta) dehydrogenase 12
ENSMUSG00000021598	Med10	28077	0.651862663	5.314906192	41.31091823	2.87E-04	0.014486441	989.5855425	FALSE	5.518832826	5.669812013	5.618291089	5.002470315	5.048272525	4.794913405	5.602311976	4.948552081	mediator complex subunit 10	431	28077	0.839717037	7.503710495	26.78607962	7.53E-04	0.019560181	FALSE	7.530097246	7.761377802	7.000004009	6.890415836	8.016692112	7.769389053	6.945209922	mediator complex subunit 10	NA	28077	NA	NA	NA	NA	NA	NA	NA	NA	NA	NA	NA	NA	NA
ENSMUSG00000057531	Dtnbp1	94245	-0.789492775	4.779137878	41.27851482	2.88E-04	0.014486441	6172.792179	FALSE	4.531246916	4.259124101	4.184156803	5.005991094	5.144696367	5.203716979	4.324842607	5.118134813	dystrobrevin binding protein 1	NA	NA	NA	NA	NA	NA	NA	NA	NA	NA	NA	NA	NA	NA	NA	NA	448	94245	-0.717383402	7.506766514	30.80816432	8.82E-04	0.021949156	FALSE	7.189609258	7.015803329	7.780187819	7.859819505	7.102706294	7.820003662	dystrobrevin binding protein 1
ENSMUSG00000035150	Eif2s3x	26905	0.734394647	6.4080586	41.06630879	2.93E-04	0.014638472	1950.502834	FALSE	6.704861844	6.795886	6.682920556	5.89783206	5.848026431	6.210736033	6.727889467	5.985531508	eukaryotic translation initiation factor 2, subunit 3, structural gene X-linked	NA	NA	NA	NA	NA	NA	NA	NA	NA	NA	NA	NA	NA	NA	NA	NA	563	26905	0.646486783	7.026475515	26.67462206	0.001333755	0.026347042	FALSE	7.261216647	7.362517717	6.642839534	6.694285371	7.311867182	6.668562453	eukaryotic translation initiation factor 2, subunit 3, structural gene X-linked
ENSMUSG00000020397	Med7	66213	-0.614326021	5.584418448	40.95088034	2.95E-04	0.014719355	1429.326273	FALSE	5.369190027	5.224373227	5.133057963	5.78828062	5.861442299	5.924342947	5.242207072	5.858021955	mediator complex subunit 7	NA	NA	NA	NA	NA	NA	NA	NA	NA	NA	NA	NA	NA	NA	NA	NA	75	66213	-1.17552117	8.694795603	78.95401473	4.85E-05	0.007238947	FALSE	7.90016947	8.077253154	9.254784013	9.070486709	7.988711312	9.162635361	mediator complex subunit 7
ENSMUSG00000047879	Usp14	59025	0.86329799	5.387011428	40.82485891	2.98E-04	0.014771134	1327.927974	FALSE	5.50706176	5.991123908	5.723488191	4.982355289	4.877870071	4.81066855	5.740557953	4.89029797	ubiquitin specific peptidase 14	NA	NA	NA	NA	NA	NA	NA	NA	NA	NA	NA	NA	NA	NA	NA	NA	NA	59025	NA	NA	NA	NA	NA	NA	NA	NA	NA	NA	NA	NA	NA
ENSMUSG00000054027	Nt5dc3	103466	1.506446397	3.783036868	40.81751777	2.98E-04	0.014771134	756.5308227	FALSE	3.837706273	4.763137622	4.283766371	2.934375253	2.901745057	2.68316362	4.294870088	2.83976131	5'-nucleotidase domain containing 3	NA	NA	NA	NA	NA	NA	NA	NA	NA	NA	NA	NA	NA	NA	NA	NA	NA	103466	NA	NA	NA	NA	NA	NA	NA	NA	NA	NA	NA	NA	NA
ENSMUSG00000030942	Thumpd1	233802	0.691216524	5.671541048	40.66563321	3.02E-04	0.014896386	1035.91799	FALSE	5.860985161	6.057722764	6.001019605	5.415509429	5.308421044	5.115560897	5.97324251	5.279830457	THUMP domain containing 1	801	233802	0.63480016	7.084845845	17.16737695	0.00298761	0.0417333	FALSE	7.313406493	7.38218646	6.866132616	6.450761614	7.216294443	7.303962465	6.658447115	THUMP domain containing 1	NA	233802	NA	NA	NA	NA	NA	NA	NA	NA	NA	NA	NA	NA	NA
ENSMUSG00000037373	Ctbp1	13016	0.661940976	5.804764631	40.42038759	3.08E-04	0.015032265	2390.122814	FALSE	5.950078532	6.0990298	6.230171021	5.497834397	5.324978798	5.479809946	6.093093118	5.434207714	C-terminal binding protein 1	NA	NA	NA	NA	NA	NA	NA	NA	NA	NA	NA	NA	NA	NA	NA	NA	NA	13016	NA	NA	NA	NA	NA	NA	NA	NA	NA	NA	NA	NA	NA
ENSMUSG00000073658	Crygb	12965	-1.274526546	14.25719335	40.41163828	3.08E-04	0.015032265	713703.2869	TRUE	13.90231915	13.14119453	13.28998733	14.66053621	14.79837839	14.8105185	13.44450034	14.7564777	crystallin, gamma B	NA	NA	NA	NA	NA	NA	NA	NA	NA	NA	NA	NA	NA	NA	NA	NA	188	12965	-1.081985787	12.79764198	48.88044006	2.21E-04	0.013075753	TRUE	12.26382221	12.04286609	13.03380349	13.41943514	12.15334415	13.22661931	crystallin, gamma B
ENSMUSG00000020368	Canx	12330	0.609138237	8.444576246	40.40165227	3.08E-04	0.015032265	10143.77114	FALSE	8.64837753	8.803227223	8.695485889	8.193985925	8.144255583	7.977283904	8.715696881	8.105175137	calnexin	NA	NA	NA	NA	NA	NA	NA	NA	NA	NA	NA	NA	NA	NA	NA	NA	NA	12330	NA	NA	NA	NA	NA	NA	NA	NA	NA	NA	NA	NA	NA
ENSMUSG00000038975	Rabggtb	19352	0.711944394	5.496719698	40.37711506	3.09E-04	0.015032265	4166.786352	FALSE	5.626113491	5.873477354	5.90993074	4.993039346	5.071547096	5.218556107	5.803173862	5.09438085	Rab geranylgeranyl transferase, b subunit	NA	NA	NA	NA	NA	NA	NA	NA	NA	NA	NA	NA	NA	NA	NA	NA	NA	19352	NA	NA	NA	NA	NA	NA	NA	NA	NA	NA	NA	NA	NA
ENSMUSG00000060429	Sntb1	20649	0.792583681	7.201107564	40.27987962	3.11E-04	0.015046553	3052.337322	FALSE	7.381723691	7.735262731	7.490237341	6.851682474	6.813673617	6.572497952	7.535741255	6.745951348	syntrophin, basic 1	NA	NA	NA	NA	NA	NA	NA	NA	NA	NA	NA	NA	NA	NA	NA	NA	NA	20649	NA	NA	NA	NA	NA	NA	NA	NA	NA	NA	NA	NA	NA
ENSMUSG00000026374	Tsn	22099	0.671205421	6.449022747	40.18369239	3.13E-04	0.015110723	2341.391246	FALSE	6.617580456	6.857617444	6.751675578	6.216243807	6.045486663	5.950059604	6.74229116	6.070596691	translin	NA	NA	NA	NA	NA	NA	NA	NA	NA	NA	NA	NA	NA	NA	NA	NA	NA	22099	NA	NA	NA	NA	NA	NA	NA	NA	NA	NA	NA	NA	NA
ENSMUSG00000028381	Ugcg	22234	0.750816523	5.128615788	40.00376094	3.18E-04	0.015179473	799.9777866	FALSE	5.269074614	5.617545082	5.456936013	4.822493003	4.675525355	4.609200807	5.447851903	4.702406388	UDP-glucose ceramide glucosyltransferase	440	22234	0.671975266	7.361400294	26.43239772	7.87E-04	0.020004307	FALSE	7.439184104	7.631342873	6.969280322	6.876901485	7.697155214	7.589227397	6.923090903	UDP-glucose ceramide glucosyltransferase	NA	22234	NA	NA	NA	NA	NA	NA	NA	NA	NA	NA	NA	NA	NA
ENSMUSG00000055850	Rnf181	66510	0.741808001	5.124979031	40.00072588	3.18E-04	0.015179473	2182.490936	FALSE	5.225742297	5.606616813	5.485331081	4.654695959	4.765332331	4.699412433	5.439230064	4.706480241	ring finger protein 181	142	66510	0.92395783	6.872767979	48.60236186	9.69E-05	0.007630247	FALSE	7.050709295	7.176652947	6.30918479	6.198822811	7.28500958	7.170790607	6.254003801	ring finger protein 181	NA	66510	NA	NA	NA	NA	NA	NA	NA	NA	NA	NA	NA	NA	NA
ENSMUSG00000028643	Svbp	69216	-1.487490762	6.002256061	40.13968454	3.21E-04	0.015196492	3512.773374	FALSE	5.561427024	4.633951733	4.867067567	6.399626544	6.58087666	6.691086267	5.020815441	6.55719649	small vasohibin binding protein	284	69216	-1.032409712	9.418098375	34.67041815	3.36E-04	0.013213287	FALSE	8.940258732	9.173704168	10.05468338	9.828625962	8.565826196	8.893263032	9.941654668	small vasohibin binding protein	27	69216	-2.079375126	10.55044936	147.3199074	6.26E-06	0.002515067	FALSE	9.384488738	8.90733707	11.28321065	11.20340043	9.145912904	11.24330554	small vasohibin binding protein
ENSMUSG00000019804	Snx3	54198	0.59930204	6.688300344	39.87252141	3.21E-04	0.015196492	5254.941517	FALSE	6.801990683	7.048716367	7.007792888	6.420003943	6.301180972	6.34977488	6.952833313	6.356986599	sorting nexin 3	NA	NA	NA	NA	NA	NA	NA	NA	NA	NA	NA	NA	NA	NA	NA	NA	NA	54198	NA	NA	NA	NA	NA	NA	NA	NA	NA	NA	NA	NA	NA
ENSMUSG00000067787	Blcap	53619	1.036076983	5.486297111	39.74342096	3.25E-04	0.015285796	1547.864942	FALSE	5.5283266	6.170444412	5.965833701	4.975188373	4.789395624	4.861976706	5.888201571	4.875520234	bladder cancer associated protein	230	53619	1.194978414	7.201626462	38.90180745	2.26E-04	0.010955281	FALSE	7.291371921	7.482669215	6.260790349	6.489184942	7.870382225	7.54814112	6.374987645	bladder cancer associated protein	464	53619	0.698416259	6.899631642	30.37821876	9.19E-04	0.022060714	FALSE	7.169070907	7.241607983	6.561108323	6.457750471	7.205339445	6.509429397	bladder cancer associated protein
ENSMUSG00000027420	Bfsp1	12075	-1.428229379	12.5126621	39.58153918	3.29E-04	0.015331439	328235.3202	TRUE	12.08492354	11.2395257	11.41828859	12.99785681	13.24046271	12.91167824	11.58091261	13.04999925	beaded filament structural protein 1, in lens-CP94	NA	NA	NA	NA	NA	NA	NA	NA	NA	NA	NA	NA	NA	NA	NA	NA	NA	12075	NA	NA	NA	NA	NA	NA	NA	NA	NA	NA	NA	NA	NA
ENSMUSG00000025935	Tram1	72265	0.690619074	5.312080791	39.55719155	3.29E-04	0.015331439	1820.37866	FALSE	5.586812143	5.659273998	5.60028951	5.117604189	4.861939452	4.776312268	5.615458551	4.918618636	translocating chain-associating membrane protein 1	NA	NA	NA	NA	NA	NA	NA	NA	NA	NA	NA	NA	NA	NA	NA	NA	NA	72265	NA	NA	NA	NA	NA	NA	NA	NA	NA	NA	NA	NA	NA
ENSMUSG00000020629	Adi1	104923	-0.931665793	5.056104007	39.5438644	3.30E-04	0.015331439	3473.657149	FALSE	4.648397721	4.405022569	4.489452647	5.257098788	5.727922331	5.311920881	4.514290979	5.432314	acireductone dioxygenase 1	394	104923	-1.018964191	7.429451197	28.86199018	6.20E-04	0.017593996	FALSE	6.999242996	6.691239421	7.642847607	8.204655204	7.086112267	6.925531561	7.923751405	acireductone dioxygenase 1	NA	104923	NA	NA	NA	NA	NA	NA	NA	NA	NA	NA	NA	NA	NA
ENSMUSG00000032244	Fem1b	14155	0.659397928	6.564250902	39.50893582	3.31E-04	0.015331439	1981.684989	FALSE	6.658060726	6.993623871	6.896885613	6.171482326	6.165534283	6.253151965	6.849523403	6.196722858	fem 1 homolog b	NA	NA	NA	NA	NA	NA	NA	NA	NA	NA	NA	NA	NA	NA	NA	NA	550	14155	0.730994859	7.272954818	27.1342995	0.001270643	0.025767042	FALSE	7.476675404	7.698003576	6.936372152	6.785963979	7.58733949	6.861168065	fem 1 homolog b
ENSMUSG00000031584	Gsr	14782	1.128189854	4.819103858	39.40762766	3.33E-04	0.015362071	618.4713271	FALSE	4.896392334	5.585127464	5.259262595	4.166454053	4.00267983	4.262988787	5.246927464	4.14404089	glutathione reductase	NA	NA	NA	NA	NA	NA	NA	NA	NA	NA	NA	NA	NA	NA	NA	NA	NA	14782	NA	NA	NA	NA	NA	NA	NA	NA	NA	NA	NA	NA	NA
ENSMUSG00000025949	Pikfyve	18711	0.591753963	4.800554525	39.40449412	3.34E-04	0.015362071	460.2085469	FALSE	5.126335899	5.11294666	4.950905756	4.513418987	4.452561847	4.457339206	5.063396105	4.474440013	phosphoinositide kinase, FYVE type zinc finger containing	NA	NA	NA	NA	NA	NA	NA	NA	NA	NA	NA	NA	NA	NA	NA	NA	NA	18711	NA	NA	NA	NA	NA	NA	NA	NA	NA	NA	NA	NA	NA
ENSMUSG00000027520	Zdbf2	73884	1.602445574	2.697412568	39.19588522	3.39E-04	0.015447501	43.31965013	FALSE	3.014432348	3.302328959	3.482016187	1.519322554	1.303682613	2.117607048	3.266259165	1.646870739	zinc finger, DBF-type containing 2	NA	NA	NA	NA	NA	NA	NA	NA	NA	NA	NA	NA	NA	NA	NA	NA	NA	73884	NA	NA	NA	NA	NA	NA	NA	NA	NA	NA	NA	NA	NA
ENSMUSG00000027695	Pld1	18805	-0.850948286	5.19831334	39.18923345	3.39E-04	0.015447501	848.0856963	FALSE	4.822333339	4.67521547	4.632126126	5.369785394	5.815310001	5.461629837	4.709891645	5.548908411	phospholipase D1	NA	NA	NA	NA	NA	NA	NA	NA	NA	NA	NA	NA	NA	NA	NA	NA	NA	18805	NA	NA	NA	NA	NA	NA	NA	NA	NA	NA	NA	NA	NA
ENSMUSG00000022899	Slc15a2	57738	-1.502098507	4.045548884	39.01110294	3.44E-04	0.015479118	3154.826601	FALSE	3.269116635	3.092066759	2.960285699	4.16225283	4.431128517	5.076996703	3.107156364	4.556792683	solute carrier family 15 (H+/peptide transporter), member 2	NA	NA	NA	NA	NA	NA	NA	NA	NA	NA	NA	NA	NA	NA	NA	NA	NA	57738	NA	NA	NA	NA	NA	NA	NA	NA	NA	NA	NA	NA	NA
ENSMUSG00000021469	Msx2	17702	-1.169315981	2.800096558	39.00397358	3.45E-04	0.015479118	378.7960366	FALSE	2.402224318	2.014376756	1.856170844	3.235660757	3.364368046	3.204258295	2.090923973	3.268095699	msh homeobox 2	NA	NA	NA	NA	NA	NA	NA	NA	NA	NA	NA	NA	NA	NA	NA	NA	NA	17702	NA	NA	NA	NA	NA	NA	NA	NA	NA	NA	NA	NA	NA
ENSMUSG00000021114	Atp6v1d	73834	0.795784398	5.793553699	39.00311143	3.45E-04	0.015479118	1634.700796	FALSE	5.904818406	6.318803238	6.156525933	5.26397674	5.476522331	5.274539594	6.126715859	5.338346222	ATPase, H+ transporting, lysosomal V1 subunit D	336	73834	0.67682079	7.74350544	30.93306196	4.68E-04	0.015572702	FALSE	8.046376224	7.999765667	7.363399409	7.238088698	7.879759812	7.975300568	7.300744054	ATPase, H+ transporting, lysosomal V1 subunit D	439	73834	0.785378649	7.714197557	31.18599449	8.52E-04	0.021696647	FALSE	8.124216314	7.979100882	7.140253643	7.388754276	8.051658598	7.264503959	ATPase, H+ transporting, lysosomal V1 subunit D
ENSMUSG00000023960	Enpp5	83965	0.796910994	4.496265731	38.99889322	3.45E-04	0.015479118	2955.441522	FALSE	4.694535582	4.971514658	4.837661291	4.095519063	4.167282233	3.850397553	4.83457051	4.03773295	ectonucleotide pyrophosphatase/phosphodiesterase 5	NA	NA	NA	NA	NA	NA	NA	NA	NA	NA	NA	NA	NA	NA	NA	NA	319	83965	1.224749639	5.426296719	37.57173268	4.91E-04	0.017239278	FALSE	5.680667713	6.102474099	4.821635539	4.563274203	5.891570906	4.692454871	ectonucleotide pyrophosphatase/phosphodiesterase 5
ENSMUSG00000040274	Cdk6	12571	1.425518359	4.080134292	38.88009062	3.48E-04	0.01551631	75.86362601	FALSE	4.051339659	4.921438814	4.750026346	3.282863517	3.286940185	3.013230078	4.574268273	3.194344593	cyclin-dependent kinase 6	NA	NA	NA	NA	NA	NA	NA	NA	NA	NA	NA	NA	NA	NA	NA	NA	NA	12571	NA	NA	NA	NA	NA	NA	NA	NA	NA	NA	NA	NA	NA
ENSMUSG00000021832	Psmc6	67089	0.590072967	6.847257427	38.75885334	3.51E-04	0.01551631	2373.202735	FALSE	7.035265523	7.215440925	7.079500565	6.613209852	6.544327334	6.401410047	7.110069004	6.519649078	proteasome (prosome, macropain) 26S subunit, ATPase, 6	NA	NA	NA	NA	NA	NA	NA	NA	NA	NA	NA	NA	NA	NA	NA	NA	NA	67089	NA	NA	NA	NA	NA	NA	NA	NA	NA	NA	NA	NA	NA
ENSMUSG00000074909	Ranbp6	240614	0.751953669	4.330684876	38.73994358	3.52E-04	0.01551631	835.0009936	FALSE	4.661731214	4.684483742	4.623833473	4.099918881	3.746287138	3.850397553	4.65668281	3.898867857	RAN binding protein 6	NA	NA	NA	NA	NA	NA	NA	NA	NA	NA	NA	NA	NA	NA	NA	NA	NA	240614	NA	NA	NA	NA	NA	NA	NA	NA	NA	NA	NA	NA	NA
ENSMUSG00000021102	Glrx5	73046	0.868486233	4.621418442	38.71147989	3.53E-04	0.01551631	984.352151	FALSE	4.680193471	5.082596394	5.161982048	4.145324517	4.107735255	4.116457155	4.974923971	4.123172309	glutaredoxin 5	NA	NA	NA	NA	NA	NA	NA	NA	NA	NA	NA	NA	NA	NA	NA	NA	587	73046	1.018469191	7.760966212	25.90033816	0.001449502	0.027575733	FALSE	8.075387703	8.279782897	7.422315837	6.852432213	8.1775853	7.137374025	glutaredoxin 5
ENSMUSG00000024841	Eif1ad	69860	0.617712368	4.554533443	38.70971672	3.53E-04	0.01551631	548.5597827	FALSE	4.805613399	4.789146875	4.891945459	4.244037197	4.100964619	4.287591051	4.828901911	4.210864289	eukaryotic translation initiation factor 1A domain containing	NA	NA	NA	NA	NA	NA	NA	NA	NA	NA	NA	NA	NA	NA	NA	NA	NA	69860	NA	NA	NA	NA	NA	NA	NA	NA	NA	NA	NA	NA	NA
ENSMUSG00000034723	Tmx4	52837	1.15285691	7.357763805	38.70508356	3.53E-04	0.01551631	3841.530309	FALSE	7.396354157	8.14025648	7.833534069	6.718178112	6.766318954	6.510743262	7.790048235	6.665080109	thioredoxin-related transmembrane protein 4	421	52837	0.703654138	7.631602726	27.1760667	7.19E-04	0.019101616	FALSE	8.022140418	7.823797882	7.256338994	7.081071582	7.759487261	7.868475187	7.168705288	thioredoxin-related transmembrane protein 4	582	52837	0.653007308	7.085668195	26.16543211	0.001408466	0.02706949	FALSE	7.356972039	7.391975996	6.647866985	6.796206394	7.374474018	6.722036689	thioredoxin-related transmembrane protein 4
ENSMUSG00000071662	Polr2g	67710	0.654063984	5.764370005	38.65826391	3.54E-04	0.015528557	1307.379545	FALSE	5.903135319	6.193755216	6.050915083	5.338477241	5.504155309	5.353745059	6.04926854	5.398792536	polymerase (RNA) II (DNA directed) polypeptide G	NA	NA	NA	NA	NA	NA	NA	NA	NA	NA	NA	NA	NA	NA	NA	NA	NA	67710	NA	NA	NA	NA	NA	NA	NA	NA	NA	NA	NA	NA	NA
ENSMUSG00000098040	Gm20757	627800	-1.341232805	7.229202817	38.46027466	3.60E-04	0.015530213	616.5310824	FALSE	6.795956838	6.18643452	6.148289733	7.491486682	8.045892989	7.652839592	6.376893697	7.730073088	predicted gene, 20757	NA	NA	NA	NA	NA	NA	NA	NA	NA	NA	NA	NA	NA	NA	NA	NA	NA	627800	NA	NA	NA	NA	NA	NA	NA	NA	NA	NA	NA	NA	NA
ENSMUSG00000020483	Dynll2	68097	1.138066912	8.424032918	38.4383495	3.61E-04	0.015530213	16998.76192	FALSE	8.521476127	9.101844758	8.96558852	8.00179642	7.671491804	7.52098532	8.862969802	7.731424515	dynein light chain LC8-type 2	247	68097	0.764299664	7.179480584	36.93633088	2.56E-04	0.011528589	FALSE	7.524295597	7.468338977	6.664209553	6.689473893	7.312423348	7.435019307	6.676841723	dynein light chain LC8-type 2	NA	68097	NA	NA	NA	NA	NA	NA	NA	NA	NA	NA	NA	NA	NA
ENSMUSG00000031428	Zcchc18	66995	1.737336625	4.256403827	38.4324834	3.61E-04	0.015530213	868.8117749	FALSE	4.459768714	5.143511923	4.939495822	3.398103117	2.482797382	3.372924485	4.847592153	3.084608328	zinc finger, CCHC domain containing 18	17	66995	1.50794113	8.040258083	120.7158245	3.13E-06	0.00172576	FALSE	8.618967822	8.315210772	6.923368564	7.013273539	8.467458196	8.467212263	6.968321051	zinc finger, CCHC domain containing 18	49	66995	1.296073164	7.892036377	106.5361921	1.83E-05	0.00408624	FALSE	8.324383369	8.468491998	7.137137638	7.072524091	8.396437684	7.104830864	zinc finger, CCHC domain containing 18
ENSMUSG00000062169	Cnih4	98417	0.921482505	4.372933611	38.37002177	3.63E-04	0.015530213	961.2446361	FALSE	4.477973002	4.990321065	4.765186395	3.728723956	3.873565878	3.912554992	4.744493487	3.838281608	cornichon family AMPA receptor auxiliary protein 4	NA	NA	NA	NA	NA	NA	NA	NA	NA	NA	NA	NA	NA	NA	NA	NA	474	98417	0.948126382	7.122254941	30.10975472	9.43E-04	0.022144781	FALSE	7.332929239	7.682550466	6.710331897	6.42340396	7.507739853	6.566867929	cornichon family AMPA receptor auxiliary protein 4
ENSMUSG00000070802	Pnmal2	434128	1.097717769	5.177669102	38.30692935	3.65E-04	0.015530213	2508.693602	FALSE	5.355306199	5.758054196	5.723488191	4.259852085	4.429327949	4.831411289	5.612282862	4.506863774	PNMA-like 2	NA	NA	NA	NA	NA	NA	NA	NA	NA	NA	NA	NA	NA	NA	NA	NA	NA	434128	NA	NA	NA	NA	NA	NA	NA	NA	NA	NA	NA	NA	NA
ENSMUSG00000038732	Mboat1	218121	-0.880435585	7.267394121	38.22232716	3.67E-04	0.015530213	13473.22643	FALSE	6.61997326	6.929295249	6.717011676	7.357344819	7.718878934	7.80969915	6.755426729	7.628640968	membrane bound O-acyltransferase domain containing 1	82	218121	-1.135218831	9.196569162	64.00263988	3.54E-05	0.004821697	FALSE	8.837075024	8.635620489	9.726840613	9.80627822	8.392160546	8.621618686	9.766559416	membrane bound O-acyltransferase domain containing 1	155	218121	-0.912653646	8.944659821	55.23306097	1.51E-04	0.010893354	FALSE	8.319499421	8.509967849	9.302213491	9.35664958	8.414733635	9.329431536	membrane bound O-acyltransferase domain containing 1
ENSMUSG00000000346	Dazap2	23994	0.581764194	7.072867439	38.16562231	3.69E-04	0.015530213	7801.443744	FALSE	7.308804274	7.367937852	7.325969013	6.86143309	6.788611361	6.59579639	7.334237046	6.748613613	DAZ associated protein 2	NA	NA	NA	NA	NA	NA	NA	NA	NA	NA	NA	NA	NA	NA	NA	NA	NA	23994	NA	NA	NA	NA	NA	NA	NA	NA	NA	NA	NA	NA	NA
ENSMUSG00000028729	Ebna1bp2	69072	0.735647164	5.385294553	38.141332	3.70E-04	0.015530213	2947.335602	FALSE	5.480972748	5.855126623	5.7563739	4.937581253	4.900141508	5.070467913	5.69749109	4.969396891	EBNA1 binding protein 2	425	69072	1.053878037	5.353380205	26.95790343	7.38E-04	0.01942278	FALSE	5.872654044	5.602980379	4.879584935	4.368896852	5.556371026	5.67733515	4.624240893	EBNA1 binding protein 2	NA	69072	NA	NA	NA	NA	NA	NA	NA	NA	NA	NA	NA	NA	NA
ENSMUSG00000039275	Foxk2	68837	0.681593529	6.275281506	38.09765537	3.71E-04	0.015530213	2321.274995	FALSE	6.379307664	6.697748531	6.631258711	5.847043496	5.824929173	6.005300854	6.569438302	5.892424508	forkhead box K2	NA	NA	NA	NA	NA	NA	NA	NA	NA	NA	NA	NA	NA	NA	NA	NA	NA	68837	NA	NA	NA	NA	NA	NA	NA	NA	NA	NA	NA	NA	NA
ENSMUSG00000026914	Psmd14	59029	0.659714562	6.102180403	38.0864935	3.71E-04	0.015530213	1951.65938	FALSE	6.23289928	6.563538998	6.367060304	5.696115899	5.691579451	5.814028236	6.387832861	5.733907862	proteasome (prosome, macropain) 26S subunit, non-ATPase, 14	NA	NA	NA	NA	NA	NA	NA	NA	NA	NA	NA	NA	NA	NA	NA	NA	NA	59029	NA	NA	NA	NA	NA	NA	NA	NA	NA	NA	NA	NA	NA
ENSMUSG00000026494	Kif26b	269152	0.799891003	6.910243387	38.08421346	3.71E-04	0.015530213	1382.896622	FALSE	6.981782928	7.402398141	7.34627288	6.354309172	6.433270891	6.57095696	7.24348465	6.452845674	kinesin family member 26B	50	269152	1.495528165	4.872553116	82.8213304	1.34E-05	0.00299665	FALSE	5.32964538	5.342223924	3.799695705	3.87696889	5.211694131	5.294521145	3.838332297	kinesin family member 26B	NA	269152	NA	NA	NA	NA	NA	NA	NA	NA	NA	NA	NA	NA	NA
ENSMUSG00000031467	Agpat5	52123	0.774561843	4.704379751	38.07446832	3.72E-04	0.015530213	1233.690782	FALSE	4.882792766	5.128310235	5.094139576	4.356790459	4.36296381	4.058254187	5.035080859	4.259336152	1-acylglycerol-3-phosphate O-acyltransferase 5 (lysophosphatidic acid acyltransferase, epsilon)	NA	NA	NA	NA	NA	NA	NA	NA	NA	NA	NA	NA	NA	NA	NA	NA	NA	52123	NA	NA	NA	NA	NA	NA	NA	NA	NA	NA	NA	NA	NA
ENSMUSG00000044968	Napepld	242864	-1.42453055	4.526361983	38.04643502	3.73E-04	0.015530213	2471.892213	FALSE	3.550034354	3.760160953	3.626577834	4.445896221	5.337513615	5.267897114	3.645591047	5.017102317	N-acyl phosphatidylethanolamine phospholipase D	69	242864	-1.441604292	5.160156386	70.40282699	2.48E-05	0.004014582	FALSE	4.331371372	4.658610543	5.793798361	5.883039788	4.242967302	4.410983072	5.838419074	N-acyl phosphatidylethanolamine phospholipase D	39	242864	-1.697784217	6.216245264	119.6356858	1.25E-05	0.003582581	FALSE	5.272340329	4.998484271	6.761024691	6.886894088	5.1354123	6.82395939	N-acyl phosphatidylethanolamine phospholipase D
ENSMUSG00000073678	Pgap1	241062	0.668098347	4.370307309	37.87649487	3.78E-04	0.015615401	460.6373121	FALSE	4.552876585	4.760948869	4.672889116	4.05756873	4.043271717	3.888012432	4.66223819	3.996284293	post-GPI attachment to proteins 1	NA	NA	NA	NA	NA	NA	NA	NA	NA	NA	NA	NA	NA	NA	NA	NA	NA	241062	NA	NA	NA	NA	NA	NA	NA	NA	NA	NA	NA	NA	NA
ENSMUSG00000033793	Atp6v1h	108664	0.683470526	4.980064588	37.87559809	3.78E-04	0.015615401	1285.07281	FALSE	5.153017658	5.449681145	5.222860499	4.639664589	4.649467857	4.50169045	5.275186434	4.596940966	ATPase, H+ transporting, lysosomal V1 subunit H	467	108664	0.609656985	7.652147791	25.42680255	8.92E-04	0.021373158	FALSE	7.863172126	7.796015481	7.330252837	7.181333319	7.934229266	7.864472291	7.255793078	ATPase, H+ transporting, lysosomal V1 subunit H	598	108664	0.607952794	7.514195654	25.64695153	0.001490178	0.027836259	FALSE	7.750960832	7.819592785	7.166471426	7.19222202	7.785276808	7.179346723	ATPase, H+ transporting, lysosomal V1 subunit H
ENSMUSG00000029757	Dync1i1	13426	1.006886755	6.781944068	37.77969061	3.81E-04	0.015615401	5758.25412	FALSE	6.892142582	7.462223355	7.186333589	5.97171267	6.240352723	6.340760396	7.180233175	6.184275263	dynein cytoplasmic 1 intermediate chain 1	107	13426	1.034060729	7.147212149	58.29361414	5.00E-05	0.005224273	FALSE	7.308787346	7.510874428	6.437139049	6.457249832	7.594668823	7.471443532	6.447194441	dynein cytoplasmic 1 intermediate chain 1	NA	13426	NA	NA	NA	NA	NA	NA	NA	NA	NA	NA	NA	NA	NA
ENSMUSG00000060032	H2aj	232440	0.908294397	4.39368294	37.75844861	3.82E-04	0.015615401	1523.353247	FALSE	4.633587132	5.025391612	4.632126126	3.697128618	3.963403345	3.934291898	4.763701623	3.864941287	H2J.A histone	NA	NA	NA	NA	NA	NA	NA	NA	NA	NA	NA	NA	NA	NA	NA	NA	NA	232440	NA	NA	NA	NA	NA	NA	NA	NA	NA	NA	NA	NA	NA
ENSMUSG00000027099	Mtx2	53375	0.616631202	5.560934766	37.71711389	3.83E-04	0.015615401	1038.697477	FALSE	5.696469908	5.995784862	5.799612957	5.220188951	5.218491476	5.221505705	5.830622576	5.220062044	metaxin 2	NA	NA	NA	NA	NA	NA	NA	NA	NA	NA	NA	NA	NA	NA	NA	NA	NA	53375	NA	NA	NA	NA	NA	NA	NA	NA	NA	NA	NA	NA	NA
ENSMUSG00000046417	Lrrc75a	192976	-1.051249308	2.312028054	37.69246182	3.84E-04	0.015615401	218.2298998	FALSE	1.684266184	1.713030028	1.711620914	2.874002246	2.570364502	2.771683938	1.702972375	2.738683562	leucine rich repeat containing 75A	452	192976	-0.843316046	5.005529581	26.11303964	8.18E-04	0.020260409	FALSE	4.582355655	4.598267349	5.603760764	5.262890771	4.665567043	4.615396682	5.433325767	leucine rich repeat containing 75A	NA	192976	NA	NA	NA	NA	NA	NA	NA	NA	NA	NA	NA	NA	NA
ENSMUSG00000063049	Ing2	69260	-0.816100079	6.314002068	37.65173863	3.85E-04	0.015615401	6179.476778	FALSE	6.074430871	5.696970452	5.747677413	6.55551474	6.837629283	6.58514872	5.839692912	6.659430914	inhibitor of growth family, member 2	NA	NA	NA	NA	NA	NA	NA	NA	NA	NA	NA	NA	NA	NA	NA	NA	998	69260	-0.581342899	5.66256432	17.87348485	0.00396699	0.044475605	FALSE	5.34573347	5.346630164	5.900969625	5.942589769	5.346181817	5.921779697	inhibitor of growth family, member 2
ENSMUSG00000006373	Pgrmc1	53328	1.257507891	6.344681612	37.63322298	3.86E-04	0.015615401	3132.966037	TRUE	6.419108496	7.220626692	6.767625151	5.757280366	5.393072316	5.576668917	6.802453446	5.575673866	progesterone receptor membrane component 1	NA	NA	NA	NA	NA	NA	NA	NA	NA	NA	NA	NA	NA	NA	NA	NA	NA	53328	NA	NA	NA	NA	NA	NA	NA	NA	NA	NA	NA	NA	NA
ENSMUSG00000042608	Stk40	74178	-1.12641433	3.771458813	37.60587841	3.87E-04	0.015615401	1068.855055	FALSE	3.427372898	2.791124189	3.026490811	4.18727859	4.376109277	4.105854484	3.081662633	4.223080784	serine/threonine kinase 40	NA	NA	NA	NA	NA	NA	NA	NA	NA	NA	NA	NA	NA	NA	NA	NA	100	74178	-1.402854855	4.695103456	69.07428185	7.45E-05	0.008335926	FALSE	3.875908107	3.8263619	5.172362871	5.274179722	3.851135004	5.223271297	serine/threonine kinase 40
ENSMUSG00000020326	Ccng1	12450	1.223230221	7.940868282	37.24392852	3.98E-04	0.015980682	28890.02993	FALSE	8.213332415	8.762371142	8.233782066	6.889025067	7.18920294	7.473113179	8.403161874	7.183780395	cyclin G1	51	12450	1.42553385	7.179572476	82.33603297	1.37E-05	0.003004386	FALSE	7.707177968	7.527157805	5.964538792	6.362843744	7.544171825	7.592835866	6.163691268	cyclin G1	78	12450	1.742991934	8.148373215	77.56079034	5.14E-05	0.007280063	FALSE	8.474223311	9.015626774	7.117458636	6.939225596	8.744925042	7.028342116	cyclin G1
ENSMUSG00000071645	Tut1	70044	-0.644565155	4.316449133	37.23139299	3.99E-04	0.015980682	518.2288221	FALSE	4.043211962	3.89800697	3.935013827	4.51506722	4.707077524	4.580386837	3.958744253	4.600843861	terminal uridylyl transferase 1, U6 snRNA-specific	125	70044	-0.959965563	5.827279765	52.81321786	7.17E-05	0.006419889	FALSE	5.401033178	5.292858441	6.291040841	6.349137247	5.413865654	5.369252424	6.320089044	terminal uridylyl transferase 1, U6 snRNA-specific	743	70044	-0.877870684	5.655534389	22.06063816	0.00226241	0.034070135	FALSE	5.2394243	5.069546548	5.800162468	6.2203579	5.154485424	6.010260184	terminal uridylyl transferase 1, U6 snRNA-specific
ENSMUSG00000037259	Dzank1	241688	1.023241362	3.57214452	36.9885575	4.07E-04	0.016138389	543.2811174	FALSE	3.717721761	4.277614898	3.923477006	3.015797344	2.875536839	3.022279525	3.972937888	2.971204569	double zinc ribbon and ankyrin repeat domains 1	NA	NA	NA	NA	NA	NA	NA	NA	NA	NA	NA	NA	NA	NA	NA	NA	NA	241688	NA	NA	NA	NA	NA	NA	NA	NA	NA	NA	NA	NA	NA
ENSMUSG00000041801	Phlda3	27280	1.88882931	2.511367989	36.97383929	4.08E-04	0.016138389	1060.034338	FALSE	2.598030675	3.650931031	3.022891379	1.41018015	1.467049832	0.926931087	3.090617695	1.26805369	pleckstrin homology like domain, family A, member 3	NA	NA	NA	NA	NA	NA	NA	NA	NA	NA	NA	NA	NA	NA	NA	NA	NA	27280	NA	NA	NA	NA	NA	NA	NA	NA	NA	NA	NA	NA	NA
ENSMUSG00000026203	Dnajb2	56812	-1.053671013	7.362391898	36.88997923	4.11E-04	0.016138389	5299.684489	FALSE	7.031418687	6.518578485	6.623258224	7.782237245	8.022346711	7.540603751	6.724418466	7.781729236	DnaJ heat shock protein family (Hsp40) member B2	245	56812	-0.708660016	8.117666624	37.06355613	2.53E-04	0.011528589	FALSE	7.681132995	7.798429355	8.524336031	8.474045695	7.889645317	7.789735889	8.499190863	DnaJ heat shock protein family (Hsp40) member B2	93	56812	-1.510815447	8.869576064	72.10508277	6.49E-05	0.007692427	FALSE	8.159002018	7.649161742	9.429877949	9.440327778	7.90408188	9.435102864	DnaJ heat shock protein family (Hsp40) member B2
ENSMUSG00000042671	Rgs8	67792	2.672997473	7.712286853	39.50993667	4.16E-04	0.016256958	1514.181803	FALSE	7.400336745	9.14837571	8.455502749	5.570967911	6.126062171	5.735042833	8.334738401	5.810690972	regulator of G-protein signaling 8	280	67792	1.495460032	7.846474724	37.03604189	3.24E-04	0.01294464	FALSE	7.893306027	8.09644313	6.696551093	6.869983011	8.709697342	8.233148833	6.783267052	regulator of G-protein signaling 8	NA	67792	NA	NA	NA	NA	NA	NA	NA	NA	NA	NA	NA	NA	NA
ENSMUSG00000030682	Cdipt	52858	0.665008648	5.164189648	36.7392841	4.16E-04	0.016256958	1304.626698	FALSE	5.282946655	5.5949909	5.478777274	4.825152844	4.855249423	4.696588735	5.452238276	4.792330334	CDP-diacylglycerol--inositol 3-phosphatidyltransferase (phosphatidylinositol synthase)	211	52858	1.252531631	4.803670768	40.20114857	1.90E-04	0.010080827	FALSE	5.122071699	5.202600045	4.198151046	3.662919902	5.20691871	5.177196818	3.930535474	CDP-diacylglycerol--inositol 3-phosphatidyltransferase (phosphatidylinositol synthase)	NA	52858	NA	NA	NA	NA	NA	NA	NA	NA	NA	NA	NA	NA	NA
ENSMUSG00000047749	Zc3hav1l	209032	1.045883761	5.20726231	36.67785348	4.18E-04	0.016263433	311.8369176	FALSE	5.24092385	5.938350077	5.646049572	4.641174793	4.629219058	4.50169045	5.608441166	4.590694767	zinc finger CCCH-type, antiviral 1-like	NA	NA	NA	NA	NA	NA	NA	NA	NA	NA	NA	NA	NA	NA	NA	NA	NA	209032	NA	NA	NA	NA	NA	NA	NA	NA	NA	NA	NA	NA	NA
ENSMUSG00000060166	Zdhhc8	27801	-0.793974059	4.17754734	36.58465478	4.21E-04	0.016302981	1245.724093	FALSE	3.526905224	3.77325105	3.864367093	4.378683116	4.546917874	4.62562327	3.721507789	4.517074753	zinc finger, DHHC domain containing 8	NA	NA	NA	NA	NA	NA	NA	NA	NA	NA	NA	NA	NA	NA	NA	NA	NA	27801	NA	NA	NA	NA	NA	NA	NA	NA	NA	NA	NA	NA	NA
ENSMUSG00000024646	Cyb5a	109672	0.669408346	4.203546556	36.56171157	4.22E-04	0.016302981	2429.295487	FALSE	4.38295446	4.61226175	4.490756116	3.869375536	3.740490203	3.878077301	4.495324108	3.829314347	cytochrome b5 type A (microsomal)	NA	NA	NA	NA	NA	NA	NA	NA	NA	NA	NA	NA	NA	NA	NA	NA	975	109672	0.778016292	5.672406399	18.25180485	0.003755911	0.043071635	FALSE	5.811645171	6.177408893	5.113439675	5.349456937	5.994527032	5.231448306	cytochrome b5 type A (microsomal)
ENSMUSG00000004698	Hdac9	79221	0.997040771	3.178784738	36.50594678	4.24E-04	0.016302981	525.7253115	FALSE	3.35698608	3.841127078	3.525908771	2.634206306	2.640522041	2.513843418	3.574673976	2.596190588	histone deacetylase 9	NA	NA	NA	NA	NA	NA	NA	NA	NA	NA	NA	NA	NA	NA	NA	NA	NA	79221	NA	NA	NA	NA	NA	NA	NA	NA	NA	NA	NA	NA	NA
ENSMUSG00000063410	Stk24	223255	0.810049279	5.034392744	36.4601367	4.26E-04	0.016302981	1215.964477	FALSE	5.321261483	5.458487259	5.363973856	4.83442386	4.425720059	4.420165094	5.381240866	4.560103004	serine/threonine kinase 24	NA	NA	NA	NA	NA	NA	NA	NA	NA	NA	NA	NA	NA	NA	NA	NA	NA	223255	NA	NA	NA	NA	NA	NA	NA	NA	NA	NA	NA	NA	NA
ENSMUSG00000047126	Cltc	67300	0.887987197	9.340589319	36.44057787	4.27E-04	0.016302981	12725.31827	FALSE	9.377636379	9.936587216	9.781531533	8.771262366	8.817272273	8.896704265	9.698585043	8.828412968	clathrin, heavy polypeptide (Hc)	NA	NA	NA	NA	NA	NA	NA	NA	NA	NA	NA	NA	NA	NA	NA	NA	NA	67300	NA	NA	NA	NA	NA	NA	NA	NA	NA	NA	NA	NA	NA
ENSMUSG00000041747	Utp15	105372	0.583783411	4.595676838	36.42573827	4.27E-04	0.016302981	457.5665589	FALSE	4.815191365	4.957247203	4.793981272	4.251966312	4.330531387	4.2399005	4.85547328	4.274132733	UTP15 small subunit processome component	NA	NA	NA	NA	NA	NA	NA	NA	NA	NA	NA	NA	NA	NA	NA	NA	NA	105372	NA	NA	NA	NA	NA	NA	NA	NA	NA	NA	NA	NA	NA
ENSMUSG00000024423	Impact	16210	0.789371697	5.520694197	36.25355031	4.34E-04	0.016413335	2072.413566	FALSE	5.660392717	5.987852257	5.915765099	4.933889285	4.992052384	5.269798088	5.854670024	5.065246586	impact, RWD domain protein	NA	NA	NA	NA	NA	NA	NA	NA	NA	NA	NA	NA	NA	NA	NA	NA	NA	16210	NA	NA	NA	NA	NA	NA	NA	NA	NA	NA	NA	NA	NA
ENSMUSG00000020235	Fzr1	56371	0.898324131	5.350330251	36.18892111	4.36E-04	0.016413335	1132.532329	FALSE	5.372437483	5.868911508	5.890804457	4.743143788	4.873903877	4.877019956	5.710717816	4.831355874	fizzy and cell division cycle 20 related 1	277	56371	0.961710157	6.998585345	34.75118026	3.15E-04	0.012739627	FALSE	7.109623159	7.24382372	6.445543422	6.253369356	7.541059266	7.298168715	6.349456389	fizzy and cell division cycle 20 related 1	708	56371	0.665041676	6.740125581	22.89388856	0.002043817	0.032275312	FALSE	7.083756247	6.981583199	6.257070157	6.477387752	7.032669723	6.367228954	fizzy and cell division cycle 20 related 1
ENSMUSG00000020321	Mdh1	17449	0.649137856	7.205085909	36.17192209	4.37E-04	0.016413335	6430.150264	FALSE	7.308592378	7.674057767	7.473852794	6.856240963	6.86419563	6.812122307	7.48550098	6.8441863	malate dehydrogenase 1, NAD (soluble)	NA	NA	NA	NA	NA	NA	NA	NA	NA	NA	NA	NA	NA	NA	NA	NA	NA	17449	NA	NA	NA	NA	NA	NA	NA	NA	NA	NA	NA	NA	NA
ENSMUSG00000036537	Rnf113a1	69942	-2.105004253	6.513800101	38.07919392	4.37E-04	0.016413335	191.8695482	FALSE	5.764172433	4.30641577	4.880057596	7.130996079	7.275166901	7.226764485	4.9835486	7.210975822	ring finger protein 113A1	344	69942	-2.201460359	8.680729917	38.53719327	4.89E-04	0.015902787	FALSE	7.670447259	7.747078218	9.419392333	9.750797468	6.443627614	7.28705103	9.585094901	ring finger protein 113A1	1075	69942	-1.000695052	7.65024523	17.27962977	0.004574534	0.047613457	FALSE	7.400315566	6.633482122	8.135324161	7.990074395	7.016898844	8.062699278	ring finger protein 113A1
ENSMUSG00000051615	Rap2a	76108	0.86216972	3.813853406	36.13503828	4.38E-04	0.016413864	469.0506675	FALSE	3.946296095	4.358010273	4.203365017	3.267300235	3.441428963	3.243480563	4.169223795	3.317403254	RAS related protein 2a	NA	NA	NA	NA	NA	NA	NA	NA	NA	NA	NA	NA	NA	NA	NA	NA	NA	76108	NA	NA	NA	NA	NA	NA	NA	NA	NA	NA	NA	NA	NA
ENSMUSG00000116597	Gm536	224098	-1.913736903	1.522709722	36.06686378	4.41E-04	0.016468435	NA	FALSE	0.663377569	0.186307615	0.00178023	1.632981179	2.352045313	2.441479133	0.283821805	2.142168541	predicted gene 536	NA	NA	NA	NA	NA	NA	NA	NA	NA	NA	NA	NA	NA	NA	NA	NA	NA	224098	NA	NA	NA	NA	NA	NA	NA	NA	NA	NA	NA	NA	NA
ENSMUSG00000036572	Upf3b	68134	-0.7545385	6.090289763	35.88580034	4.48E-04	0.01655609	1149.284056	FALSE	5.864448994	5.592531356	5.513819301	6.485781943	6.515340085	6.239636472	5.656933217	6.413586166	UPF3 regulator of nonsense transcripts homolog B (yeast)	NA	NA	NA	NA	NA	NA	NA	NA	NA	NA	NA	NA	NA	NA	NA	NA	NA	68134	NA	NA	NA	NA	NA	NA	NA	NA	NA	NA	NA	NA	NA
ENSMUSG00000026418	Tnni1	21952	1.027482195	4.238612068	35.79275735	4.51E-04	0.01655609	0.733111877	FALSE	4.534149677	4.801977751	4.633306909	3.48139906	3.960912696	3.40094919	4.656478112	3.614420315	troponin I, skeletal, slow 1	NA	NA	NA	NA	NA	NA	NA	NA	NA	NA	NA	NA	NA	NA	NA	NA	NA	21952	NA	NA	NA	NA	NA	NA	NA	NA	NA	NA	NA	NA	NA
ENSMUSG00000030990	Pgap2	233575	-1.304523464	6.242126141	35.78277478	4.52E-04	0.01655609	3538.226845	FALSE	5.855193561	5.130007243	5.251594019	6.562306165	6.611767706	7.033030215	5.412264941	6.735701362	post-GPI attachment to proteins 2	562	233575	-1.153658026	6.266805011	23.81279411	0.001272649	0.025249422	FALSE	5.65985861	6.103411653	6.775917788	6.904866549	5.182051165	5.648440476	6.840392169	post-GPI attachment to proteins 2	29	233575	-2.58103362	7.263348872	137.3778699	7.90E-06	0.003046548	FALSE	5.773398376	5.090957169	8.016398224	8.060002943	5.432177772	8.038200583	post-GPI attachment to proteins 2
ENSMUSG00000031066	Usp11	236733	0.680395044	5.934316074	35.7820937	4.52E-04	0.01655609	2327.271533	FALSE	6.211299059	6.239276417	6.252242778	5.714165181	5.320128566	5.601033581	6.234272752	5.545109109	ubiquitin specific peptidase 11	NA	NA	NA	NA	NA	NA	NA	NA	NA	NA	NA	NA	NA	NA	NA	NA	NA	236733	NA	NA	NA	NA	NA	NA	NA	NA	NA	NA	NA	NA	NA
ENSMUSG00000000552	Zfp385a	29813	-0.796760123	6.645039027	35.75249366	4.53E-04	0.01655609	7418.796948	FALSE	6.37648005	6.03616467	6.144568047	7.192544432	6.933477899	6.815054385	6.185737589	6.980358905	zinc finger protein 385A	NA	NA	NA	NA	NA	NA	NA	NA	NA	NA	NA	NA	NA	NA	NA	NA	NA	29813	NA	NA	NA	NA	NA	NA	NA	NA	NA	NA	NA	NA	NA
ENSMUSG00000024384	Iws1	73473	0.78888995	5.448405834	35.74175163	4.53E-04	0.01655609	436.1737712	FALSE	5.504843953	5.996250131	5.823086246	4.996583188	5.040036899	4.965300646	5.774726777	5.000640244	IWS1, SUPT6 interacting protein	NA	NA	NA	NA	NA	NA	NA	NA	NA	NA	NA	NA	NA	NA	NA	NA	NA	73473	NA	NA	NA	NA	NA	NA	NA	NA	NA	NA	NA	NA	NA
ENSMUSG00000000787	Ddx3x	13205	0.584797624	8.810452359	35.57767573	4.60E-04	0.016697456	9306.65583	FALSE	9.101095442	9.0433885	9.075057322	8.64080001	8.442312373	8.368907014	9.073180421	8.484006466	DEAD box helicase 3, X-linked	NA	NA	NA	NA	NA	NA	NA	NA	NA	NA	NA	NA	NA	NA	NA	NA	NA	13205	NA	NA	NA	NA	NA	NA	NA	NA	NA	NA	NA	NA	NA
ENSMUSG00000058690	Ccser2	72972	0.722816349	4.480781784	35.53102604	4.62E-04	0.016697456	775.9280303	FALSE	4.640338072	4.912592605	4.822212658	4.226035732	3.992960498	3.993008367	4.791714445	4.070668199	coiled-coil serine rich 2	556	72972	0.713582603	5.324421279	22.85892264	0.00125231	0.025201615	FALSE	5.623421007	5.569837525	4.799794505	4.925200552	5.50173545	5.564997994	4.862497529	coiled-coil serine rich 2	628	72972	0.871893607	5.042044341	24.77056712	0.001642736	0.029230402	FALSE	5.260557768	5.541069873	4.616370933	4.479873242	5.400813821	4.548122087	coiled-coil serine rich 2
ENSMUSG00000029650	Slc46a3	71706	-1.145251932	4.829035837	35.50389548	4.63E-04	0.016697456	114.6216786	FALSE	3.978619935	4.339061324	4.101250221	4.852789051	5.548789293	5.383897483	4.139643827	5.261825276	solute carrier family 46, member 3	11	71706	-1.533421269	8.261286975	139.3654434	1.78E-06	0.001683399	FALSE	7.458381443	7.606531055	8.963547171	8.995929449	7.263259648	7.442724049	8.97973831	solute carrier family 46, member 3	54	71706	-1.555521398	8.155260685	102.297731	2.09E-05	0.004331273	FALSE	7.311979793	7.034463561	8.608205503	8.845946737	7.173221677	8.72707612	solute carrier family 46, member 3
ENSMUSG00000042211	Fbxo38	107035	0.85144177	5.609276644	35.50153363	4.63E-04	0.016697456	1397.911682	FALSE	5.645034211	6.149263234	6.073273977	5.081350851	5.221615896	5.057321021	5.955857141	5.120095923	F-box protein 38	309	107035	0.974949084	5.766332771	32.20509481	4.09E-04	0.014795725	FALSE	6.140477783	6.242076345	5.143304715	5.087639245	5.821167549	6.067907226	5.11547198	F-box protein 38	383	107035	0.939327823	5.361067917	34.18750743	6.51E-04	0.019005633	FALSE	5.748790191	5.754307306	4.682552147	4.952350068	5.751548748	4.817451107	F-box protein 38
ENSMUSG00000038280	Ostm1	14628	0.860700884	4.386173491	35.45558724	4.65E-04	0.016723345	1185.575986	FALSE	4.504855849	4.945730769	4.770562321	4.018593076	3.910174863	3.736792449	4.74038298	3.888520129	osteopetrosis associated transmembrane protein 1	497	14628	0.654728266	7.102920118	24.28764962	0.001033368	0.023163406	FALSE	7.177698427	7.341107732	6.713929349	6.640696587	7.456491986	7.325099382	6.677312968	osteopetrosis associated transmembrane protein 1	663	14628	0.737780496	7.008920118	23.97293392	0.001799536	0.030313664	FALSE	7.173717595	7.470651527	6.661394446	6.525768375	7.322184561	6.593581411	osteopetrosis associated transmembrane protein 1
ENSMUSG00000020288	Ahsa2	268390	-1.199556482	5.178878886	35.25715769	4.73E-04	0.016892488	1940.121457	FALSE	4.887340214	4.059879799	4.304668606	5.617741939	5.680268543	5.673188959	4.417296207	5.65706648	AHA1, activator of heat shock protein ATPase 2	NA	NA	NA	NA	NA	NA	NA	NA	NA	NA	NA	NA	NA	NA	NA	NA	NA	268390	NA	NA	NA	NA	NA	NA	NA	NA	NA	NA	NA	NA	NA
ENSMUSG00000021987	Mtmr6	219135	0.714466414	5.659524419	35.09999499	4.80E-04	0.017084482	1490.4665	FALSE	5.741118889	6.165902153	5.978896981	5.250187888	5.315261973	5.208680333	5.961972674	5.258043398	myotubularin related protein 6	NA	NA	NA	NA	NA	NA	NA	NA	NA	NA	NA	NA	NA	NA	NA	NA	NA	219135	NA	NA	NA	NA	NA	NA	NA	NA	NA	NA	NA	NA	NA
ENSMUSG00000024563	Smad2	17126	0.605027704	5.426084898	35.06586285	4.81E-04	0.017084482	1161.112761	FALSE	5.734824442	5.731473061	5.620674417	5.246223888	4.966206752	5.049596308	5.695657307	5.087342316	SMAD family member 2	NA	NA	NA	NA	NA	NA	NA	NA	NA	NA	NA	NA	NA	NA	NA	NA	NA	17126	NA	NA	NA	NA	NA	NA	NA	NA	NA	NA	NA	NA	NA
ENSMUSG00000027805	Pfn2	18645	0.842639767	6.245352943	35.04634913	4.82E-04	0.017084482	3630.066214	FALSE	6.525041494	6.675261285	6.612521422	6.048836825	5.668105022	5.52109395	6.604274734	5.746011932	profilin 2	NA	NA	NA	NA	NA	NA	NA	NA	NA	NA	NA	NA	NA	NA	NA	NA	NA	18645	NA	NA	NA	NA	NA	NA	NA	NA	NA	NA	NA	NA	NA
ENSMUSG00000021051	Ppp2r5e	26932	-0.656844191	5.655213535	34.93376371	4.87E-04	0.017214272	1757.901408	FALSE	5.449798942	5.129158989	5.274478533	5.985451031	6.019990871	5.826997253	5.284478821	5.944146385	protein phosphatase 2, regulatory subunit B', epsilon	453	26932	-0.867754763	5.197622915	26.00224206	8.30E-04	0.020496237	FALSE	4.874454579	4.945594197	5.634273581	5.661499206	4.527565342	4.782538039	5.647886393	protein phosphatase 2, regulatory subunit B', epsilon	216	26932	-1.104488764	5.408344496	46.1520335	2.64E-04	0.013625488	FALSE	4.63733047	4.875768212	5.926354307	5.776255532	4.756549341	5.851304919	protein phosphatase 2, regulatory subunit B', epsilon
ENSMUSG00000030805	Stx4a	20909	0.670353328	4.235762353	34.88272152	4.89E-04	0.017242669	1526.220445	FALSE	4.406906355	4.621942023	4.555718237	3.756858628	3.854907024	3.967467034	4.528188872	3.859744229	syntaxin 4A (placental)	647	20909	0.804502489	4.8176171	20.35183904	0.001795955	0.031058641	FALSE	5.07979161	5.01101398	4.093924621	4.476431423	5.154416777	5.081740789	4.285178022	syntaxin 4A (placental)	NA	20909	NA	NA	NA	NA	NA	NA	NA	NA	NA	NA	NA	NA	NA
ENSMUSG00000042750	Bex2	12069	0.730676738	5.450435046	34.80597296	4.92E-04	0.017242669	266.8946735	FALSE	5.805603742	5.767352126	5.734533595	5.084684513	4.776706246	5.221505705	5.769163154	5.027632155	brain expressed X-linked 2	183	12069	0.749673188	7.850604393	43.04156156	1.50E-04	0.009022204	FALSE	8.04328482	8.122417203	7.347544588	7.367529885	8.147744097	8.10448204	7.357537236	brain expressed X-linked 2	NA	12069	NA	NA	NA	NA	NA	NA	NA	NA	NA	NA	NA	NA	NA
ENSMUSG00000029512	Ulk1	22241	1.043548238	5.188295179	34.79273291	4.93E-04	0.017242669	1497.469128	FALSE	5.173641115	5.787384008	5.803813997	4.694515353	4.484126372	4.536846818	5.588279707	4.571829514	unc-51 like kinase 1	468	22241	0.801037282	5.32117741	25.39103095	8.96E-04	0.021424506	FALSE	5.581751027	5.550367555	4.650388286	4.934684877	5.628036888	5.58671849	4.792536582	unc-51 like kinase 1	496	22241	0.927525458	5.179387007	29.03142777	0.001047446	0.023545294	FALSE	5.578831694	5.551822781	4.475588384	4.8067696	5.565327237	4.641178992	unc-51 like kinase 1
ENSMUSG00000004771	Rab11a	53869	0.925477425	7.324031205	34.7747429	4.94E-04	0.017242669	4977.037376	FALSE	7.376678957	7.964521568	7.739622357	6.839894074	6.882406515	6.630608281	7.693607627	6.784302957	RAB11A, member RAS oncogene family	NA	NA	NA	NA	NA	NA	NA	NA	NA	NA	NA	NA	NA	NA	NA	NA	NA	53869	NA	NA	NA	NA	NA	NA	NA	NA	NA	NA	NA	NA	NA
ENSMUSG00000033379	Atp6v0b	114143	0.918317253	6.1619112	34.75776587	4.95E-04	0.017242669	2824.430061	FALSE	6.20857615	6.688277438	6.697105592	5.764227106	5.668868254	5.441532162	6.531319727	5.624875841	ATPase, H+ transporting, lysosomal V0 subunit B	565	114143	0.719805805	8.154068521	22.72882173	0.001274995	0.025249422	FALSE	8.232087206	8.586997987	7.54084787	7.810793666	8.358881506	8.392655567	7.675820768	ATPase, H+ transporting, lysosomal V0 subunit B	NA	114143	NA	NA	NA	NA	NA	NA	NA	NA	NA	NA	NA	NA	NA
ENSMUSG00000000581	C1d	57316	0.734462552	4.207989487	34.75218897	4.95E-04	0.017242669	806.7911108	FALSE	4.526881794	4.560346451	4.494659471	3.98330599	3.772088902	3.6044606	4.527295906	3.786618497	C1D nuclear receptor co-repressor	NA	NA	NA	NA	NA	NA	NA	NA	NA	NA	NA	NA	NA	NA	NA	NA	NA	57316	NA	NA	NA	NA	NA	NA	NA	NA	NA	NA	NA	NA	NA
ENSMUSG00000053113	Socs3	12702	-1.020875037	2.654736187	34.71914476	4.96E-04	0.017252177	270.0254398	FALSE	2.183022912	1.992156028	2.00953893	2.884241497	3.28295753	3.035748146	2.061572623	3.067649058	suppressor of cytokine signaling 3	231	12702	-1.029670451	4.702567579	38.22857549	2.27E-04	0.010955281	FALSE	4.217967625	4.044384419	5.299066361	5.135608208	4.361205076	4.207852373	5.217337284	suppressor of cytokine signaling 3	NA	12702	NA	NA	NA	NA	NA	NA	NA	NA	NA	NA	NA	NA	NA
ENSMUSG00000034789	Rab24	19336	0.721312345	5.057304867	34.52932674	5.05E-04	0.017426885	1193.177319	FALSE	5.157730762	5.543075863	5.390752375	4.644190467	4.555197402	4.750678028	5.363853	4.650021966	RAB24, member RAS oncogene family	220	19336	0.815572476	6.745055964	39.58521127	2.01E-04	0.010217055	FALSE	6.981474534	7.063908828	6.310304726	6.094330488	7.005136729	7.01684003	6.202317607	RAB24, member RAS oncogene family	323	19336	0.841815525	6.768930481	37.2457396	5.04E-04	0.017396254	FALSE	7.013695851	7.233276219	6.315864577	6.263588122	7.123486035	6.28972635	RAB24, member RAS oncogene family
ENSMUSG00000026442	Nfasc	269116	-1.185978689	4.377191954	34.50671055	5.06E-04	0.017426885	1265.474898	FALSE	4.047281534	3.375685113	3.492464637	5.056665744	4.817200915	4.652099579	3.638477095	4.841988746	neurofascin	NA	NA	NA	NA	NA	NA	NA	NA	NA	NA	NA	NA	NA	NA	NA	NA	NA	269116	NA	NA	NA	NA	NA	NA	NA	NA	NA	NA	NA	NA	NA
ENSMUSG00000015804	Med28	66999	0.751499586	4.647956106	34.45616916	5.08E-04	0.017438682	1235.129203	FALSE	4.880513656	5.093074284	4.940450104	4.300559705	4.355397985	3.990705023	4.971346015	4.215554237	mediator complex subunit 28	NA	NA	NA	NA	NA	NA	NA	NA	NA	NA	NA	NA	NA	NA	NA	NA	NA	66999	NA	NA	NA	NA	NA	NA	NA	NA	NA	NA	NA	NA	NA
ENSMUSG00000028057	Rit1	19769	0.836103984	3.731497555	34.41215096	5.10E-04	0.017438682	632.4921077	FALSE	3.939743503	4.213434506	4.096121011	3.408781935	3.28295753	3.049092189	4.083099673	3.246943885	Ras-like without CAAX 1	NA	NA	NA	NA	NA	NA	NA	NA	NA	NA	NA	NA	NA	NA	NA	NA	NA	19769	NA	NA	NA	NA	NA	NA	NA	NA	NA	NA	NA	NA	NA
ENSMUSG00000021928	Ebpl	68177	0.76155934	3.609339689	34.37379937	5.12E-04	0.017438682	392.4801733	FALSE	4.008149118	3.917789716	3.886322939	3.243635915	2.98745154	3.289181691	3.937420591	3.173423049	emopamil binding protein-like	NA	NA	NA	NA	NA	NA	NA	NA	NA	NA	NA	NA	NA	NA	NA	NA	NA	68177	NA	NA	NA	NA	NA	NA	NA	NA	NA	NA	NA	NA	NA
ENSMUSG00000006736	Tspan31	67125	0.692070059	5.599498691	34.36163199	5.12E-04	0.017438682	861.6331213	FALSE	5.654402323	5.977050008	6.050031164	5.252165811	5.186869375	5.197738325	5.893827831	5.212257837	tetraspanin 31	NA	NA	NA	NA	NA	NA	NA	NA	NA	NA	NA	NA	NA	NA	NA	NA	NA	67125	NA	NA	NA	NA	NA	NA	NA	NA	NA	NA	NA	NA	NA
ENSMUSG00000025702	Marchf8	71779	0.931477949	5.906300704	34.28641622	5.16E-04	0.017491095	1905.238629	FALSE	5.938622086	6.518578485	6.374140488	5.456401477	5.426853258	5.204711016	6.277113686	5.36265525	membrane associated ring-CH-type finger 8	NA	NA	NA	NA	NA	NA	NA	NA	NA	NA	NA	NA	NA	NA	NA	NA	NA	71779	NA	NA	NA	NA	NA	NA	NA	NA	NA	NA	NA	NA	NA
ENSMUSG00000005225	Plekha8	231999	1.112201597	4.768245741	34.2384948	5.18E-04	0.017491095	857.6548386	FALSE	4.76046892	5.505656142	5.290284411	4.082238523	4.00267983	4.23017025	5.185469824	4.105029534	pleckstrin homology domain containing, family A (phosphoinositide binding specific) member 8	NA	NA	NA	NA	NA	NA	NA	NA	NA	NA	NA	NA	NA	NA	NA	NA	NA	231999	NA	NA	NA	NA	NA	NA	NA	NA	NA	NA	NA	NA	NA
ENSMUSG00000025723	Nmb	68039	1.289653873	2.877248454	34.23174014	5.19E-04	0.017491095	50.37284127	FALSE	2.879427801	3.617449711	3.525908771	2.1225721	2.000824031	2.159222578	3.340928761	2.094206236	neuromedin B	530	68039	1.059729727	4.827795731	23.36354849	0.001168929	0.024668254	FALSE	4.892665606	5.051127051	4.211355912	4.029367769	5.468667312	5.137486656	4.12036184	neuromedin B	853	68039	1.14395898	4.871569642	19.79317342	0.003031732	0.039735447	FALSE	4.953876807	5.619524857	4.326311678	4.067966063	5.286700832	4.197138871	neuromedin B
ENSMUSG00000061589	Dot1l	208266	-0.582668091	6.05750583	34.1992686	5.20E-04	0.017491095	1759.912691	FALSE	5.688023633	5.773879478	5.748767345	6.175656797	6.294272787	6.473288102	5.736890152	6.314405895	DOT1-like, histone H3 methyltransferase (S. cerevisiae)	NA	NA	NA	NA	NA	NA	NA	NA	NA	NA	NA	NA	NA	NA	NA	NA	NA	208266	NA	NA	NA	NA	NA	NA	NA	NA	NA	NA	NA	NA	NA
ENSMUSG00000026153	Fam135a	68187	0.669188469	4.923048078	33.97133011	5.31E-04	0.017774843	831.7349501	FALSE	5.07144474	5.27739994	5.295514789	4.678425076	4.394683139	4.563438197	5.214786489	4.545515471	family with sequence similarity 135, member A	825	68187	0.628144824	5.534940346	16.86886195	0.003144292	0.042644225	FALSE	5.840637965	5.702459844	5.246442847	5.007340525	5.70835851	5.75048544	5.126891686	family with sequence similarity 135, member A	NA	68187	NA	NA	NA	NA	NA	NA	NA	NA	NA	NA	NA	NA	NA
ENSMUSG00000038615	Nfe2l1	18023	0.799008147	8.126149512	33.89817819	5.35E-04	0.017804175	8847.534497	FALSE	8.180012913	8.633636884	8.559319366	7.709782937	7.764580445	7.531719341	8.457656388	7.668694241	nuclear factor, erythroid derived 2,-like 1	NA	NA	NA	NA	NA	NA	NA	NA	NA	NA	NA	NA	NA	NA	NA	NA	NA	18023	NA	NA	NA	NA	NA	NA	NA	NA	NA	NA	NA	NA	NA
ENSMUSG00000025130	P4hb	18453	0.649033066	7.370002031	33.81538182	5.39E-04	0.017804175	5115.108705	FALSE	7.591688288	7.684777409	7.695790538	7.20791202	6.951467459	6.844052001	7.657418745	7.001143827	prolyl 4-hydroxylase, beta polypeptide	404	18453	0.738970366	8.796832714	27.90095309	6.59E-04	0.018259226	FALSE	8.863738539	9.011082349	8.27645916	8.344232374	9.245249136	9.040023342	8.310345767	prolyl 4-hydroxylase, beta polypeptide	770	18453	0.667265872	8.913817951	21.35923516	0.00247032	0.035896635	FALSE	9.264013483	9.151760623	8.36886624	8.697178266	9.207887053	8.533022253	prolyl 4-hydroxylase, beta polypeptide
ENSMUSG00000055302	Mrfap1	67568	0.649149906	7.78140495	33.78914109	5.40E-04	0.017804175	7721.996531	FALSE	7.906912756	8.196810535	8.090470442	7.371288874	7.31691014	7.562093616	8.064731244	7.41676421	Morf4 family associated protein 1	NA	NA	NA	NA	NA	NA	NA	NA	NA	NA	NA	NA	NA	NA	NA	NA	NA	67568	NA	NA	NA	NA	NA	NA	NA	NA	NA	NA	NA	NA	NA
ENSMUSG00000043445	Pgp	67078	0.780702088	4.496815325	33.7874439	5.40E-04	0.017804175	364.0401566	FALSE	4.545702666	4.977182366	4.939495822	4.059828952	4.052659029	4.05163983	4.820793618	4.05470927	phosphoglycolate phosphatase	387	67078	0.787196918	8.613522964	28.72778661	5.99E-04	0.017278501	FALSE	8.778063852	8.865962113	8.271458107	7.888937549	8.985127731	8.876384565	8.080197828	phosphoglycolate phosphatase	240	67078	0.86852634	8.308111423	44.12301268	3.02E-04	0.014097981	FALSE	8.591810588	8.758229444	7.892396889	7.723367023	8.675020016	7.807881956	phosphoglycolate phosphatase
ENSMUSG00000026434	Nucks1	98415	0.666448434	6.118009001	33.77985909	0.000540336	0.017804175	2297.932815	FALSE	6.438217236	6.462439016	6.334399361	5.957842224	5.655838076	5.600278381	6.411685204	5.737986227	nuclear casein kinase and cyclin-dependent kinase substrate 1	NA	NA	NA	NA	NA	NA	NA	NA	NA	NA	NA	NA	NA	NA	NA	NA	912	98415	0.641415276	5.504219883	19.017374	0.003371227	0.041360377	FALSE	5.7624602	5.810586232	5.230206917	5.070107612	5.786523216	5.150157265	nuclear casein kinase and cyclin-dependent kinase substrate 1
ENSMUSG00000050217	Lgsn	266744	-3.956773638	4.825553354	36.20044057	5.40E-04	0.017804175	478789.4819	TRUE	2.906562563	0.381297044	0.775578005	5.813279963	5.542139939	5.832795491	1.354479204	5.729405131	lengsin, lens protein with glutamine synthetase domain	NA	NA	NA	NA	NA	NA	NA	NA	NA	NA	NA	NA	NA	NA	NA	NA	NA	266744	NA	NA	NA	NA	NA	NA	NA	NA	NA	NA	NA	NA	NA
ENSMUSG00000044308	Ubr3	68795	0.675842162	7.080578887	33.72060114	5.43E-04	0.017856658	2797.381847	FALSE	7.19396284	7.521606786	7.402757313	6.677912198	6.841696324	6.578645513	7.372775646	6.699418011	ubiquitin protein ligase E3 component n-recognin 3	NA	NA	NA	NA	NA	NA	NA	NA	NA	NA	NA	NA	NA	NA	NA	NA	NA	68795	NA	NA	NA	NA	NA	NA	NA	NA	NA	NA	NA	NA	NA
ENSMUSG00000019124	Scrn1	69938	1.056855687	7.264877227	33.66433237	5.46E-04	0.017904326	4122.29735	FALSE	7.25527719	7.93035706	7.822576981	6.466744833	6.778392545	6.663515828	7.669403744	6.636217736	secernin 1	NA	NA	NA	NA	NA	NA	NA	NA	NA	NA	NA	NA	NA	NA	NA	NA	NA	69938	NA	NA	NA	NA	NA	NA	NA	NA	NA	NA	NA	NA	NA
ENSMUSG00000020592	Sdc1	20969	0.789310491	6.320768455	33.61653332	5.49E-04	0.017904326	3232.340307	FALSE	6.442086074	6.81394555	6.704146148	5.743285724	6.081472551	5.769040596	6.653392591	5.864599623	syndecan 1	NA	NA	NA	NA	NA	NA	NA	NA	NA	NA	NA	NA	NA	NA	NA	NA	NA	20969	NA	NA	NA	NA	NA	NA	NA	NA	NA	NA	NA	NA	NA
ENSMUSG00000035686	Thrsp	21835	3.334686052	4.041858745	36.00221339	5.49E-04	0.017904326	360.4885581	FALSE	3.926548353	5.748695954	4.367037718	1.07686297	1.303682613	2.142720136	4.680760675	1.507755239	thyroid hormone responsive	170	21835	3.303727604	5.031018571	51.0278031	1.35E-04	0.008763748	FALSE	5.293718829	5.319994242	2.990549687	1.734653965	6.190360598	5.60135789	2.362601826	thyroid hormone responsive	83	21835	3.088408606	6.31614526	89.79894155	5.61E-05	0.007560957	FALSE	6.649273933	7.522309675	4.212496986	3.976018869	7.085791804	4.094257928	thyroid hormone responsive
ENSMUSG00000057672	Pkn1	320795	-0.655249659	6.705315483	33.56210196	5.51E-04	0.017904326	2122.336296	FALSE	6.460513431	6.220284363	6.332583193	7.011432998	7.142985136	6.815054385	6.337793662	6.989824173	protein kinase N1	NA	NA	NA	NA	NA	NA	NA	NA	NA	NA	NA	NA	NA	NA	NA	NA	NA	320795	NA	NA	NA	NA	NA	NA	NA	NA	NA	NA	NA	NA	NA
ENSMUSG00000026158	Ogfrl1	70155	0.700086596	4.958478171	33.52310243	5.53E-04	0.017904326	1700.465212	FALSE	5.11377818	5.370783	5.299982926	4.648702191	4.661788856	4.371423593	5.261514702	4.560638214	opioid growth factor receptor-like 1	NA	NA	NA	NA	NA	NA	NA	NA	NA	NA	NA	NA	NA	NA	NA	NA	NA	70155	NA	NA	NA	NA	NA	NA	NA	NA	NA	NA	NA	NA	NA
ENSMUSG00000039449	Prpf18	67229	0.595970635	5.214065966	33.48656928	5.55E-04	0.017904326	1200.328562	FALSE	5.31367949	5.572078514	5.543012932	4.930187844	4.919511258	4.804124803	5.476256978	4.884607969	pre-mRNA processing factor 18	132	67229	1.00413445	6.8699082	50.98349156	8.15E-05	0.006901653	FALSE	7.190271457	7.115124147	6.333341059	6.036886543	7.265013353	7.190136319	6.185113801	pre-mRNA processing factor 18	512	67229	0.752610642	6.572465169	28.3910426	0.001116681	0.024403405	FALSE	6.824641869	6.968924897	6.247193422	6.046029424	6.896783383	6.146611423	pre-mRNA processing factor 18
ENSMUSG00000031591	Asah1	11886	0.676938298	4.985262444	33.45163105	5.57E-04	0.017904326	1831.485447	FALSE	5.170846125	5.236238988	5.430689936	4.765472693	4.536919309	4.506535246	5.27925835	4.602975749	N-acylsphingosine amidohydrolase 1	NA	NA	NA	NA	NA	NA	NA	NA	NA	NA	NA	NA	NA	NA	NA	NA	NA	11886	NA	NA	NA	NA	NA	NA	NA	NA	NA	NA	NA	NA	NA
ENSMUSG00000016541	Atxn10	54138	0.685299023	8.49933677	33.44764766	5.57E-04	0.017904326	7408.045979	FALSE	8.564259763	8.971620446	8.839473252	8.080156215	8.088159027	8.178775218	8.791784487	8.11569682	ataxin 10	NA	NA	NA	NA	NA	NA	NA	NA	NA	NA	NA	NA	NA	NA	NA	NA	NA	54138	NA	NA	NA	NA	NA	NA	NA	NA	NA	NA	NA	NA	NA
ENSMUSG00000009207	Lnpk	69605	-0.704970769	6.029334805	33.32875009	5.63E-04	0.017907859	6270.757238	FALSE	5.816970594	5.560169751	5.508037752	6.313217249	6.496546634	6.191309516	5.628392699	6.333691133	lunapark, ER junction formation factor	NA	NA	NA	NA	NA	NA	NA	NA	NA	NA	NA	NA	NA	NA	NA	NA	NA	69605	NA	NA	NA	NA	NA	NA	NA	NA	NA	NA	NA	NA	NA
ENSMUSG00000027227	Sord	20322	-0.815035136	4.669218427	33.32861385	5.63E-04	0.017907859	7875.762341	TRUE	4.368390094	4.321346294	3.88235574	5.008333515	5.013843128	5.037373284	4.190697376	5.019849976	sorbitol dehydrogenase	157	20322	-1.092058349	4.875517198	46.51440337	1.13E-04	0.008086354	TRUE	4.324183706	4.429961314	5.28665599	5.542639746	4.29179183	4.348645617	5.414647868	sorbitol dehydrogenase	302	20322	-1.09166787	5.12406428	38.63761552	4.52E-04	0.01670906	TRUE	4.621891919	4.343479797	5.467845087	5.653613276	4.482685858	5.560729181	sorbitol dehydrogenase
ENSMUSG00000035498	Cdcp1	109332	-1.437053464	2.478845896	33.287701	5.65E-04	0.017907859	45.30828813	FALSE	1.755642703	1.509058475	1.530824608	2.507460513	3.368132471	3.075415616	1.598508596	2.983669533	CUB domain containing protein 1	NA	NA	NA	NA	NA	NA	NA	NA	NA	NA	NA	NA	NA	NA	NA	NA	NA	109332	NA	NA	NA	NA	NA	NA	NA	NA	NA	NA	NA	NA	NA
ENSMUSG00000045180	Shroom2	110380	0.789889135	3.902119689	33.27884419	5.66E-04	0.017907859	458.4236524	FALSE	4.330487998	4.185962412	4.204954217	3.673707642	3.290911877	3.369382807	4.240468209	3.444667442	shroom family member 2	NA	NA	NA	NA	NA	NA	NA	NA	NA	NA	NA	NA	NA	NA	NA	NA	855	110380	0.746248014	5.302171701	19.77437421	0.003039423	0.039735447	FALSE	5.565952745	5.67933669	5.028613589	4.730451857	5.622644718	4.879532723	shroom family member 2
ENSMUSG00000030126	Tmcc1	330401	-0.788081865	5.609138757	33.23063874	5.68E-04	0.017948929	3188.477499	FALSE	5.38133048	4.962018716	5.113729999	5.922260704	6.111538712	5.798968297	5.152359732	5.944255904	transmembrane and coiled coil domains 1	NA	NA	NA	NA	NA	NA	NA	NA	NA	NA	NA	NA	NA	NA	NA	NA	NA	330401	NA	NA	NA	NA	NA	NA	NA	NA	NA	NA	NA	NA	NA
ENSMUSG00000061039	Olfr920	258783	1.525299156	2.288512343	33.10964141	5.75E-04	0.018011984	37.76991244	FALSE	2.337231772	3.240834282	2.826282783	1.492801227	1.334794917	1.174306137	2.801449612	1.333967427	olfactory receptor 920	NA	NA	NA	NA	NA	NA	NA	NA	NA	NA	NA	NA	NA	NA	NA	NA	NA	258783	NA	NA	NA	NA	NA	NA	NA	NA	NA	NA	NA	NA	NA
ENSMUSG00000028567	Txndc12	66073	-1.162561928	5.585153142	33.05339083	5.78E-04	0.018011984	2575.571315	FALSE	5.086353716	4.683328459	4.876073107	5.778021038	5.825613809	6.451260832	4.881918427	6.01829856	thioredoxin domain containing 12 (endoplasmic reticulum)	NA	NA	NA	NA	NA	NA	NA	NA	NA	NA	NA	NA	NA	NA	NA	NA	NA	66073	NA	NA	NA	NA	NA	NA	NA	NA	NA	NA	NA	NA	NA
ENSMUSG00000021774	Ube2e1	22194	0.666146689	5.662675319	33.05151814	5.78E-04	0.018011984	1248.119072	FALSE	5.809202959	6.104218919	5.942684414	5.431307458	5.282724043	5.14692852	5.952035431	5.286986674	ubiquitin-conjugating enzyme E2E 1	NA	NA	NA	NA	NA	NA	NA	NA	NA	NA	NA	NA	NA	NA	NA	NA	NA	22194	NA	NA	NA	NA	NA	NA	NA	NA	NA	NA	NA	NA	NA
ENSMUSG00000020475	Pgam2	56012	-1.091854138	8.071295388	33.03305383	5.79E-04	0.018011984	2101.278677	FALSE	7.797314227	7.289059009	7.093938815	8.630002336	8.586317013	8.312504595	7.39343735	8.509607981	phosphoglycerate mutase 2	155	56012	-1.178677578	10.26749212	47.76576104	1.11E-04	0.007990834	FALSE	9.828955203	9.768626308	10.62557356	11.05421931	9.398836184	9.665472565	10.83989644	phosphoglycerate mutase 2	46	56012	-1.423389473	10.3349995	109.3728059	1.68E-05	0.004082292	FALSE	9.41107775	9.497391821	11.02052548	10.71913227	9.454234786	10.86982887	phosphoglycerate mutase 2
ENSMUSG00000038925	E330034G19Rik	105418	-2.166131861	2.836306979	33.0308043	5.79E-04	0.018011984	0.440765582	FALSE	2.059519008	0.469724101	1.252118143	3.484767498	3.44499783	3.697786883	1.260453751	3.542517404	RIKEN cDNA E330034G19 gene	NA	NA	NA	NA	NA	NA	NA	NA	NA	NA	NA	NA	NA	NA	NA	NA	347	105418	-3.226065487	6.089333726	53.85010183	5.65E-04	0.018119669	FALSE	4.35235247	2.76044507	6.913176735	6.962113974	3.55639877	6.937645354	RIKEN cDNA E330034G19 gene
ENSMUSG00000033540	Idua	15932	-0.884962233	2.918656232	33.03017197	5.79E-04	0.018011984	482.4075129	FALSE	2.564349656	2.2880531	2.37966778	3.251567229	3.192436701	3.428439866	2.410690179	3.290814598	iduronidase, alpha-L	NA	NA	NA	NA	NA	NA	NA	NA	NA	NA	NA	NA	NA	NA	NA	NA	NA	15932	NA	NA	NA	NA	NA	NA	NA	NA	NA	NA	NA	NA	NA
ENSMUSG00000024120	Lrpprc	72416	1.168066277	5.698012428	32.95515599	5.83E-04	0.018046745	970.8495348	FALSE	5.649056567	6.524396749	6.193418131	4.970390573	5.004198964	5.022793098	6.122290483	4.999127545	leucine-rich PPR-motif containing	NA	NA	NA	NA	NA	NA	NA	NA	NA	NA	NA	NA	NA	NA	NA	NA	NA	72416	NA	NA	NA	NA	NA	NA	NA	NA	NA	NA	NA	NA	NA
ENSMUSG00000035517	Tdrd7	100121	-0.673206532	10.75520068	32.92181012	5.85E-04	0.018046745	47472.64938	TRUE	10.56616552	10.27491653	10.27824164	10.99668857	11.16988639	10.98453781	10.3731079	11.05037092	tudor domain containing 7	NA	NA	NA	NA	NA	NA	NA	NA	NA	NA	NA	NA	NA	NA	NA	NA	189	100121	-1.044663661	12.25148832	48.87639012	2.21E-04	0.013075753	TRUE	11.81190615	11.43721611	12.58985061	12.76714514	11.62456113	12.67849788	tudor domain containing 7
ENSMUSG00000023147	Get1	71446	1.214887268	3.611216224	32.91797726	5.85E-04	0.018046745	490.4622949	FALSE	3.595209071	4.235672266	4.335464879	2.778423934	2.799514994	3.049092189	4.055448739	2.875677039	guided entry of tail-anchored proteins factor 1	445	71446	0.741304184	6.378092159	26.28255223	8.01E-04	0.020151505	FALSE	6.632991848	6.641015583	5.719080661	6.04996937	6.613384398	6.62913061	5.884525016	guided entry of tail-anchored proteins factor 1	252	71446	0.916816496	5.914731192	42.9471661	3.28E-04	0.014575502	FALSE	6.256749304	6.339401577	5.323624343	5.452778401	6.29807544	5.388201372	guided entry of tail-anchored proteins factor 1
ENSMUSG00000066324	Bpnt2	242291	0.715715059	6.095810054	32.85254287	5.89E-04	0.018084064	2483.427183	FALSE	6.443630708	6.371041056	6.41247233	5.922881672	5.663517132	5.458299607	6.409048032	5.681566137	3'(2'), 5'-bisphosphate nucleotidase 2	NA	NA	NA	NA	NA	NA	NA	NA	NA	NA	NA	NA	NA	NA	NA	NA	NA	242291	NA	NA	NA	NA	NA	NA	NA	NA	NA	NA	NA	NA	NA
ENSMUSG00000033763	Mtss2	244654	-0.592943939	6.383545064	32.85054696	5.89E-04	0.018084064	3055.252717	FALSE	5.952250435	6.038425394	6.172046345	6.603946431	6.793168818	6.540180154	6.054240725	6.645765134	MTSS I-BAR domain containing 2	NA	NA	NA	NA	NA	NA	NA	NA	NA	NA	NA	NA	NA	NA	NA	NA	NA	244654	NA	NA	NA	NA	NA	NA	NA	NA	NA	NA	NA	NA	NA
ENSMUSG00000029120	Ppp2r2c	269643	3.729027339	1.319392813	32.78533522	5.93E-04	0.018103924	209.4640703	FALSE	1.433754596	2.812417033	1.965215766	-1.372042533	-2.969547523	-0.663896765	2.070462465	-1.668495607	protein phosphatase 2, regulatory subunit B, gamma	NA	NA	NA	NA	NA	NA	NA	NA	NA	NA	NA	NA	NA	NA	NA	NA	NA	269643	NA	NA	NA	NA	NA	NA	NA	NA	NA	NA	NA	NA	NA
ENSMUSG00000055733	Nap1l3	54561	1.339703244	1.89518709	32.7704021	5.93E-04	0.018103924	243.2718374	FALSE	2.19774321	2.603545315	2.37966778	1.180205004	1.271884544	0.742107362	2.393652102	1.064732303	nucleosome assembly protein 1-like 3	NA	NA	NA	NA	NA	NA	NA	NA	NA	NA	NA	NA	NA	NA	NA	NA	NA	54561	NA	NA	NA	NA	NA	NA	NA	NA	NA	NA	NA	NA	NA
ENSMUSG00000054051	Ercc6	319955	0.802710119	4.452863774	32.7334265	5.95E-04	0.018103924	526.1992743	TRUE	4.498925023	4.976239293	4.875075263	3.999880759	3.950906877	4.038319438	4.783413193	3.996369025	excision repair cross-complementing rodent repair deficiency, complementation group 6	NA	NA	NA	NA	NA	NA	NA	NA	NA	NA	NA	NA	NA	NA	NA	NA	NA	319955	NA	NA	NA	NA	NA	NA	NA	NA	NA	NA	NA	NA	NA
ENSMUSG00000039316	Rftn1	76438	1.382441352	4.537891695	32.72649567	5.96E-04	0.018103924	185.9399684	FALSE	4.507812143	5.483924238	5.047957183	3.840744435	3.487149491	3.714632849	5.013231188	3.680842258	raftlin lipid raft linker 1	250	76438	1.296895076	4.962912395	36.85578683	2.58E-04	0.011528589	FALSE	5.253371854	5.123506212	3.92436655	4.221762708	5.617935206	5.331604424	4.073064629	raftlin lipid raft linker 1	NA	76438	NA	NA	NA	NA	NA	NA	NA	NA	NA	NA	NA	NA	NA
ENSMUSG00000066975	Cryba4	12959	-0.67129074	13.73536972	32.59532187	6.03E-04	0.018237914	861677.0368	TRUE	13.51634322	13.24792371	13.30475113	14.01198628	14.16330834	13.91037492	13.35633936	14.02855652	crystallin, beta A4	NA	NA	NA	NA	NA	NA	NA	NA	NA	NA	NA	NA	NA	NA	NA	NA	NA	12959	NA	NA	NA	NA	NA	NA	NA	NA	NA	NA	NA	NA	NA
ENSMUSG00000042726	Trafd1	231712	-1.705173212	6.611319467	34.10697442	6.04E-04	0.018237914	9829.525714	FALSE	6.01697002	5.048007958	5.321385967	6.746166358	7.33865701	7.489519624	5.462121315	7.191447664	TRAF type zinc finger domain containing 1	24	231712	-1.797987424	5.806934193	115.5938948	3.70E-06	0.00172576	FALSE	4.900227598	5.010904836	6.562568813	6.646795279	4.531318797	4.81415041	6.604682046	TRAF type zinc finger domain containing 1	87	231712	-2.148059063	6.475867699	73.46669702	6.12E-05	0.007692427	FALSE	5.28710048	4.763728109	6.872571652	7.431875106	5.025414295	7.152223379	TRAF type zinc finger domain containing 1
ENSMUSG00000025278	Flnb	286940	-0.664075041	5.835674965	32.5188592	6.08E-04	0.018303185	3132.270338	TRUE	5.576289239	5.448321574	5.366816169	5.949943013	6.108728899	6.308296254	5.463808994	6.122322722	filamin, beta	NA	NA	NA	NA	NA	NA	NA	NA	NA	NA	NA	NA	NA	NA	NA	NA	NA	286940	NA	NA	NA	NA	NA	NA	NA	NA	NA	NA	NA	NA	NA
ENSMUSG00000021840	Mapk1ip1l	218975	0.86641375	5.853932695	32.49121697	6.09E-04	0.018303185	1153.58788	FALSE	6.063924001	6.323631066	6.267152267	5.648853729	5.127031548	5.241017066	6.218235778	5.338967448	mitogen-activated protein kinase 1 interacting protein 1-like	NA	NA	NA	NA	NA	NA	NA	NA	NA	NA	NA	NA	NA	NA	NA	NA	NA	218975	NA	NA	NA	NA	NA	NA	NA	NA	NA	NA	NA	NA	NA
ENSMUSG00000090223	Pcp4	18546	-0.827545197	4.332670042	32.45609359	6.11E-04	0.018303185	837.0861057	FALSE	3.794781089	3.845265141	3.942654104	4.483424183	4.954986722	4.581917795	3.860900111	4.6734429	Purkinje cell protein 4	NA	NA	NA	NA	NA	NA	NA	NA	NA	NA	NA	NA	NA	NA	NA	NA	NA	18546	NA	NA	NA	NA	NA	NA	NA	NA	NA	NA	NA	NA	NA
ENSMUSG00000035199	Arl6ip5	65106	0.770189278	4.611483259	32.45602901	6.11E-04	0.018303185	1511.219037	FALSE	4.792339	5.144351783	4.873077502	4.251966312	3.988076167	4.270603497	4.936589428	4.170215325	ADP-ribosylation factor-like 6 interacting protein 5	315	65106	0.711067912	6.281792012	31.86975728	4.23E-04	0.014954913	FALSE	6.557036152	6.503549235	5.811993495	5.825800732	6.511302464	6.523962617	5.818897113	ADP-ribosylation factor-like 6 interacting protein 5	667	65106	0.929728244	6.191573973	23.88906455	0.001817126	0.030459697	FALSE	6.320257703	6.799831386	5.73049745	5.580246092	6.560044544	5.655371771	ADP-ribosylation factor-like 6 interacting protein 5
ENSMUSG00000036438	Calm2	12314	0.706470419	6.973083897	32.3990357	6.15E-04	0.018361098	5367.575627	FALSE	7.246233456	7.296445048	7.306486032	6.818362386	6.365209756	6.509939274	7.283054845	6.564503806	calmodulin 2	NA	NA	NA	NA	NA	NA	NA	NA	NA	NA	NA	NA	NA	NA	NA	NA	NA	12314	NA	NA	NA	NA	NA	NA	NA	NA	NA	NA	NA	NA	NA
ENSMUSG00000021288	Klc1	16593	0.72373773	8.255324526	32.35749139	6.17E-04	0.018361098	6147.244698	TRUE	8.391858956	8.638935489	8.669966331	7.634444672	8.002956659	7.884182722	8.566920259	7.840528018	kinesin light chain 1	432	16593	1.404882421	7.096659501	28.49383114	7.61E-04	0.019692506	TRUE	7.709921299	7.767856762	6.169312238	6.049486508	6.891930187	7.456569416	6.109399373	kinesin light chain 1	48	16593	1.383187243	6.887902478	107.0434297	1.80E-05	0.00408624	TRUE	7.336175589	7.494970883	6.077807144	6.003540137	7.415573236	6.04067364	kinesin light chain 1
ENSMUSG00000018593	Sparc	20692	-0.87440413	10.32613869	32.31074985	6.20E-04	0.018382269	74430.00181	TRUE	10.10573659	9.591214869	9.723603161	10.72898218	10.81724572	10.53360105	9.806851541	10.69327632	secreted acidic cysteine rich glycoprotein	319	20692	-0.883121431	8.280821316	31.76940387	4.28E-04	0.014954913	TRUE	7.953708294	8.042762446	8.726386033	8.76026764	7.541362962	7.845944567	8.743326836	secreted acidic cysteine rich glycoprotein	223	20692	-0.826329654	8.056003915	45.50992462	2.75E-04	0.013773892	TRUE	7.628243815	7.541515352	8.470940961	8.346868699	7.584879584	8.40890483	secreted acidic cysteine rich glycoprotein
ENSMUSG00000057440	Mpp7	75739	1.102020384	3.125714843	32.30218259	6.20E-04	0.018382269	509.5017496	FALSE	3.350413667	3.792666158	3.530985898	2.230846989	2.396958965	2.744600263	3.558021908	2.457468739	membrane protein, palmitoylated 7 (MAGUK p55 subfamily member 7)	NA	NA	NA	NA	NA	NA	NA	NA	NA	NA	NA	NA	NA	NA	NA	NA	NA	75739	NA	NA	NA	NA	NA	NA	NA	NA	NA	NA	NA	NA	NA
ENSMUSG00000030421	Uri1	19777	0.656695488	4.708447945	32.20378449	6.26E-04	0.018447764	1186.974262	FALSE	4.806814128	5.151888601	5.016628277	4.376871363	4.381706587	4.268703584	4.991777002	4.342427178	URI1, prefoldin-like chaperone	NA	NA	NA	NA	NA	NA	NA	NA	NA	NA	NA	NA	NA	NA	NA	NA	NA	19777	NA	NA	NA	NA	NA	NA	NA	NA	NA	NA	NA	NA	NA
ENSMUSG00000040447	Spns2	216892	-1.889717795	5.012810549	33.69823803	6.26E-04	0.018447764	3356.911528	FALSE	4.403735651	3.092066759	3.538568244	5.637549045	5.883309317	5.450778363	3.678123552	5.657212241	spinster homolog 2	NA	NA	NA	NA	NA	NA	NA	NA	NA	NA	NA	NA	NA	NA	NA	NA	NA	216892	NA	NA	NA	NA	NA	NA	NA	NA	NA	NA	NA	NA	NA
ENSMUSG00000005649	Cabp5	29865	1.708472956	5.400444765	33.64370984	6.28E-04	0.018460956	462.1665397	FALSE	5.300953608	6.543304873	5.934565445	4.145324517	4.450787848	4.311780796	5.926274642	4.302631054	calcium binding protein 5	NA	NA	NA	NA	NA	NA	NA	NA	NA	NA	NA	NA	NA	NA	NA	NA	NA	29865	NA	NA	NA	NA	NA	NA	NA	NA	NA	NA	NA	NA	NA
ENSMUSG00000032803	Cdv3	321022	0.583991412	9.041182019	31.99180642	6.39E-04	0.018739321	7091.10926	FALSE	9.112368213	9.414204604	9.366874654	8.710700374	8.706411304	8.742168927	9.297815823	8.719760202	carnitine deficiency-associated gene expressed in ventricle 3	NA	NA	NA	NA	NA	NA	NA	NA	NA	NA	NA	NA	NA	NA	NA	NA	NA	321022	NA	NA	NA	NA	NA	NA	NA	NA	NA	NA	NA	NA	NA
ENSMUSG00000038580	Sct	20287	0.955913704	2.784658907	31.97214666	6.40E-04	0.018739321	176.6532918	FALSE	3.197684341	3.123072851	3.218096522	2.446577743	2.216627187	1.994260943	3.179617905	2.219155291	secretin	160	20287	0.923011033	8.156347391	45.82895804	1.20E-04	0.008291708	FALSE	8.412910955	8.579882778	7.398687545	7.663787266	8.372908948	8.455234227	7.531237405	secretin	623	20287	0.603163459	7.9622763	25.20591154	0.001564556	0.028099232	FALSE	8.170284162	8.291237993	7.631269136	7.628958401	8.230761077	7.630113769	secretin
ENSMUSG00000043051	Disc1	244667	-2.282719095	4.099169982	33.43172358	6.41E-04	0.018739321	26.42270522	FALSE	3.276069126	1.648191699	2.280659544	4.72616735	5.072701026	4.655011621	2.401640123	4.817959999	disrupted in schizophrenia 1	NA	NA	NA	NA	NA	NA	NA	NA	NA	NA	NA	NA	NA	NA	NA	NA	NA	244667	NA	NA	NA	NA	NA	NA	NA	NA	NA	NA	NA	NA	NA
ENSMUSG00000000266	Mid2	23947	0.887028978	3.047404032	31.87530703	6.46E-04	0.018826027	516.5603595	FALSE	3.21225655	3.619867173	3.398367981	2.533716146	2.609054528	2.468215267	3.410163901	2.536995314	midline 2	NA	NA	NA	NA	NA	NA	NA	NA	NA	NA	NA	NA	NA	NA	NA	NA	NA	23947	NA	NA	NA	NA	NA	NA	NA	NA	NA	NA	NA	NA	NA
ENSMUSG00000048234	Rnf149	67702	0.857454659	3.841655752	31.85867646	6.47E-04	0.018826027	308.0611871	TRUE	4.160566353	4.2277695	4.227021143	3.631783131	3.209323124	3.163939828	4.205118998	3.335015361	ring finger protein 149	NA	NA	NA	NA	NA	NA	NA	NA	NA	NA	NA	NA	NA	NA	NA	NA	NA	67702	NA	NA	NA	NA	NA	NA	NA	NA	NA	NA	NA	NA	NA
ENSMUSG00000060981	H4c8	69386	1.035046551	2.560368049	31.83673846	6.49E-04	0.018826027	144.3964231	FALSE	2.735526089	3.102476341	3.075962058	1.78279893	1.971429192	2.09204906	2.971321496	1.948759061	H4 clustered histone 8	168	69386	0.986457237	7.916564497	44.56541758	1.32E-04	0.008763748	FALSE	8.262027984	8.261692078	7.440790403	7.031092496	8.177879165	8.233866409	7.235941449	H4 clustered histone 8	537	69386	0.810962476	8.280680057	27.58552442	0.001212387	0.02516248	FALSE	8.456731713	8.78343226	7.71480807	7.917627107	8.620081986	7.816217588	H4 clustered histone 8
ENSMUSG00000039270	Megf9	230316	-0.621726716	8.314156606	31.82027549	6.50E-04	0.018826027	7579.133195	FALSE	8.11727724	7.915551625	7.865161095	8.434077606	8.655143696	8.674002317	7.965996654	8.587741206	multiple EGF-like-domains 9	456	230316	-1.033235851	5.77715207	25.80822963	8.50E-04	0.020861099	FALSE	5.405248248	5.444403153	6.505808346	6.061575334	4.933040246	5.260897215	6.28369184	multiple EGF-like-domains 9	NA	230316	NA	NA	NA	NA	NA	NA	NA	NA	NA	NA	NA	NA	NA
ENSMUSG00000019082	Slc25a22	68267	1.083247247	5.763892748	31.70224727	6.57E-04	0.018929038	1230.317063	FALSE	5.774642339	6.464121742	6.291664038	4.902749827	5.109147751	5.326606345	6.176809373	5.112834641	solute carrier family 25 (mitochondrial carrier, glutamate), member 22	NA	NA	NA	NA	NA	NA	NA	NA	NA	NA	NA	NA	NA	NA	NA	NA	NA	68267	NA	NA	NA	NA	NA	NA	NA	NA	NA	NA	NA	NA	NA
ENSMUSG00000020056	Washc3	67282	-0.687341366	5.240094771	31.66920685	6.59E-04	0.018940724	6690.719202	FALSE	4.979667904	4.821012607	4.760871183	5.393276716	5.746117791	5.465781843	4.853850565	5.535058783	WASH complex subunit 3	587	67282	-1.114584855	6.77709561	23.15542528	0.001386068	0.026420301	FALSE	6.594007645	6.273160268	7.331414364	7.343106409	5.672717483	6.179961799	7.337260387	WASH complex subunit 3	691	67282	-1.643489167	6.952310906	27.69986017	0.001938681	0.031392036	FALSE	5.65684164	6.130789501	7.07244327	7.908062526	5.893815571	7.490252898	WASH complex subunit 3
ENSMUSG00000053153	Spag16	66722	1.096309689	1.812989135	31.64816064	6.60E-04	0.018940724	4.240077043	FALSE	2.175606054	2.335892045	2.23160694	1.26100579	1.008029153	1.222215059	2.24770168	1.163750001	sperm associated antigen 16	NA	NA	NA	NA	NA	NA	NA	NA	NA	NA	NA	NA	NA	NA	NA	NA	NA	66722	NA	NA	NA	NA	NA	NA	NA	NA	NA	NA	NA	NA	NA
ENSMUSG00000021518	Ptdss1	19210	0.885971727	6.119909598	31.63365582	6.61E-04	0.018940724	2546.957823	FALSE	6.099143484	6.700320802	6.616407825	5.677101985	5.575084413	5.575900852	6.47195737	5.609362417	phosphatidylserine synthase 1	NA	NA	NA	NA	NA	NA	NA	NA	NA	NA	NA	NA	NA	NA	NA	NA	NA	19210	NA	NA	NA	NA	NA	NA	NA	NA	NA	NA	NA	NA	NA
ENSMUSG00000034636	Zyg11b	414872	0.59828595	5.74246233	31.54323642	6.67E-04	0.01898951	1243.966581	FALSE	5.862140697	6.162175092	5.99092216	5.497000613	5.420522642	5.314685816	6.005079316	5.410736357	zyg-ll family member B, cell cycle regulator	NA	NA	NA	NA	NA	NA	NA	NA	NA	NA	NA	NA	NA	NA	NA	NA	NA	414872	NA	NA	NA	NA	NA	NA	NA	NA	NA	NA	NA	NA	NA
ENSMUSG00000022472	Desi1	28075	-0.68803038	4.127438829	31.52781405	6.68E-04	0.01898951	1243.729971	FALSE	3.678903632	3.760160953	3.792197929	4.232061212	4.473681409	4.566534615	3.743754171	4.424092412	desumoylating isopeptidase 1	634	28075	-0.726210076	5.252687724	20.67424489	0.001711484	0.030204729	FALSE	4.978619151	4.747309021	5.543397806	5.727993196	5.028360238	4.918096137	5.635695501	desumoylating isopeptidase 1	460	28075	-0.924779278	4.880811736	30.43853895	9.14E-04	0.022060714	FALSE	4.453781506	4.252647727	5.312617959	5.215475789	4.353214617	5.264046874	desumoylating isopeptidase 1
ENSMUSG00000032840	Spring1	76792	0.881920698	5.079378024	31.50555938	6.70E-04	0.01898951	811.1072501	FALSE	5.081401156	5.64925025	5.565455052	4.481739378	4.664852734	4.564987237	5.432035486	4.57052645	SREBF pathway regulator in golgi 1	NA	NA	NA	NA	NA	NA	NA	NA	NA	NA	NA	NA	NA	NA	NA	NA	NA	76792	NA	NA	NA	NA	NA	NA	NA	NA	NA	NA	NA	NA	NA
ENSMUSG00000038500	Prr3	75210	0.88388942	4.267146787	31.45768665	6.73E-04	0.019040763	612.67188	FALSE	4.586823381	4.661200457	4.672889116	4.062085638	3.494056569	3.66059814	4.640304318	3.738913449	proline-rich polypeptide 3	NA	NA	NA	NA	NA	NA	NA	NA	NA	NA	NA	NA	NA	NA	NA	NA	NA	75210	NA	NA	NA	NA	NA	NA	NA	NA	NA	NA	NA	NA	NA
ENSMUSG00000043004	Gng2	14702	1.074836334	5.899049323	31.39688574	6.77E-04	0.019069693	1682.437612	FALSE	5.93038285	6.621688044	6.378724044	5.352373483	4.996923295	5.40912694	6.31026498	5.252807906	guanine nucleotide binding protein (G protein), gamma 2	NA	NA	NA	NA	NA	NA	NA	NA	NA	NA	NA	NA	NA	NA	NA	NA	NA	14702	NA	NA	NA	NA	NA	NA	NA	NA	NA	NA	NA	NA	NA
ENSMUSG00000062373	Tmem65	74868	0.637920307	5.007788293	31.38745936	6.77E-04	0.019069693	2822.857764	FALSE	5.107945237	5.411818033	5.335963833	4.724743588	4.69663662	4.533685951	5.285242368	4.65168872	transmembrane protein 65	NA	NA	NA	NA	NA	NA	NA	NA	NA	NA	NA	NA	NA	NA	NA	NA	NA	74868	NA	NA	NA	NA	NA	NA	NA	NA	NA	NA	NA	NA	NA
ENSMUSG00000035403	Crb2	241324	-0.745748577	5.029076347	31.33908766	6.81E-04	0.019069693	1738.67145	FALSE	4.726610589	4.380995487	4.696805282	5.276663732	5.530429312	5.238107131	4.601470453	5.348400058	crumbs family member 2	NA	NA	NA	NA	NA	NA	NA	NA	NA	NA	NA	NA	NA	NA	NA	NA	NA	241324	NA	NA	NA	NA	NA	NA	NA	NA	NA	NA	NA	NA	NA
ENSMUSG00000009621	Vav2	22325	1.206012642	6.454832717	31.33613528	6.81E-04	0.019069693	1816.829433	FALSE	6.375671142	7.26879095	7.019806326	5.771830084	5.83107923	5.573594198	6.888089473	5.725501171	vav 2 oncogene	NA	NA	NA	NA	NA	NA	NA	NA	NA	NA	NA	NA	NA	NA	NA	NA	NA	22325	NA	NA	NA	NA	NA	NA	NA	NA	NA	NA	NA	NA	NA
ENSMUSG00000019210	Atp6v1e1	11973	0.667240806	6.782319052	31.28000002	6.85E-04	0.019069693	4561.299606	FALSE	6.837085683	7.250771029	7.114166394	6.410294133	6.482723244	6.334870632	7.067341035	6.409296003	ATPase, H+ transporting, lysosomal V1 subunit E1	NA	NA	NA	NA	NA	NA	NA	NA	NA	NA	NA	NA	NA	NA	NA	NA	NA	11973	NA	NA	NA	NA	NA	NA	NA	NA	NA	NA	NA	NA	NA
ENSMUSG00000001995	Sipa1l2	244668	-1.158775738	5.568928703	31.2272953	6.88E-04	0.019069693	1510.600966	FALSE	5.288114473	4.632755251	4.604697912	5.873625179	6.262264316	5.938155366	4.841855879	6.02468162	signal-induced proliferation-associated 1 like 2	NA	NA	NA	NA	NA	NA	NA	NA	NA	NA	NA	NA	NA	NA	NA	NA	NA	244668	NA	NA	NA	NA	NA	NA	NA	NA	NA	NA	NA	NA	NA
ENSMUSG00000040928	S100pbp	74648	1.023273345	5.53326837	31.20094	6.90E-04	0.019069693	992.7652904	FALSE	5.477206933	6.196996973	6.091860028	4.895175269	4.883141425	5.017145864	5.922021311	4.931820853	S100P binding protein	NA	NA	NA	NA	NA	NA	NA	NA	NA	NA	NA	NA	NA	NA	NA	NA	NA	74648	NA	NA	NA	NA	NA	NA	NA	NA	NA	NA	NA	NA	NA
ENSMUSG00000057335	Cep170	545389	0.782493507	4.967939091	31.09127231	6.97E-04	0.019069693	832.6026783	FALSE	5.089317111	5.441504437	5.363262402	4.292893913	4.589461694	4.665157726	5.298027983	4.515837778	centrosomal protein 170	NA	NA	NA	NA	NA	NA	NA	NA	NA	NA	NA	NA	NA	NA	NA	NA	607	545389	0.725687775	5.45808575	25.51798831	0.001511446	0.027836259	FALSE	5.754210752	5.790708056	5.098632191	5.010310942	5.772459404	5.054471567	centrosomal protein 170
ENSMUSG00000029247	Paics	67054	-0.63719936	8.8175298	31.06063032	6.99E-04	0.019069693	17911.52516	FALSE	8.666100956	8.359619314	8.343181225	9.080100671	9.184658284	9.03480984	8.456300498	9.099856265	phosphoribosylaminoimidazole carboxylase, phosphoribosylaminoribosylaminoimidazole, succinocarboxamide synthetase	NA	NA	NA	NA	NA	NA	NA	NA	NA	NA	NA	NA	NA	NA	NA	NA	NA	67054	NA	NA	NA	NA	NA	NA	NA	NA	NA	NA	NA	NA	NA
ENSMUSG00000031207	Msn	17698	0.957101803	6.455286994	31.05329342	7.00E-04	0.019069693	1711.729244	FALSE	6.472668859	7.16149474	6.850679957	5.963889245	5.760510716	5.963041803	6.828281185	5.895813921	moesin	NA	NA	NA	NA	NA	NA	NA	NA	NA	NA	NA	NA	NA	NA	NA	NA	NA	17698	NA	NA	NA	NA	NA	NA	NA	NA	NA	NA	NA	NA	NA
ENSMUSG00000034993	Vat1	26949	1.316516494	7.224740454	31.20974603	7.01E-04	0.019069693	2990.368806	FALSE	7.083124536	8.08139472	7.86879989	6.335775987	6.509812909	6.413497879	7.677773049	6.419695592	vesicle amine transport 1	41	26949	1.212935063	6.902735213	89.73413534	9.86E-06	0.002690152	FALSE	7.263201719	7.208838267	5.994204147	6.137725741	7.344845247	7.272295078	6.065964944	vesicle amine transport 1	57	26949	1.519373638	6.377372315	99.78070782	2.27E-05	0.004452087	FALSE	7.072848665	6.80086815	5.405327729	5.461901396	6.936858408	5.433614563	vesicle amine transport 1
ENSMUSG00000029270	Dipk1a	67266	-0.979820765	3.026646774	31.03977203	7.01E-04	0.019069693	418.3073571	FALSE	2.64712224	2.470569119	2.237830503	3.203311812	3.574460672	3.501444805	2.451840621	3.426405763	divergent protein kinase domain 1A	NA	NA	NA	NA	NA	NA	NA	NA	NA	NA	NA	NA	NA	NA	NA	NA	714	67266	-1.713252181	5.302103846	25.06973849	0.002069294	0.03242764	FALSE	4.463934085	3.942120428	5.394059622	6.291863223	4.203027257	5.842961423	divergent protein kinase domain 1A
ENSMUSG00000024816	Frmd8	67457	1.155711043	3.912246011	31.02800256	7.02E-04	0.019069693	458.8740901	FALSE	3.890759626	4.619528037	4.511453028	3.380127534	3.040313155	3.22791938	4.34058023	3.216120023	FERM domain containing 8	NA	NA	NA	NA	NA	NA	NA	NA	NA	NA	NA	NA	NA	NA	NA	NA	NA	67457	NA	NA	NA	NA	NA	NA	NA	NA	NA	NA	NA	NA	NA
ENSMUSG00000049489	Ccnq	69109	-0.924517914	4.053202021	31.0176709	7.02E-04	0.019069693	543.8032533	FALSE	3.809231857	3.299315689	3.403913486	4.365952806	4.615032295	4.330116157	3.504153677	4.437033753	cyclin Q	208	69109	-0.927038307	5.581212882	40.38775059	1.87E-04	0.010048897	FALSE	5.015845385	5.110189673	6.06867854	6.049485113	5.290809692	5.13894825	6.059081827	cyclin Q	103	69109	-1.232033732	5.830968347	68.12753139	7.79E-05	0.008342146	FALSE	5.163240711	5.024960081	6.398330851	6.228365571	5.094100396	6.313348211	cyclin Q
ENSMUSG00000028134	Ptbp2	56195	0.660656891	5.959195227	30.94084634	7.08E-04	0.019069693	1780.960343	FALSE	6.326705962	6.249850592	6.174481745	5.798467756	5.396762678	5.550322518	6.2503461	5.581850984	polypyrimidine tract binding protein 2	NA	NA	NA	NA	NA	NA	NA	NA	NA	NA	NA	NA	NA	NA	NA	NA	NA	56195	NA	NA	NA	NA	NA	NA	NA	NA	NA	NA	NA	NA	NA
ENSMUSG00000028698	Pik3r3	18710	2.015770835	4.456102485	32.1366975	7.22E-04	0.019321049	2063.620079	FALSE	4.19031308	5.65633306	5.196741386	3.084012231	2.891318832	3.358705308	5.014462508	3.111345457	phosphoinositide-3-kinase regulatory subunit 3	188	18710	1.122632256	5.659589706	42.76890605	1.53E-04	0.009106201	FALSE	6.177702466	5.776582518	4.855435044	4.943913965	6.039844421	5.998043135	4.899674505	phosphoinositide-3-kinase regulatory subunit 3	832	18710	1.498515236	5.167817709	21.3614736	0.002895457	0.038933703	FALSE	5.165281847	6.123133774	4.203328682	4.293291889	5.644207811	4.248310285	phosphoinositide-3-kinase regulatory subunit 3
ENSMUSG00000038375	Trp53inp2	68728	0.846018386	4.210359372	30.72817799	7.23E-04	0.019321049	1136.282892	FALSE	4.300114921	4.642299438	4.733604688	3.869375536	3.538164104	3.753191604	4.558673016	3.720243748	transformation related protein 53 inducible nuclear protein 2	NA	NA	NA	NA	NA	NA	NA	NA	NA	NA	NA	NA	NA	NA	NA	NA	NA	68728	NA	NA	NA	NA	NA	NA	NA	NA	NA	NA	NA	NA	NA
ENSMUSG00000026764	Kif5c	16574	0.799328818	7.175706654	30.63325545	7.30E-04	0.019432236	2198.642563	FALSE	7.307532433	7.535598372	7.692537341	6.838578286	6.837968642	6.455025098	7.511889382	6.710524008	kinesin family member 5C	NA	NA	NA	NA	NA	NA	NA	NA	NA	NA	NA	NA	NA	NA	NA	NA	NA	16574	NA	NA	NA	NA	NA	NA	NA	NA	NA	NA	NA	NA	NA
ENSMUSG00000024270	Slc39a6	106957	0.84916184	5.218647753	30.59340864	7.33E-04	0.019473575	673.8042996	FALSE	5.342943811	5.786846247	5.57838686	4.951038206	4.530214893	4.685238348	5.569392306	4.722163816	solute carrier family 39 (metal ion transporter), member 6	101	106957	0.983813415	6.942509352	59.52192534	4.63E-05	0.005125035	FALSE	7.26262105	7.347715488	6.326743982	6.232578853	7.160543767	7.256960102	6.279661417	solute carrier family 39 (metal ion transporter), member 6	130	106957	1.088969873	6.482275074	60.8567223	1.11E-04	0.009585295	FALSE	6.840314223	7.003320593	5.769634335	5.910235982	6.921817408	5.839935159	solute carrier family 39 (metal ion transporter), member 6
ENSMUSG00000040936	Ulk4	209012	-1.070253811	2.036871869	30.50216045	7.39E-04	0.019599545	515.8408721	TRUE	1.470586324	1.307863948	1.468679917	2.246806331	2.596272794	2.558072617	1.415710063	2.467050581	unc-51-like kinase 4	NA	NA	NA	NA	NA	NA	NA	NA	NA	NA	NA	NA	NA	NA	NA	NA	NA	209012	NA	NA	NA	NA	NA	NA	NA	NA	NA	NA	NA	NA	NA
ENSMUSG00000019944	Rhobtb1	69288	1.140243965	4.070238075	30.49192537	7.40E-04	0.019599545	136.8849088	FALSE	4.118636563	4.784844431	4.601081566	3.461021584	3.580963048	3.088399381	4.501520853	3.376794671	Rho-related BTB domain containing 1	207	69288	1.007345884	4.964453042	40.49492454	1.86E-04	0.010027371	FALSE	5.37490697	5.226882848	4.273222123	4.320571169	5.241475379	5.281088399	4.296896646	Rho-related BTB domain containing 1	NA	69288	NA	NA	NA	NA	NA	NA	NA	NA	NA	NA	NA	NA	NA
ENSMUSG00000048701	Ccdc6	76551	0.767985081	4.443673458	30.47285419	7.41E-04	0.019601009	1029.552493	FALSE	4.509288022	4.9135782	4.871076971	4.136785285	3.910174863	3.972144673	4.764647731	4.006368273	coiled-coil domain containing 6	NA	NA	NA	NA	NA	NA	NA	NA	NA	NA	NA	NA	NA	NA	NA	NA	NA	76551	NA	NA	NA	NA	NA	NA	NA	NA	NA	NA	NA	NA	NA
ENSMUSG00000031148	Gpkow	209416	0.714426257	4.793188497	30.4290178	7.45E-04	0.01965115	709.8120157	FALSE	4.856363066	5.265097271	5.164434482	4.496832255	4.355397985	4.319142927	5.095298273	4.390457722	G patch domain and KOW motifs	NA	NA	NA	NA	NA	NA	NA	NA	NA	NA	NA	NA	NA	NA	NA	NA	NA	209416	NA	NA	NA	NA	NA	NA	NA	NA	NA	NA	NA	NA	NA
ENSMUSG00000037503	Fam168b	214469	0.610768475	6.523417057	30.37390213	7.49E-04	0.019723853	3340.490762	FALSE	6.757041524	6.760170426	6.869340173	6.3675984	5.994036391	6.172126125	6.795517374	6.177920305	family with sequence similarity 168, member B	604	214469	0.707973556	5.24059971	21.63331889	0.001487803	0.027539962	FALSE	5.480085964	5.479926422	4.683591896	4.878946736	5.480791441	5.480267943	4.781269316	family with sequence similarity 168, member B	NA	214469	NA	NA	NA	NA	NA	NA	NA	NA	NA	NA	NA	NA	NA
ENSMUSG00000059659	Gm10069	791299	-0.99821755	4.052578178	30.27768145	7.56E-04	0.019867616	97.10019359	FALSE	3.282988273	3.751367768	3.33301377	4.172733037	4.637040727	4.550985638	3.455789937	4.453586467	predicted gene 10069	NA	NA	NA	NA	NA	NA	NA	NA	NA	NA	NA	NA	NA	NA	NA	NA	NA	791299	NA	NA	NA	NA	NA	NA	NA	NA	NA	NA	NA	NA	NA
ENSMUSG00000035151	Elmod2	244548	1.243242118	4.478476513	30.24455103	7.59E-04	0.019872908	724.4292406	FALSE	4.430467082	5.262005141	5.085538319	3.540859446	3.95841774	3.651878256	4.926003514	3.717051814	ELMO/CED-12 domain containing 2	NA	NA	NA	NA	NA	NA	NA	NA	NA	NA	NA	NA	NA	NA	NA	NA	NA	244548	NA	NA	NA	NA	NA	NA	NA	NA	NA	NA	NA	NA	NA
ENSMUSG00000043301	Kcnj6	16522	-1.047262222	4.132770866	30.16895228	7.64E-04	0.019988434	2.765292945	FALSE	3.578433881	3.415191767	3.558595145	4.117385185	4.859267162	4.61818168	3.517406931	4.531611342	potassium inwardly-rectifying channel, subfamily J, member 6	NA	NA	NA	NA	NA	NA	NA	NA	NA	NA	NA	NA	NA	NA	NA	NA	NA	16522	NA	NA	NA	NA	NA	NA	NA	NA	NA	NA	NA	NA	NA
ENSMUSG00000034187	Nsf	18195	0.963952499	4.560044588	30.03085967	7.75E-04	0.020197093	1328.116516	FALSE	4.551444652	5.136775385	5.122165297	3.835477179	4.052659029	4.097315884	4.936795111	3.995150697	N-ethylmaleimide sensitive fusion protein	94	18195	1.154115053	6.218471036	61.01484039	4.22E-05	0.004978769	FALSE	6.4914879	6.541256229	5.543397806	5.309443892	6.68499836	6.572580829	5.426420849	N-ethylmaleimide sensitive fusion protein	111	18195	1.179436338	6.005083027	66.70515887	8.33E-05	0.00839317	FALSE	6.43333066	6.514202355	5.397536115	5.205634903	6.473766508	5.301585509	N-ethylmaleimide sensitive fusion protein
ENSMUSG00000067924	Rtl8b	553127	0.746416609	4.152086186	30.01246565	7.76E-04	0.020197093	948.7378564	FALSE	4.197654905	4.617110005	4.576738116	3.728723956	3.737582977	3.728522435	4.463834342	3.731609789	retrotransposon Gag like 8B	NA	NA	NA	NA	NA	NA	NA	NA	NA	NA	NA	NA	NA	NA	NA	NA	NA	553127	NA	NA	NA	NA	NA	NA	NA	NA	NA	NA	NA	NA	NA
ENSMUSG00000026254	Eif4e2	26987	0.798086506	6.642437508	29.96419023	7.80E-04	0.020203212	2061.494784	FALSE	6.648716416	7.206622322	7.048856454	6.202500348	6.262264316	6.097559679	6.968065064	6.187441447	eukaryotic translation initiation factor 4E member 2	NA	NA	NA	NA	NA	NA	NA	NA	NA	NA	NA	NA	NA	NA	NA	NA	977	26987	0.674242848	5.661554949	18.21983648	0.003773178	0.043071635	FALSE	6.021159937	5.890521012	5.414148112	5.152934281	5.955840475	5.283541196	eukaryotic translation initiation factor 4E member 2
ENSMUSG00000062444	Ap3b2	11775	-0.878903897	4.895233201	29.96044302	7.81E-04	0.020203212	1697.350647	FALSE	4.476464721	4.271477594	4.418627184	4.905265867	5.335592256	5.501813257	4.388856499	5.247557127	adaptor-related protein complex 3, beta 2 subunit	NA	NA	NA	NA	NA	NA	NA	NA	NA	NA	NA	NA	NA	NA	NA	NA	NA	11775	NA	NA	NA	NA	NA	NA	NA	NA	NA	NA	NA	NA	NA
ENSMUSG00000021621	Zcchc9	69085	0.674215345	4.605534548	29.95631615	7.81E-04	0.020203212	533.5998863	FALSE	4.727878875	5.065849182	4.893917281	4.351264989	4.207759483	4.120676501	4.895881779	4.226566991	zinc finger, CCHC domain containing 9	NA	NA	NA	NA	NA	NA	NA	NA	NA	NA	NA	NA	NA	NA	NA	NA	NA	69085	NA	NA	NA	NA	NA	NA	NA	NA	NA	NA	NA	NA	NA
ENSMUSG00000020593	Lpin1	14245	-0.694678563	5.685365565	29.88985492	7.86E-04	0.020299831	2978.206023	FALSE	5.40213491	5.281986527	5.200729351	5.727022249	6.111538712	6.102901322	5.294950262	5.980487428	lipin 1	389	14245	-0.951859964	5.239220231	28.67681961	6.02E-04	0.017323643	FALSE	5.010829132	4.793588889	5.657909702	5.792609305	4.522467964	4.775628662	5.725259503	lipin 1	184	14245	-1.268985982	5.637529707	49.88996472	2.07E-04	0.012540425	FALSE	4.968238828	4.78184647	5.945057588	6.298659788	4.875042649	6.121858688	lipin 1
ENSMUSG00000004508	Gab2	14389	1.094967387	4.559378955	29.87406444	7.87E-04	0.020299831	381.182683	FALSE	4.734203631	5.135086324	5.107795807	4.164354971	4.012334121	3.468717961	4.992361921	3.881802351	growth factor receptor bound protein 2-associated protein 2	NA	NA	NA	NA	NA	NA	NA	NA	NA	NA	NA	NA	NA	NA	NA	NA	NA	14389	NA	NA	NA	NA	NA	NA	NA	NA	NA	NA	NA	NA	NA
ENSMUSG00000029263	Pigg	433931	-0.762457057	3.962886807	29.79084992	7.94E-04	0.020435856	646.6577155	FALSE	3.676278239	3.542975439	3.367480715	4.151695934	4.478913343	4.232121557	3.528911464	4.287576945	phosphatidylinositol glycan anchor biosynthesis, class G	NA	NA	NA	NA	NA	NA	NA	NA	NA	NA	NA	NA	NA	NA	NA	NA	NA	433931	NA	NA	NA	NA	NA	NA	NA	NA	NA	NA	NA	NA	NA
ENSMUSG00000040183	Ankrd6	140577	2.307874167	2.122771383	29.73108278	7.99E-04	0.020494761	363.1861207	FALSE	2.035137058	3.412405461	2.758639861	0.349367153	0.096820705	1.073433894	2.735394127	0.506540584	ankyrin repeat domain 6	NA	NA	NA	NA	NA	NA	NA	NA	NA	NA	NA	NA	NA	NA	NA	NA	NA	140577	NA	NA	NA	NA	NA	NA	NA	NA	NA	NA	NA	NA	NA
ENSMUSG00000073639	Rab18	19330	0.583308509	4.670490938	29.72492808	7.99E-04	0.020494761	3285.734004	FALSE	4.794761629	5.008885471	4.982752304	4.263778867	4.456103314	4.322809952	4.928799801	4.347564044	RAB18, member RAS oncogene family	NA	NA	NA	NA	NA	NA	NA	NA	NA	NA	NA	NA	NA	NA	NA	NA	NA	19330	NA	NA	NA	NA	NA	NA	NA	NA	NA	NA	NA	NA	NA
ENSMUSG00000049536	Tceal1	237052	1.102101448	3.497724051	29.58411448	8.11E-04	0.020687599	418.42369	FALSE	3.767906115	4.065211399	3.978402897	2.520648057	3.21769279	2.705808079	3.93717347	2.814716309	transcription elongation factor A (SII)-like 1	NA	NA	NA	NA	NA	NA	NA	NA	NA	NA	NA	NA	NA	NA	NA	NA	NA	237052	NA	NA	NA	NA	NA	NA	NA	NA	NA	NA	NA	NA	NA
ENSMUSG00000029343	Crybb1	12960	-0.622983961	14.92007901	29.52138629	8.16E-04	0.020698233	340908.9899	TRUE	14.74397035	14.45765278	14.50754297	15.17210697	15.29525537	15.12167578	14.56972203	15.19634604	crystallin, beta B1	NA	NA	NA	NA	NA	NA	NA	NA	NA	NA	NA	NA	NA	NA	NA	NA	229	12960	-0.750866636	13.53164315	45.09464304	2.83E-04	0.013773892	TRUE	13.21315256	12.99441593	13.83833896	13.87888759	13.10378424	13.85861327	crystallin, beta B1
ENSMUSG00000037013	Ss18	268996	0.669719164	6.963897661	29.50453844	8.18E-04	0.020698233	2386.647289	FALSE	7.04623661	7.444262044	7.262139979	6.686348395	6.624413492	6.450841974	7.250879544	6.587201287	SS18, nBAF chromatin remodeling complex subunit	NA	NA	NA	NA	NA	NA	NA	NA	NA	NA	NA	NA	NA	NA	NA	NA	NA	268996	NA	NA	NA	NA	NA	NA	NA	NA	NA	NA	NA	NA	NA
ENSMUSG00000030718	Ppme1	72590	0.595267926	4.872012552	29.44249845	8.23E-04	0.020698233	1701.075201	FALSE	5.088329989	5.108649803	5.214995433	4.51506722	4.396527441	4.703637645	5.137325075	4.538410769	protein phosphatase methylesterase 1	234	72590	0.978795449	7.283943018	37.99511168	2.32E-04	0.01108258	FALSE	7.606904647	7.478159235	6.81912068	6.399499748	7.704529914	7.596531265	6.609310214	protein phosphatase methylesterase 1	NA	72590	NA	NA	NA	NA	NA	NA	NA	NA	NA	NA	NA	NA	NA
ENSMUSG00000038393	Txnip	56338	2.259492875	5.187476028	31.12966635	8.27E-04	0.020735238	1124.023214	FALSE	5.917101411	5.419470569	6.275117085	4.168550086	2.596272794	3.78544106	5.870563022	3.516754647	thioredoxin interacting protein	29	56338	2.024754673	6.626301177	101.7848865	6.07E-06	0.002295813	FALSE	7.086219794	7.247556473	4.774313723	5.425438855	7.085014727	7.139596998	5.099876289	thioredoxin interacting protein	18	56338	2.01821282	5.888073089	178.1420012	3.31E-06	0.002059781	FALSE	6.492977892	6.63382137	4.496515922	4.637858012	6.563399631	4.567186967	thioredoxin interacting protein
ENSMUSG00000005949	Ctns	83429	0.985242715	3.646330662	29.39136602	8.27E-04	0.020735238	412.5435492	FALSE	3.655101309	4.292844896	4.138317356	3.17022085	2.977628721	3.062313939	4.02875452	3.070054503	cystinosis, nephropathic	NA	NA	NA	NA	NA	NA	NA	NA	NA	NA	NA	NA	NA	NA	NA	NA	852	83429	0.818097034	5.37202527	19.7964242	0.003030404	0.039735447	FALSE	5.500879888	5.90904239	4.893567931	4.930110045	5.704961139	4.911838988	cystinosis, nephropathic
ENSMUSG00000028943	Espn	56226	0.846250817	4.852361319	29.35616916	8.30E-04	0.020757169	986.8413752	FALSE	5.14259431	5.230713776	5.26384425	4.473285714	3.992960498	4.574246708	5.212384112	4.346830973	espin	NA	NA	NA	NA	NA	NA	NA	NA	NA	NA	NA	NA	NA	NA	NA	NA	NA	56226	NA	NA	NA	NA	NA	NA	NA	NA	NA	NA	NA	NA	NA
ENSMUSG00000072720	Myo18b	74376	-0.803640441	5.925189185	29.33527957	8.32E-04	0.020757169	93.88171518	FALSE	5.62339016	5.35127492	5.417728316	6.148835225	6.551794405	6.066728778	5.464131132	6.255786136	myosin XVIIIb	126	74376	-1.129332126	6.519536641	52.43981021	7.36E-05	0.006505971	FALSE	6.088145593	6.085126472	7.143299356	7.024479757	5.678842671	5.950704912	7.083889557	myosin XVIIIb	570	74376	-1.833728215	5.867298937	30.78628078	0.001346566	0.026432845	FALSE	5.147930208	4.032259408	6.426351361	6.581240697	4.590094808	6.503796029	myosin XVIIIb
ENSMUSG00000038806	Sde2	208768	0.58096715	4.39946332	29.32294932	8.33E-04	0.020757169	520.668774	FALSE	4.720252383	4.621942023	4.63566558	4.213908744	3.965889702	4.049428288	4.659286662	4.076408911	SDE2 telomere maintenance homolog (S. pombe)	NA	NA	NA	NA	NA	NA	NA	NA	NA	NA	NA	NA	NA	NA	NA	NA	NA	208768	NA	NA	NA	NA	NA	NA	NA	NA	NA	NA	NA	NA	NA
ENSMUSG00000028439	Fam219a	71901	0.697026534	4.53302109	29.3016416	8.35E-04	0.020757169	658.8848814	FALSE	4.776491962	4.949579804	4.783383397	4.334560458	3.938301219	4.129078353	4.836485054	4.13398001	family with sequence similarity 219, member A	NA	NA	NA	NA	NA	NA	NA	NA	NA	NA	NA	NA	NA	NA	NA	NA	NA	71901	NA	NA	NA	NA	NA	NA	NA	NA	NA	NA	NA	NA	NA
ENSMUSG00000004127	Trmt10a	108943	0.689410345	3.080337895	29.28921086	8.36E-04	0.020757169	238.5074118	FALSE	3.366788898	3.384242373	3.392801077	2.687800394	2.759947091	2.636779694	3.38127745	2.694842393	tRNA methyltransferase 10A	NA	NA	NA	NA	NA	NA	NA	NA	NA	NA	NA	NA	NA	NA	NA	NA	NA	108943	NA	NA	NA	NA	NA	NA	NA	NA	NA	NA	NA	NA	NA
ENSMUSG00000040797	Iqsec3	243621	-1.651696691	1.115606111	29.25983851	8.39E-04	0.020757169	353.946374	FALSE	0.357355048	0.077947837	-0.152460701	1.8984461	1.941422956	1.206421533	0.094280728	1.682096863	IQ motif and Sec7 domain 3	NA	NA	NA	NA	NA	NA	NA	NA	NA	NA	NA	NA	NA	NA	NA	NA	NA	243621	NA	NA	NA	NA	NA	NA	NA	NA	NA	NA	NA	NA	NA
ENSMUSG00000023020	Cox14	66379	0.590983402	5.740067425	29.23776522	8.40E-04	0.020757169	1559.857713	FALSE	5.867329183	6.12223525	6.014222801	5.34405181	5.564459756	5.322948969	6.001262411	5.410486845	cytochrome c oxidase assembly protein 14	NA	NA	NA	NA	NA	NA	NA	NA	NA	NA	NA	NA	NA	NA	NA	NA	NA	66379	NA	NA	NA	NA	NA	NA	NA	NA	NA	NA	NA	NA	NA
ENSMUSG00000033124	Atg9a	245860	-0.660228098	4.948380036	29.23715174	8.41E-04	0.020757169	2040.916955	FALSE	4.699715746	4.405022569	4.62502106	5.154027046	5.405947492	5.147962452	4.576586458	5.235978997	autophagy related 9A	NA	NA	NA	NA	NA	NA	NA	NA	NA	NA	NA	NA	NA	NA	NA	NA	NA	245860	NA	NA	NA	NA	NA	NA	NA	NA	NA	NA	NA	NA	NA
ENSMUSG00000032289	Thsd4	207596	-1.017221811	5.67613549	29.19425343	8.44E-04	0.020765475	96.54414463	FALSE	5.286393923	5.03719635	4.890958537	5.875551086	6.46129611	5.870866074	5.07151627	6.069237757	thrombospondin, type I, domain containing 4	93	207596	-1.102857874	5.543929718	61.18992022	4.18E-05	0.004978769	FALSE	4.980194377	5.014955625	5.996390495	6.189676653	5.026172772	5.007107591	6.093033574	thrombospondin, type I, domain containing 4	473	207596	-1.059009338	5.163947897	30.11207164	9.43E-04	0.022144781	FALSE	4.735112418	4.339975679	5.703152654	5.474580672	4.537544049	5.588866663	thrombospondin, type I, domain containing 4
ENSMUSG00000039987	Phtf2	68770	1.152837594	3.863913973	29.1175587	8.51E-04	0.020831249	222.198435	FALSE	3.816403322	4.674052739	4.358495241	3.17022085	3.246610059	3.109782653	4.282983767	3.175537854	putative homeodomain transcription factor 2	NA	NA	NA	NA	NA	NA	NA	NA	NA	NA	NA	NA	NA	NA	NA	NA	NA	68770	NA	NA	NA	NA	NA	NA	NA	NA	NA	NA	NA	NA	NA
ENSMUSG00000085772	D630024D03Rik	414116	-1.189099705	4.4180609	29.11460676	8.51E-04	0.020831249	1064.694766	FALSE	4.020621775	3.525030627	3.51825942	4.457943157	4.954986722	5.176615743	3.687970607	4.863181874	RIKEN cDNA D630024D03 gene	NA	NA	NA	NA	NA	NA	NA	NA	NA	NA	NA	NA	NA	NA	NA	NA	NA	414116	NA	NA	NA	NA	NA	NA	NA	NA	NA	NA	NA	NA	NA
ENSMUSG00000044348	Slc25a53	67062	0.63355217	4.087205069	29.01384183	8.60E-04	0.020979419	327.589544	FALSE	4.215847653	4.50387774	4.369874007	3.814213714	3.69924605	3.692127563	4.3631998	3.735195776	solute carrier family 25, member 53	NA	NA	NA	NA	NA	NA	NA	NA	NA	NA	NA	NA	NA	NA	NA	NA	NA	67062	NA	NA	NA	NA	NA	NA	NA	NA	NA	NA	NA	NA	NA
ENSMUSG00000028945	Rheb	19744	0.618048518	5.751478088	28.98372979	8.63E-04	0.021008432	2290.327483	FALSE	5.838852287	6.211896068	6.006497659	5.469211867	5.320128566	5.435617212	6.019082005	5.408319215	Ras homolog enriched in brain	NA	NA	NA	NA	NA	NA	NA	NA	NA	NA	NA	NA	NA	NA	NA	NA	910	19744	0.588144774	8.271936366	19.0320209	0.003364375	0.041360377	FALSE	8.524386867	8.547230313	8.077302908	7.807427769	8.53580859	7.942365338	Ras homolog enriched in brain
ENSMUSG00000023031	Cela1	109901	-0.740077372	6.354433314	28.96821404	8.64E-04	0.021008432	4907.543862	FALSE	6.207212766	5.797029588	5.76663335	6.609357319	6.80119691	6.613494473	5.923625234	6.674682901	chymotrypsin-like elastase family, member 1	185	109901	-0.942563894	8.857563965	43.01403803	1.50E-04	0.009022204	FALSE	8.403855187	8.60595521	9.418423117	9.27123559	8.173995284	8.394601894	9.344829353	chymotrypsin-like elastase family, member 1	40	109901	-1.250463685	9.429545835	117.5264298	1.32E-05	0.003649049	FALSE	8.718766463	8.626964607	9.973765825	9.870482866	8.672865535	9.922124346	chymotrypsin-like elastase family, member 1
ENSMUSG00000074971	Fibin	67606	2.472978401	3.419340059	30.18911387	8.68E-04	0.021015006	276.2894264	FALSE	3.087389852	4.896730818	3.985817394	1.570945913	2.020093044	1.506433858	3.989979355	1.699157605	fin bud initiation factor homolog (zebrafish)	NA	NA	NA	NA	NA	NA	NA	NA	NA	NA	NA	NA	NA	NA	NA	NA	NA	67606	NA	NA	NA	NA	NA	NA	NA	NA	NA	NA	NA	NA	NA
ENSMUSG00000032724	Abtb2	99382	-0.600508882	6.220177498	28.82621616	8.77E-04	0.021179685	2708.817216	FALSE	5.723424766	5.950885768	5.979825561	6.340431651	6.622838817	6.491322803	5.884712032	6.484864424	ankyrin repeat and BTB (POZ) domain containing 2	NA	NA	NA	NA	NA	NA	NA	NA	NA	NA	NA	NA	NA	NA	NA	NA	NA	99382	NA	NA	NA	NA	NA	NA	NA	NA	NA	NA	NA	NA	NA
ENSMUSG00000019998	Stx7	53331	0.586204783	5.052218916	28.75111835	8.84E-04	0.021207297	1945.887485	FALSE	5.187535413	5.466568546	5.276747145	4.838378986	4.689132296	4.655011621	5.310283701	4.727507635	syntaxin 7	NA	NA	NA	NA	NA	NA	NA	NA	NA	NA	NA	NA	NA	NA	NA	NA	NA	53331	NA	NA	NA	NA	NA	NA	NA	NA	NA	NA	NA	NA	NA
ENSMUSG00000021917	Spcs1	69019	0.644230467	6.828436148	28.72691933	8.86E-04	0.021207297	2383.887957	FALSE	6.883348256	7.316889779	7.111203247	6.504571116	6.503408975	6.401843504	7.103813761	6.469941198	signal peptidase complex subunit 1 homolog (S. cerevisiae)	NA	NA	NA	NA	NA	NA	NA	NA	NA	NA	NA	NA	NA	NA	NA	NA	394	69019	0.75057124	9.755636898	33.42853952	6.95E-04	0.01973797	FALSE	9.946265599	10.20688048	9.376111293	9.287235726	10.07657304	9.33167351	signal peptidase complex subunit 1 homolog (S. cerevisiae)
ENSMUSG00000042410	Agps	228061	0.907317085	5.422146001	28.67973123	8.91E-04	0.021207297	980.4058117	TRUE	5.385354701	6.041584469	5.907492776	4.90022939	4.806143023	4.983948686	5.778143982	4.8967737	alkylglycerone phosphate synthase	362	228061	0.901032329	5.898330441	29.74461713	5.33E-04	0.016489098	TRUE	6.17329575	6.081182716	5.467334886	5.111892435	6.312855345	6.18911127	5.289613661	alkylglycerone phosphate synthase	316	228061	1.005979086	5.539995732	37.79031019	4.83E-04	0.017103563	TRUE	5.852143576	6.047045195	5.072731041	4.834313161	5.949594385	4.953522101	alkylglycerone phosphate synthase
ENSMUSG00000047388	Atmin	234776	0.825169082	6.061901719	28.67540548	8.91E-04	0.021207297	1958.479682	FALSE	6.101591622	6.599505298	6.499544465	5.707693422	5.668868254	5.375094352	6.400213795	5.583885343	ATM interactor	NA	NA	NA	NA	NA	NA	NA	NA	NA	NA	NA	NA	NA	NA	NA	NA	169	234776	1.192112609	5.046084919	52.7976528	1.74E-04	0.011392042	FALSE	5.420889259	5.605213225	4.299355103	4.385996106	5.513051242	4.342675605	ATM interactor
ENSMUSG00000028186	Uox	22262	-1.835278519	3.308950597	28.66270635	8.92E-04	0.021207297	38.57070853	FALSE	2.725402443	1.423082087	1.942532855	3.628741382	4.27547087	3.880567505	2.030339128	3.928259919	urate oxidase	NA	NA	NA	NA	NA	NA	NA	NA	NA	NA	NA	NA	NA	NA	NA	NA	NA	22262	NA	NA	NA	NA	NA	NA	NA	NA	NA	NA	NA	NA	NA
ENSMUSG00000016356	Col20a1	73368	1.282747797	2.465897827	28.63789618	8.95E-04	0.021207297	273.4338555	FALSE	2.464414768	3.176601249	3.137172674	1.692458565	1.508571204	1.849239774	2.926062897	1.683423181	collagen, type XX, alpha 1	NA	NA	NA	NA	NA	NA	NA	NA	NA	NA	NA	NA	NA	NA	NA	NA	NA	73368	NA	NA	NA	NA	NA	NA	NA	NA	NA	NA	NA	NA	NA
ENSMUSG00000038155	Gstp2	14869	1.642333292	4.045282238	28.75094018	8.98E-04	0.021207297	868.6117683	FALSE	4.560015006	4.58034461	4.773778288	3.637847455	2.447649915	2.624946895	4.638045968	2.903481422	glutathione S-transferase, pi 2	283	14869	1.039978697	8.968645596	34.85555093	3.30E-04	0.01306591	FALSE	9.548837658	9.082396343	8.071910689	8.429295189	9.228943902	9.286725968	8.250602939	glutathione S-transferase, pi 2	NA	14869	NA	NA	NA	NA	NA	NA	NA	NA	NA	NA	NA	NA	NA
ENSMUSG00000047786	Lix1	66643	-0.814468847	6.692270568	28.58979084	8.99E-04	0.021207297	6238.809492	FALSE	6.491085616	6.031632565	6.1216134	6.824689571	7.068879671	7.20879318	6.214777194	7.034120807	limb and CNS expressed 1	806	66643	-0.667557285	5.709557762	17.08299765	0.003030894	0.042038484	FALSE	5.168408179	5.585520072	6.012255761	6.123239109	5.441110372	5.398346208	6.067747435	limb and CNS expressed 1	192	66643	-0.939507081	6.008663587	48.14840877	2.31E-04	0.013464246	FALSE	5.490557088	5.446610595	6.446356609	6.353643119	5.468583842	6.399999864	limb and CNS expressed 1
ENSMUSG00000010751	Tnfrsf22	79202	-0.63438754	3.973395247	28.58839817	8.99E-04	0.021207297	138.3469512	FALSE	3.686751265	3.639062416	3.541086863	4.28711772	4.368612255	4.099455276	3.622300181	4.251728417	tumor necrosis factor receptor superfamily, member 22	NA	NA	NA	NA	NA	NA	NA	NA	NA	NA	NA	NA	NA	NA	NA	NA	NA	79202	NA	NA	NA	NA	NA	NA	NA	NA	NA	NA	NA	NA	NA
ENSMUSG00000047187	Rab2a	59021	0.604157631	6.371091966	28.58560975	9.00E-04	0.021207297	4736.418379	FALSE	6.498907107	6.750550189	6.663691272	6.169390552	6.06880586	5.857655342	6.637716189	6.031950585	RAB2A, member RAS oncogene family	NA	NA	NA	NA	NA	NA	NA	NA	NA	NA	NA	NA	NA	NA	NA	NA	NA	59021	NA	NA	NA	NA	NA	NA	NA	NA	NA	NA	NA	NA	NA
ENSMUSG00000039703	Nploc4	217365	0.599594212	6.467578363	28.58345981	9.00E-04	0.021207297	2154.943684	TRUE	6.526864222	6.855054603	6.805304493	6.226340397	6.148124311	6.029625908	6.729074439	6.134696872	NPL4 homolog, ubiquitin recognition factor	NA	NA	NA	NA	NA	NA	NA	NA	NA	NA	NA	NA	NA	NA	NA	NA	NA	217365	NA	NA	NA	NA	NA	NA	NA	NA	NA	NA	NA	NA	NA
ENSMUSG00000030946	Lhpp	76429	0.750871093	2.948289786	28.57671425	9.01E-04	0.021207297	581.8909732	FALSE	3.244515625	3.3641959	3.202270818	2.628126624	2.454748244	2.487947152	3.270327448	2.52360734	phospholysine phosphohistidine inorganic pyrophosphate phosphatase	NA	NA	NA	NA	NA	NA	NA	NA	NA	NA	NA	NA	NA	NA	NA	NA	NA	76429	NA	NA	NA	NA	NA	NA	NA	NA	NA	NA	NA	NA	NA
ENSMUSG00000054814	Usp46	69727	0.637660205	6.538708338	28.50207185	9.08E-04	0.021278861	1755.859953	FALSE	6.591691088	6.969420878	6.879327178	6.248307263	6.241892285	6.056854211	6.813479715	6.182351253	ubiquitin specific peptidase 46	NA	NA	NA	NA	NA	NA	NA	NA	NA	NA	NA	NA	NA	NA	NA	NA	NA	69727	NA	NA	NA	NA	NA	NA	NA	NA	NA	NA	NA	NA	NA
ENSMUSG00000014905	Dnajb9	27362	1.079470312	4.524521236	28.49993185	9.08E-04	0.021278861	1356.214206	FALSE	5.100131112	4.899718217	4.882045722	4.28711772	3.763539484	3.494958558	4.960631684	3.848538587	DnaJ heat shock protein family (Hsp40) member B9	NA	NA	NA	NA	NA	NA	NA	NA	NA	NA	NA	NA	NA	NA	NA	NA	NA	27362	NA	NA	NA	NA	NA	NA	NA	NA	NA	NA	NA	NA	NA
ENSMUSG00000047875	Gpr157	269604	1.80824578	1.690844279	28.45425774	9.12E-04	0.021294838	86.32199898	FALSE	2.01865045	2.782518272	1.987547556	0.965543296	0.330860904	0.188013024	2.262905426	0.494805741	G protein-coupled receptor 157	NA	NA	NA	NA	NA	NA	NA	NA	NA	NA	NA	NA	NA	NA	NA	NA	NA	269604	NA	NA	NA	NA	NA	NA	NA	NA	NA	NA	NA	NA	NA
ENSMUSG00000028670	Lypla2	26394	1.081338365	4.954259373	28.4219228	9.15E-04	0.021294838	1125.8139	FALSE	4.849387985	5.645695763	5.563598151	4.275495488	4.387282265	4.28006571	5.352893966	4.314281154	lysophospholipase 2	179	26394	0.716827853	9.676929117	43.71700611	1.42E-04	0.008848677	FALSE	9.88341373	9.885061982	9.177100599	9.234839216	9.996171031	9.921548914	9.205969908	lysophospholipase 2	286	26394	0.707181287	9.498745472	40.28883646	3.98E-04	0.015589894	FALSE	9.75872057	9.858027374	9.124026817	9.080752147	9.808373972	9.102389482	lysophospholipase 2
ENSMUSG00000028007	Snx7	76561	1.102126966	1.903065482	28.41362709	9.16E-04	0.021294838	125.6338461	FALSE	2.130285879	2.404801542	2.467027276	1.245203614	1.083240673	1.413193878	2.334038232	1.247212722	sorting nexin 7	NA	NA	NA	NA	NA	NA	NA	NA	NA	NA	NA	NA	NA	NA	NA	NA	NA	76561	NA	NA	NA	NA	NA	NA	NA	NA	NA	NA	NA	NA	NA
ENSMUSG00000038160	Atg5	11793	0.817800277	3.964800437	28.37993078	9.19E-04	0.021294838	499.8639988	FALSE	4.083400152	4.516907	4.31058547	3.66185301	3.490607164	3.326190309	4.303630874	3.492883494	autophagy related 5	99	11793	1.108336922	5.824462146	59.7458126	4.56E-05	0.005114882	FALSE	6.234356712	6.179485641	5.011535738	5.135341589	6.09078907	6.168210474	5.073438663	autophagy related 5	126	11793	1.42420354	5.458698644	61.73079231	1.06E-04	0.009410946	FALSE	5.803735953	6.165766899	4.53250718	4.646081743	5.984751426	4.589294462	autophagy related 5
ENSMUSG00000038437	Mllt6	246198	0.656557793	5.652148641	28.37100901	9.20E-04	0.021294838	2274.613902	FALSE	5.769724788	6.086848774	5.954541681	5.452105944	5.128141958	5.262179115	5.937038415	5.280809006	myeloid/lymphoid or mixed-lineage leukemia; translocated to, 6	NA	NA	NA	NA	NA	NA	NA	NA	NA	NA	NA	NA	NA	NA	NA	NA	NA	246198	NA	NA	NA	NA	NA	NA	NA	NA	NA	NA	NA	NA	NA
ENSMUSG00000020312	Shc2	216148	1.172337051	2.060726669	28.34450909	9.23E-04	0.02129502	113.6286708	FALSE	2.541450715	2.335892045	2.669366661	1.452082057	1.027202808	1.557127466	2.515569807	1.345470777	SHC (Src homology 2 domain containing) transforming protein 2	NA	NA	NA	NA	NA	NA	NA	NA	NA	NA	NA	NA	NA	NA	NA	NA	NA	216148	NA	NA	NA	NA	NA	NA	NA	NA	NA	NA	NA	NA	NA
ENSMUSG00000042606	Hirip3	233876	-1.105681083	3.466887184	28.33413607	9.24E-04	0.02129502	650.9843029	FALSE	3.030966954	2.365005361	2.964044558	3.688390248	3.955918461	4.077917234	2.786672291	3.907408648	HIRA interacting protein 3	405	233876	-0.811680534	5.578501015	27.85372233	6.63E-04	0.018284853	FALSE	5.370099966	5.136284641	5.914321166	6.090521492	5.086376268	5.197586958	6.002421329	HIRA interacting protein 3	541	233876	-0.884508998	5.514735384	27.54931813	0.001216933	0.02516248	FALSE	5.143725972	4.868883737	5.780326241	5.985779993	5.006304854	5.883053117	HIRA interacting protein 3
ENSMUSG00000026426	Arl8a	68724	0.710390255	5.810368333	28.3257593	9.25E-04	0.02129502	1978.804066	FALSE	5.866177797	6.318431197	6.144982042	5.549414472	5.343262386	5.332984526	6.109863679	5.408553795	ADP-ribosylation factor-like 8A	NA	NA	NA	NA	NA	NA	NA	NA	NA	NA	NA	NA	NA	NA	NA	NA	NA	68724	NA	NA	NA	NA	NA	NA	NA	NA	NA	NA	NA	NA	NA
ENSMUSG00000032060	Cryab	12955	-0.730177631	13.43877536	28.30123929	9.27E-04	0.021302009	833004.5103	TRUE	13.21009763	13.03632142	12.80980864	13.77132232	13.58797275	13.89840848	13.01874256	13.75256785	crystallin, alpha B	NA	NA	NA	NA	NA	NA	NA	NA	NA	NA	NA	NA	NA	NA	NA	NA	637	12955	-0.685867977	11.85671401	24.57657194	0.001679196	0.029461892	TRUE	11.46193478	11.48488501	11.96968597	12.32674285	11.47340989	12.14821441	crystallin, alpha B
ENSMUSG00000038886	Man2a2	140481	-0.925748501	5.575040923	28.28740056	9.28E-04	0.021302009	5485.29292	FALSE	5.387763856	4.753261978	4.901777727	5.803197248	5.997078455	6.080332289	5.014267854	5.960202664	mannosidase 2, alpha 2	NA	NA	NA	NA	NA	NA	NA	NA	NA	NA	NA	NA	NA	NA	NA	NA	NA	140481	NA	NA	NA	NA	NA	NA	NA	NA	NA	NA	NA	NA	NA
ENSMUSG00000019302	Atp6v0a1	11975	0.707766536	5.815838528	28.22382668	9.35E-04	0.021307451	2354.791787	FALSE	5.959826449	6.283405118	6.117400303	5.497000613	5.177245988	5.555006982	6.120210623	5.409751195	ATPase, H+ transporting, lysosomal V0 subunit A1	273	11975	0.931569433	4.812447357	34.89985393	3.11E-04	0.012734667	FALSE	5.103968768	5.109110993	4.27585502	4.122161916	5.12045473	5.111178164	4.199008468	ATPase, H+ transporting, lysosomal V0 subunit A1	NA	11975	NA	NA	NA	NA	NA	NA	NA	NA	NA	NA	NA	NA	NA
ENSMUSG00000034189	Hsdl1	72552	0.751716779	4.119090424	28.21416818	9.36E-04	0.021307451	776.0189297	FALSE	4.175516383	4.497318717	4.62502106	3.628741382	3.7862263	3.666382253	4.43261872	3.693783312	hydroxysteroid dehydrogenase like 1	NA	NA	NA	NA	NA	NA	NA	NA	NA	NA	NA	NA	NA	NA	NA	NA	NA	72552	NA	NA	NA	NA	NA	NA	NA	NA	NA	NA	NA	NA	NA
ENSMUSG00000039512	Uhrf1bp1	224648	0.813217592	4.876121973	28.20115616	9.37E-04	0.021307451	509.6277898	FALSE	4.880513656	5.478606229	5.253898875	4.403811615	4.403881161	4.432097445	5.204339586	4.413263407	UHRF1 (ICBP90) binding protein 1	NA	NA	NA	NA	NA	NA	NA	NA	NA	NA	NA	NA	NA	NA	NA	NA	NA	224648	NA	NA	NA	NA	NA	NA	NA	NA	NA	NA	NA	NA	NA
ENSMUSG00000072875	Gpr27	14761	0.840487037	2.916760536	28.15871995	9.41E-04	0.021329546	204.0303391	FALSE	3.219487828	3.317301619	3.279718433	2.546666924	2.191352272	2.545573457	3.272169293	2.427864218	G protein-coupled receptor 27	NA	NA	NA	NA	NA	NA	NA	NA	NA	NA	NA	NA	NA	NA	NA	NA	NA	14761	NA	NA	NA	NA	NA	NA	NA	NA	NA	NA	NA	NA	NA
ENSMUSG00000032939	Nup93	71805	0.802459406	5.249827074	28.15094384	9.42E-04	0.021329546	1356.901034	FALSE	5.272555149	5.858713149	5.594844943	4.777882479	4.726269556	4.873273824	5.57537108	4.792475286	nucleoporin 93	447	71805	0.708873306	6.990715558	26.22132955	8.08E-04	0.020213809	FALSE	7.120844866	7.149881761	6.550847586	6.504272247	7.410753753	7.227160127	6.527559917	nucleoporin 93	NA	71805	NA	NA	NA	NA	NA	NA	NA	NA	NA	NA	NA	NA	NA
ENSMUSG00000006546	Cryba2	12958	-1.194703456	13.42924834	28.1081085	9.46E-04	0.021329546	1006021.736	TRUE	13.19664899	12.42952513	12.34943275	13.90533496	13.97293007	13.83749376	12.65853563	13.90525293	crystallin, beta A2	NA	NA	NA	NA	NA	NA	NA	NA	NA	NA	NA	NA	NA	NA	NA	NA	179	12958	-0.969756094	13.52450349	50.8704409	1.95E-04	0.012199038	TRUE	13.0594263	12.8524903	13.77429911	14.06938525	12.9559583	13.92184218	crystallin, beta A2
ENSMUSG00000008734	Gprc5b	64297	-0.81591071	8.275849658	28.06180541	9.51E-04	0.021329546	24040.94549	FALSE	7.899193675	7.791834035	7.737565049	8.399694081	8.947051291	8.470445108	7.80953092	8.60573016	G protein-coupled receptor, family C, group 5, member B	97	64297	-1.216545266	7.638319003	60.36356359	4.39E-05	0.005066628	FALSE	7.215580435	7.098516052	8.296011923	8.182353654	6.723650554	7.012582347	8.239182789	G protein-coupled receptor, family C, group 5, member B	156	64297	-0.970825772	7.676665755	55.13498997	1.52E-04	0.010893354	FALSE	7.191092132	7.030129579	8.14470369	8.014523261	7.110610856	8.079613476	G protein-coupled receptor, family C, group 5, member B
ENSMUSG00000025968	Ndufs1	227197	0.615502458	5.79305213	28.04511854	9.53E-04	0.021329546	1678.201432	FALSE	5.892995352	6.269999854	6.014222801	5.485276755	5.503299743	5.366237176	6.059072669	5.451604558	NADH:ubiquinone oxidoreductase core subunit S1	NA	NA	NA	NA	NA	NA	NA	NA	NA	NA	NA	NA	NA	NA	NA	NA	NA	227197	NA	NA	NA	NA	NA	NA	NA	NA	NA	NA	NA	NA	NA
ENSMUSG00000074794	Arrdc3	105171	2.01588895	5.381960098	29.27729077	9.58E-04	0.021329546	1716.217283	FALSE	6.440152951	5.874490027	5.779489234	4.719034448	3.73466988	3.322531877	6.031377404	3.925412069	arrestin domain containing 3	NA	NA	NA	NA	NA	NA	NA	NA	NA	NA	NA	NA	NA	NA	NA	NA	51	105171	2.043826363	5.014441894	105.9606405	1.86E-05	0.00408624	FALSE	5.712240752	5.673745973	3.440157944	3.902387175	5.692993362	3.671272559	arrestin domain containing 3
ENSMUSG00000059900	Tmem40	94346	-0.755733055	8.380661541	27.98980849	9.58E-04	0.021329546	14186.93038	FALSE	8.238355059	7.704700135	7.866040266	8.708180979	8.772258812	8.645551319	7.936365153	8.708663703	transmembrane protein 40	343	94346	-0.838163326	9.286369553	30.57167872	4.87E-04	0.015879729	FALSE	8.667151043	9.155852002	9.700078638	9.757371627	8.807099988	8.876701011	9.728725132	transmembrane protein 40	271	94346	-1.073437946	9.586280306	41.45905607	3.65E-04	0.015088346	FALSE	9.069331721	8.825402106	9.811398844	10.21124499	8.947366914	10.01132192	transmembrane protein 40
ENSMUSG00000026667	Uhmk1	16589	0.657323482	7.263384939	27.98299587	9.59E-04	0.021329546	5704.52416	FALSE	7.293253516	7.709815435	7.628254528	6.922012817	6.96768559	6.79803065	7.543774493	6.895909685	U2AF homology motif (UHM) kinase 1	NA	NA	NA	NA	NA	NA	NA	NA	NA	NA	NA	NA	NA	NA	NA	NA	NA	16589	NA	NA	NA	NA	NA	NA	NA	NA	NA	NA	NA	NA	NA
ENSMUSG00000037824	Tspan14	52588	-0.586939533	6.292693621	27.97322335	9.60E-04	0.021329546	2490.293362	FALSE	6.001322505	5.852559349	6.048704268	6.445293626	6.741138789	6.463770376	5.967528707	6.550067597	tetraspanin 14	539	52588	-0.797815649	8.47802207	23.21580687	0.001192607	0.024757103	FALSE	8.322895318	8.144513215	8.772069151	9.021060735	7.800760059	8.089389531	8.896564943	tetraspanin 14	290	52588	-0.841225612	8.364746447	39.74497284	4.15E-04	0.016018065	FALSE	7.918895759	7.849345238	8.595018022	8.843172403	7.884120498	8.719095212	tetraspanin 14
ENSMUSG00000028822	Tmem50a	71817	0.624458633	5.345709618	27.87711996	9.70E-04	0.021451826	1484.682913	FALSE	5.538481276	5.750351826	5.573474115	5.137001364	5.048272525	4.793592677	5.620769072	4.992955522	transmembrane protein 50A	NA	NA	NA	NA	NA	NA	NA	NA	NA	NA	NA	NA	NA	NA	NA	NA	1069	71817	0.657898026	7.277157646	17.01767604	0.004504155	0.047116537	FALSE	7.455631029	7.672125466	7.066279599	6.740000791	7.563878247	6.903140195	transmembrane protein 50A
ENSMUSG00000025326	Ube3a	22215	0.973426678	6.145821652	27.80014311	9.78E-04	0.021532812	1056.391642	FALSE	6.095709097	6.847338648	6.612222034	5.452105944	5.664282794	5.611565083	6.51842326	5.575984607	ubiquitin protein ligase E3A	NA	NA	NA	NA	NA	NA	NA	NA	NA	NA	NA	NA	NA	NA	NA	NA	NA	22215	NA	NA	NA	NA	NA	NA	NA	NA	NA	NA	NA	NA	NA
ENSMUSG00000027661	Slc2a10	170441	1.252169265	1.562726369	27.73127373	9.85E-04	0.021629803	53.84005593	FALSE	1.765557076	2.099987564	2.225356414	0.618311467	1.008029153	0.785273926	2.030300351	0.803871515	solute carrier family 2 (facilitated glucose transporter), member 10	NA	NA	NA	NA	NA	NA	NA	NA	NA	NA	NA	NA	NA	NA	NA	NA	NA	170441	NA	NA	NA	NA	NA	NA	NA	NA	NA	NA	NA	NA	NA
ENSMUSG00000020135	Apc2	23805	0.853196364	3.01318772	27.72045281	9.87E-04	0.021629803	555.5282163	FALSE	3.21225655	3.488457179	3.406678266	2.301313441	2.609054528	2.642659897	3.369130665	2.517675955	APC regulator of WNT signaling pathway 2	NA	NA	NA	NA	NA	NA	NA	NA	NA	NA	NA	NA	NA	NA	NA	NA	NA	23805	NA	NA	NA	NA	NA	NA	NA	NA	NA	NA	NA	NA	NA
ENSMUSG00000028527	Ak4	11639	1.53539658	4.47120888	27.85522736	9.87E-04	0.021629803	276.0806274	FALSE	5.318738577	4.629159839	5.094139576	4.037065791	3.049719675	3.243480563	5.014012664	3.44342201	adenylate kinase 4	NA	NA	NA	NA	NA	NA	NA	NA	NA	NA	NA	NA	NA	NA	NA	NA	NA	11639	NA	NA	NA	NA	NA	NA	NA	NA	NA	NA	NA	NA	NA
ENSMUSG00000033735	Spr	20751	0.589959238	4.346271889	27.55572375	0.001004353	0.021819305	708.5357404	FALSE	4.479479708	4.691396079	4.650903657	3.961711881	3.953414845	4.141590093	4.607259815	4.018905606	sepiapterin reductase	NA	NA	NA	NA	NA	NA	NA	NA	NA	NA	NA	NA	NA	NA	NA	NA	NA	20751	NA	NA	NA	NA	NA	NA	NA	NA	NA	NA	NA	NA	NA
ENSMUSG00000031917	Nip7	66164	0.69619325	5.247132477	27.55146647	0.001004817	0.021819305	572.5445739	FALSE	5.474942717	5.724750543	5.442189282	5.023467249	4.889703647	4.633026672	5.547294181	4.848732522	NIP7, nucleolar pre-rRNA processing protein	NA	NA	NA	NA	NA	NA	NA	NA	NA	NA	NA	NA	NA	NA	NA	NA	NA	66164	NA	NA	NA	NA	NA	NA	NA	NA	NA	NA	NA	NA	NA
ENSMUSG00000026437	Cdk18	18557	-2.261154651	1.864561543	27.47756149	0.001012916	0.021828255	80.17384718	FALSE	0.985237454	-0.270378794	0.114301509	2.293651664	2.112756923	3.147491565	0.276386723	2.517966717	cyclin-dependent kinase 18	NA	NA	NA	NA	NA	NA	NA	NA	NA	NA	NA	NA	NA	NA	NA	NA	NA	18557	NA	NA	NA	NA	NA	NA	NA	NA	NA	NA	NA	NA	NA
ENSMUSG00000033623	Pcgf3	69587	0.651442455	5.043073738	27.4775212	0.00101292	0.021828255	580.0688837	FALSE	5.188456959	5.448321574	5.346081396	4.83045786	4.475427496	4.714844752	5.327619976	4.673576703	polycomb group ring finger 3	NA	NA	NA	NA	NA	NA	NA	NA	NA	NA	NA	NA	NA	NA	NA	NA	NA	69587	NA	NA	NA	NA	NA	NA	NA	NA	NA	NA	NA	NA	NA
ENSMUSG00000030307	Slc6a11	243616	-1.150170221	2.888542726	27.44500189	0.00101651	0.021828255	327.1537735	FALSE	2.625509728	1.907620293	1.987547556	3.328570679	3.314515116	3.411319677	2.173559192	3.351468491	solute carrier family 6 (neurotransmitter transporter, GABA), member 11	NA	NA	NA	NA	NA	NA	NA	NA	NA	NA	NA	NA	NA	NA	NA	NA	NA	243616	NA	NA	NA	NA	NA	NA	NA	NA	NA	NA	NA	NA	NA
ENSMUSG00000069255	Dusp22	105352	0.977125694	3.563427491	27.44086226	0.001016969	0.021828255	225.322339	FALSE	3.561461337	4.091577791	4.176077282	3.101670997	3.02608737	2.844920126	3.943038803	2.990892831	dual specificity phosphatase 22	NA	NA	NA	NA	NA	NA	NA	NA	NA	NA	NA	NA	NA	NA	NA	NA	NA	105352	NA	NA	NA	NA	NA	NA	NA	NA	NA	NA	NA	NA	NA
ENSMUSG00000051851	Rtl8c	72865	0.641184761	3.779623129	27.44046277	0.001017013	0.021828255	961.8116494	FALSE	3.88622296	4.136168204	4.151563633	3.443817691	3.368132471	3.458753368	4.057984932	3.423567843	retrotransposon Gag like 8C	342	72865	0.862795725	5.715805728	30.57900916	4.86E-04	0.015879729	FALSE	5.827326259	6.100921768	5.076663095	5.214841105	6.055016661	5.994421563	5.1457521	retrotransposon Gag like 8C	NA	72865	NA	NA	NA	NA	NA	NA	NA	NA	NA	NA	NA	NA	NA
ENSMUSG00000048582	Gja3	14611	-1.11986252	10.10048436	27.42044229	0.001019233	0.021828255	17022.17358	TRUE	9.814911721	9.187608054	9.209776856	10.60002119	10.78522403	10.2222025	9.404098877	10.53581591	gap junction protein, alpha 3	NA	NA	NA	NA	NA	NA	NA	NA	NA	NA	NA	NA	NA	NA	NA	NA	NA	14611	NA	NA	NA	NA	NA	NA	NA	NA	NA	NA	NA	NA	NA
ENSMUSG00000030695	Aldoa	11674	0.910857438	9.283005002	27.39526649	0.001022033	0.021828255	24508.10397	FALSE	9.838219683	9.431509911	9.703999182	9.053126794	8.693717312	8.461532421	9.657909592	8.736125509	aldolase A, fructose-bisphosphate	213	11674	0.778791933	10.01662455	40.06651999	1.93E-04	0.010080827	FALSE	10.22236852	10.35528031	9.626560025	9.364580542	10.25862658	10.27875847	9.495570284	aldolase A, fructose-bisphosphate	142	11674	1.103677038	9.160141073	57.98364961	1.30E-04	0.009963339	FALSE	9.672702991	9.541562013	8.334705275	8.658924833	9.607132502	8.496815054	aldolase A, fructose-bisphosphate
ENSMUSG00000025352	Gdf11	14561	1.274656461	4.967065562	27.3777739	0.001023984	0.021828255	548.2784683	FALSE	4.865611023	5.670395207	5.715705782	4.471589021	4.06430792	3.999896416	5.417237338	4.178597786	growth differentiation factor 11	NA	NA	NA	NA	NA	NA	NA	NA	NA	NA	NA	NA	NA	NA	NA	NA	NA	14561	NA	NA	NA	NA	NA	NA	NA	NA	NA	NA	NA	NA	NA
ENSMUSG00000048939	Atp13a5	268878	-1.222585619	2.690058415	27.37597578	0.001024185	0.021828255	1.126617359	FALSE	2.363581164	1.859333027	1.550958544	3.106052122	3.310607962	3.101267339	1.924624245	3.172642474	ATPase type 13A5	NA	NA	NA	NA	NA	NA	NA	NA	NA	NA	NA	NA	NA	NA	NA	NA	NA	268878	NA	NA	NA	NA	NA	NA	NA	NA	NA	NA	NA	NA	NA
ENSMUSG00000037224	Zfyve28	231125	-2.617338892	5.170636702	29.07407426	0.001028826	0.021828255	764.7306132	FALSE	4.149251277	2.238573276	3.001104139	5.440877332	6.257705625	6.041358161	3.129642897	5.913313706	zinc finger, FYVE domain containing 28	NA	NA	NA	NA	NA	NA	NA	NA	NA	NA	NA	NA	NA	NA	NA	NA	NA	231125	NA	NA	NA	NA	NA	NA	NA	NA	NA	NA	NA	NA	NA
ENSMUSG00000020696	Rffl	67338	-1.543541653	3.564142532	27.32963571	0.001029378	0.021828255	869.1874814	FALSE	2.856419003	2.387880276	2.524158402	3.365584046	4.459636108	4.360761242	2.589485894	4.061993799	ring finger and FYVE like domain containing protein	NA	NA	NA	NA	NA	NA	NA	NA	NA	NA	NA	NA	NA	NA	NA	NA	NA	67338	NA	NA	NA	NA	NA	NA	NA	NA	NA	NA	NA	NA	NA
ENSMUSG00000043587	Pxylp1	235534	1.281355874	1.519502899	27.28627814	0.001034268	0.021843497	140.8350717	FALSE	2.083495735	1.834569483	2.094298072	0.407316657	0.778363332	1.002041326	2.004121097	0.729240438	2-phosphoxylose phosphatase 1	NA	NA	NA	NA	NA	NA	NA	NA	NA	NA	NA	NA	NA	NA	NA	NA	NA	235534	NA	NA	NA	NA	NA	NA	NA	NA	NA	NA	NA	NA	NA
ENSMUSG00000029861	Fam131b	76156	-2.272707804	1.487075569	27.27041366	0.001036065	0.021843497	81.57219341	FALSE	0.663377569	-0.942429562	-0.152460701	1.888307521	2.174252929	2.5202455	-0.143837565	2.19426865	family with sequence similarity 131, member B	NA	NA	NA	NA	NA	NA	NA	NA	NA	NA	NA	NA	NA	NA	NA	NA	NA	76156	NA	NA	NA	NA	NA	NA	NA	NA	NA	NA	NA	NA	NA
ENSMUSG00000021756	Il6st	16195	0.606405666	6.061162664	27.26975882	0.001036139	0.021843497	5347.613661	FALSE	6.113770381	6.476846717	6.382239974	5.79440153	5.764086623	5.614560016	6.324285691	5.724349389	interleukin 6 signal transducer	NA	NA	NA	NA	NA	NA	NA	NA	NA	NA	NA	NA	NA	NA	NA	NA	NA	16195	NA	NA	NA	NA	NA	NA	NA	NA	NA	NA	NA	NA	NA
ENSMUSG00000062014	Gmfb	63985	0.58848719	6.200056841	27.2303631	0.001040618	0.021905984	2581.358096	FALSE	6.248889827	6.641156773	6.475715595	5.911663139	5.88528089	5.830221373	6.455254065	5.8757218	glia maturation factor, beta	NA	NA	NA	NA	NA	NA	NA	NA	NA	NA	NA	NA	NA	NA	NA	NA	NA	63985	NA	NA	NA	NA	NA	NA	NA	NA	NA	NA	NA	NA	NA
ENSMUSG00000048920	Fkrp	243853	-0.74484515	4.323712969	27.11968367	0.001053333	0.022054838	1061.374155	TRUE	4.003967488	3.681340102	4.007834957	4.46989033	4.825439066	4.628589191	3.897714182	4.641306196	fukutin related protein	NA	NA	NA	NA	NA	NA	NA	NA	NA	NA	NA	NA	NA	NA	NA	NA	NA	243853	NA	NA	NA	NA	NA	NA	NA	NA	NA	NA	NA	NA	NA
ENSMUSG00000028385	Snx30	209131	1.371216469	4.393777994	27.11057002	0.001054389	0.022054838	367.0769858	FALSE	4.217654373	5.360700633	4.959404375	3.544092029	3.548154076	3.564752137	4.845919794	3.552332747	sorting nexin family member 30	NA	NA	NA	NA	NA	NA	NA	NA	NA	NA	NA	NA	NA	NA	NA	NA	NA	209131	NA	NA	NA	NA	NA	NA	NA	NA	NA	NA	NA	NA	NA
ENSMUSG00000025076	Casp7	12369	-0.883447651	7.221655193	27.07340247	0.001058709	0.022054838	931.246579	FALSE	7.00131829	6.536603232	6.553556785	7.37560472	7.838520824	7.537451114	6.697159435	7.583858886	caspase 7	260	12369	-0.817121977	7.496535434	36.23381641	2.73E-04	0.011726134	FALSE	7.098892904	7.29084642	7.965870775	7.890469536	6.930170022	7.106636449	7.928170156	caspase 7	211	12369	-1.43687654	7.879591748	46.57083737	2.56E-04	0.01359196	FALSE	7.272331806	6.644599369	8.33640437	8.50855383	6.958465588	8.4224791	caspase 7
ENSMUSG00000035725	Prkx	19108	1.186053216	3.570394905	27.06741011	0.001059407	0.022054838	281.2407526	FALSE	3.614536737	4.353659477	4.061452179	3.011132925	2.510311567	3.004123508	4.009882797	2.841856	protein kinase, X-linked	194	19108	0.935056939	5.527278906	41.76327736	1.66E-04	0.009568114	FALSE	5.863988519	5.816418779	4.973785801	4.837454031	5.806367197	5.828924832	4.905619916	protein kinase, X-linked	430	19108	1.06540302	5.266667955	31.53613868	8.24E-04	0.021403618	FALSE	5.47465397	5.890565729	4.612183952	4.681579469	5.68260985	4.64688171	protein kinase, X-linked
ENSMUSG00000020435	Osbp2	74309	-0.951530374	7.432627798	27.06169135	0.001060074	0.022054838	5791.823167	FALSE	7.253296831	6.702888495	6.594750353	7.811202902	7.98391592	7.682933063	6.850311893	7.826017295	oxysterol binding protein 2	195	74309	-1.447496743	6.840258033	44.3311647	1.67E-04	0.009568114	FALSE	6.134582393	6.39580474	7.341750115	7.691953586	5.630686923	6.053691352	7.51685185	oxysterol binding protein 2	65	74309	-1.46450977	6.252146959	88.35461428	3.37E-05	0.005804041	FALSE	5.41539878	5.281038449	6.66356177	6.930384482	5.348218614	6.796973126	oxysterol binding protein 2
ENSMUSG00000035158	Mitf	17342	-0.727206456	4.26105594	27.05022374	0.001061414	0.022054838	560.560856	FALSE	3.86562955	3.724662002	3.961579629	4.351264989	4.779535769	4.575784192	3.850623727	4.56886165	melanogenesis associated transcription factor	NA	NA	NA	NA	NA	NA	NA	NA	NA	NA	NA	NA	NA	NA	NA	NA	NA	17342	NA	NA	NA	NA	NA	NA	NA	NA	NA	NA	NA	NA	NA
ENSMUSG00000031543	Ank1	11733	-2.554519462	4.180231908	28.43140454	0.001065868	0.022115616	123.0137185	FALSE	3.30354881	1.400762855	1.7983933	4.869635615	5.08990013	4.890673149	2.167568322	4.950069631	ankyrin 1, erythroid	NA	NA	NA	NA	NA	NA	NA	NA	NA	NA	NA	NA	NA	NA	NA	NA	NA	11733	NA	NA	NA	NA	NA	NA	NA	NA	NA	NA	NA	NA	NA
ENSMUSG00000052428	Tmco1	68944	0.695487837	4.488241864	26.92907375	0.001075698	0.022282107	1286.117566	FALSE	4.534149677	4.970567871	4.840731266	4.023233476	4.094162059	4.176461884	4.781816271	4.097952473	transmembrane and coiled-coil domains 1	NA	NA	NA	NA	NA	NA	NA	NA	NA	NA	NA	NA	NA	NA	NA	NA	NA	68944	NA	NA	NA	NA	NA	NA	NA	NA	NA	NA	NA	NA	NA
ENSMUSG00000021687	Scamp1	107767	0.642440145	5.971076083	26.89214653	0.001080101	0.022283047	3440.375761	FALSE	6.068436318	6.426295427	6.252242778	5.676365652	5.713938659	5.438155161	6.248991508	5.609486491	secretory carrier membrane protein 1	NA	NA	NA	NA	NA	NA	NA	NA	NA	NA	NA	NA	NA	NA	NA	NA	NA	107767	NA	NA	NA	NA	NA	NA	NA	NA	NA	NA	NA	NA	NA
ENSMUSG00000020189	Osbpl8	237542	0.681413512	4.355128463	26.82800054	0.001087803	0.022378103	904.8753277	FALSE	4.592404327	4.834605472	4.517860391	4.136785285	3.902407906	3.870580793	4.648290063	3.969924661	oxysterol binding protein-like 8	NA	NA	NA	NA	NA	NA	NA	NA	NA	NA	NA	NA	NA	NA	NA	NA	NA	237542	NA	NA	NA	NA	NA	NA	NA	NA	NA	NA	NA	NA	NA
ENSMUSG00000032872	Cyb5r4	266690	0.624051545	5.022107978	26.74997671	0.001097266	0.022508739	321.4662954	FALSE	5.205855409	5.394273448	5.29327552	4.72331842	4.825439066	4.457339206	5.297801459	4.668698897	cytochrome b5 reductase 4	NA	NA	NA	NA	NA	NA	NA	NA	NA	NA	NA	NA	NA	NA	NA	NA	NA	266690	NA	NA	NA	NA	NA	NA	NA	NA	NA	NA	NA	NA	NA
ENSMUSG00000022973	Synj1	104015	1.077278469	4.716221386	26.63341266	0.001111599	0.02261896	963.1075345	FALSE	4.756745885	5.457135966	5.166882755	3.944690115	3.873565878	4.369651998	5.126921536	4.062635997	synaptojanin 1	NA	NA	NA	NA	NA	NA	NA	NA	NA	NA	NA	NA	NA	NA	NA	NA	NA	104015	NA	NA	NA	NA	NA	NA	NA	NA	NA	NA	NA	NA	NA
ENSMUSG00000029122	Evc	59056	-1.179352813	2.668535943	26.62999544	0.001112023	0.02261896	1065.33984	FALSE	2.383032121	1.77507926	1.647617454	3.088447227	3.068350696	3.25887569	1.935242945	3.138557871	EvC ciliary complex subunit 1	NA	NA	NA	NA	NA	NA	NA	NA	NA	NA	NA	NA	NA	NA	NA	NA	NA	59056	NA	NA	NA	NA	NA	NA	NA	NA	NA	NA	NA	NA	NA
ENSMUSG00000055240	Zfp101	22643	1.58625023	2.909800483	26.60903802	0.001114627	0.022640074	75.126925	FALSE	3.114794814	3.733618964	3.548616445	1.596081014	1.467049832	2.461577541	3.465676741	1.841569462	zinc finger protein 101	NA	NA	NA	NA	NA	NA	NA	NA	NA	NA	NA	NA	NA	NA	NA	NA	NA	22643	NA	NA	NA	NA	NA	NA	NA	NA	NA	NA	NA	NA	NA
ENSMUSG00000085169	Gm10785	100038392	-1.758711504	1.386746151	26.59065619	0.001116917	0.022652524	36.01065502	FALSE	0.663377569	0.077947837	0.059137587	1.367024739	2.191352272	2.314627913	0.266820997	1.957668308	predicted gene 10785	NA	NA	NA	NA	NA	NA	NA	NA	NA	NA	NA	NA	NA	NA	NA	NA	NA	100038392	NA	NA	NA	NA	NA	NA	NA	NA	NA	NA	NA	NA	NA
ENSMUSG00000036285	Noa1	56412	-0.90052113	4.445180258	26.53387575	0.001124028	0.022703487	608.638506	FALSE	4.267345217	3.658005614	3.78584068	4.786096759	4.964964382	4.716239539	3.903730504	4.82243356	nitric oxide associated 1	483	56412	-0.800307542	7.029509791	24.84371496	9.61E-04	0.022265964	FALSE	6.805628309	6.778888086	7.513231993	7.391014322	6.339738468	6.641418287	7.452123158	nitric oxide associated 1	231	56412	-1.420341977	7.379926149	44.94010877	2.86E-04	0.013792282	FALSE	6.765618576	6.188770476	7.7665302	8.059615497	6.477194526	7.913072848	nitric oxide associated 1
ENSMUSG00000026614	Slc30a10	226781	-1.273470895	2.4393197	26.50035737	0.001128253	0.022725348	69.20698311	FALSE	1.620143486	1.540023043	1.856170844	2.418671496	3.22601418	3.057920139	1.672112458	2.900868605	solute carrier family 30, member 10	NA	NA	NA	NA	NA	NA	NA	NA	NA	NA	NA	NA	NA	NA	NA	NA	NA	226781	NA	NA	NA	NA	NA	NA	NA	NA	NA	NA	NA	NA	NA
ENSMUSG00000060450	Rnf14	56736	0.594454692	6.516739312	26.43304648	0.001136799	0.022827084	3508.215519	FALSE	6.589948498	6.94625043	6.791620357	6.223318833	6.278357319	6.056854211	6.775939762	6.186176788	ring finger protein 14	NA	NA	NA	NA	NA	NA	NA	NA	NA	NA	NA	NA	NA	NA	NA	NA	NA	56736	NA	NA	NA	NA	NA	NA	NA	NA	NA	NA	NA	NA	NA
ENSMUSG00000030061	Uba3	22200	0.693176042	6.206400693	26.42333158	0.00113804	0.022827084	1701.314079	FALSE	6.240472462	6.756879281	6.490451094	5.786234532	5.882651526	5.785079258	6.495934279	5.817988439	ubiquitin-like modifier activating enzyme 3	NA	NA	NA	NA	NA	NA	NA	NA	NA	NA	NA	NA	NA	NA	NA	NA	NA	22200	NA	NA	NA	NA	NA	NA	NA	NA	NA	NA	NA	NA	NA
ENSMUSG00000058407	Txndc9	98258	0.698662567	5.871962674	26.37853421	0.001143781	0.022878779	1141.633986	FALSE	6.006034605	6.301965659	6.212899198	5.569382355	5.625493009	5.214613906	6.173633154	5.469829757	thioredoxin domain containing 9	NA	NA	NA	NA	NA	NA	NA	NA	NA	NA	NA	NA	NA	NA	NA	NA	NA	98258	NA	NA	NA	NA	NA	NA	NA	NA	NA	NA	NA	NA	NA
ENSMUSG00000032263	Bckdhb	12040	-1.275740929	4.178847553	26.36546637	0.001145462	0.022880771	880.8345382	FALSE	3.804430999	3.088580141	3.230633269	4.529817187	4.364849083	5.052911965	3.374548136	4.649192745	branched chain ketoacid dehydrogenase E1, beta polypeptide	306	12040	-1.856487585	4.789235818	34.75289876	3.99E-04	0.014543932	FALSE	4.077125669	3.390005495	5.996976897	5.03945699	3.808595513	3.758575559	5.518216944	branched chain ketoacid dehydrogenase E1, beta polypeptide	NA	12040	NA	NA	NA	NA	NA	NA	NA	NA	NA	NA	NA	NA	NA
ENSMUSG00000002897	Il17ra	16172	1.561781024	1.786853594	26.1837129	0.001169182	0.023255341	171.0317508	FALSE	2.026917304	2.553840413	2.424008662	1.26100579	0.299662721	0.720029874	2.334922126	0.760232795	interleukin 17 receptor A	NA	NA	NA	NA	NA	NA	NA	NA	NA	NA	NA	NA	NA	NA	NA	NA	NA	16172	NA	NA	NA	NA	NA	NA	NA	NA	NA	NA	NA	NA	NA
ENSMUSG00000059169	Krt40	406221	-2.067626946	1.798578732	26.12594205	0.001176852	0.023346551	5.546576614	FALSE	1.114981859	-0.1667439	0.114301509	2.113896721	2.901745057	2.343796629	0.354179822	2.453146136	keratin 40	NA	NA	NA	NA	NA	NA	NA	NA	NA	NA	NA	NA	NA	NA	NA	NA	NA	406221	NA	NA	NA	NA	NA	NA	NA	NA	NA	NA	NA	NA	NA
ENSMUSG00000006442	Srm	20810	0.595653131	4.726838524	26.06996196	0.001184346	0.023403726	732.5541347	FALSE	4.78138654	5.093074284	5.083811897	4.375057332	4.34206156	4.475573124	4.986090907	4.397564005	spermidine synthase	383	20810	0.888775622	6.773058961	28.90344208	5.87E-04	0.017142682	FALSE	6.893393218	6.943162488	6.246630197	6.112953968	7.319745731	7.052100479	6.179792082	spermidine synthase	NA	20810	NA	NA	NA	NA	NA	NA	NA	NA	NA	NA	NA	NA	NA
ENSMUSG00000053192	Mllt11	56772	0.956064499	5.932347069	26.06815078	0.001184589	0.023403726	1107.94503	FALSE	5.993434642	6.617762571	6.317603745	5.194704347	5.245347603	5.646368901	6.309600319	5.362140284	myeloid/lymphoid or mixed-lineage leukemia; translocated to, 11	NA	NA	NA	NA	NA	NA	NA	NA	NA	NA	NA	NA	NA	NA	NA	NA	NA	56772	NA	NA	NA	NA	NA	NA	NA	NA	NA	NA	NA	NA	NA
ENSMUSG00000007659	Bcl2l1	12048	0.590852476	5.510666687	26.0506229	0.001186948	0.023418347	1303.926281	FALSE	5.642346396	5.86382134	5.811136509	5.260050497	5.293651761	4.982790219	5.772434748	5.178830826	BCL2-like 1	NA	NA	NA	NA	NA	NA	NA	NA	NA	NA	NA	NA	NA	NA	NA	NA	NA	12048	NA	NA	NA	NA	NA	NA	NA	NA	NA	NA	NA	NA	NA
ENSMUSG00000028937	Acot7	70025	1.032523688	5.310431022	26.01064136	0.001192353	0.023492921	988.4949204	FALSE	5.275160051	5.965215962	5.872921501	4.72616735	4.438308399	4.909085327	5.704432504	4.691187025	acyl-CoA thioesterase 7	53	70025	1.530408391	7.07785355	79.76229458	1.55E-05	0.003221023	FALSE	7.386093254	7.467986569	6.191882074	5.758283527	7.671710119	7.508596647	5.9750828	acyl-CoA thioesterase 7	97	70025	1.07510674	7.139574843	71.37586328	6.71E-05	0.007739282	FALSE	7.544484292	7.610504228	6.445567315	6.565459176	7.57749426	6.505513245	acyl-CoA thioesterase 7
ENSMUSG00000028466	Creb3	12913	0.836060006	5.09491894	25.98107317	0.001196369	0.023523655	762.3353822	FALSE	5.177359364	5.568328461	5.575932579	4.678425076	4.808915452	4.322809952	5.440540135	4.603383493	cAMP responsive element binding protein 3	NA	NA	NA	NA	NA	NA	NA	NA	NA	NA	NA	NA	NA	NA	NA	NA	NA	12913	NA	NA	NA	NA	NA	NA	NA	NA	NA	NA	NA	NA	NA
ENSMUSG00000032481	Smarcc1	20588	0.591942526	8.171199883	25.83260155	0.001216802	0.0236524	3812.603967	FALSE	8.215707405	8.583273216	8.487113082	7.878371995	7.909985909	7.741471123	8.428697901	7.843276343	SWI/SNF related, matrix associated, actin dependent regulator of chromatin, subfamily c, member 1	NA	NA	NA	NA	NA	NA	NA	NA	NA	NA	NA	NA	NA	NA	NA	NA	NA	20588	NA	NA	NA	NA	NA	NA	NA	NA	NA	NA	NA	NA	NA
ENSMUSG00000026600	Soat1	20652	1.349084469	4.373498268	25.75872568	0.001227134	0.023775329	434.675299	FALSE	4.197654905	5.268953137	5.011188627	3.376505383	3.494056569	3.747745905	4.825932223	3.539435953	sterol O-acyltransferase 1	NA	NA	NA	NA	NA	NA	NA	NA	NA	NA	NA	NA	NA	NA	NA	NA	NA	20652	NA	NA	NA	NA	NA	NA	NA	NA	NA	NA	NA	NA	NA
ENSMUSG00000031934	Panx1	55991	0.987462186	2.773446765	25.73484914	0.001230497	0.023775329	23.79004999	FALSE	2.879427801	3.417972702	3.189484062	1.996095887	2.257792277	2.321975566	3.162294855	2.191954577	pannexin 1	NA	NA	NA	NA	NA	NA	NA	NA	NA	NA	NA	NA	NA	NA	NA	NA	NA	55991	NA	NA	NA	NA	NA	NA	NA	NA	NA	NA	NA	NA	NA
ENSMUSG00000004267	Eno2	13807	1.5381187	4.155847746	25.83799121	0.001233464	0.023784472	1397.311852	FALSE	4.239160355	5.151053118	4.642718543	2.842841107	2.906930049	3.672143268	4.677644005	3.140638141	enolase 2, gamma neuronal	NA	NA	NA	NA	NA	NA	NA	NA	NA	NA	NA	NA	NA	NA	NA	NA	88	13807	1.328801884	6.606881396	73.46325037	6.12E-05	0.007692427	FALSE	7.268475369	6.958041806	5.83839563	5.76032024	7.113258588	5.799357935	enolase 2, gamma neuronal
ENSMUSG00000027605	Acss2	60525	1.121987821	2.24637812	25.66516193	0.00124038	0.023850749	368.7863332	FALSE	2.323874383	2.890579556	2.801286872	1.41018015	1.548930929	1.765489643	2.671913604	1.574866907	acyl-CoA synthetase short-chain family member 2	NA	NA	NA	NA	NA	NA	NA	NA	NA	NA	NA	NA	NA	NA	NA	NA	NA	60525	NA	NA	NA	NA	NA	NA	NA	NA	NA	NA	NA	NA	NA
ENSMUSG00000026753	Ppp6c	67857	0.62839061	4.356741033	25.6548677	0.001241849	0.023850749	986.2420868	FALSE	4.477973002	4.746640458	4.669439924	4.011604368	4.143318266	3.857999396	4.631351128	4.004307343	protein phosphatase 6, catalytic subunit	87	67857	1.101598514	6.210285809	62.3576557	3.89E-05	0.004978769	FALSE	6.501857867	6.571679765	5.352005179	5.566794413	6.588389479	6.553975704	5.459399796	protein phosphatase 6, catalytic subunit	321	67857	1.545789589	5.922645735	37.40588995	4.98E-04	0.017359927	FALSE	6.51900394	6.468517452	5.31904855	4.488951305	6.493760696	4.903999928	protein phosphatase 6, catalytic subunit
ENSMUSG00000010362	Rdm1	66599	1.582722475	3.544310273	25.64297076	0.001243548	0.023851721	441.7512315	FALSE	3.535622159	4.434161043	4.2549058	2.978052778	2.510311567	1.994260943	4.074896334	2.494208429	RAD52 motif 1	243	66599	0.983206874	6.503218696	37.18132674	2.50E-04	0.011504999	FALSE	6.71125247	6.773701209	5.645886278	6.017387727	6.960429052	6.815127577	5.831637003	RAD52 motif 1	73	66599	2.655243368	7.286243815	91.91057928	4.44E-05	0.006798695	FALSE	7.641540141	8.401999525	5.277199901	5.567869833	8.021769833	5.422534867	RAD52 motif 1
ENSMUSG00000020737	Jpt1	15374	0.787169853	4.626373944	25.46891562	0.00126876	0.024206874	827.1278892	FALSE	4.716423966	5.140147586	5.008461092	4.207806809	3.935766816	4.364324122	4.955010881	4.169299249	Jupiter microtubule associated homolog 1	210	15374	0.898525912	7.302910113	40.24426195	1.90E-04	0.010080827	FALSE	7.703604831	7.684406112	6.6967734	6.709204678	7.383437595	7.590482846	6.702989039	Jupiter microtubule associated homolog 1	1043	15374	0.695090993	6.866129142	17.37439615	0.004269494	0.045801887	FALSE	6.949157212	7.36266961	6.464306389	6.493457853	7.155913411	6.478882121	Jupiter microtubule associated homolog 1
ENSMUSG00000000278	Scpep1	74617	0.822576018	5.205965784	25.41612014	0.001276536	0.024291331	905.184209	FALSE	5.362673101	5.688934031	5.604510014	4.440702294	4.695138875	5.017145864	5.552039049	4.717662344	serine carboxypeptidase 1	NA	NA	NA	NA	NA	NA	NA	NA	NA	NA	NA	NA	NA	NA	NA	NA	NA	74617	NA	NA	NA	NA	NA	NA	NA	NA	NA	NA	NA	NA	NA
ENSMUSG00000035469	Rcbtb1	71330	0.642734966	4.32230274	25.41230566	0.0012771	0.024291331	717.3863818	FALSE	4.578411273	4.702843549	4.534387568	4.166454053	3.803010317	3.902788012	4.60521413	3.957417461	regulator of chromosome condensation (RCC1) and BTB (POZ) domain containing protein 1	NA	NA	NA	NA	NA	NA	NA	NA	NA	NA	NA	NA	NA	NA	NA	NA	NA	71330	NA	NA	NA	NA	NA	NA	NA	NA	NA	NA	NA	NA	NA
ENSMUSG00000047547	Cltb	74325	0.955011067	5.452136157	25.3871479	0.001280829	0.024296402	13159.70397	FALSE	5.480972748	6.108528973	5.895240774	4.831781072	4.661788856	5.154150531	5.828247498	4.882573486	clathrin, light polypeptide (Lcb)	779	74325	0.843520741	5.529643997	17.49833117	0.002825091	0.040577597	FALSE	5.768032559	5.858665808	4.62026309	5.262890771	5.794256954	5.806985107	4.94157693	clathrin, light polypeptide (Lcb)	699	74325	0.919609039	5.84292428	23.15019584	0.001982098	0.031702096	FALSE	6.021534851	6.407089135	5.463705223	5.152327068	6.214311993	5.308016146	clathrin, light polypeptide (Lcb)
ENSMUSG00000032966	Fkbp1a	14225	0.621590369	7.126974094	25.38025556	0.001281853	0.024296402	4512.518459	FALSE	7.171767152	7.579573981	7.432567141	6.905141915	6.701779199	6.7337184	7.394636091	6.780213171	FK506 binding protein 1a	128	14225	0.789598468	8.852590177	52.27837782	7.44E-05	0.006505971	FALSE	9.133107089	9.09766743	8.283573583	8.375337408	9.124951251	9.118575257	8.329455495	FK506 binding protein 1a	NA	14225	NA	NA	NA	NA	NA	NA	NA	NA	NA	NA	NA	NA	NA
ENSMUSG00000032334	Loxl1	16949	-0.793377293	6.509357201	25.33446757	0.001288682	0.024393867	1726.124148	TRUE	6.356939953	5.715738179	6.034474251	6.769484987	6.900390389	6.883072943	6.035717461	6.850982773	lysyl oxidase-like 1	NA	NA	NA	NA	NA	NA	NA	NA	NA	NA	NA	NA	NA	NA	NA	NA	NA	16949	NA	NA	NA	NA	NA	NA	NA	NA	NA	NA	NA	NA	NA
ENSMUSG00000034453	Polr3b	70428	1.080402287	4.806783637	25.29153593	0.001295127	0.024451857	598.3305816	TRUE	4.706164904	5.536053201	5.371069166	3.978535154	4.303263786	4.204560125	5.20442909	4.162119688	polymerase (RNA) III (DNA directed) polypeptide B	436	70428	1.488371498	5.778175899	27.94836488	7.73E-04	0.019844347	TRUE	5.962202539	6.095633099	5.107102937	4.229046372	6.498325193	6.185386944	4.668074655	polymerase (RNA) III (DNA directed) polypeptide B	257	70428	0.956897704	5.586634595	42.40443952	3.41E-04	0.014858486	TRUE	6.043703386	5.921479915	5.092210422	4.979456754	5.98259165	5.035833588	polymerase (RNA) III (DNA directed) polypeptide B
ENSMUSG00000028382	Ptbp3	230257	0.595405054	4.79572505	25.25752082	0.001300262	0.024474651	947.3785121	FALSE	5.03911445	5.122354937	5.02294872	4.671051566	4.309150385	4.397739729	5.061472703	4.459313893	polypyrimidine tract binding protein 3	NA	NA	NA	NA	NA	NA	NA	NA	NA	NA	NA	NA	NA	NA	NA	NA	NA	230257	NA	NA	NA	NA	NA	NA	NA	NA	NA	NA	NA	NA	NA
ENSMUSG00000037815	Ctnna1	12385	-0.704047134	7.330455517	25.25536522	0.001300589	0.024474651	8431.124749	FALSE	7.208118179	6.774617175	6.781803923	7.637474432	7.756345397	7.51598869	6.921513092	7.63660284	catenin (cadherin associated protein), alpha 1	300	12385	-1.092888204	9.237543763	33.90544236	3.86E-04	0.014389439	FALSE	8.838926434	8.775126999	9.473090531	10.05109173	8.454068444	8.689373959	9.762091132	catenin (cadherin associated protein), alpha 1	137	12385	-1.004864202	9.089836185	59.36444164	1.20E-04	0.009836132	FALSE	8.549532538	8.453480079	9.38203621	9.620461677	8.501506309	9.501248943	catenin (cadherin associated protein), alpha 1
ENSMUSG00000051232	Tmem199	195040	0.74302087	4.354781543	25.23376281	0.001303865	0.024474651	549.4550163	FALSE	4.410070105	4.921438814	4.655560099	3.874520691	4.038555056	3.890485562	4.66235634	3.934520436	transmembrane protein 199	NA	NA	NA	NA	NA	NA	NA	NA	NA	NA	NA	NA	NA	NA	NA	NA	386	195040	0.740447654	6.844176563	33.86478917	6.69E-04	0.019372979	FALSE	7.114798256	7.215631744	6.467041281	6.389846949	7.165215	6.428444115	transmembrane protein 199
ENSMUSG00000003873	Bax	12028	0.613573969	4.053437659	25.18156051	0.001311825	0.024542832	2163.872179	FALSE	4.39098269	4.353659477	4.230146187	3.824884621	3.772088902	3.530277359	4.324929451	3.709083627	BCL2-associated X protein	NA	NA	NA	NA	NA	NA	NA	NA	NA	NA	NA	NA	NA	NA	NA	NA	518	12028	1.051977541	6.884743182	28.1974139	0.001138771	0.024496079	FALSE	7.0092787	7.566913417	6.235100123	6.300210493	7.288096059	6.267655308	BCL2-associated X protein
ENSMUSG00000032009	Sesn3	75747	1.013334411	9.082376603	25.12309337	0.001320814	0.024616096	5755.254059	FALSE	9.025174748	9.89374646	9.456532413	8.468511621	8.535646734	8.460284401	9.45848454	8.488147585	sestrin 3	NA	NA	NA	NA	NA	NA	NA	NA	NA	NA	NA	NA	NA	NA	NA	NA	NA	75747	NA	NA	NA	NA	NA	NA	NA	NA	NA	NA	NA	NA	NA
ENSMUSG00000022297	Fzd6	14368	0.867449064	5.913492898	25.10741997	0.001323237	0.02462889	1313.44997	FALSE	6.013854064	6.179486252	6.591108953	5.53161117	5.521160952	5.165426864	6.26148309	5.406066329	frizzled class receptor 6	NA	NA	NA	NA	NA	NA	NA	NA	NA	NA	NA	NA	NA	NA	NA	NA	703	14368	0.828307313	4.703731922	23.00709595	0.002016255	0.032056519	FALSE	5.136077549	4.966777482	4.30962706	4.169177079	5.051427515	4.239402069	frizzled class receptor 6
ENSMUSG00000041141	Pnmal1	71691	1.320372521	4.074220101	25.06257911	0.0013302	0.024726673	11.71148699	FALSE	4.010235397	5.0335744	4.533122947	3.106052122	3.531465484	3.13085361	4.525644248	3.256123739	PNMA-like 1	NA	NA	NA	NA	NA	NA	NA	NA	NA	NA	NA	NA	NA	NA	NA	NA	NA	71691	NA	NA	NA	NA	NA	NA	NA	NA	NA	NA	NA	NA	NA
ENSMUSG00000028185	Dnase2b	56629	-2.564738364	6.865857292	26.56364857	0.001332364	0.024735109	5955.881802	TRUE	5.987093153	4.091577791	4.386775631	7.494413976	7.570346869	7.834153983	4.821815525	7.632971609	deoxyribonuclease II beta	56	56629	-2.74704414	5.662711042	87.87994139	1.61E-05	0.003221023	TRUE	4.248794886	4.316717192	6.708553915	6.66187989	3.09102701	3.885513029	6.685216903	deoxyribonuclease II beta	121	56629	-1.800192451	5.278558967	62.83643012	1.01E-04	0.009246428	TRUE	4.424709294	3.781124019	5.825524955	5.985746347	4.102916657	5.905635651	deoxyribonuclease II beta
ENSMUSG00000070576	Mn1	433938	-0.6535765	3.628249648	24.97160698	0.001344471	0.02488583	118.9346024	FALSE	3.386196945	3.21867656	3.189484062	3.942241956	3.757811595	4.040548062	3.264785856	3.913533871	meningioma 1	NA	NA	NA	NA	NA	NA	NA	NA	NA	NA	NA	NA	NA	NA	NA	NA	NA	433938	NA	NA	NA	NA	NA	NA	NA	NA	NA	NA	NA	NA	NA
ENSMUSG00000000184	Ccnd2	12444	0.685064066	7.959052894	24.96417703	0.001345645	0.02488583	4840.849767	FALSE	8.05699673	8.316770506	8.389077051	7.509788911	7.396017487	7.793437888	8.254281429	7.566414762	cyclin D2	NA	NA	NA	NA	NA	NA	NA	NA	NA	NA	NA	NA	NA	NA	NA	NA	NA	12444	NA	NA	NA	NA	NA	NA	NA	NA	NA	NA	NA	NA	NA
ENSMUSG00000044951	Mylk4	238564	3.051958779	3.400388517	26.20845679	0.001348999	0.024915992	12.5966516	FALSE	3.204988844	4.797713459	4.262556839	0.542757992	2.076402419	0.31126845	4.088419714	0.97680962	myosin light chain kinase family, member 4	NA	NA	NA	NA	NA	NA	NA	NA	NA	NA	NA	NA	NA	NA	NA	NA	NA	238564	NA	NA	NA	NA	NA	NA	NA	NA	NA	NA	NA	NA	NA
ENSMUSG00000024781	Lipa	16889	0.982387883	4.76915665	24.8291886	0.001367206	0.025155812	1205.64994	FALSE	4.715145565	5.306205061	5.415671057	4.244037197	3.973323165	4.346421078	5.145673894	4.187927147	lysosomal acid lipase A	NA	NA	NA	NA	NA	NA	NA	NA	NA	NA	NA	NA	NA	NA	NA	NA	NA	16889	NA	NA	NA	NA	NA	NA	NA	NA	NA	NA	NA	NA	NA
ENSMUSG00000031681	Smad1	17125	-0.765069204	4.123940753	24.80769032	0.00137068	0.025155812	990.9573106	FALSE	3.881671983	3.627095352	3.551117598	4.201678955	4.494496258	4.63892216	3.686628311	4.445032458	SMAD family member 1	NA	NA	NA	NA	NA	NA	NA	NA	NA	NA	NA	NA	NA	NA	NA	NA	NA	17125	NA	NA	NA	NA	NA	NA	NA	NA	NA	NA	NA	NA	NA
ENSMUSG00000028294	Cfap206	69329	1.291470663	1.967760404	24.61046903	0.001403083	0.025620444	30.35170444	FALSE	2.099261665	2.820846949	2.374028107	0.906487378	1.380240407	1.237837559	2.431378907	1.174855115	cilia and flagella associated protein 206	NA	NA	NA	NA	NA	NA	NA	NA	NA	NA	NA	NA	NA	NA	NA	NA	NA	69329	NA	NA	NA	NA	NA	NA	NA	NA	NA	NA	NA	NA	NA
ENSMUSG00000022765	Snap29	67474	0.853123682	4.862185791	24.521664	0.001417992	0.025762565	739.7481162	FALSE	4.838861723	5.504348335	5.256200054	4.251966312	4.477171472	4.383764217	5.199803371	4.370967334	synaptosomal-associated protein 29	NA	NA	NA	NA	NA	NA	NA	NA	NA	NA	NA	NA	NA	NA	NA	NA	638	67474	0.92926232	4.769956699	24.57274828	0.001679926	0.029461892	FALSE	5.021885113	5.275512348	4.362338423	4.112885001	5.14869873	4.237611712	synaptosomal-associated protein 29
ENSMUSG00000021910	Nisch	64652	0.657228825	8.523679962	24.47239694	0.00142635	0.025849468	9412.169978	FALSE	8.60908407	8.926133998	8.889743586	8.142931662	7.963687814	8.342393435	8.808320551	8.14967097	nischarin	NA	NA	NA	NA	NA	NA	NA	NA	NA	NA	NA	NA	NA	NA	NA	NA	NA	64652	NA	NA	NA	NA	NA	NA	NA	NA	NA	NA	NA	NA	NA
ENSMUSG00000070372	Capza1	12340	1.039469731	5.283856434	24.42922316	0.001433726	0.025950621	360.3936255	FALSE	5.458228985	5.949444889	5.683009538	5.060056869	4.526850965	4.330116157	5.696894471	4.639007997	capping protein (actin filament) muscle Z-line, alpha 1	NA	NA	NA	NA	NA	NA	NA	NA	NA	NA	NA	NA	NA	NA	NA	NA	NA	12340	NA	NA	NA	NA	NA	NA	NA	NA	NA	NA	NA	NA	NA
ENSMUSG00000021720	Rnf180	71816	-2.11295311	7.40955143	25.85869541	0.001437861	0.025992938	1746.349408	FALSE	6.767254754	5.126611228	5.580836974	7.816392279	8.30716992	8.161856538	5.824900985	8.095139579	ring finger protein 180	681	71816	-2.099005577	4.963584997	22.55882682	0.002007588	0.032985166	FALSE	4.108485082	4.269866685	6.000435358	5.658662522	2.289032991	3.555794919	5.82954894	ring finger protein 180	12	71816	-3.677174021	6.838394491	194.7234974	2.46E-06	0.001886356	FALSE	4.47234033	3.573169697	7.655972031	7.79435539	4.022755013	7.72516371	ring finger protein 180
ENSMUSG00000026393	Nek7	59125	0.751696925	6.698667013	24.27054279	0.001461256	0.026261655	3524.565406	FALSE	6.747693608	7.227776351	7.061411644	6.251276997	6.47226808	6.072185585	7.012293868	6.265243554	NIMA (never in mitosis gene a)-related expressed kinase 7	NA	NA	NA	NA	NA	NA	NA	NA	NA	NA	NA	NA	NA	NA	NA	NA	NA	59125	NA	NA	NA	NA	NA	NA	NA	NA	NA	NA	NA	NA	NA
ENSMUSG00000036097	Slf2	226151	0.864966235	4.736986532	24.26163247	0.001462822	0.026261655	1103.32931	FALSE	4.710020606	5.377227511	5.148005618	4.147451451	4.182327352	4.38200772	5.078417912	4.237262174	SMC5-SMC6 complex localization factor 2	145	226151	0.9905177	6.128257437	48.24574509	9.95E-05	0.007678786	FALSE	6.453481066	6.31731711	5.499694537	5.427859787	6.55554493	6.442114369	5.463777162	SMC5-SMC6 complex localization factor 2	178	226151	1.02822109	5.972401244	51.36582241	1.89E-04	0.011904133	FALSE	6.296180303	6.484985262	5.37465454	5.37369642	6.390582783	5.37417548	SMC5-SMC6 complex localization factor 2
ENSMUSG00000028048	Gba	14466	0.590347032	5.250552315	24.25708704	0.001463621	0.026261655	798.5572844	FALSE	5.30944999	5.625386554	5.589988017	5.005991094	4.985940528	4.773635276	5.508274854	4.921855633	glucosidase, beta, acid	NA	NA	NA	NA	NA	NA	NA	NA	NA	NA	NA	NA	NA	NA	NA	NA	NA	14466	NA	NA	NA	NA	NA	NA	NA	NA	NA	NA	NA	NA	NA
ENSMUSG00000053702	Nebl	74103	1.075327264	4.54850481	24.24547062	0.001465667	0.026265777	855.0229428	FALSE	4.638990409	5.34032202	4.890958537	3.670753104	4.222390456	3.788096256	4.956756988	3.893746605	nebulette	NA	NA	NA	NA	NA	NA	NA	NA	NA	NA	NA	NA	NA	NA	NA	NA	NA	74103	NA	NA	NA	NA	NA	NA	NA	NA	NA	NA	NA	NA	NA
ENSMUSG00000039410	Prdm16	70673	-1.766653558	6.965789901	25.24739579	0.001469371	0.026299567	3169.992889	FALSE	6.539559243	5.292632195	5.259262595	7.450299195	7.764580445	7.549042484	5.697151344	7.587974041	PR domain containing 16	32	70673	-2.817586844	7.17516801	110.1843562	7.21E-06	0.002474453	FALSE	5.566368062	5.786734101	8.205415313	8.22635092	4.667336282	5.340146148	8.215883116	PR domain containing 16	671	70673	-2.524675878	7.268963042	36.36823232	0.00184124	0.030702883	FALSE	6.034649773	4.735706075	7.91152001	8.149867145	5.385177924	8.030693578	PR domain containing 16
ENSMUSG00000029211	Gabra4	14397	-1.847924707	1.359870799	24.1806767	0.001477146	0.026399845	51.77020493	FALSE	0.684434242	-0.730516507	0.31601025	2.014857041	2.085577289	1.918733725	0.089975995	2.006389352	gamma-aminobutyric acid (GABA) A receptor, subunit alpha 4	NA	NA	NA	NA	NA	NA	NA	NA	NA	NA	NA	NA	NA	NA	NA	NA	NA	14397	NA	NA	NA	NA	NA	NA	NA	NA	NA	NA	NA	NA	NA
ENSMUSG00000038524	Fchsd1	319262	1.403643161	2.759881586	24.15638325	0.001481479	0.026399845	271.373843	FALSE	2.770409669	3.704303171	3.246152539	2.230846989	1.588192239	1.797468374	3.24028846	1.872169201	FCH and double SH3 domains 1	NA	NA	NA	NA	NA	NA	NA	NA	NA	NA	NA	NA	NA	NA	NA	NA	NA	319262	NA	NA	NA	NA	NA	NA	NA	NA	NA	NA	NA	NA	NA
ENSMUSG00000028184	Adgrl2	99633	-1.326257097	5.118797283	24.40272593	0.001482932	0.026399845	1830.12437	TRUE	4.827075089	3.71112142	4.176077282	5.491150593	5.55540814	5.833438304	4.238091263	5.626665679	adhesion G protein-coupled receptor L2	NA	NA	NA	NA	NA	NA	NA	NA	NA	NA	NA	NA	NA	NA	NA	NA	NA	99633	NA	NA	NA	NA	NA	NA	NA	NA	NA	NA	NA	NA	NA
ENSMUSG00000032041	Tirap	117149	0.881619205	4.627812527	24.14733365	0.001483098	0.026399845	332.6737362	FALSE	4.609018784	5.236238988	5.085538319	4.197579211	4.234814265	3.910119439	4.976932031	4.114170972	toll-interleukin 1 receptor (TIR) domain-containing adaptor protein	NA	NA	NA	NA	NA	NA	NA	NA	NA	NA	NA	NA	NA	NA	NA	NA	NA	117149	NA	NA	NA	NA	NA	NA	NA	NA	NA	NA	NA	NA	NA
ENSMUSG00000026245	Farsb	23874	0.626596313	5.791766726	24.13974062	0.001484457	0.026399845	827.1223068	FALSE	5.865025492	6.225849586	6.098715099	5.30932706	5.393072316	5.614560016	6.063196726	5.438986464	phenylalanyl-tRNA synthetase, beta subunit	NA	NA	NA	NA	NA	NA	NA	NA	NA	NA	NA	NA	NA	NA	NA	NA	NA	23874	NA	NA	NA	NA	NA	NA	NA	NA	NA	NA	NA	NA	NA
ENSMUSG00000040721	Zfhx2	239102	-0.871308612	2.97003336	24.12966214	0.001486264	0.026399845	385.4152617	FALSE	2.609085183	2.38219546	2.424008662	3.313495286	3.077576751	3.586269324	2.471763102	3.325780454	zinc finger homeobox 2	648	239102	-0.705719858	4.952986878	20.30937505	0.001807463	0.031164349	FALSE	4.758955844	4.496953903	5.278695218	5.375659723	4.637783703	4.63123115	5.327177471	zinc finger homeobox 2	NA	239102	NA	NA	NA	NA	NA	NA	NA	NA	NA	NA	NA	NA	NA
ENSMUSG00000086290	Snhg12	100039864	-0.869767848	6.365223357	24.1213749	0.001487752	0.026399845	7022.308885	FALSE	6.123921682	5.967590549	5.416357136	6.615900517	6.803631402	6.779803465	5.835956456	6.733111795	small nucleolar RNA host gene 12	448	100039864	-0.977440745	9.275003401	26.99715667	8.12E-04	0.020237732	FALSE	8.691838971	9.147592057	9.676598961	9.875551853	8.488751705	8.776060911	9.776075407	small nucleolar RNA host gene 12	6	100039864	-1.734331569	10.01224519	231.4140304	1.37E-06	0.001886356	FALSE	8.869500602	8.928985012	10.57150561	10.69178914	8.899242807	10.63164738	small nucleolar RNA host gene 12
ENSMUSG00000028631	Kcnq4	60613	0.882999808	4.48226095	23.98787998	0.001511985	0.026743724	298.0849358	FALSE	4.668352032	5.179191549	4.655560099	3.751275416	4.154260348	3.990705023	4.834367893	3.965413595	potassium voltage-gated channel, subfamily Q, member 4	NA	NA	NA	NA	NA	NA	NA	NA	NA	NA	NA	NA	NA	NA	NA	NA	NA	60613	NA	NA	NA	NA	NA	NA	NA	NA	NA	NA	NA	NA	NA
ENSMUSG00000021929	Kpna3	16648	-0.607891394	6.833153569	23.98409662	0.001512679	0.026743724	5072.222915	FALSE	6.581905366	6.466474265	6.44073592	7.079849732	7.323711028	6.877785318	6.49637185	7.093782026	karyopherin (importin) alpha 3	NA	NA	NA	NA	NA	NA	NA	NA	NA	NA	NA	NA	NA	NA	NA	NA	NA	16648	NA	NA	NA	NA	NA	NA	NA	NA	NA	NA	NA	NA	NA
ENSMUSG00000025945	Crygf	12969	-1.780304487	13.69340742	24.9037353	0.001516751	0.026767375	2906.686359	FALSE	13.26207423	11.90798945	12.05505357	14.28749729	14.45117982	14.22619533	12.40837242	14.32162415	crystallin, gamma F	NA	NA	NA	NA	NA	NA	NA	NA	NA	NA	NA	NA	NA	NA	NA	NA	20	12969	-2.834791085	7.976709721	170.2636265	3.86E-06	0.002157589	FALSE	6.249920223	5.602705926	8.717249364	8.851952697	5.926313075	8.784601031	crystallin, gamma F
ENSMUSG00000036585	Fgf1	14164	-1.728876931	1.790833273	23.93684517	0.001521382	0.026767375	1983.433067	FALSE	1.018783742	-0.1667439	0.997207257	2.640260474	2.382142566	2.175538387	0.6164157	2.399313809	fibroblast growth factor 1	NA	NA	NA	NA	NA	NA	NA	NA	NA	NA	NA	NA	NA	NA	NA	NA	NA	14164	NA	NA	NA	NA	NA	NA	NA	NA	NA	NA	NA	NA	NA
ENSMUSG00000053119	Chmp3	66700	0.634567109	5.89209478	23.93663676	0.00152142	0.026767375	2280.11791	FALSE	5.948447456	6.320662007	6.228218695	5.49366065	5.708010004	5.402211042	6.165776053	5.534627232	charged multivesicular body protein 3	821	66700	1.013610734	5.121721442	17.05389774	0.003112685	0.042421227	FALSE	5.670721109	5.611126017	4.411666068	4.483693496	4.934510234	5.405452453	4.447679782	charged multivesicular body protein 3	NA	66700	NA	NA	NA	NA	NA	NA	NA	NA	NA	NA	NA	NA	NA
ENSMUSG00000054252	Fgfr3	14184	-0.677118995	8.451001275	23.91806419	0.001524859	0.026795269	12890.33158	FALSE	7.984834111	8.108976231	8.121725264	8.57841775	9.030925244	8.594133645	8.071845202	8.734492213	fibroblast growth factor receptor 3	NA	NA	NA	NA	NA	NA	NA	NA	NA	NA	NA	NA	NA	NA	NA	NA	467	14184	-1.226727822	4.907571002	30.34426918	9.22E-04	0.022060714	FALSE	4.430393233	3.888709957	5.257738884	5.50666968	4.159551595	5.382204282	fibroblast growth factor receptor 3
ENSMUSG00000060678	H4c3	319155	1.150682418	1.940946606	23.90478186	0.001527324	0.026806012	21.78175725	FALSE	2.19774321	2.698095087	2.23160694	1.112139243	1.13718303	1.493477158	2.375815079	1.24759981	H4 clustered histone 3	NA	NA	NA	NA	NA	NA	NA	NA	NA	NA	NA	NA	NA	NA	NA	NA	NA	319155	NA	NA	NA	NA	NA	NA	NA	NA	NA	NA	NA	NA	NA
ENSMUSG00000019872	Smpdl3a	57319	0.757285398	3.052612237	23.83203118	0.001540915	0.026988498	529.958788	FALSE	3.269116635	3.491100539	3.367480715	2.810992024	2.454748244	2.588854804	3.375899296	2.618198357	sphingomyelin phosphodiesterase, acid-like 3A	NA	NA	NA	NA	NA	NA	NA	NA	NA	NA	NA	NA	NA	NA	NA	NA	NA	57319	NA	NA	NA	NA	NA	NA	NA	NA	NA	NA	NA	NA	NA
ENSMUSG00000047250	Ptgs1	19224	-1.511156147	1.592563267	23.79082406	0.001548682	0.027049562	37.6028928	FALSE	1.0021081	0.31122774	0.631750173	1.680757635	2.148217801	2.526619297	0.648362004	2.118531578	prostaglandin-endoperoxide synthase 1	NA	NA	NA	NA	NA	NA	NA	NA	NA	NA	NA	NA	NA	NA	NA	NA	NA	19224	NA	NA	NA	NA	NA	NA	NA	NA	NA	NA	NA	NA	NA
ENSMUSG00000032652	Crebl2	232430	1.040607119	1.81842024	23.74293151	0.001557771	0.027114398	994.0145234	FALSE	2.122592147	2.38219546	2.193691001	0.984703345	1.424297955	1.190453197	2.232826203	1.199818166	cAMP responsive element binding protein-like 2	NA	NA	NA	NA	NA	NA	NA	NA	NA	NA	NA	NA	NA	NA	NA	NA	NA	232430	NA	NA	NA	NA	NA	NA	NA	NA	NA	NA	NA	NA	NA
ENSMUSG00000020641	Rsad2	58185	-2.707422175	2.159443986	23.84743587	0.001558718	0.027114398	12.09092526	FALSE	1.160777755	-1.19091957	0.030743935	2.628126624	2.962767942	3.216137344	2.01E-04	2.935677303	radical S-adenosyl methionine domain containing 2	NA	NA	NA	NA	NA	NA	NA	NA	NA	NA	NA	NA	NA	NA	NA	NA	37	58185	-3.206016443	4.887053707	122.7397161	1.15E-05	0.00346963	FALSE	3.020549765	2.094786769	5.839034997	5.608020361	2.557668267	5.723527679	radical S-adenosyl methionine domain containing 2
ENSMUSG00000096146	Kcnj11	16514	-1.233205792	4.913413142	23.77689124	0.001559451	0.027114398	127.006195	FALSE	4.177374291	4.154626237	4.180930422	4.672529286	5.731579828	5.591944984	4.170976983	5.332018033	potassium inwardly rectifying channel, subfamily J, member 11	NA	NA	NA	NA	NA	NA	NA	NA	NA	NA	NA	NA	NA	NA	NA	NA	NA	16514	NA	NA	NA	NA	NA	NA	NA	NA	NA	NA	NA	NA	NA
ENSMUSG00000036427	Gpi1	14751	0.930620128	8.183754597	23.69614444	0.001566717	0.027114398	3440.278019	FALSE	8.87735676	8.196405661	8.572229087	7.894132702	7.511357395	7.491964577	8.548663836	7.632484891	glucose-6-phosphate isomerase 1	NA	NA	NA	NA	NA	NA	NA	NA	NA	NA	NA	NA	NA	NA	NA	NA	NA	14751	NA	NA	NA	NA	NA	NA	NA	NA	NA	NA	NA	NA	NA
ENSMUSG00000020458	Rtn4	68585	0.900719192	7.855704302	23.69267427	0.001567383	0.027114398	8402.715703	FALSE	7.803342409	8.538613615	8.274744823	7.21907845	7.281418575	7.493592247	8.205566949	7.331363091	reticulon 4	NA	NA	NA	NA	NA	NA	NA	NA	NA	NA	NA	NA	NA	NA	NA	NA	NA	68585	NA	NA	NA	NA	NA	NA	NA	NA	NA	NA	NA	NA	NA
ENSMUSG00000049686	Orai1	109305	1.092609425	3.265343296	23.69262223	0.001567393	0.027114398	276.8265514	FALSE	3.141688889	3.925627479	3.919610806	2.652293122	2.646734011	2.558072617	3.662309058	2.61903325	ORAI calcium release-activated calcium modulator 1	96	109305	1.335220237	6.561855939	60.6964218	4.30E-05	0.005016345	FALSE	6.744902038	6.883883662	5.585455093	5.680079545	7.206897587	6.945227762	5.632767319	ORAI calcium release-activated calcium modulator 1	167	109305	1.18239457	6.199575617	52.89621308	1.73E-04	0.011392042	FALSE	6.48783248	6.831319152	5.49243786	5.500244408	6.659575816	5.496341134	ORAI calcium release-activated calcium modulator 1
ENSMUSG00000035203	Epn1	13854	-0.740082703	6.80024394	23.65632083	0.001574382	0.027202771	6000.433813	FALSE	6.534132193	6.158438378	6.432620064	7.287458424	7.217909023	6.82252051	6.375063545	7.109295986	epsin 1	NA	NA	NA	NA	NA	NA	NA	NA	NA	NA	NA	NA	NA	NA	NA	NA	NA	13854	NA	NA	NA	NA	NA	NA	NA	NA	NA	NA	NA	NA	NA
ENSMUSG00000037017	Zscan21	22697	0.886345533	4.365913279	23.63365102	0.001578768	0.027245985	355.6542334	FALSE	4.323793471	4.986579345	4.830472511	3.79263216	4.009926598	3.753191604	4.713615109	3.851916787	zinc finger and SCAN domain containing 21	NA	NA	NA	NA	NA	NA	NA	NA	NA	NA	NA	NA	NA	NA	NA	NA	NA	22697	NA	NA	NA	NA	NA	NA	NA	NA	NA	NA	NA	NA	NA
ENSMUSG00000006906	Stambp	70527	0.711009324	3.454900597	23.59964873	0.001585374	0.027293511	535.3745184	FALSE	3.532722362	3.954645598	3.775182614	2.973264509	3.104906106	3.088399381	3.754183525	3.055523332	STAM binding protein	NA	NA	NA	NA	NA	NA	NA	NA	NA	NA	NA	NA	NA	NA	NA	NA	445	70527	0.830444716	5.420787397	31.03358494	8.64E-04	0.021718575	FALSE	5.788276539	5.758718194	5.031972748	4.869074636	5.773497366	4.950523692	STAM binding protein
ENSMUSG00000024065	Ehd3	57440	0.989767114	2.311155687	23.59036723	0.001587183	0.027293511	656.7590118	FALSE	2.488559231	2.778195985	2.854907641	1.84702533	1.452939504	1.869439104	2.707220952	1.723134646	EH-domain containing 3	NA	NA	NA	NA	NA	NA	NA	NA	NA	NA	NA	NA	NA	NA	NA	NA	NA	57440	NA	NA	NA	NA	NA	NA	NA	NA	NA	NA	NA	NA	NA
ENSMUSG00000035770	Dync1li2	234663	0.710268949	7.114077728	23.53389549	0.001598249	0.027349119	3737.400362	FALSE	7.090045117	7.547552124	7.588476555	6.581311159	6.817808656	6.738187774	7.408691265	6.712435863	dynein, cytoplasmic 1 light intermediate chain 2	NA	NA	NA	NA	NA	NA	NA	NA	NA	NA	NA	NA	NA	NA	NA	NA	265	234663	1.054905571	5.56928243	41.70951888	3.59E-04	0.015018281	FALSE	6.093052684	5.898295641	5.069506416	4.831174189	5.995674163	4.950340302	dynein, cytoplasmic 1 light intermediate chain 2
ENSMUSG00000026014	Raph1	77300	1.607839588	5.410711451	24.4468722	0.001598664	0.027349119	116.6072995	FALSE	5.183843331	6.588130381	5.893270762	4.2967319	4.336307993	4.538424658	5.888414825	4.390488184	Ras association (RalGDS/AF-6) and pleckstrin homology domains 1	NA	NA	NA	NA	NA	NA	NA	NA	NA	NA	NA	NA	NA	NA	NA	NA	NA	77300	NA	NA	NA	NA	NA	NA	NA	NA	NA	NA	NA	NA	NA
ENSMUSG00000028347	Tmeff1	230157	1.033138448	3.006108417	23.52565286	0.001599872	0.027349119	111.7088616	FALSE	3.500433881	3.44549114	3.33301377	2.687800394	1.921066374	2.487947152	3.42631293	2.36560464	transmembrane protein with EGF-like and two follistatin-like domains 1	NA	NA	NA	NA	NA	NA	NA	NA	NA	NA	NA	NA	NA	NA	NA	NA	NA	230157	NA	NA	NA	NA	NA	NA	NA	NA	NA	NA	NA	NA	NA
ENSMUSG00000018574	Acadvl	11370	0.593225567	4.904613013	23.50572749	0.001603805	0.027383982	1714.912537	FALSE	4.971125005	5.354907485	5.158705637	4.645695943	4.608682008	4.473924985	5.161579376	4.576100979	acyl-Coenzyme A dehydrogenase, very long chain	494	11370	0.682561771	5.936590257	24.4026392	0.001017898	0.023055185	FALSE	6.177597668	6.25096645	5.469390889	5.519783294	6.076861684	6.168475267	5.494587091	acyl-Coenzyme A dehydrogenase, very long chain	NA	11370	NA	NA	NA	NA	NA	NA	NA	NA	NA	NA	NA	NA	NA
ENSMUSG00000008348	Ubc	22190	0.581473085	4.691360999	23.48102584	0.001608698	0.027435133	280.6594913	FALSE	4.770350295	5.09828483	4.968788937	4.474980415	4.251214651	4.380249083	4.945808021	4.368814716	ubiquitin C	NA	NA	NA	NA	NA	NA	NA	NA	NA	NA	NA	NA	NA	NA	NA	NA	NA	22190	NA	NA	NA	NA	NA	NA	NA	NA	NA	NA	NA	NA	NA
ENSMUSG00000075316	Scn9a	20274	2.601749916	1.742957327	23.4560257	0.001613669	0.027446711	9.102252013	FALSE	1.705022343	3.401206113	1.666195721	0.257830019	-0.139280723	-0.305825756	2.257474725	-0.062425487	sodium channel, voltage-gated, type IX, alpha	NA	NA	NA	NA	NA	NA	NA	NA	NA	NA	NA	NA	NA	NA	NA	NA	NA	20274	NA	NA	NA	NA	NA	NA	NA	NA	NA	NA	NA	NA	NA
ENSMUSG00000037788	Vopp1	232023	0.763922132	3.833700651	23.44899729	0.001615071	0.027446711	717.5892027	FALSE	4.032987524	4.195718291	4.253370711	3.556950412	3.082167747	3.520730389	4.160692175	3.386616183	vesicular, overexpressed in cancer, prosurvival protein 1	NA	NA	NA	NA	NA	NA	NA	NA	NA	NA	NA	NA	NA	NA	NA	NA	NA	232023	NA	NA	NA	NA	NA	NA	NA	NA	NA	NA	NA	NA	NA
ENSMUSG00000027257	Pacsin3	80708	-1.182457114	6.306549921	23.57471621	0.001634556	0.027583363	15634.7507	FALSE	6.101102327	5.048007958	5.447569186	6.774654339	6.82330367	6.740245902	5.532226491	6.779401304	protein kinase C and casein kinase substrate in neurons 3	NA	NA	NA	NA	NA	NA	NA	NA	NA	NA	NA	NA	NA	NA	NA	NA	480	80708	-1.264569304	5.353897676	29.93910113	9.59E-04	0.022340612	FALSE	4.89462196	4.232304744	5.748757309	5.938424097	4.563463352	5.843590703	protein kinase C and casein kinase substrate in neurons 3
ENSMUSG00000026596	Abl2	11352	0.624463956	5.614859094	23.30823169	0.001643462	0.027590362	936.4790896	FALSE	5.744255844	6.032086416	5.888333929	5.347756259	5.403198182	5.029540729	5.888225397	5.260165057	v-abl Abelson murine leukemia viral oncogene 2 (arg, Abelson-related gene)	NA	NA	NA	NA	NA	NA	NA	NA	NA	NA	NA	NA	NA	NA	NA	NA	NA	11352	NA	NA	NA	NA	NA	NA	NA	NA	NA	NA	NA	NA	NA
ENSMUSG00000026726	Cubn	65969	-1.413740394	1.037297183	23.30404089	0.001644316	0.027590362	2145.771649	FALSE	0.248453744	-0.200468412	0.47197953	1.276636755	1.814738259	1.594011903	0.17332162	1.561795639	cubilin (intrinsic factor-cobalamin receptor)	NA	NA	NA	NA	NA	NA	NA	NA	NA	NA	NA	NA	NA	NA	NA	NA	NA	65969	NA	NA	NA	NA	NA	NA	NA	NA	NA	NA	NA	NA	NA
ENSMUSG00000020671	Rab10	19325	0.629659461	7.014062032	23.29667235	0.001645821	0.027590362	3613.451914	FALSE	6.999744159	7.47813292	7.363807344	6.684518631	6.710701402	6.598067845	7.280561474	6.664429293	RAB10, member RAS oncogene family	NA	NA	NA	NA	NA	NA	NA	NA	NA	NA	NA	NA	NA	NA	NA	NA	NA	19325	NA	NA	NA	NA	NA	NA	NA	NA	NA	NA	NA	NA	NA
ENSMUSG00000026817	Ak1	11636	0.617694902	4.718395664	23.29607118	0.001645944	0.027590362	1445.018967	FALSE	4.847055444	5.212409063	4.892931707	4.300559705	4.336307993	4.487057674	4.984132071	4.374641791	adenylate kinase 1	NA	NA	NA	NA	NA	NA	NA	NA	NA	NA	NA	NA	NA	NA	NA	NA	1071	11636	1.133716479	5.197189712	17.00536477	0.004512547	0.047116537	FALSE	5.193385821	5.993934094	4.455342875	4.605797604	5.593659958	4.530570239	adenylate kinase 1
ENSMUSG00000026078	Pdcl3	68833	0.706891278	3.650399561	23.2937564	0.001646417	0.027590362	480.4313755	FALSE	3.722819484	4.101990889	4.024130384	3.110419982	3.364368046	3.277891413	3.949646919	3.250893147	phosducin-like 3	NA	NA	NA	NA	NA	NA	NA	NA	NA	NA	NA	NA	NA	NA	NA	NA	NA	68833	NA	NA	NA	NA	NA	NA	NA	NA	NA	NA	NA	NA	NA
ENSMUSG00000049232	Tigd2	68140	-0.681751301	4.976689228	23.26651827	0.001651997	0.027631151	713.8449389	FALSE	4.837687384	4.424513462	4.494659471	5.159306629	5.443897632	5.213626671	4.585620106	5.272276977	tigger transposable element derived 2	585	68140	-0.807894624	6.358019213	22.19153798	0.001374271	0.026284985	FALSE	6.180186069	6.048414956	6.886461887	6.674435176	5.670927511	5.966509512	6.780448532	tigger transposable element derived 2	NA	68140	NA	NA	NA	NA	NA	NA	NA	NA	NA	NA	NA	NA	NA
ENSMUSG00000031134	Rbmx	19655	-0.660024228	4.951801511	23.25393221	0.001654583	0.027631151	1691.877404	FALSE	4.712585362	4.435534018	4.595034104	4.981163273	5.382874876	5.336616581	4.581051161	5.233551577	RNA binding motif protein, X chromosome	295	19655	-0.96725678	5.575625272	33.42514866	3.60E-04	0.013661693	FALSE	5.137805372	5.242925799	6.233423286	5.886858782	4.950582021	5.110437731	6.060141034	RNA binding motif protein, X chromosome	NA	19655	NA	NA	NA	NA	NA	NA	NA	NA	NA	NA	NA	NA	NA
ENSMUSG00000037692	Ahdc1	230793	-0.933338324	2.974492018	23.24336141	0.001656759	0.027635581	1440.180325	FALSE	2.317149024	2.263525302	2.696733396	3.294426781	3.158059075	3.61047374	2.425802574	3.354319865	AT hook, DNA binding motif, containing 1	NA	NA	NA	NA	NA	NA	NA	NA	NA	NA	NA	NA	NA	NA	NA	NA	NA	230793	NA	NA	NA	NA	NA	NA	NA	NA	NA	NA	NA	NA	NA
ENSMUSG00000067071	Hes6	55927	0.632025387	3.836025659	23.22700351	0.001660134	0.02765997	432.757501	FALSE	3.922123013	4.241963458	4.164689393	3.457597178	3.3978994	3.595393634	4.109591955	3.483630071	hairy and enhancer of split 6	501	55927	0.827949819	4.824471069	24.24839607	0.001038716	0.023163406	FALSE	4.99393354	5.039099924	4.343318412	4.228006916	5.243362198	5.092131887	4.285662664	hairy and enhancer of split 6	NA	55927	NA	NA	NA	NA	NA	NA	NA	NA	NA	NA	NA	NA	NA
ENSMUSG00000058076	Sdhc	66052	0.601248187	4.828030819	23.16016534	0.001674014	0.027827118	1090.09791	FALSE	4.879372749	5.257354485	5.128040796	4.438966822	4.427525132	4.615194263	5.08825601	4.493895406	succinate dehydrogenase complex, subunit C, integral membrane protein	NA	NA	NA	NA	NA	NA	NA	NA	NA	NA	NA	NA	NA	NA	NA	NA	596	66052	0.616433026	7.952403249	25.68684494	0.001483677	0.027836259	FALSE	8.197285628	8.256946745	7.674359875	7.547351745	8.227116187	7.61085581	succinate dehydrogenase complex, subunit C, integral membrane protein
ENSMUSG00000034462	Pkd2	18764	-0.66789281	4.793890107	23.10060951	0.001686507	0.027902625	2654.614244	FALSE	4.495950443	4.200571601	4.548225726	4.907777528	5.066922123	5.270747637	4.414915923	5.081815763	polycystin 2, transient receptor potential cation channel	NA	NA	NA	NA	NA	NA	NA	NA	NA	NA	NA	NA	NA	NA	NA	NA	NA	18764	NA	NA	NA	NA	NA	NA	NA	NA	NA	NA	NA	NA	NA
ENSMUSG00000047554	Tmem41b	233724	0.635237952	3.880532445	23.09256542	0.001688203	0.027902625	372.5048605	FALSE	4.154919908	4.146265486	4.184156803	3.705814378	3.548154076	3.304099253	4.161780732	3.519355903	transmembrane protein 41B	NA	NA	NA	NA	NA	NA	NA	NA	NA	NA	NA	NA	NA	NA	NA	NA	NA	233724	NA	NA	NA	NA	NA	NA	NA	NA	NA	NA	NA	NA	NA
ENSMUSG00000021408	Ripk1	19766	-0.906067376	2.863153921	23.03838091	0.001699687	0.027964595	308.4776625	FALSE	2.636356455	2.079056406	2.268551864	3.223614744	3.131727365	3.372924485	2.327988242	3.242755531	receptor (TNFRSF)-interacting serine-threonine kinase 1	NA	NA	NA	NA	NA	NA	NA	NA	NA	NA	NA	NA	NA	NA	NA	NA	NA	19766	NA	NA	NA	NA	NA	NA	NA	NA	NA	NA	NA	NA	NA
ENSMUSG00000030647	Ndufc2	68197	0.746459364	6.082442653	23.01240107	0.001705229	0.027986472	1405.468562	FALSE	6.387757405	6.44038308	6.393782122	5.929076702	5.695330133	5.289608536	6.407307536	5.638005124	NADH:ubiquinone oxidoreductase subunit C2	NA	NA	NA	NA	NA	NA	NA	NA	NA	NA	NA	NA	NA	NA	NA	NA	NA	68197	NA	NA	NA	NA	NA	NA	NA	NA	NA	NA	NA	NA	NA
ENSMUSG00000039954	Stk32a	269019	1.45915365	3.172347041	22.91202804	0.001726856	0.028138511	111.2430238	FALSE	3.079463287	4.137856	3.749277344	1.977087541	2.646734011	2.09204906	3.65553221	2.238623537	serine/threonine kinase 32A	NA	NA	NA	NA	NA	NA	NA	NA	NA	NA	NA	NA	NA	NA	NA	NA	NA	269019	NA	NA	NA	NA	NA	NA	NA	NA	NA	NA	NA	NA	NA
ENSMUSG00000037331	Larp1	73158	0.614594723	7.254309038	22.90782445	0.001727769	0.028138511	3756.411946	FALSE	7.265138415	7.696277308	7.59121345	6.893467259	7.027524963	6.814728892	7.517543058	6.911907038	La ribonucleoprotein domain family, member 1	NA	NA	NA	NA	NA	NA	NA	NA	NA	NA	NA	NA	NA	NA	NA	NA	NA	73158	NA	NA	NA	NA	NA	NA	NA	NA	NA	NA	NA	NA	NA
ENSMUSG00000020171	Yeats4	64050	0.674278217	4.903672841	22.83708265	0.001743232	0.028295534	1141.68627	FALSE	5.242699457	5.130854999	5.226777011	4.740328218	4.574876529	4.220373929	5.200110489	4.511859559	YEATS domain containing 4	NA	NA	NA	NA	NA	NA	NA	NA	NA	NA	NA	NA	NA	NA	NA	NA	NA	64050	NA	NA	NA	NA	NA	NA	NA	NA	NA	NA	NA	NA	NA
ENSMUSG00000039463	Slc9a8	77031	-0.681899375	4.719937693	22.78178021	0.001755443	0.028429137	1622.100144	FALSE	4.606262961	4.216632392	4.156499798	4.912787769	5.128141958	5.013746882	4.32646505	5.018225536	solute carrier family 9 (sodium/hydrogen exchanger), member 8	NA	NA	NA	NA	NA	NA	NA	NA	NA	NA	NA	NA	NA	NA	NA	NA	NA	77031	NA	NA	NA	NA	NA	NA	NA	NA	NA	NA	NA	NA	NA
ENSMUSG00000039232	Stx11	74732	-1.779054362	5.76870106	23.67832838	0.001761959	0.028480413	518.1948778	FALSE	5.31367949	3.855558668	4.30170105	6.072536214	6.556751068	6.521154534	4.490313069	6.383480606	syntaxin 11	314	74732	-2.512715721	5.981360218	38.49134775	4.20E-04	0.014954913	FALSE	4.813641098	4.89697716	6.828716236	7.081312672	3.163158326	4.291258862	6.955014454	syntaxin 11	11	74732	-3.236935322	6.234914019	203.3187192	2.12E-06	0.001886356	FALSE	4.207017463	3.49328332	7.123577185	7.045831873	3.850150391	7.084704529	syntaxin 11
ENSMUSG00000022151	Ttc33	67515	0.664019977	4.913760582	22.70971062	0.00177152	0.02848697	897.2558269	FALSE	5.015421233	5.435341349	5.137225648	4.592046475	4.654100572	4.371423593	5.195996077	4.539190213	tetratricopeptide repeat domain 33	NA	NA	NA	NA	NA	NA	NA	NA	NA	NA	NA	NA	NA	NA	NA	NA	NA	67515	NA	NA	NA	NA	NA	NA	NA	NA	NA	NA	NA	NA	NA
ENSMUSG00000052512	Nav2	78286	-0.73248384	4.803563247	22.67674539	0.001778937	0.028519663	1372.133108	FALSE	4.558590145	4.460026714	4.124948329	5.078009468	4.933552262	5.331165064	4.381188396	5.114242265	neuron navigator 2	NA	NA	NA	NA	NA	NA	NA	NA	NA	NA	NA	NA	NA	NA	NA	NA	NA	78286	NA	NA	NA	NA	NA	NA	NA	NA	NA	NA	NA	NA	NA
ENSMUSG00000031351	Zfp185	22673	-0.853696634	6.058720396	22.67095657	0.001780243	0.028519663	2341.255214	FALSE	5.954419073	5.341054806	5.3228504	6.366229315	6.355286963	6.540573865	5.539441426	6.420696714	zinc finger protein 185	537	22673	-0.762189373	6.154332327	23.22631739	0.001190903	0.024757103	FALSE	5.545515173	5.927915864	6.640466368	6.472915987	5.905622103	5.793017713	6.556691178	zinc finger protein 185	406	22673	-0.996245528	5.921034993	32.58887091	7.49E-04	0.020611263	FALSE	5.446451433	5.23527679	6.148515759	6.494586955	5.340864111	6.321551357	zinc finger protein 185
ENSMUSG00000042302	Ehbp1	216565	0.703766469	4.777229311	22.64748625	0.001785552	0.028549266	1199.983047	FALSE	4.737985219	5.273566613	5.18953515	4.351264989	4.396527441	4.401212555	5.067028994	4.383001662	EH domain binding protein 1	NA	NA	NA	NA	NA	NA	NA	NA	NA	NA	NA	NA	NA	NA	NA	NA	NA	216565	NA	NA	NA	NA	NA	NA	NA	NA	NA	NA	NA	NA	NA
ENSMUSG00000026721	Rabgap1l	29809	0.80652013	2.57879109	22.57574638	0.001801906	0.028699525	374.7231493	FALSE	2.8424355	3.092066759	2.813838961	2.198388701	1.961496296	2.191671738	2.91611374	2.117185578	RAB GTPase activating protein 1-like	NA	NA	NA	NA	NA	NA	NA	NA	NA	NA	NA	NA	NA	NA	NA	NA	NA	29809	NA	NA	NA	NA	NA	NA	NA	NA	NA	NA	NA	NA	NA
ENSMUSG00000015488	Cacfd1	381356	1.02456545	4.802862995	22.55809147	0.00180596	0.028700875	974.6266072	FALSE	4.667030297	5.506962765	5.367525873	4.025548092	4.289434254	4.276288269	5.180506311	4.197090205	calcium channel flower domain containing 1	NA	NA	NA	NA	NA	NA	NA	NA	NA	NA	NA	NA	NA	NA	NA	NA	NA	381356	NA	NA	NA	NA	NA	NA	NA	NA	NA	NA	NA	NA	NA
ENSMUSG00000010609	Psen2	19165	0.714473675	3.831608767	22.54218277	0.001809623	0.028727517	658.1686874	FALSE	3.941931009	4.285249994	4.180930422	3.601073143	3.21769279	3.448719472	4.136037141	3.422495135	presenilin 2	NA	NA	NA	NA	NA	NA	NA	NA	NA	NA	NA	NA	NA	NA	NA	NA	NA	19165	NA	NA	NA	NA	NA	NA	NA	NA	NA	NA	NA	NA	NA
ENSMUSG00000061273	Mmgt1	236792	0.65528897	3.995170595	22.47855773	0.001824367	0.028772078	374.2970398	FALSE	4.226654191	4.340527805	4.283766371	3.851221605	3.408905539	3.598422292	4.283649455	3.619516479	membrane magnesium transporter 1	NA	NA	NA	NA	NA	NA	NA	NA	NA	NA	NA	NA	NA	NA	NA	NA	NA	236792	NA	NA	NA	NA	NA	NA	NA	NA	NA	NA	NA	NA	NA
ENSMUSG00000029135	Fosl2	14284	1.831913045	1.840855493	22.39696016	0.0018435	0.028918994	603.1419469	FALSE	1.631030481	2.910463712	2.579113036	1.07686297	0.267774939	0.530077886	2.373535743	0.624905265	fos-like antigen 2	NA	NA	NA	NA	NA	NA	NA	NA	NA	NA	NA	NA	NA	NA	NA	NA	NA	14284	NA	NA	NA	NA	NA	NA	NA	NA	NA	NA	NA	NA	NA
ENSMUSG00000057554	Lgals8	56048	0.695938528	3.925636819	22.38754693	0.001845724	0.028918994	1205.830204	FALSE	4.141658289	4.432786761	4.092691379	3.576025625	3.337738402	3.675015171	4.222378809	3.529593066	lectin, galactose binding, soluble 8	NA	NA	NA	NA	NA	NA	NA	NA	NA	NA	NA	NA	NA	NA	NA	NA	NA	56048	NA	NA	NA	NA	NA	NA	NA	NA	NA	NA	NA	NA	NA
ENSMUSG00000042613	Pbxip1	229534	-0.854278202	4.15234973	22.38572518	0.001846155	0.028918994	3047.88271	FALSE	3.96792559	3.349704509	3.612277375	4.511768869	4.687626736	4.330116157	3.643302491	4.509837254	pre B cell leukemia transcription factor interacting protein 1	NA	NA	NA	NA	NA	NA	NA	NA	NA	NA	NA	NA	NA	NA	NA	NA	NA	229534	NA	NA	NA	NA	NA	NA	NA	NA	NA	NA	NA	NA	NA
ENSMUSG00000034105	Meak7	74347	0.891260023	3.706685041	22.37927857	0.00184768	0.028918994	255.6211354	FALSE	4.083400152	4.184329999	3.970950098	3.531118011	3.131727365	2.834682691	4.079560083	3.165842689	MTOR associated protein , eak-7 homolog	NA	NA	NA	NA	NA	NA	NA	NA	NA	NA	NA	NA	NA	NA	NA	NA	NA	74347	NA	NA	NA	NA	NA	NA	NA	NA	NA	NA	NA	NA	NA
ENSMUSG00000001175	Calm1	12313	0.668966736	8.608987886	22.33942375	0.001857146	0.029033086	13424.03367	FALSE	8.601579683	9.136764222	8.926931158	8.214419596	8.323741956	8.165562525	8.888425021	8.234574693	calmodulin 1	NA	NA	NA	NA	NA	NA	NA	NA	NA	NA	NA	NA	NA	NA	NA	NA	NA	12313	NA	NA	NA	NA	NA	NA	NA	NA	NA	NA	NA	NA	NA
ENSMUSG00000037845	Fdxacb1	382137	1.007199292	2.837273585	22.33147027	0.001859042	0.029033086	127.0488957	FALSE	3.153063199	3.346788681	3.243062012	2.514069354	2.352045313	1.786887362	3.247637964	2.217667343	ferredoxin-fold anticodon binding domain containing 1	NA	NA	NA	NA	NA	NA	NA	NA	NA	NA	NA	NA	NA	NA	NA	NA	NA	382137	NA	NA	NA	NA	NA	NA	NA	NA	NA	NA	NA	NA	NA
ENSMUSG00000035834	Polr3g	67486	0.709522144	4.851912606	22.32330103	0.001860992	0.029033086	954.6527647	FALSE	4.912098149	5.394273448	5.14055115	4.510116862	4.574876529	4.259166308	5.148974249	4.448053233	polymerase (RNA) III (DNA directed) polypeptide G	NA	NA	NA	NA	NA	NA	NA	NA	NA	NA	NA	NA	NA	NA	NA	NA	NA	67486	NA	NA	NA	NA	NA	NA	NA	NA	NA	NA	NA	NA	NA
ENSMUSG00000008167	Fbxw9	68628	0.757165155	3.786992037	22.3067413	0.001864954	0.029063537	473.9476718	FALSE	4.171793374	4.315392614	3.811103305	3.259455179	3.310607962	3.498205327	4.099429764	3.356089489	F-box and WD-40 domain protein 9	NA	NA	NA	NA	NA	NA	NA	NA	NA	NA	NA	NA	NA	NA	NA	NA	NA	68628	NA	NA	NA	NA	NA	NA	NA	NA	NA	NA	NA	NA	NA
ENSMUSG00000022263	Trio	223435	-0.780979451	6.278851609	22.26698635	0.001874508	0.029122286	1663.360578	FALSE	6.165232322	5.70837395	5.567309565	6.447884675	6.679229258	6.710111798	5.813638612	6.612408577	triple functional domain (PTPRF interacting)	NA	NA	NA	NA	NA	NA	NA	NA	NA	NA	NA	NA	NA	NA	NA	NA	NA	223435	NA	NA	NA	NA	NA	NA	NA	NA	NA	NA	NA	NA	NA
ENSMUSG00000038930	Rccd1	269955	-1.708273917	3.217083005	22.26592195	0.001874765	0.029122286	494.8453263	FALSE	2.323874383	2.043481827	2.01679552	3.195109955	3.371887098	4.536846818	2.128050577	3.70128129	RCC1 domain containing 1	NA	NA	NA	NA	NA	NA	NA	NA	NA	NA	NA	NA	NA	NA	NA	NA	NA	269955	NA	NA	NA	NA	NA	NA	NA	NA	NA	NA	NA	NA	NA
ENSMUSG00000030095	Tmem43	74122	0.82264945	5.052203474	22.23329746	0.001882653	0.029182137	1301.119746	FALSE	5.019569844	5.688934031	5.427970834	4.533074579	4.730662463	4.473924985	5.378824903	4.579220676	transmembrane protein 43	350	74122	0.699467444	6.412782162	30.29206187	5.02E-04	0.016039989	FALSE	6.659789039	6.589136412	5.917796652	5.996692894	6.704614755	6.651180069	5.957244773	transmembrane protein 43	283	74122	1.338417801	6.142341936	40.51621296	3.92E-04	0.015472194	FALSE	6.374184917	6.894922476	5.189641212	5.458716032	6.634553697	5.324178622	transmembrane protein 43
ENSMUSG00000045414	Dipk2a	68861	-2.414137325	6.501355026	23.45418113	0.001889734	0.029260531	4649.180834	FALSE	5.706154558	3.702023242	4.382568752	6.853963519	7.451627877	7.383119586	4.596915517	7.229570327	divergent protein kinase domain 2A	6	68861	-2.789562937	6.18371282	184.0028497	5.91E-07	0.001101663	FALSE	4.625432951	4.68486572	7.298412942	7.129543683	3.964191277	4.424829983	7.213978313	divergent protein kinase domain 2A	104	68861	-2.596914159	6.701277161	77.80392025	7.84E-05	0.008342146	FALSE	5.321350546	4.312674097	7.483748678	7.471271134	4.817012321	7.477509906	divergent protein kinase domain 2A
ENSMUSG00000112129	Pbld1	68371	-1.528709711	3.221607605	22.18833611	0.001893594	0.029288945	NA	FALSE	2.928791409	1.923363454	1.638237828	3.762420316	3.800226505	3.814382851	2.16346423	3.792343224	phenazine biosynthesis-like protein domain containing 1	NA	NA	NA	NA	NA	NA	NA	NA	NA	NA	NA	NA	NA	NA	NA	NA	NA	68371	NA	NA	NA	NA	NA	NA	NA	NA	NA	NA	NA	NA	NA
ENSMUSG00000048038	Ccdc187	329366	-1.303295251	2.151732335	22.16160573	0.001900138	0.029358749	30.89416672	FALSE	1.8795012	1.073992875	0.997207257	2.640260474	2.576885324	2.760911404	1.316900444	2.659352401	coiled-coil domain containing 187	NA	NA	NA	NA	NA	NA	NA	NA	NA	NA	NA	NA	NA	NA	NA	NA	NA	329366	NA	NA	NA	NA	NA	NA	NA	NA	NA	NA	NA	NA	NA
ENSMUSG00000042507	Mideas	238317	-0.727665289	6.0387586	22.00006401	0.001940298	0.029851698	863.8443596	FALSE	5.806804479	5.499105217	5.566073488	6.431831899	6.560457421	6.027380335	5.623994395	6.339889885	mitotic deacetylase associated SANT domain protein	NA	NA	NA	NA	NA	NA	NA	NA	NA	NA	NA	NA	NA	NA	NA	NA	NA	238317	NA	NA	NA	NA	NA	NA	NA	NA	NA	NA	NA	NA	NA
ENSMUSG00000067925	Rtl8a	66158	0.74312477	3.838376084	21.95467363	0.001951777	0.029996386	895.6725094	FALSE	3.874818486	4.288292754	4.280755461	3.540859446	3.47323533	3.22791938	4.147955567	3.414004719	retrotransposon Gag like 8A	304	66158	0.73019449	8.517722981	32.51569534	3.96E-04	0.014543932	FALSE	8.629624886	8.786028277	7.952378807	8.118979647	8.874635022	8.763429395	8.035679227	retrotransposon Gag like 8A	NA	66158	NA	NA	NA	NA	NA	NA	NA	NA	NA	NA	NA	NA	NA
ENSMUSG00000071862	Lrrtm2	107065	-2.04961212	3.757189898	22.7612138	0.001954849	0.030011705	52.80668219	FALSE	3.083432013	1.648191699	2.10795281	3.734394955	4.538590556	4.848047892	2.279858841	4.373677801	leucine rich repeat transmembrane neuronal 2	NA	NA	NA	NA	NA	NA	NA	NA	NA	NA	NA	NA	NA	NA	NA	NA	NA	107065	NA	NA	NA	NA	NA	NA	NA	NA	NA	NA	NA	NA	NA
ENSMUSG00000025170	Rab40b	217371	1.238121498	1.766394483	21.92604386	0.001959062	0.030012657	94.51794748	FALSE	1.833113092	2.538588761	2.274618405	0.736055295	1.222833428	1.073433894	2.215440086	1.010774205	Rab40B, member RAS oncogene family	NA	NA	NA	NA	NA	NA	NA	NA	NA	NA	NA	NA	NA	NA	NA	NA	NA	217371	NA	NA	NA	NA	NA	NA	NA	NA	NA	NA	NA	NA	NA
ENSMUSG00000054280	Prr14l	215476	0.846137896	3.818292497	21.90433691	0.001964608	0.030041217	654.6783426	FALSE	3.81878591	4.434161043	4.21445283	3.17022085	3.487149491	3.329839487	4.155799928	3.329069942	proline rich 14-like	NA	NA	NA	NA	NA	NA	NA	NA	NA	NA	NA	NA	NA	NA	NA	NA	NA	215476	NA	NA	NA	NA	NA	NA	NA	NA	NA	NA	NA	NA	NA
ENSMUSG00000031823	Zdhhc7	102193	1.01553682	2.858507254	21.90249126	0.00196508	0.030041217	468.7842155	FALSE	2.809270387	3.54552086	3.367480715	2.148289552	2.257792277	2.379447273	3.240757321	2.261843034	zinc finger, DHHC domain containing 7	NA	NA	NA	NA	NA	NA	NA	NA	NA	NA	NA	NA	NA	NA	NA	NA	762	102193	0.825268139	5.190326838	21.50332309	0.002425659	0.035603694	FALSE	5.360300647	5.69942334	4.775620788	4.675899914	5.529861994	4.725760351	zinc finger, DHHC domain containing 7
ENSMUSG00000021930	Spryd7	66674	0.644032376	3.993997677	21.89295254	0.001967525	0.030046821	444.377965	FALSE	4.21222741	4.451908596	4.154856286	3.762420316	3.68120253	3.448719472	4.27299743	3.630780773	SPRY domain containing 7	NA	NA	NA	NA	NA	NA	NA	NA	NA	NA	NA	NA	NA	NA	NA	NA	NA	66674	NA	NA	NA	NA	NA	NA	NA	NA	NA	NA	NA	NA	NA
ENSMUSG00000030203	Dusp16	70686	0.709829767	4.854815675	21.80210278	0.001990999	0.030132594	675.2134699	FALSE	5.186613278	5.160216922	5.149656949	4.459655965	4.724802277	4.124883543	5.165495716	4.436447262	dual specificity phosphatase 16	NA	NA	NA	NA	NA	NA	NA	NA	NA	NA	NA	NA	NA	NA	NA	NA	NA	70686	NA	NA	NA	NA	NA	NA	NA	NA	NA	NA	NA	NA	NA
ENSMUSG00000041037	Irgq	210146	0.707627787	5.215273269	21.79974143	0.001991614	0.030132594	789.5049117	FALSE	5.156789372	5.67272563	5.68585755	4.752955235	4.885769896	4.814580599	5.505124184	4.817768577	immunity-related GTPase family, Q	NA	NA	NA	NA	NA	NA	NA	NA	NA	NA	NA	NA	NA	NA	NA	NA	NA	210146	NA	NA	NA	NA	NA	NA	NA	NA	NA	NA	NA	NA	NA
ENSMUSG00000025429	Pstpip2	19201	-0.634085371	4.735210188	21.79686265	0.001992364	0.030132594	1316.574707	FALSE	4.54138113	4.336123884	4.262556839	4.771001336	5.115880181	5.137589636	4.380020617	5.008157051	proline-serine-threonine phosphatase-interacting protein 2	NA	NA	NA	NA	NA	NA	NA	NA	NA	NA	NA	NA	NA	NA	NA	NA	NA	19201	NA	NA	NA	NA	NA	NA	NA	NA	NA	NA	NA	NA	NA
ENSMUSG00000002266	Zim1	22776	-0.969108615	3.733595963	21.78979545	0.001994207	0.030132594	3.905588207	FALSE	3.552899596	2.751986745	3.103487879	4.023233476	4.255285781	4.126982473	3.13612474	4.135167243	zinc finger, imprinted 1	NA	NA	NA	NA	NA	NA	NA	NA	NA	NA	NA	NA	NA	NA	NA	NA	NA	22776	NA	NA	NA	NA	NA	NA	NA	NA	NA	NA	NA	NA	NA
ENSMUSG00000004044	Cavin1	19285	-0.84138324	4.563674807	21.76860338	0.001999745	0.030132594	2611.717606	FALSE	4.340471902	3.979330999	3.894224759	4.886287728	4.637040727	5.193738747	4.071342553	4.905689067	caveolae associated 1	NA	NA	NA	NA	NA	NA	NA	NA	NA	NA	NA	NA	NA	NA	NA	NA	NA	19285	NA	NA	NA	NA	NA	NA	NA	NA	NA	NA	NA	NA	NA
ENSMUSG00000028278	Rragd	52187	0.66839504	5.02699156	21.73516932	0.002008523	0.030132594	1411.454216	FALSE	5.284671318	5.400614105	5.277502557	4.926476883	4.589461694	4.397739729	5.320929327	4.637892768	Ras-related GTP binding D	NA	NA	NA	NA	NA	NA	NA	NA	NA	NA	NA	NA	NA	NA	NA	NA	NA	52187	NA	NA	NA	NA	NA	NA	NA	NA	NA	NA	NA	NA	NA
ENSMUSG00000054484	Tmem62	96957	0.899569603	3.998246263	21.7271134	0.002010645	0.030132594	707.0649359	FALSE	3.935358515	4.617110005	4.490756116	3.588603741	3.298822608	3.536607086	4.347741546	3.474677812	transmembrane protein 62	335	96957	0.774722419	5.54671649	30.94705333	4.67E-04	0.015572702	FALSE	5.793178791	5.80044715	5.04549307	5.038075389	5.823906266	5.805844069	5.041784229	transmembrane protein 62	856	96957	0.628821541	5.558498614	19.77318886	0.003039909	0.039735447	FALSE	5.881486454	5.790062242	5.214524697	5.213512975	5.835774348	5.214018836	transmembrane protein 62
ENSMUSG00000062859	Tcp11	21463	-1.769715288	4.562671259	22.51586776	0.0020149	0.030135149	16212.27335	FALSE	4.169928261	2.849969695	2.826282783	4.975188373	5.216404763	5.357325286	3.282060246	5.182972808	t-complex protein 11	150	21463	-1.6004563	4.874701937	47.43035178	1.06E-04	0.007880962	FALSE	4.15678415	4.322249985	5.460447354	5.738238928	3.52224404	4.000426059	5.599343141	t-complex protein 11	10	21463	-3.213327552	5.900109126	205.5753094	2.05E-06	0.001886356	FALSE	3.894577863	3.201922713	6.755498879	6.738636549	3.548250288	6.747067714	t-complex protein 11
ENSMUSG00000041438	Utp4	21771	0.683861597	4.535458304	21.64010927	0.002033749	0.030239329	882.6591313	FALSE	4.571363519	5.076448963	4.815986586	4.275495488	4.073559782	4.103724567	4.821266356	4.150926612	UTP4 small subunit processome component	503	21771	0.628448853	6.424368386	24.22570898	0.001041822	0.023174843	FALSE	6.640609563	6.563187792	6.027808569	6.00965479	6.719941209	6.641246188	6.01873168	UTP4 small subunit processome component	NA	21771	NA	NA	NA	NA	NA	NA	NA	NA	NA	NA	NA	NA	NA
ENSMUSG00000065954	Tacc1	320165	-1.019244796	5.490557628	21.63653438	0.002034706	0.030239329	1394.420914	FALSE	5.350373949	4.548974458	4.64506189	5.77320815	5.848700195	6.093808726	4.848136766	5.905239024	transforming, acidic coiled-coil containing protein 1	NA	NA	NA	NA	NA	NA	NA	NA	NA	NA	NA	NA	NA	NA	NA	NA	NA	320165	NA	NA	NA	NA	NA	NA	NA	NA	NA	NA	NA	NA	NA
ENSMUSG00000019796	Lrp11	237253	1.279300597	1.150678341	21.6295138	0.002036586	0.030239329	241.6856121	FALSE	1.317257405	1.826219601	1.711620914	0.407316657	0.06005721	0.628177871	1.618365973	0.365183912	low density lipoprotein receptor-related protein 11	NA	NA	NA	NA	NA	NA	NA	NA	NA	NA	NA	NA	NA	NA	NA	NA	NA	237253	NA	NA	NA	NA	NA	NA	NA	NA	NA	NA	NA	NA	NA
ENSMUSG00000033209	Ttc28	209683	-0.653031042	5.007013594	21.58439451	0.002048722	0.030318652	1577.369142	FALSE	4.769118818	4.388103909	4.746756934	5.146603021	5.473030695	5.251636892	4.634659887	5.290423536	tetratricopeptide repeat domain 28	NA	NA	NA	NA	NA	NA	NA	NA	NA	NA	NA	NA	NA	NA	NA	NA	NA	209683	NA	NA	NA	NA	NA	NA	NA	NA	NA	NA	NA	NA	NA
ENSMUSG00000021710	Nln	75805	0.846211299	4.017699843	21.57850145	0.002050314	0.030318652	687.9846478	FALSE	3.98923559	4.695985972	4.361348357	3.501492717	3.600296162	3.498205327	4.34885664	3.533331402	neurolysin (metallopeptidase M3 family)	NA	NA	NA	NA	NA	NA	NA	NA	NA	NA	NA	NA	NA	NA	NA	NA	NA	75805	NA	NA	NA	NA	NA	NA	NA	NA	NA	NA	NA	NA	NA
ENSMUSG00000042650	Alkbh5	268420	0.605438967	7.208327459	21.52883246	0.002063794	0.030424656	3372.106692	FALSE	7.513869749	7.398179362	7.522777158	7.039190233	6.57762894	6.964260793	7.478275423	6.860359989	alkB homolog 5, RNA demethylase	NA	NA	NA	NA	NA	NA	NA	NA	NA	NA	NA	NA	NA	NA	NA	NA	NA	268420	NA	NA	NA	NA	NA	NA	NA	NA	NA	NA	NA	NA	NA
ENSMUSG00000057378	Ryr3	20192	1.097421017	1.638081946	21.46571259	0.002081088	0.030530209	55.94335892	FALSE	2.19774321	1.992156028	2.024015793	1.29210018	0.92867996	0.697609278	2.071305011	0.972796473	ryanodine receptor 3	NA	NA	NA	NA	NA	NA	NA	NA	NA	NA	NA	NA	NA	NA	NA	NA	NA	20192	NA	NA	NA	NA	NA	NA	NA	NA	NA	NA	NA	NA	NA
ENSMUSG00000023235	Ccl25	20300	-0.599619269	3.294215949	21.46541006	0.002081171	0.030530209	57.50660002	FALSE	3.010268916	3.005970285	2.87899915	3.454164625	3.551468753	3.675015171	2.96507945	3.560216183	chemokine (C-C motif) ligand 25	NA	NA	NA	NA	NA	NA	NA	NA	NA	NA	NA	NA	NA	NA	NA	NA	NA	20300	NA	NA	NA	NA	NA	NA	NA	NA	NA	NA	NA	NA	NA
ENSMUSG00000041688	Amot	27494	-0.580211781	3.639557159	21.46418214	0.002081509	0.030530209	313.4237277	FALSE	3.470440143	3.160085975	3.321339341	3.877086403	3.899809601	3.924671461	3.317288486	3.900522488	angiomotin	NA	NA	NA	NA	NA	NA	NA	NA	NA	NA	NA	NA	NA	NA	NA	NA	NA	27494	NA	NA	NA	NA	NA	NA	NA	NA	NA	NA	NA	NA	NA
ENSMUSG00000060044	Tmem26	327766	-0.792582323	2.422871632	21.4288621	0.002091269	0.030642287	2.036576889	FALSE	2.083495735	1.946660693	1.90391702	2.699444572	2.937654661	2.642659897	1.978024483	2.75991971	transmembrane protein 26	NA	NA	NA	NA	NA	NA	NA	NA	NA	NA	NA	NA	NA	NA	NA	NA	NA	327766	NA	NA	NA	NA	NA	NA	NA	NA	NA	NA	NA	NA	NA
ENSMUSG00000032702	Kank1	107351	1.879852346	2.612940229	21.40488927	0.002097927	0.030648796	563.2621352	FALSE	2.114857165	3.655651272	3.551117598	1.094608924	1.651342877	1.385408318	3.107208679	1.37712004	KN motif and ankyrin repeat domains 1	NA	NA	NA	NA	NA	NA	NA	NA	NA	NA	NA	NA	NA	NA	NA	NA	NA	107351	NA	NA	NA	NA	NA	NA	NA	NA	NA	NA	NA	NA	NA
ENSMUSG00000072640	Lyrm9	66274	-0.603411476	3.249367057	21.40135219	0.002098912	0.030648796	698.6307724	FALSE	3.022723338	2.898566135	2.830406986	3.429905322	3.603493309	3.520730389	2.917232153	3.518043007	LYR motif containing 9	NA	NA	NA	NA	NA	NA	NA	NA	NA	NA	NA	NA	NA	NA	NA	NA	NA	66274	NA	NA	NA	NA	NA	NA	NA	NA	NA	NA	NA	NA	NA
ENSMUSG00000108929	Cc2d2b	668310	-1.065122241	2.001688968	21.37765873	0.002105522	0.03068893	NA	FALSE	1.421265391	1.355061023	1.381423522	1.996095887	2.621724014	2.613016242	1.385916645	2.410278715	coiled-coil and C2 domain containing 2B	NA	NA	NA	NA	NA	NA	NA	NA	NA	NA	NA	NA	NA	NA	NA	NA	NA	668310	NA	NA	NA	NA	NA	NA	NA	NA	NA	NA	NA	NA	NA
ENSMUSG00000041598	Cdc42ep4	56699	-0.671829598	5.366201819	21.37171438	0.002107185	0.03068893	4746.552788	FALSE	5.232012884	4.7521605	4.952798669	5.587511873	5.836524024	5.548757644	4.978990684	5.657597847	CDC42 effector protein (Rho GTPase binding) 4	NA	NA	NA	NA	NA	NA	NA	NA	NA	NA	NA	NA	NA	NA	NA	NA	NA	56699	NA	NA	NA	NA	NA	NA	NA	NA	NA	NA	NA	NA	NA
ENSMUSG00000059182	Skap2	54353	-1.070203893	4.292050219	21.36316999	0.002109578	0.03069287	1600.300229	FALSE	4.151143297	3.340939286	3.338815748	4.592046475	4.772451529	4.815882261	3.610299444	4.726793422	src family associated phosphoprotein 2	229	54353	-1.601470142	6.522047174	41.35950832	2.25E-04	0.010955281	FALSE	5.928188514	5.867889174	7.435434565	7.061670718	5.065060504	5.620379397	7.248552641	src family associated phosphoprotein 2	158	54353	-1.43562702	7.082303772	54.58847161	1.57E-04	0.011095637	FALSE	6.430313471	5.920890077	7.739845163	7.504047043	6.175601774	7.621946103	src family associated phosphoprotein 2
ENSMUSG00000024663	Rab3il1	74760	-0.764713074	4.685167453	21.30071416	0.002127174	0.030917777	1083.052535	FALSE	4.397373262	4.197337876	4.156499798	4.769621161	5.337513615	4.880756387	4.250403645	4.995963721	RAB3A interacting protein (rabin3)-like 1	NA	NA	NA	NA	NA	NA	NA	NA	NA	NA	NA	NA	NA	NA	NA	NA	NA	74760	NA	NA	NA	NA	NA	NA	NA	NA	NA	NA	NA	NA	NA
ENSMUSG00000063063	Ctnna2	12386	-0.649626628	6.749306905	21.20759307	0.002153758	0.03127274	9701.934777	FALSE	6.679522349	6.275376916	6.157757317	7.073711543	7.070324608	6.966899683	6.370885527	7.036978611	catenin (cadherin associated protein), alpha 2	NA	NA	NA	NA	NA	NA	NA	NA	NA	NA	NA	NA	NA	NA	NA	NA	NA	12386	NA	NA	NA	NA	NA	NA	NA	NA	NA	NA	NA	NA	NA
ENSMUSG00000020069	Hnrnph3	432467	-0.867352906	5.395360821	21.19533816	0.002157288	0.031292577	5624.522339	FALSE	5.302656892	4.552775091	4.731400943	5.819295941	5.76337215	5.709358432	4.862277642	5.764008841	heterogeneous nuclear ribonucleoprotein H3	NA	NA	NA	NA	NA	NA	NA	NA	NA	NA	NA	NA	NA	NA	NA	NA	528	432467	-1.370647781	4.805518692	27.90955474	0.001172663	0.024850245	FALSE	4.234106696	3.682995429	5.056370455	5.553199753	3.958551063	5.304785104	heterogeneous nuclear ribonucleoprotein H3
ENSMUSG00000018362	Kpna2	16647	0.634200511	4.768788006	21.17846556	0.00216216	0.031331824	80.66795599	FALSE	4.841207539	5.150217151	5.138889357	4.328949022	4.27547087	4.622651239	5.043438016	4.40902371	karyopherin (importin) alpha 2	NA	NA	NA	NA	NA	NA	NA	NA	NA	NA	NA	NA	NA	NA	NA	NA	NA	16647	NA	NA	NA	NA	NA	NA	NA	NA	NA	NA	NA	NA	NA
ENSMUSG00000039911	Spsb1	74646	-0.939700048	5.591403385	21.16485705	0.0021661	0.031357495	964.262789	FALSE	5.121518934	5.025391612	4.991986694	5.685176936	6.433270891	5.708657873	5.04629908	5.942368567	splA/ryanodine receptor domain and SOCS box containing 1	167	74646	-1.022523552	6.805080521	44.63939557	1.31E-04	0.008763748	FALSE	6.515082084	6.213674045	7.459255133	7.181020385	6.176140239	6.301632122	7.320137759	splA/ryanodine receptor domain and SOCS box containing 1	NA	74646	NA	NA	NA	NA	NA	NA	NA	NA	NA	NA	NA	NA	NA
ENSMUSG00000028273	Pdlim5	56376	0.980074546	5.935839597	21.13798902	0.002173905	0.031363991	2941.093109	FALSE	5.81398799	6.735301859	6.336575748	5.303616418	5.333668335	5.451615996	6.295288532	5.362966916	PDZ and LIM domain 5	NA	NA	NA	NA	NA	NA	NA	NA	NA	NA	NA	NA	NA	NA	NA	NA	NA	56376	NA	NA	NA	NA	NA	NA	NA	NA	NA	NA	NA	NA	NA
ENSMUSG00000038600	Atp6v0a4	140494	-0.918030648	2.939230925	21.13346382	0.002175224	0.031363991	122.7003891	FALSE	2.317149024	2.353430439	2.559370885	2.978052778	3.628818576	3.300384299	2.409983449	3.302418551	ATPase, H+ transporting, lysosomal V0 subunit A4	NA	NA	NA	NA	NA	NA	NA	NA	NA	NA	NA	NA	NA	NA	NA	NA	NA	140494	NA	NA	NA	NA	NA	NA	NA	NA	NA	NA	NA	NA	NA
ENSMUSG00000031790	Mmp15	17388	-1.254777546	2.25376545	21.08819961	0.002188465	0.031523483	191.6226021	FALSE	1.421265391	1.129338532	1.872262451	2.750710725	2.367172423	3.049092189	1.474288791	2.722325113	matrix metallopeptidase 15	NA	NA	NA	NA	NA	NA	NA	NA	NA	NA	NA	NA	NA	NA	NA	NA	NA	17388	NA	NA	NA	NA	NA	NA	NA	NA	NA	NA	NA	NA	NA
ENSMUSG00000027239	Mdk	17242	0.987079429	4.465075079	21.06188951	0.002196208	0.03159771	717.2061535	FALSE	4.963608245	4.624351976	5.00572839	4.191407668	3.383092706	3.976807194	4.86456287	3.850435856	midkine	45	17242	1.377536626	6.234191097	85.49824584	1.19E-05	0.002949179	FALSE	6.620242189	6.558424772	5.142449704	5.396616106	6.732383353	6.637016771	5.269532905	midkine	138	17242	1.025577458	6.043461927	59.03359252	1.23E-04	0.009881454	FALSE	6.436180059	6.491703595	5.465342558	5.42787257	6.463941827	5.446607564	midkine
ENSMUSG00000052374	Actn2	11472	-3.650051448	5.460108998	22.15509864	0.002211263	0.031716092	7.683112321	FALSE	3.906526546	0.777513275	1.600097352	6.423079774	6.571111486	5.99327044	2.094712391	6.3291539	actinin alpha 2	47	11472	-4.862718124	7.156831335	123.7378143	1.27E-05	0.00299665	FALSE	3.504854149	4.361130868	8.249152957	8.542261154	2.223572096	3.363185704	8.395707056	actinin alpha 2	870	11472	-3.913567656	6.791810429	39.13406838	0.003129004	0.040223121	FALSE	4.515574884	2.515942816	7.911485685	7.442160979	3.51575885	7.676823332	actinin alpha 2
ENSMUSG00000045268	Zfp691	195522	-1.109094954	1.910066776	20.99447327	0.00221621	0.031716092	135.7465929	FALSE	0.897791666	1.319808757	1.510405707	2.432692093	2.09469418	2.5202455	1.24266871	2.349210591	zinc finger protein 691	NA	NA	NA	NA	NA	NA	NA	NA	NA	NA	NA	NA	NA	NA	NA	NA	NA	195522	NA	NA	NA	NA	NA	NA	NA	NA	NA	NA	NA	NA	NA
ENSMUSG00000002007	Srpk3	56504	1.12889798	2.261925753	20.97652755	0.002221574	0.031716092	40.64259167	FALSE	2.38945793	3.01701755	2.655486128	1.229226434	1.769911222	1.721717907	2.687320536	1.573618521	serine/arginine-rich protein specific kinase 3	NA	NA	NA	NA	NA	NA	NA	NA	NA	NA	NA	NA	NA	NA	NA	NA	NA	56504	NA	NA	NA	NA	NA	NA	NA	NA	NA	NA	NA	NA	NA
ENSMUSG00000009394	Syn2	20965	1.389651265	6.914062193	21.64825499	0.002247228	0.031987609	131.1745935	FALSE	7.04369263	7.666184749	7.558333808	6.364401845	6.292292929	5.291481135	7.422737062	5.982725303	synapsin II	178	20965	1.114360013	5.435673416	43.83352065	1.40E-04	0.008814658	FALSE	5.884936879	5.856352605	4.756170527	4.608179765	5.582914884	5.774734789	4.682175146	synapsin II	385	20965	1.207168876	4.975875569	33.88468291	6.68E-04	0.019372979	FALSE	5.657591071	5.211168197	4.349746445	4.172465446	5.434379634	4.261105945	synapsin II
ENSMUSG00000002102	Psmc3	19182	0.586792144	7.955350723	20.86876932	0.00225413	0.032022812	9753.776715	TRUE	8.027044433	8.385245948	8.222548206	7.656080899	7.777199505	7.444366014	8.211612862	7.625882139	proteasome (prosome, macropain) 26S subunit, ATPase 3	NA	NA	NA	NA	NA	NA	NA	NA	NA	NA	NA	NA	NA	NA	NA	NA	NA	19182	NA	NA	NA	NA	NA	NA	NA	NA	NA	NA	NA	NA	NA
ENSMUSG00000066595	Flvcr1	226844	0.737501842	3.286185849	20.80046258	0.002275081	0.032171089	457.8494385	FALSE	3.558613065	3.702023242	3.551117598	2.658272021	2.782690026	3.13085361	3.603917968	2.857271886	feline leukemia virus subgroup C cellular receptor 1	313	226844	0.925740229	5.697130937	31.95453251	4.20E-04	0.014954913	FALSE	6.13901837	5.824333171	5.185763909	4.971600804	6.010397952	5.991249831	5.078682357	feline leukemia virus subgroup C cellular receptor 1	724	226844	0.821749385	5.204964508	22.40369989	0.002168927	0.033519511	FALSE	5.549361793	5.558643161	4.558327789	4.907219724	5.554002477	4.732773757	feline leukemia virus subgroup C cellular receptor 1
ENSMUSG00000051043	Gprc5c	70355	-0.610441878	5.489944385	20.79782919	0.002275894	0.032171089	1557.904557	FALSE	5.209491656	4.995915513	5.242337596	5.663046994	6.000114118	5.592704558	5.149248255	5.751955223	G protein-coupled receptor, family C, group 5, member C	NA	NA	NA	NA	NA	NA	NA	NA	NA	NA	NA	NA	NA	NA	NA	NA	NA	70355	NA	NA	NA	NA	NA	NA	NA	NA	NA	NA	NA	NA	NA
ENSMUSG00000109572	Cfap99	100862066	-2.677513121	1.221308799	20.78955899	0.002278449	0.032171089	NA	FALSE	0.276459376	-1.577300902	-1.079081884	1.307399616	1.825730717	2.607013712	-0.793307803	1.913381348	cilia and flagella associated protein 99	NA	NA	NA	NA	NA	NA	NA	NA	NA	NA	NA	NA	NA	NA	NA	NA	NA	100862066	NA	NA	NA	NA	NA	NA	NA	NA	NA	NA	NA	NA	NA
ENSMUSG00000039835	Nhsl1	215819	-0.852934783	6.754600513	20.75888417	0.002287956	0.032249925	3454.753558	FALSE	6.572052815	6.294040362	5.841593715	7.124802279	7.278921155	6.932211772	6.235895631	7.111978402	NHS-like 1	238	215819	-0.93813277	6.352365507	37.56191576	2.41E-04	0.011297775	FALSE	6.056335991	5.887673115	6.983322248	6.673990479	5.757355962	5.900455023	6.828656363	NHS-like 1	687	215819	-0.700131359	6.187314926	23.36457367	0.00193231	0.031392036	FALSE	5.803014371	5.793288425	6.607626995	6.369718195	5.798151398	6.488672595	NHS-like 1
ENSMUSG00000036295	Lrrn3	16981	-1.37262059	2.816431583	20.75148669	0.002290257	0.032250916	141.9987806	FALSE	2.296782768	1.529775187	2.024015793	2.710995521	3.580963048	3.583215019	1.950191249	3.291724529	leucine rich repeat protein 3, neuronal	NA	NA	NA	NA	NA	NA	NA	NA	NA	NA	NA	NA	NA	NA	NA	NA	NA	16981	NA	NA	NA	NA	NA	NA	NA	NA	NA	NA	NA	NA	NA
ENSMUSG00000070327	Rnf213	672511	-1.696420586	1.980101521	20.71265105	0.002302382	0.032390119	429.5791653	FALSE	1.395957872	0.262549836	0.890644336	2.190158728	2.336757907	3.08408443	0.849717348	2.537000355	ring finger protein 213	NA	NA	NA	NA	NA	NA	NA	NA	NA	NA	NA	NA	NA	NA	NA	NA	NA	672511	NA	NA	NA	NA	NA	NA	NA	NA	NA	NA	NA	NA	NA
ENSMUSG00000020827	Mink1	50932	-0.606464996	4.7674773	20.68962828	0.002309608	0.032460207	1961.588092	FALSE	4.557163875	4.421745118	4.312060901	4.953471496	4.86992675	5.26313369	4.430323298	5.028843979	misshapen-like kinase 1 (zebrafish)	NA	NA	NA	NA	NA	NA	NA	NA	NA	NA	NA	NA	NA	NA	NA	NA	NA	50932	NA	NA	NA	NA	NA	NA	NA	NA	NA	NA	NA	NA	NA
ENSMUSG00000041035	Dpcd	226162	0.587896958	5.119752541	20.67675333	0.002313662	0.032485613	1550.870297	FALSE	5.14259431	5.590067611	5.382349575	4.775133959	4.885769896	4.723193317	5.371670499	4.794699058	deleted in primary ciliary dyskinesia	NA	NA	NA	NA	NA	NA	NA	NA	NA	NA	NA	NA	NA	NA	NA	NA	NA	226162	NA	NA	NA	NA	NA	NA	NA	NA	NA	NA	NA	NA	NA
ENSMUSG00000038305	Spats2l	67198	0.754965601	3.009339103	20.60967393	0.00233493	0.032657412	477.6366835	FALSE	3.079463287	3.464446423	3.428607806	2.473954422	2.537310824	2.728102597	3.324172505	2.579789281	spermatogenesis associated, serine-rich 2-like	NA	NA	NA	NA	NA	NA	NA	NA	NA	NA	NA	NA	NA	NA	NA	NA	NA	67198	NA	NA	NA	NA	NA	NA	NA	NA	NA	NA	NA	NA	NA
ENSMUSG00000005897	Nr2c1	22025	-0.698446266	2.916222688	20.60054877	0.002337843	0.032666555	730.2069813	FALSE	2.570018048	2.603545315	2.407540121	3.070624848	3.383092706	3.200276777	2.527034495	3.21799811	nuclear receptor subfamily 2, group C, member 1	NA	NA	NA	NA	NA	NA	NA	NA	NA	NA	NA	NA	NA	NA	NA	NA	NA	22025	NA	NA	NA	NA	NA	NA	NA	NA	NA	NA	NA	NA	NA
ENSMUSG00000001249	Hpn	15451	1.164951446	2.027231441	20.58484892	0.002342865	0.032666795	15.69334564	FALSE	2.099261665	2.799679075	2.472315519	1.492801227	1.008029153	1.453893898	2.45708542	1.318241426	hepsin	NA	NA	NA	NA	NA	NA	NA	NA	NA	NA	NA	NA	NA	NA	NA	NA	NA	15451	NA	NA	NA	NA	NA	NA	NA	NA	NA	NA	NA	NA	NA
ENSMUSG00000039033	Tasp1	75812	-0.791729601	4.451090674	20.57931941	0.002344637	0.032666795	285.0171982	FALSE	3.963625555	4.100260584	3.940747824	4.382299809	4.868598601	5.049596308	4.001544654	4.766831573	taspase, threonine aspartase 1	NA	NA	NA	NA	NA	NA	NA	NA	NA	NA	NA	NA	NA	NA	NA	NA	NA	75812	NA	NA	NA	NA	NA	NA	NA	NA	NA	NA	NA	NA	NA
ENSMUSG00000031590	Frg1	14300	0.731480207	4.807992079	20.55998477	0.002350846	0.032690318	669.6578406	FALSE	4.794761629	5.417387536	5.10098385	4.382299809	4.482390788	4.320977605	5.104377672	4.395222734	FSHD region gene 1	NA	NA	NA	NA	NA	NA	NA	NA	NA	NA	NA	NA	NA	NA	NA	NA	NA	14300	NA	NA	NA	NA	NA	NA	NA	NA	NA	NA	NA	NA	NA
ENSMUSG00000026433	Rab29	226422	1.326428767	1.313525761	20.5129494	0.002366039	0.032851478	268.5231516	FALSE	1.458413262	2.120619383	1.781451327	0.713262763	0.096820705	0.651694909	1.786827991	0.487259459	RAB29, member RAS oncogene family	NA	NA	NA	NA	NA	NA	NA	NA	NA	NA	NA	NA	NA	NA	NA	NA	NA	226422	NA	NA	NA	NA	NA	NA	NA	NA	NA	NA	NA	NA	NA
ENSMUSG00000061313	Ddhd2	72108	0.732069262	4.248177294	20.50305671	0.00236925	0.032851478	736.1188801	FALSE	4.289846781	4.795576577	4.570587527	3.830190622	3.650619272	4.006751736	4.552003628	3.82918721	DDHD domain containing 2	758	72108	0.622209576	6.479162322	17.79836528	0.002687161	0.039586619	FALSE	6.508729998	6.757250761	6.166036099	5.983335549	6.803966885	6.689982548	6.074685824	DDHD domain containing 2	351	72108	0.836037757	6.361608694	35.78258098	5.68E-04	0.018119669	FALSE	6.764990343	6.669743212	5.98135697	5.786303118	6.717366777	5.883830044	DDHD domain containing 2
ENSMUSG00000022685	Parn	74108	0.764692637	4.548472364	20.42935784	0.002393349	0.03299582	837.7272929	FALSE	4.489982819	5.125760974	4.949958367	4.093314112	4.220309379	4.029370357	4.855234053	4.114331283	poly(A)-specific ribonuclease (deadenylation nuclease)	NA	NA	NA	NA	NA	NA	NA	NA	NA	NA	NA	NA	NA	NA	NA	NA	NA	74108	NA	NA	NA	NA	NA	NA	NA	NA	NA	NA	NA	NA	NA
ENSMUSG00000017132	Cyth1	19157	-0.663994572	5.12937173	20.41088632	0.002399438	0.033016817	1700.875448	FALSE	4.974334523	4.51949879	4.752201845	5.299796726	5.620767363	5.327519242	4.748678386	5.416027777	cytohesin 1	NA	NA	NA	NA	NA	NA	NA	NA	NA	NA	NA	NA	NA	NA	NA	NA	NA	19157	NA	NA	NA	NA	NA	NA	NA	NA	NA	NA	NA	NA	NA
ENSMUSG00000044835	Ankrd45	73844	0.788129634	2.428054034	20.38009593	0.002409632	0.033125567	12.99487014	FALSE	2.770409669	2.902542906	2.603416781	2.078663924	1.825730717	2.03059177	2.758789785	1.978328804	ankyrin repeat domain 45	NA	NA	NA	NA	NA	NA	NA	NA	NA	NA	NA	NA	NA	NA	NA	NA	NA	73844	NA	NA	NA	NA	NA	NA	NA	NA	NA	NA	NA	NA	NA
ENSMUSG00000042240	Crybb2	12961	-1.762516382	11.08715985	21.12908027	0.002418203	0.033211826	5559343.96	TRUE	10.32771947	9.88513656	9.532938074	11.48772775	10.91105048	12.36754345	9.915264703	11.58877389	crystallin, beta B2	NA	NA	NA	NA	NA	NA	NA	NA	NA	NA	NA	NA	NA	NA	NA	NA	755	12961	-0.709754783	13.47917052	21.67889372	0.002372637	0.035162169	TRUE	13.15332786	13.00506818	13.5662402	13.98510617	13.07919802	13.77567318	crystallin, beta B2
ENSMUSG00000020886	Dlg4	13385	-0.856442172	4.201742421	20.33289151	0.002425367	0.033278615	1663.108465	FALSE	3.902039267	3.453645347	3.749277344	4.585786114	4.211954923	4.836550707	3.701653986	4.544763915	discs large MAGUK scaffold protein 4	NA	NA	NA	NA	NA	NA	NA	NA	NA	NA	NA	NA	NA	NA	NA	NA	NA	13385	NA	NA	NA	NA	NA	NA	NA	NA	NA	NA	NA	NA	NA
ENSMUSG00000024500	Ppp2r2b	72930	0.615882226	3.918125753	20.31751203	0.002430522	0.033317734	1464.92986	FALSE	4.31369307	4.259124101	3.982114909	3.723030577	3.497497748	3.501444805	4.18497736	3.573991043	protein phosphatase 2, regulatory subunit B, beta	NA	NA	NA	NA	NA	NA	NA	NA	NA	NA	NA	NA	NA	NA	NA	NA	NA	72930	NA	NA	NA	NA	NA	NA	NA	NA	NA	NA	NA	NA	NA
ENSMUSG00000051228	Nyx	236690	-1.464960546	3.095550605	20.29618852	0.002437692	0.033352797	634.8505212	FALSE	2.809270387	1.748812817	1.755659385	3.521310352	3.419828349	3.950974823	2.104580863	3.630704508	nyctalopin	NA	NA	NA	NA	NA	NA	NA	NA	NA	NA	NA	NA	NA	NA	NA	NA	NA	236690	NA	NA	NA	NA	NA	NA	NA	NA	NA	NA	NA	NA	NA
ENSMUSG00000051185	Fam174a	67698	0.731586195	3.845208171	20.26776768	0.002447291	0.033452481	1049.684293	FALSE	3.809231857	4.362347988	4.25950129	3.390939738	3.504355577	3.404414309	4.143693712	3.433236541	family with sequence similarity 174, member A	NA	NA	NA	NA	NA	NA	NA	NA	NA	NA	NA	NA	NA	NA	NA	NA	NA	67698	NA	NA	NA	NA	NA	NA	NA	NA	NA	NA	NA	NA	NA
ENSMUSG00000042428	Mgat3	17309	-0.67207563	3.479095586	20.18078299	0.00247697	0.03373064	1501.511527	FALSE	3.289874395	2.933968501	3.075962058	3.759642152	3.930684615	3.622425351	3.099934984	3.770917373	mannoside acetylglucosaminyltransferase 3	NA	NA	NA	NA	NA	NA	NA	NA	NA	NA	NA	NA	NA	NA	NA	NA	NA	17309	NA	NA	NA	NA	NA	NA	NA	NA	NA	NA	NA	NA	NA
ENSMUSG00000026383	Epb41l5	226352	0.936500008	3.957062338	20.11814961	0.002498625	0.033869042	553.6414625	FALSE	3.950648014	4.608614836	4.40900746	3.084012231	3.517974208	3.592358605	4.32275677	3.398115015	erythrocyte membrane protein band 4.1 like 5	NA	NA	NA	NA	NA	NA	NA	NA	NA	NA	NA	NA	NA	NA	NA	NA	NA	226352	NA	NA	NA	NA	NA	NA	NA	NA	NA	NA	NA	NA	NA
ENSMUSG00000041341	Atg2b	76559	0.654274843	5.702855772	20.11752106	0.002498843	0.033869042	1282.840533	FALSE	5.732930741	6.179076486	6.030894707	5.176072616	5.281726497	5.535387232	5.980967311	5.331062115	autophagy related 2B	792	76559	0.68412541	5.232546278	17.24968476	0.002946128	0.041574053	FALSE	5.595710362	5.322299609	4.880239978	4.69871974	5.465019367	5.46100978	4.789479859	autophagy related 2B	568	76559	0.84476022	4.838017654	26.63340023	0.00133961	0.026347042	FALSE	5.264616771	5.120684629	4.39652658	4.331034638	5.1926507	4.363780609	autophagy related 2B
ENSMUSG00000030538	Cib1	23991	0.780918763	3.432798974	20.08977004	0.002508516	0.03391574	649.2402796	FALSE	3.411674761	3.946964323	3.888302455	2.858505807	3.011719911	3.092701466	3.748980513	2.987642395	calcium and integrin binding 1 (calmyrin)	NA	NA	NA	NA	NA	NA	NA	NA	NA	NA	NA	NA	NA	NA	NA	NA	NA	23991	NA	NA	NA	NA	NA	NA	NA	NA	NA	NA	NA	NA	NA
ENSMUSG00000037012	Hk1	15275	0.672379931	4.891250141	20.06538518	0.002517054	0.03391574	2522.146178	FALSE	4.870212866	5.378655724	5.266129633	4.571600179	4.36296381	4.603182348	5.171666074	4.512582112	hexokinase 1	NA	NA	NA	NA	NA	NA	NA	NA	NA	NA	NA	NA	NA	NA	NA	NA	NA	15275	NA	NA	NA	NA	NA	NA	NA	NA	NA	NA	NA	NA	NA
ENSMUSG00000024079	Eif2ak2	19106	0.583182352	4.012224761	20.06282569	0.002517953	0.03391574	375.4225231	FALSE	4.151143297	4.395177478	4.262556839	3.566519544	3.868259356	3.622425351	4.269625871	3.68573475	eukaryotic translation initiation factor 2-alpha kinase 2	NA	NA	NA	NA	NA	NA	NA	NA	NA	NA	NA	NA	NA	NA	NA	NA	NA	19106	NA	NA	NA	NA	NA	NA	NA	NA	NA	NA	NA	NA	NA
ENSMUSG00000054836	Elp6	72341	0.724062641	2.360067159	20.03724953	0.002526953	0.03391574	168.4785988	FALSE	2.663121768	2.665702809	2.687668709	1.83651753	1.961496296	2.05725181	2.672164429	1.951755212	elongator acetyltransferase complex subunit 6	NA	NA	NA	NA	NA	NA	NA	NA	NA	NA	NA	NA	NA	NA	NA	NA	NA	72341	NA	NA	NA	NA	NA	NA	NA	NA	NA	NA	NA	NA	NA
ENSMUSG00000028546	Elavl4	15572	-1.839377066	1.709375837	20.02667291	0.002530686	0.03391574	41.04482235	FALSE	1.190520168	-0.070057208	0.218678222	2.165183313	2.816146006	1.937989436	0.446380394	2.306439585	ELAV like RNA binding protein 4	NA	NA	NA	NA	NA	NA	NA	NA	NA	NA	NA	NA	NA	NA	NA	NA	NA	15572	NA	NA	NA	NA	NA	NA	NA	NA	NA	NA	NA	NA	NA
ENSMUSG00000027907	S100a11	20195	0.670760091	5.657306338	20.01834824	0.00253363	0.03391574	1669.915439	FALSE	5.805002998	6.140029366	5.894256104	5.507802401	5.288694875	5.011476437	5.946429489	5.269324571	S100 calcium binding protein A11	NA	NA	NA	NA	NA	NA	NA	NA	NA	NA	NA	NA	NA	NA	NA	NA	NA	20195	NA	NA	NA	NA	NA	NA	NA	NA	NA	NA	NA	NA	NA
ENSMUSG00000078247	Airn	104103	-1.036265771	4.036312419	20.00075613	0.002539865	0.033947808	76.86625516	FALSE	3.464365834	3.514675335	3.303648632	3.917529128	4.441884984	4.874523616	3.427563267	4.411312576	antisense Igf2r RNA	NA	NA	NA	NA	NA	NA	NA	NA	NA	NA	NA	NA	NA	NA	NA	NA	NA	104103	NA	NA	NA	NA	NA	NA	NA	NA	NA	NA	NA	NA	NA
ENSMUSG00000038486	Sv2a	64051	0.591979798	3.416933996	19.96080593	0.002554097	0.034068962	2018.852808	FALSE	3.681524255	3.624689981	3.7339483	3.263383039	3.02608737	2.967111286	3.680054179	3.085527232	synaptic vesicle glycoprotein 2 a	NA	NA	NA	NA	NA	NA	NA	NA	NA	NA	NA	NA	NA	NA	NA	NA	NA	64051	NA	NA	NA	NA	NA	NA	NA	NA	NA	NA	NA	NA	NA
ENSMUSG00000029403	Cdkl2	53886	1.665775065	2.657075013	19.94026619	0.002561454	0.034068962	657.1076055	FALSE	2.383032121	3.896013693	3.086345882	1.632981179	1.395076253	1.754670583	3.121797232	1.594242672	cyclin-dependent kinase-like 2 (CDC2-related kinase)	NA	NA	NA	NA	NA	NA	NA	NA	NA	NA	NA	NA	NA	NA	NA	NA	NA	53886	NA	NA	NA	NA	NA	NA	NA	NA	NA	NA	NA	NA	NA
ENSMUSG00000033728	Lrrc14	223664	0.601055014	3.577718345	19.92058204	0.002568529	0.03411026	463.6787523	FALSE	3.6200117	3.933422892	3.957814333	3.243635915	3.213514026	3.281664665	3.837082975	3.246271535	leucine rich repeat containing 14	NA	NA	NA	NA	NA	NA	NA	NA	NA	NA	NA	NA	NA	NA	NA	NA	NA	223664	NA	NA	NA	NA	NA	NA	NA	NA	NA	NA	NA	NA	NA
ENSMUSG00000078496	Zfp982	195531	-1.289969705	1.670770981	19.91318262	0.002571196	0.034114342	46.109415	FALSE	1.099387714	0.81175033	0.792588685	2.165183313	2.576885324	1.641768585	0.901242243	2.127945741	zinc finger protein 982	NA	NA	NA	NA	NA	NA	NA	NA	NA	NA	NA	NA	NA	NA	NA	NA	NA	195531	NA	NA	NA	NA	NA	NA	NA	NA	NA	NA	NA	NA	NA
ENSMUSG00000016308	Ube2a	22209	0.597320828	4.672557106	19.88715148	0.002580604	0.034151787	854.8296307	TRUE	4.713866031	5.15689136	4.913488675	4.345718275	4.434722924	4.243774298	4.928082022	4.341405166	ubiquitin-conjugating enzyme E2A	NA	NA	NA	NA	NA	NA	NA	NA	NA	NA	NA	NA	NA	NA	NA	NA	NA	22209	NA	NA	NA	NA	NA	NA	NA	NA	NA	NA	NA	NA	NA
ENSMUSG00000038332	Sesn1	140742	-1.078515203	5.822941331	19.92204388	0.002597864	0.034279473	3765.594824	FALSE	5.611071152	4.746640458	5.067307017	5.924122808	6.526331312	6.277921112	5.141672876	6.242791744	sestrin 1	NA	NA	NA	NA	NA	NA	NA	NA	NA	NA	NA	NA	NA	NA	NA	NA	NA	140742	NA	NA	NA	NA	NA	NA	NA	NA	NA	NA	NA	NA	NA
ENSMUSG00000049537	Tecrl	243078	-1.39509696	3.724552478	19.82127742	0.002604607	0.03433713	29.62494794	FALSE	3.386196945	2.553840413	2.493276752	3.751275416	4.234814265	4.653556335	2.811104703	4.213215339	trans-2,3-enoyl-CoA reductase-like	NA	NA	NA	NA	NA	NA	NA	NA	NA	NA	NA	NA	NA	NA	NA	NA	NA	243078	NA	NA	NA	NA	NA	NA	NA	NA	NA	NA	NA	NA	NA
ENSMUSG00000029705	Cux1	13047	-0.607015432	5.43018183	19.79851036	0.00261297	0.034353423	1827.69974	FALSE	5.339629205	4.828347752	5.074279468	5.645095335	5.681025368	5.776413789	5.080752142	5.700844831	cut-like homeobox 1	NA	NA	NA	NA	NA	NA	NA	NA	NA	NA	NA	NA	NA	NA	NA	NA	NA	13047	NA	NA	NA	NA	NA	NA	NA	NA	NA	NA	NA	NA	NA
ENSMUSG00000001750	Tcirg1	27060	0.926825902	2.387883576	19.74457523	0.002632916	0.034461469	319.6621948	FALSE	2.603568517	2.957096473	2.732433107	1.793703859	1.588192239	2.126026743	2.764366032	1.83597428	T cell, immune regulator 1, ATPase, H+ transporting, lysosomal V0 protein A3	NA	NA	NA	NA	NA	NA	NA	NA	NA	NA	NA	NA	NA	NA	NA	NA	NA	27060	NA	NA	NA	NA	NA	NA	NA	NA	NA	NA	NA	NA	NA
ENSMUSG00000042138	Msantd2	235184	0.829825293	3.763414958	19.74407556	0.002633102	0.034461469	259.6068056	FALSE	3.991349379	4.207017389	4.144955697	3.20739532	2.947752492	3.631324529	4.114440822	3.262157447	Myb/SANT-like DNA-binding domain containing 2	NA	NA	NA	NA	NA	NA	NA	NA	NA	NA	NA	NA	NA	NA	NA	NA	NA	235184	NA	NA	NA	NA	NA	NA	NA	NA	NA	NA	NA	NA	NA
ENSMUSG00000046949	Nqo2	18105	0.761334703	2.626636684	19.71805131	0.002642797	0.034557079	464.5304842	FALSE	2.725402443	3.116239967	2.990085878	2.190158728	2.10375382	2.29235772	2.943909429	2.195423423	N-ribosyldihydronicotinamide quinone reductase 2	NA	NA	NA	NA	NA	NA	NA	NA	NA	NA	NA	NA	NA	NA	NA	NA	NA	18105	NA	NA	NA	NA	NA	NA	NA	NA	NA	NA	NA	NA	NA
ENSMUSG00000036473	Tbc1d24	224617	0.776379432	3.317900361	19.69591748	0.002651078	0.03463405	445.948988	FALSE	3.449067219	3.796945373	3.686958994	2.884241497	2.602677816	3.105531278	3.644323862	2.864150197	TBC1 domain family, member 24	NA	NA	NA	NA	NA	NA	NA	NA	NA	NA	NA	NA	NA	NA	NA	NA	NA	224617	NA	NA	NA	NA	NA	NA	NA	NA	NA	NA	NA	NA	NA
ENSMUSG00000035539	Ccdc180	381522	-1.822594844	1.130071366	19.6742009	0.002659236	0.034652587	2913.639823	FALSE	0.642009008	-0.780648592	-0.219091082	1.545365123	1.626413344	2.083428115	-0.119243555	1.751735527	coiled-coil domain containing 180	NA	NA	NA	NA	NA	NA	NA	NA	NA	NA	NA	NA	NA	NA	NA	NA	NA	381522	NA	NA	NA	NA	NA	NA	NA	NA	NA	NA	NA	NA	NA
ENSMUSG00000032656	Marchf3	320253	-1.066830737	3.700626768	19.66582009	0.002662392	0.034652587	257.155184	FALSE	3.296727804	2.858183631	3.037235535	3.57918045	4.473681409	4.220373929	3.06404899	4.091078596	membrane associated ring-CH-type finger 3	NA	NA	NA	NA	NA	NA	NA	NA	NA	NA	NA	NA	NA	NA	NA	NA	NA	320253	NA	NA	NA	NA	NA	NA	NA	NA	NA	NA	NA	NA	NA
ENSMUSG00000029028	Lrrc47	72946	0.825189909	6.361290568	19.65394302	0.002666874	0.034652587	972.3190964	FALSE	6.489964791	6.856592854	6.774062996	6.104636807	6.035460719	5.445742329	6.706873547	5.861946618	leucine rich repeat containing 47	NA	NA	NA	NA	NA	NA	NA	NA	NA	NA	NA	NA	NA	NA	NA	NA	NA	72946	NA	NA	NA	NA	NA	NA	NA	NA	NA	NA	NA	NA	NA
ENSMUSG00000025427	Rnf165	225743	-0.96633788	5.075352845	19.63638231	0.002673518	0.034676604	4519.317903	FALSE	4.582623458	4.238821291	4.684327225	5.599213904	5.760510716	4.960600728	4.501923992	5.440108449	ring finger protein 165	NA	NA	NA	NA	NA	NA	NA	NA	NA	NA	NA	NA	NA	NA	NA	NA	NA	225743	NA	NA	NA	NA	NA	NA	NA	NA	NA	NA	NA	NA	NA
ENSMUSG00000027983	Cyp2u1	71519	1.101508783	1.18824891	19.60332071	0.002686084	0.03478275	103.5616199	FALSE	1.357144221	1.899683817	1.550958544	0.618311467	0.449315205	0.555235304	1.602595527	0.540953992	cytochrome P450, family 2, subfamily u, polypeptide 1	NA	NA	NA	NA	NA	NA	NA	NA	NA	NA	NA	NA	NA	NA	NA	NA	NA	71519	NA	NA	NA	NA	NA	NA	NA	NA	NA	NA	NA	NA	NA
ENSMUSG00000020814	Mxra7	67622	-1.025411208	6.547588381	19.64559565	0.002700715	0.034935362	7361.626782	FALSE	6.367557012	5.455783406	5.8714212	7.145168318	7.032574295	6.698867721	5.898253873	6.958870111	matrix-remodelling associated 7	827	67622	-0.583792626	5.820612367	16.79085845	0.003186908	0.043101497	FALSE	5.472071438	5.715291371	6.151177175	6.126718776	5.48280226	5.556721689	6.138947975	matrix-remodelling associated 7	414	67622	-0.928410419	6.151007684	32.31041968	7.68E-04	0.020713246	FALSE	5.766567302	5.453268181	6.439902092	6.63245681	5.609917742	6.536179451	matrix-remodelling associated 7
ENSMUSG00000050192	Eif5a2	208691	0.80505544	5.609108695	19.52945857	0.00271443	0.035050071	622.2800697	FALSE	5.57910286	6.332501755	5.852281102	5.15508451	5.129251515	5.169505595	5.921295239	5.15128054	eukaryotic translation initiation factor 5A2	NA	NA	NA	NA	NA	NA	NA	NA	NA	NA	NA	NA	NA	NA	NA	NA	NA	208691	NA	NA	NA	NA	NA	NA	NA	NA	NA	NA	NA	NA	NA
ENSMUSG00000074283	Zfp109	56869	-0.90599824	3.022338595	19.48584565	0.002731346	0.035144642	34.32002249	FALSE	2.262186774	2.743143444	2.467027276	3.17022085	3.705210754	3.285428074	2.490785831	3.386953226	zinc finger protein 109	NA	NA	NA	NA	NA	NA	NA	NA	NA	NA	NA	NA	NA	NA	NA	NA	NA	56869	NA	NA	NA	NA	NA	NA	NA	NA	NA	NA	NA	NA	NA
ENSMUSG00000022487	Gtsf1	74174	0.93731037	1.404614635	19.48551622	0.002731474	0.035144642	30.49423522	FALSE	1.715289503	1.899683817	1.738204977	0.736055295	0.908141486	0.946078419	1.784392766	0.863425066	gametocyte specific factor 1	NA	NA	NA	NA	NA	NA	NA	NA	NA	NA	NA	NA	NA	NA	NA	NA	NA	74174	NA	NA	NA	NA	NA	NA	NA	NA	NA	NA	NA	NA	NA
ENSMUSG00000068966	Zbtb34	241311	0.60615467	4.417105838	19.47870915	0.002734127	0.035147501	293.3594554	FALSE	4.604883073	4.760948869	4.692280284	4.27743904	4.116713623	3.816985359	4.686037409	4.070379341	zinc finger and BTB domain containing 34	NA	NA	NA	NA	NA	NA	NA	NA	NA	NA	NA	NA	NA	NA	NA	NA	NA	241311	NA	NA	NA	NA	NA	NA	NA	NA	NA	NA	NA	NA	NA
ENSMUSG00000029185	Fam114a1	68303	0.65151025	6.375473055	19.41512391	0.002759063	0.035295897	3032.415768	FALSE	6.661715209	6.890025944	6.400385951	6.125826939	5.800759909	6.091660938	6.650709035	6.006082595	family with sequence similarity 114, member A1	NA	NA	NA	NA	NA	NA	NA	NA	NA	NA	NA	NA	NA	NA	NA	NA	NA	68303	NA	NA	NA	NA	NA	NA	NA	NA	NA	NA	NA	NA	NA
ENSMUSG00000044501	Zfp758	224598	-0.681250034	2.862396951	19.39960066	0.002765195	0.035295897	88.0188618	FALSE	2.357038796	2.517999129	2.574202768	3.034305662	3.318411717	3.12246212	2.483080231	3.158393167	zinc finger protein 758	NA	NA	NA	NA	NA	NA	NA	NA	NA	NA	NA	NA	NA	NA	NA	NA	NA	224598	NA	NA	NA	NA	NA	NA	NA	NA	NA	NA	NA	NA	NA
ENSMUSG00000020674	Pxdn	69675	-0.666655914	8.534907262	19.35405982	0.002783285	0.035370704	8949.835156	TRUE	8.406783504	7.893741538	8.144471118	8.881506144	8.957864652	8.630927744	8.148332053	8.823432847	peroxidasin	202	69675	-1.107648619	4.703365342	41.01294984	1.77E-04	0.009826572	TRUE	4.340305076	4.210477199	5.205933022	5.298676439	3.929933183	4.160238486	5.25230473	peroxidasin	NA	69675	NA	NA	NA	NA	NA	NA	NA	NA	NA	NA	NA	NA	NA
ENSMUSG00000010048	Ifrd2	15983	-0.815633735	2.211351136	19.32895228	0.002793322	0.035435986	352.2815841	FALSE	1.851847699	1.851125651	1.540926699	2.425698827	2.615403179	2.636779694	1.747966683	2.5592939	interferon-related developmental regulator 2	NA	NA	NA	NA	NA	NA	NA	NA	NA	NA	NA	NA	NA	NA	NA	NA	NA	15983	NA	NA	NA	NA	NA	NA	NA	NA	NA	NA	NA	NA	NA
ENSMUSG00000057963	Itpk1	217837	0.9016842	6.362335276	19.31362421	0.002799473	0.035471136	1663.750211	FALSE	6.256819124	7.083069029	6.772992015	5.642835589	5.987321185	5.875867084	6.704293389	5.835341286	inositol 1,3,4-triphosphate 5/6 kinase	76	217837	1.000295938	7.933071943	67.33460585	2.93E-05	0.00430715	FALSE	8.257226554	8.147356583	7.254649325	7.258994574	8.351334888	8.251972675	7.25682195	inositol 1,3,4-triphosphate 5/6 kinase	NA	217837	NA	NA	NA	NA	NA	NA	NA	NA	NA	NA	NA	NA	NA
ENSMUSG00000024593	Megf10	70417	1.438948094	5.177522389	19.95775344	0.002808235	0.035499196	224.2461119	FALSE	4.998706454	6.315451406	5.549907359	4.452792498	4.36296381	4.006751736	5.621355073	4.274169348	multiple EGF-like-domains 10	152	70417	1.05815388	5.60919392	47.11324777	1.08E-04	0.0079285	FALSE	5.858004771	5.939632235	5.007082026	4.779796567	6.023210321	5.940282443	4.893439297	multiple EGF-like-domains 10	306	70417	1.366908651	5.458303116	38.40496711	4.60E-04	0.016829079	FALSE	5.726347143	6.195286473	4.807308371	4.429834049	5.960816808	4.61857121	multiple EGF-like-domains 10
ENSMUSG00000031781	Ciapin1	109006	0.660988281	4.581776487	19.28605642	0.002810578	0.035499196	878.1012392	FALSE	4.611769353	5.018078854	4.958462552	4.027858999	4.184463904	4.404677042	4.862770253	4.205666648	cytokine induced apoptosis inhibitor 1	NA	NA	NA	NA	NA	NA	NA	NA	NA	NA	NA	NA	NA	NA	NA	NA	NA	109006	NA	NA	NA	NA	NA	NA	NA	NA	NA	NA	NA	NA	NA
ENSMUSG00000016386	Mpped2	77015	-0.775499812	4.152504631	19.27101507	0.002816661	0.035544982	121.0389599	FALSE	3.870231334	3.624689981	3.638387546	4.088894075	4.672484083	4.634502804	3.711102954	4.465293654	metallophosphoesterase domain containing 2	NA	NA	NA	NA	NA	NA	NA	NA	NA	NA	NA	NA	NA	NA	NA	NA	NA	77015	NA	NA	NA	NA	NA	NA	NA	NA	NA	NA	NA	NA	NA
ENSMUSG00000005677	Nr1i3	12355	-0.902069198	3.507870589	19.25298441	0.002823975	0.035606211	44.76318155	FALSE	3.103113516	2.994837773	2.867003683	3.81688885	3.490607164	4.257251263	2.988318324	3.854915759	nuclear receptor subfamily 1, group I, member 3	NA	NA	NA	NA	NA	NA	NA	NA	NA	NA	NA	NA	NA	NA	NA	NA	NA	12355	NA	NA	NA	NA	NA	NA	NA	NA	NA	NA	NA	NA	NA
ENSMUSG00000040018	Cox15	226139	0.854318359	4.379588075	19.19053763	0.002849493	0.035789398	693.7887239	FALSE	4.286407763	4.975295603	4.875075263	3.682535125	3.975792499	3.993008367	4.712259543	3.883778664	cytochrome c oxidase assembly protein 15	299	226139	0.783410087	5.990548071	32.99137779	3.77E-04	0.014090826	FALSE	6.224988528	6.257611084	5.396784874	5.554284468	6.275761537	6.25278705	5.475534671	cytochrome c oxidase assembly protein 15	NA	226139	NA	NA	NA	NA	NA	NA	NA	NA	NA	NA	NA	NA	NA
ENSMUSG00000102550	Gm8276	666756	-0.949553887	1.772775632	19.17003083	0.002857937	0.035808473	NA	FALSE	1.205164554	1.101931088	1.381423522	2.042549103	2.020093044	2.414238153	1.229506388	2.1589601	poly(A) binding protein, cytoplasmic 1 pseudogene	NA	NA	NA	NA	NA	NA	NA	NA	NA	NA	NA	NA	NA	NA	NA	NA	503	666756	-0.880937379	8.121081474	28.75435069	0.001076703	0.02395075	FALSE	7.620326724	7.610545225	8.263737481	8.693838291	7.615435975	8.478787886	poly(A) binding protein, cytoplasmic 1 pseudogene
ENSMUSG00000047731	Wbp1l	226178	0.667927818	5.682722196	19.16284747	0.002860903	0.035808473	1824.661605	FALSE	5.602108212	6.186026723	6.080650596	5.350528366	5.328847277	5.250674677	5.956261843	5.310016774	WW domain binding protein 1 like	NA	NA	NA	NA	NA	NA	NA	NA	NA	NA	NA	NA	NA	NA	NA	NA	298	226178	0.808198368	7.336962987	39.02437977	4.39E-04	0.016470369	FALSE	7.592833664	7.770019703	6.884667407	6.872474197	7.681426684	6.878570802	WW domain binding protein 1 like
ENSMUSG00000014907	Naf1	234344	0.820531884	2.880746276	19.14584064	0.002867939	0.035847999	204.5218298	FALSE	2.879427801	3.472494491	3.273673343	2.346448789	2.404310491	2.487947152	3.208531878	2.412902144	nuclear assembly factor 1 ribonucleoprotein	NA	NA	NA	NA	NA	NA	NA	NA	NA	NA	NA	NA	NA	NA	NA	NA	NA	234344	NA	NA	NA	NA	NA	NA	NA	NA	NA	NA	NA	NA	NA
ENSMUSG00000049295	Zfp219	69890	-0.727234628	4.792314381	19.06427931	0.002901992	0.036171803	1650.12648	FALSE	4.593796196	4.034735115	4.468435371	5.081350851	4.941153782	5.287733503	4.365655561	5.103412712	zinc finger protein 219	NA	NA	NA	NA	NA	NA	NA	NA	NA	NA	NA	NA	NA	NA	NA	NA	NA	69890	NA	NA	NA	NA	NA	NA	NA	NA	NA	NA	NA	NA	NA
ENSMUSG00000031323	Dmrtc1a	70887	2.804171988	1.159558839	19.05840181	0.002904466	0.036171803	66.24465362	FALSE	0.383342727	2.816638148	1.638237828	-0.411483184	-1.333744053	-0.723157831	1.612739568	-0.822795023	DMRT-like family C1a	NA	NA	NA	NA	NA	NA	NA	NA	NA	NA	NA	NA	NA	NA	NA	NA	NA	70887	NA	NA	NA	NA	NA	NA	NA	NA	NA	NA	NA	NA	NA
ENSMUSG00000021065	Fut8	53618	-0.61880669	4.266452047	19.03379055	0.002914853	0.036171803	777.4839925	FALSE	4.181082944	3.722414045	3.833878418	4.471589021	4.615032295	4.538424658	3.912458469	4.541681991	fucosyltransferase 8	NA	NA	NA	NA	NA	NA	NA	NA	NA	NA	NA	NA	NA	NA	NA	NA	NA	53618	NA	NA	NA	NA	NA	NA	NA	NA	NA	NA	NA	NA	NA
ENSMUSG00000023809	Rps6ka2	20112	0.736236499	6.877644549	19.02488955	0.002918622	0.036171803	4113.883322	FALSE	6.814580206	7.434681997	7.278269584	6.309422925	6.431023173	6.630608281	7.175843929	6.457018126	ribosomal protein S6 kinase, polypeptide 2	NA	NA	NA	NA	NA	NA	NA	NA	NA	NA	NA	NA	NA	NA	NA	NA	NA	20112	NA	NA	NA	NA	NA	NA	NA	NA	NA	NA	NA	NA	NA
ENSMUSG00000002731	Prkra	23992	0.626425913	3.675750949	19.00730406	0.002926086	0.036199049	574.0185121	FALSE	3.750539463	4.066984229	4.022328844	3.275102862	3.200904619	3.494958558	3.946617512	3.323655346	protein kinase, interferon inducible double stranded RNA dependent activator	NA	NA	NA	NA	NA	NA	NA	NA	NA	NA	NA	NA	NA	NA	NA	NA	NA	23992	NA	NA	NA	NA	NA	NA	NA	NA	NA	NA	NA	NA	NA
ENSMUSG00000021481	Zfp346	26919	0.792603337	3.798336486	19.00713973	0.002926156	0.036199049	728.9352244	FALSE	3.802024566	4.470780296	4.06320555	3.259455179	3.368132471	3.414760006	4.112003471	3.347449219	zinc finger protein 346	NA	NA	NA	NA	NA	NA	NA	NA	NA	NA	NA	NA	NA	NA	NA	NA	NA	26919	NA	NA	NA	NA	NA	NA	NA	NA	NA	NA	NA	NA	NA
ENSMUSG00000074582	Arfgef2	99371	0.659389636	5.579110088	18.98154772	0.002937061	0.036254389	1371.915672	FALSE	5.550716629	6.110679181	5.89671652	5.066815301	5.29167105	5.267897114	5.85270411	5.208794488	ADP-ribosylation factor guanine nucleotide-exchange factor 2 (brefeldin A-inhibited)	NA	NA	NA	NA	NA	NA	NA	NA	NA	NA	NA	NA	NA	NA	NA	NA	NA	99371	NA	NA	NA	NA	NA	NA	NA	NA	NA	NA	NA	NA	NA
ENSMUSG00000052102	Gnpda1	26384	1.490093822	2.896264192	18.9733598	0.002940561	0.036254389	306.2875407	FALSE	2.62005563	3.896013693	3.553614423	1.804526978	2.321306773	1.710564271	3.356561248	1.945466008	glucosamine-6-phosphate deaminase 1	NA	NA	NA	NA	NA	NA	NA	NA	NA	NA	NA	NA	NA	NA	NA	NA	NA	26384	NA	NA	NA	NA	NA	NA	NA	NA	NA	NA	NA	NA	NA
ENSMUSG00000038539	Atf5	107503	0.842457256	6.468546382	18.95006759	0.002950547	0.036346519	1718.560341	FALSE	6.515526006	7.077583307	6.83870163	5.722035884	5.860774461	6.310144769	6.810603648	5.964318371	activating transcription factor 5	NA	NA	NA	NA	NA	NA	NA	NA	NA	NA	NA	NA	NA	NA	NA	NA	551	107503	0.990925373	8.5011824	27.11560034	0.001273134	0.025767042	FALSE	9.004009512	8.815360793	8.167369799	7.629142477	8.909685152	7.898256138	activating transcription factor 5
ENSMUSG00000040282	Cdin1	399568	-0.950452966	1.730880673	18.9026445	0.002971012	0.036505335	204.26775	FALSE	1.303712918	1.283673481	0.967555332	2.024146914	2.336757907	2.003429781	1.184980577	2.121444867	CDAN1 interacting nuclease 1	NA	NA	NA	NA	NA	NA	NA	NA	NA	NA	NA	NA	NA	NA	NA	NA	NA	399568	NA	NA	NA	NA	NA	NA	NA	NA	NA	NA	NA	NA	NA
ENSMUSG00000025920	Stau2	29819	0.587033153	4.895946476	18.86678462	0.002986608	0.036634705	2077.126962	FALSE	4.871361037	5.306955378	5.260027215	4.491818819	4.663321609	4.558781074	5.146114543	4.571307167	staufen double-stranded RNA binding protein 2	NA	NA	NA	NA	NA	NA	NA	NA	NA	NA	NA	NA	NA	NA	NA	NA	NA	29819	NA	NA	NA	NA	NA	NA	NA	NA	NA	NA	NA	NA	NA
ENSMUSG00000069601	Ank3	11735	-0.875166095	6.579286902	18.81597335	0.003008884	0.036783162	2368.604687	FALSE	6.48659708	5.698114867	5.929287542	6.763950519	7.014373445	7.058821302	6.03799983	6.945715089	ankyrin 3, epithelial	NA	NA	NA	NA	NA	NA	NA	NA	NA	NA	NA	NA	NA	NA	NA	NA	NA	11735	NA	NA	NA	NA	NA	NA	NA	NA	NA	NA	NA	NA	NA
ENSMUSG00000027167	Elp4	77766	-0.672404318	4.92413711	18.79643882	0.003017505	0.036793971	2021.196723	FALSE	4.872508295	4.297382719	4.41588523	5.218166668	5.23919426	5.20669704	4.528592081	5.221352656	elongator acetyltransferase complex subunit 4	NA	NA	NA	NA	NA	NA	NA	NA	NA	NA	NA	NA	NA	NA	NA	NA	NA	77766	NA	NA	NA	NA	NA	NA	NA	NA	NA	NA	NA	NA	NA
ENSMUSG00000033419	Snap91	20616	0.585339279	5.814718796	18.7705141	0.003028994	0.036793971	1771.189315	FALSE	5.80259752	6.279587736	6.110209679	5.497834397	5.594495937	5.377740936	6.064131645	5.490023757	synaptosomal-associated protein 91	NA	NA	NA	NA	NA	NA	NA	NA	NA	NA	NA	NA	NA	NA	NA	NA	NA	20616	NA	NA	NA	NA	NA	NA	NA	NA	NA	NA	NA	NA	NA
ENSMUSG00000042202	Slc35e2	320541	0.641580074	3.937600192	18.75987383	0.003033726	0.036793971	403.5249934	FALSE	3.999773702	4.436905687	4.193792877	3.723030577	3.548154076	3.462082552	4.210157422	3.577755735	solute carrier family 35, member E2	NA	NA	NA	NA	NA	NA	NA	NA	NA	NA	NA	NA	NA	NA	NA	NA	NA	320541	NA	NA	NA	NA	NA	NA	NA	NA	NA	NA	NA	NA	NA
ENSMUSG00000026110	Mgat4a	269181	0.593563231	3.512956318	18.74983938	0.003038196	0.036793971	1199.664671	FALSE	3.595209071	3.766720848	3.948357875	3.195109955	3.100387014	3.25887569	3.770095931	3.184790887	mannoside acetylglucosaminyltransferase 4, isoenzyme A	346	269181	0.8071674	5.317978326	30.4553439	4.93E-04	0.015940732	FALSE	5.637067285	5.546538548	4.788138849	4.794733005	5.571450596	5.585018809	4.791435927	mannoside acetylglucosaminyltransferase 4, isoenzyme A	NA	269181	NA	NA	NA	NA	NA	NA	NA	NA	NA	NA	NA	NA	NA
ENSMUSG00000092210	A930009A15Rik	77798	-0.797828665	3.024547598	18.73775123	0.003043593	0.036793971	35.79288716	FALSE	2.789970869	2.588812823	2.310491516	3.140630243	3.534818682	3.404414309	2.563091736	3.359954411	RIKEN cDNA A930009A15 gene	NA	NA	NA	NA	NA	NA	NA	NA	NA	NA	NA	NA	NA	NA	NA	NA	NA	77798	NA	NA	NA	NA	NA	NA	NA	NA	NA	NA	NA	NA	NA
ENSMUSG00000054537	Tmprss11e	243084	-2.610932152	3.246842506	19.36589971	0.003064774	0.036874182	179.7435807	FALSE	2.059519008	-0.589795027	1.729397939	3.643886395	4.195099457	4.182529176	1.066373973	4.007171676	transmembrane protease, serine 11e	NA	NA	NA	NA	NA	NA	NA	NA	NA	NA	NA	NA	NA	NA	NA	NA	NA	243084	NA	NA	NA	NA	NA	NA	NA	NA	NA	NA	NA	NA	NA
ENSMUSG00000003617	Cp	12870	-0.629251013	7.696108473	18.64483714	0.003085488	0.037015947	19583.4615	FALSE	7.636272296	7.13067652	7.224440847	7.904859346	8.099667408	7.91715269	7.330463221	7.973893148	ceruloplasmin	NA	NA	NA	NA	NA	NA	NA	NA	NA	NA	NA	NA	NA	NA	NA	NA	NA	12870	NA	NA	NA	NA	NA	NA	NA	NA	NA	NA	NA	NA	NA
ENSMUSG00000032431	Crtap	56693	0.619224541	4.434995958	18.64212608	0.003086721	0.037015947	785.9660221	FALSE	4.410070105	4.789146875	4.888982664	4.082238523	4.014737633	4.176461884	4.696066548	4.091146013	cartilage associated protein	57	56693	1.333135321	6.871155201	78.36280863	1.65E-05	0.003243883	FALSE	7.157482365	7.181432699	6.039652956	5.838423742	7.446124025	7.261679697	5.939038349	cartilage associated protein	186	56693	1.008097942	6.65354701	49.1210141	2.17E-04	0.013075753	FALSE	6.935454016	7.191721195	6.08565518	6.047306621	7.063587605	6.0664809	cartilage associated protein
ENSMUSG00000059772	Slx1b	75764	-1.258446891	3.40207877	18.61320763	0.003099917	0.037081054	238.3734009	FALSE	2.506406049	2.665702809	2.754304994	4.088894075	4.265413627	3.088399381	2.642137951	3.814235694	SLX1 structure-specific endonuclease subunit homolog B (S. cerevisiae)	NA	NA	NA	NA	NA	NA	NA	NA	NA	NA	NA	NA	NA	NA	NA	NA	NA	75764	NA	NA	NA	NA	NA	NA	NA	NA	NA	NA	NA	NA	NA
ENSMUSG00000039137	Whrn	73750	1.005906855	4.170163982	18.59565271	0.003107962	0.037103311	745.1846596	FALSE	4.156804513	4.980007892	4.498552294	3.328570679	3.514581583	3.852935954	4.545121566	3.565362739	whirlin	373	73750	1.832840017	4.834724551	30.9248434	5.60E-04	0.016791852	FALSE	4.956003875	5.119659859	3.867343656	3.097667923	5.747016853	5.274226862	3.48250579	whirlin	333	73750	1.002530968	5.208710009	36.8913033	5.19E-04	0.017396254	FALSE	5.649072938	5.590392904	4.489242397	4.760377442	5.619732921	4.624809919	whirlin
ENSMUSG00000026307	Scly	50880	-0.714709329	2.497188691	18.59236009	0.003109474	0.037103311	287.2725878	FALSE	2.262186774	1.946660693	2.080512859	2.874002246	2.816146006	2.739121976	2.096453442	2.809756742	selenocysteine lyase	NA	NA	NA	NA	NA	NA	NA	NA	NA	NA	NA	NA	NA	NA	NA	NA	NA	50880	NA	NA	NA	NA	NA	NA	NA	NA	NA	NA	NA	NA	NA
ENSMUSG00000000934	Top1mt	72960	-0.642067319	2.986522947	18.58591564	0.003112436	0.037108038	422.8794414	FALSE	2.750579593	2.632566502	2.508800206	3.140630243	3.262877648	3.40094919	2.630648767	3.26815236	DNA topoisomerase 1, mitochondrial	NA	NA	NA	NA	NA	NA	NA	NA	NA	NA	NA	NA	NA	NA	NA	NA	NA	72960	NA	NA	NA	NA	NA	NA	NA	NA	NA	NA	NA	NA	NA
ENSMUSG00000035547	Capn5	12337	-0.731069266	4.903436979	18.44165313	0.003179693	0.037754287	401.1791111	FALSE	4.735465262	4.245098796	4.457810789	5.367962426	5.339432418	4.920020888	4.479458282	5.209138577	calpain 5	264	12337	-0.735860523	6.614455984	36.0425669	2.78E-04	0.011782945	FALSE	6.18815819	6.31099685	7.061890401	6.951501815	6.325908976	6.275021339	7.006696108	calpain 5	NA	12337	NA	NA	NA	NA	NA	NA	NA	NA	NA	NA	NA	NA	NA
ENSMUSG00000037996	Slc24a2	76376	1.306547432	3.782188052	18.39843296	0.003200203	0.037926639	2113.036941	FALSE	3.758007926	4.575370998	4.41038564	3.084012231	3.360593773	2.336559551	4.247921521	2.927055185	solute carrier family 24 (sodium/potassium/calcium exchanger), member 2	602	76376	0.94955473	5.471057055	21.77767619	0.001457359	0.027087029	FALSE	6.081576183	5.682560471	4.884121926	4.796368307	5.502757794	5.755631483	4.840245116	solute carrier family 24 (sodium/potassium/calcium exchanger), member 2	836	76376	1.082664579	4.826359818	20.08090666	0.002917083	0.039042161	FALSE	5.30677974	5.216173248	4.506144714	3.809282183	5.261476494	4.157713448	solute carrier family 24 (sodium/potassium/calcium exchanger), member 2
ENSMUSG00000033960	Jcad	240185	-0.886758074	5.423374059	18.39450228	0.003202076	0.037926639	1950.567994	FALSE	5.354485327	4.506493023	4.745665482	5.732699928	5.862109829	5.800941575	4.868881277	5.798583777	junctional cadherin 5 associated	NA	NA	NA	NA	NA	NA	NA	NA	NA	NA	NA	NA	NA	NA	NA	NA	NA	240185	NA	NA	NA	NA	NA	NA	NA	NA	NA	NA	NA	NA	NA
ENSMUSG00000023044	Csad	246277	-0.587202567	4.863072466	18.38340054	0.003207376	0.037953511	2582.899816	FALSE	4.468899571	4.542617735	4.607103784	4.825152844	5.281726497	5.232269593	4.539540363	5.113049645	cysteine sulfinic acid decarboxylase	NA	NA	NA	NA	NA	NA	NA	NA	NA	NA	NA	NA	NA	NA	NA	NA	NA	246277	NA	NA	NA	NA	NA	NA	NA	NA	NA	NA	NA	NA	NA
ENSMUSG00000055652	Klhl25	207952	-0.952528948	4.203075771	18.34982896	0.003223469	0.037953511	2469.389137	FALSE	3.578433881	3.662702803	3.711763207	4.009267256	4.910504395	4.738374663	3.65096663	4.552715438	kelch-like 25	NA	NA	NA	NA	NA	NA	NA	NA	NA	NA	NA	NA	NA	NA	NA	NA	NA	207952	NA	NA	NA	NA	NA	NA	NA	NA	NA	NA	NA	NA	NA
ENSMUSG00000021770	Samd8	67630	0.696318944	5.564844323	18.34705593	0.003224803	0.037953511	1408.131674	FALSE	5.659063666	5.993456267	5.937914085	5.270822057	5.373541511	4.824961162	5.863478006	5.156441577	sterile alpha motif domain containing 8	NA	NA	NA	NA	NA	NA	NA	NA	NA	NA	NA	NA	NA	NA	NA	NA	NA	67630	NA	NA	NA	NA	NA	NA	NA	NA	NA	NA	NA	NA	NA
ENSMUSG00000057156	Homez	239099	-0.685720307	3.171517276	18.343208	0.003226655	0.037953511	361.8774839	FALSE	2.976521711	2.665702809	2.714693673	3.376505383	3.669046915	3.355128507	2.785639398	3.466893602	homeodomain leucine zipper-encoding gene	NA	NA	NA	NA	NA	NA	NA	NA	NA	NA	NA	NA	NA	NA	NA	NA	NA	239099	NA	NA	NA	NA	NA	NA	NA	NA	NA	NA	NA	NA	NA
ENSMUSG00000026587	Astn1	11899	1.089714389	2.092561108	18.33918724	0.003228592	0.037953511	85.02053795	FALSE	2.506406049	2.19384106	2.817998839	1.760738631	1.154724737	1.371312251	2.506081983	1.428925206	astrotactin 1	NA	NA	NA	NA	NA	NA	NA	NA	NA	NA	NA	NA	NA	NA	NA	NA	NA	11899	NA	NA	NA	NA	NA	NA	NA	NA	NA	NA	NA	NA	NA
ENSMUSG00000028849	Map7d1	245877	0.733435472	5.431991425	18.31019182	0.003242602	0.038032859	1203.11142	FALSE	5.358585023	5.950885768	5.876914692	5.175030431	5.025808375	4.837832706	5.728795161	5.012890504	MAP7 domain containing 1	830	245877	0.607272049	5.875041511	16.72587752	0.00322296	0.043447831	FALSE	6.204426979	6.114981665	5.519726901	5.450199415	5.925440378	6.081616341	5.484963158	MAP7 domain containing 1	622	245877	1.216458079	5.554841381	25.22567907	0.001561122	0.028082619	FALSE	5.647576493	6.336817957	4.804280672	4.858160639	5.992197225	4.831220655	MAP7 domain containing 1
ENSMUSG00000028680	Plk3	12795	1.695090673	2.150292838	18.25939821	0.003267333	0.038189111	65.69824446	FALSE	1.785183736	3.401206113	2.622569229	1.1465735	0.92867996	1.141459522	2.602986359	1.072237661	polo like kinase 3	590	12795	1.012090901	5.027152491	22.08858421	0.001394378	0.026443548	FALSE	5.598934166	5.030740362	4.206572821	4.491790364	5.35470552	5.328126682	4.349181592	polo like kinase 3	190	12795	1.580387825	4.749436995	48.52610827	2.26E-04	0.013298973	FALSE	5.168769557	5.463834937	3.502830022	4.008078696	5.316302247	3.755454359	polo like kinase 3
ENSMUSG00000062421	Arf2	11841	0.605306413	6.178199494	18.19703371	0.003298028	0.038478452	1957.939615	FALSE	6.172236807	6.64531587	6.489799369	5.658579977	5.920956942	5.936361228	6.435784015	5.838632716	ADP-ribosylation factor 2	NA	NA	NA	NA	NA	NA	NA	NA	NA	NA	NA	NA	NA	NA	NA	NA	NA	11841	NA	NA	NA	NA	NA	NA	NA	NA	NA	NA	NA	NA	NA
ENSMUSG00000023074	Mospd1	70380	0.79496845	2.75006129	18.15205435	0.003320394	0.038631971	214.2907366	FALSE	2.963660175	3.302328959	2.975262731	2.460331019	2.367172423	2.039533302	3.080417288	2.289012248	motile sperm domain containing 1	NA	NA	NA	NA	NA	NA	NA	NA	NA	NA	NA	NA	NA	NA	NA	NA	NA	70380	NA	NA	NA	NA	NA	NA	NA	NA	NA	NA	NA	NA	NA
ENSMUSG00000024059	Clip4	78785	0.778315301	4.011532237	18.08220405	0.003355512	0.038916305	1279.056981	FALSE	3.941931009	4.574124912	4.449790687	3.426406165	3.548154076	3.722982637	4.321948869	3.565847626	CAP-GLY domain containing linker protein family, member 4	626	78785	0.754635113	5.184924732	20.90601032	0.001653799	0.029559669	FALSE	5.440587675	5.325583856	4.572732481	4.811003206	5.538963254	5.435044928	4.691867843	CAP-GLY domain containing linker protein family, member 4	NA	78785	NA	NA	NA	NA	NA	NA	NA	NA	NA	NA	NA	NA	NA
ENSMUSG00000041959	S100a10	20194	1.5898672	2.922661586	18.08203773	0.003355596	0.038916305	4978.74832	FALSE	2.663121768	4.154626237	3.297703191	2.148289552	1.638931957	1.937989436	3.371817065	1.908403649	S100 calcium binding protein A10 (calpactin)	NA	NA	NA	NA	NA	NA	NA	NA	NA	NA	NA	NA	NA	NA	NA	NA	NA	20194	NA	NA	NA	NA	NA	NA	NA	NA	NA	NA	NA	NA	NA
ENSMUSG00000054752	Fsd1l	319636	0.747535021	4.531680711	18.0584902	0.003367542	0.038964207	758.8496523	FALSE	4.465862369	5.130007243	4.895886411	4.113038393	4.228615734	3.979132816	4.830585341	4.106928981	fibronectin type III and SPRY domain containing 1-like	NA	NA	NA	NA	NA	NA	NA	NA	NA	NA	NA	NA	NA	NA	NA	NA	NA	319636	NA	NA	NA	NA	NA	NA	NA	NA	NA	NA	NA	NA	NA
ENSMUSG00000020142	Slc1a4	55963	1.308271721	6.158884512	18.65645706	0.003367809	0.038964207	818.0682618	FALSE	5.924863769	6.950818374	6.916174533	5.050996095	5.20171265	5.738478889	6.597285559	5.330395878	solute carrier family 1 (glutamate/neutral amino acid transporter), member 4	244	55963	1.486090584	6.754830233	39.43708712	2.51E-04	0.011508467	FALSE	6.692836205	7.281673709	5.818042555	5.583938721	7.46389118	7.146133698	5.700990638	solute carrier family 1 (glutamate/neutral amino acid transporter), member 4	154	55963	1.276501595	6.815812839	55.64914946	1.48E-04	0.010718968	FALSE	7.281928039	7.348111204	5.808021217	6.24842841	7.315019621	6.028224813	solute carrier family 1 (glutamate/neutral amino acid transporter), member 4
ENSMUSG00000034795	Ccdc122	108811	-0.858252218	1.662768888	18.04539052	0.003374211	0.038981054	292.2640763	FALSE	1.303712918	1.129338532	1.110072149	2.024146914	1.900418443	2.150994952	1.181041199	2.02518677	coiled-coil domain containing 122	NA	NA	NA	NA	NA	NA	NA	NA	NA	NA	NA	NA	NA	NA	NA	NA	NA	108811	NA	NA	NA	NA	NA	NA	NA	NA	NA	NA	NA	NA	NA
ENSMUSG00000058019	Ces5a	67935	-2.187254041	1.5779858	17.98797959	0.003403638	0.039144714	4879.66268	FALSE	0.705188	-0.101571581	-0.3623612	1.657067169	1.588192239	3.092701466	0.080418407	2.112653625	carboxylesterase 5A	NA	NA	NA	NA	NA	NA	NA	NA	NA	NA	NA	NA	NA	NA	NA	NA	NA	67935	NA	NA	NA	NA	NA	NA	NA	NA	NA	NA	NA	NA	NA
ENSMUSG00000027883	Gpsm2	76123	-1.872207928	4.216956098	18.59105112	0.003419129	0.039264145	1435.348683	FALSE	3.750539463	1.99960103	2.728018656	4.483424183	4.807529903	5.219539977	2.82605305	4.836831354	G-protein signalling modulator 2 (AGS3-like, C. elegans)	NA	NA	NA	NA	NA	NA	NA	NA	NA	NA	NA	NA	NA	NA	NA	NA	NA	76123	NA	NA	NA	NA	NA	NA	NA	NA	NA	NA	NA	NA	NA
ENSMUSG00000060802	B2m	12010	1.008439219	3.462913104	17.95462587	0.003420884	0.039264145	1123.626826	FALSE	4.265599703	3.563214154	3.707284955	3.144894813	2.523874354	2.885158518	3.84536627	2.851309228	beta-2 microglobulin	NA	NA	NA	NA	NA	NA	NA	NA	NA	NA	NA	NA	NA	NA	NA	NA	2	12010	2.842175724	7.084957465	451.8022099	1.40E-07	7.85E-04	FALSE	7.867790791	7.920455802	5.061615019	5.078046406	7.894123296	5.069830713	beta-2 microglobulin
ENSMUSG00000006586	Runx1t1	12395	-1.113029041	2.00247072	17.93662876	0.003430236	0.039307963	33.56929393	FALSE	1.765557076	1.001684505	1.189279693	2.254720282	2.671317822	2.407346772	1.318840425	2.444461625	RUNX1 translocation partner 1	NA	NA	NA	NA	NA	NA	NA	NA	NA	NA	NA	NA	NA	NA	NA	NA	NA	12395	NA	NA	NA	NA	NA	NA	NA	NA	NA	NA	NA	NA	NA
ENSMUSG00000033565	Rbfox2	93686	0.588850072	4.559825463	17.92490769	0.003436344	0.039307963	920.8135937	FALSE	4.850552843	4.771859577	4.846851685	4.459655965	3.955918461	4.247637723	4.823088035	4.221070717	RNA binding protein, fox-1 homolog (C. elegans) 2	NA	NA	NA	NA	NA	NA	NA	NA	NA	NA	NA	NA	NA	NA	NA	NA	NA	93686	NA	NA	NA	NA	NA	NA	NA	NA	NA	NA	NA	NA	NA
ENSMUSG00000016427	Ndufa1	54405	-0.603592877	7.741815004	17.92417712	0.003436725	0.039307963	4524.47786	FALSE	7.670313806	7.251355844	7.264428061	8.076672553	8.112908735	7.831260505	7.395365904	8.006947264	NADH:ubiquinone oxidoreductase subunit A1	NA	NA	NA	NA	NA	NA	NA	NA	NA	NA	NA	NA	NA	NA	NA	NA	520	54405	-0.595717337	11.27223369	28.17797881	0.001141019	0.024496079	FALSE	10.96877884	10.91862175	11.62457303	11.44912457	10.94370029	11.5368488	NADH:ubiquinone oxidoreductase subunit A1
ENSMUSG00000033114	Slc35d2	70484	1.642712121	1.372739707	17.91560402	0.003441202	0.039307963	76.52838711	FALSE	1.083623169	2.341761898	2.141534718	-0.019143684	0.684868704	0.281427676	1.855639928	0.315717565	solute carrier family 35, member D2	NA	NA	NA	NA	NA	NA	NA	NA	NA	NA	NA	NA	NA	NA	NA	NA	NA	70484	NA	NA	NA	NA	NA	NA	NA	NA	NA	NA	NA	NA	NA
ENSMUSG00000035891	Cerk	223753	-0.583699063	6.257569882	17.90911996	0.003444594	0.039307963	3732.941442	FALSE	6.001322505	5.980816493	5.821533187	6.528432831	6.749821588	6.236723748	5.934557395	6.504992722	ceramide kinase	NA	NA	NA	NA	NA	NA	NA	NA	NA	NA	NA	NA	NA	NA	NA	NA	NA	223753	NA	NA	NA	NA	NA	NA	NA	NA	NA	NA	NA	NA	NA
ENSMUSG00000036882	Arhgap33	233071	-0.655737607	3.115554931	17.90292811	0.003447836	0.039307963	254.7784819	FALSE	2.77532489	2.618128881	2.858950934	3.328570679	3.262877648	3.6044606	2.750801568	3.398636309	Rho GTPase activating protein 33	NA	NA	NA	NA	NA	NA	NA	NA	NA	NA	NA	NA	NA	NA	NA	NA	NA	233071	NA	NA	NA	NA	NA	NA	NA	NA	NA	NA	NA	NA	NA
ENSMUSG00000068373	D430041D05Rik	241589	-0.827254351	4.398382132	17.89587961	0.003451531	0.039307963	24.83674929	FALSE	4.141658289	3.715649082	3.89619347	4.319547851	4.92846224	4.93087418	3.917833614	4.726294757	RIKEN cDNA D430041D05 gene	NA	NA	NA	NA	NA	NA	NA	NA	NA	NA	NA	NA	NA	NA	NA	NA	NA	241589	NA	NA	NA	NA	NA	NA	NA	NA	NA	NA	NA	NA	NA
ENSMUSG00000040055	Gjb6	14623	-3.079879176	1.223553363	17.96499645	0.003451882	0.039307963	20.44113632	TRUE	0.16101932	-2.388153146	-1.685488097	1.213070331	2.233234437	2.468215267	-1.304207307	1.971506678	gap junction protein, beta 6	NA	NA	NA	NA	NA	NA	NA	NA	NA	NA	NA	NA	NA	NA	NA	NA	NA	14623	NA	NA	NA	NA	NA	NA	NA	NA	NA	NA	NA	NA	NA
ENSMUSG00000039662	Icmt	57295	0.630925605	5.169587612	17.86743545	0.003466496	0.039443326	2873.129874	FALSE	5.112807659	5.625386554	5.559877165	4.784730956	4.942416817	4.72458006	5.43269046	4.817242611	isoprenylcysteine carboxyl methyltransferase	735	57295	0.788260866	5.533784602	18.33146717	0.002462132	0.037434435	FALSE	5.620847781	5.665030711	5.073346508	4.962889898	6.062418919	5.782765804	5.018118203	isoprenylcysteine carboxyl methyltransferase	NA	57295	NA	NA	NA	NA	NA	NA	NA	NA	NA	NA	NA	NA	NA
ENSMUSG00000043298	Smco3	654818	-0.712589293	6.649276166	17.85239734	0.003474441	0.039471619	5522.071279	FALSE	6.547122979	6.146750762	5.998730929	6.757698759	7.176109897	6.921066209	6.230868223	6.951624955	single-pass membrane protein with coiled-coil domains 3	703	654818	-1.035322224	6.620269739	19.79536119	0.002213392	0.035209616	FALSE	6.295139775	6.389868571	7.170990101	7.123175651	5.523034425	6.06934759	7.147082876	single-pass membrane protein with coiled-coil domains 3	59	654818	-1.289569829	6.849419935	96.13985765	2.56E-05	0.004856839	FALSE	6.134800284	6.001399414	7.308260019	7.396193503	6.068099849	7.352226761	single-pass membrane protein with coiled-coil domains 3
ENSMUSG00000061576	Dpp6	13483	1.593164847	1.167428684	17.79020059	0.00350755	0.039692432	171.1594498	FALSE	1.290040065	2.187335999	1.570815357	0.568384642	-0.474688401	0.250956615	1.682730474	0.114884285	dipeptidylpeptidase 6	NA	NA	NA	NA	NA	NA	NA	NA	NA	NA	NA	NA	NA	NA	NA	NA	NA	13483	NA	NA	NA	NA	NA	NA	NA	NA	NA	NA	NA	NA	NA
ENSMUSG00000025583	Rptor	74370	-0.58808264	5.311095442	17.78498189	0.003510346	0.039692432	1219.122678	FALSE	4.7728101	5.058739147	5.109493783	5.347756259	5.756925924	5.592704558	4.980347677	5.56579558	regulatory associated protein of MTOR, complex 1	NA	NA	NA	NA	NA	NA	NA	NA	NA	NA	NA	NA	NA	NA	NA	NA	NA	74370	NA	NA	NA	NA	NA	NA	NA	NA	NA	NA	NA	NA	NA
ENSMUSG00000030306	Tmtc1	387314	0.954923657	1.755290475	17.75108262	0.003528579	0.03980585	784.1309909	FALSE	2.043310245	2.238573276	2.148158306	1.337520187	0.844711197	1.371312251	2.143347275	1.184514545	transmembrane and tetratricopeptide repeat containing 1	NA	NA	NA	NA	NA	NA	NA	NA	NA	NA	NA	NA	NA	NA	NA	NA	NA	387314	NA	NA	NA	NA	NA	NA	NA	NA	NA	NA	NA	NA	NA
ENSMUSG00000034023	Fancd2	211651	-1.315645757	1.159031378	17.73622235	0.003536609	0.03980585	57.10165774	FALSE	0.663377569	-0.101571581	0.49294561	1.545365123	1.380240407	2.012540717	0.351583866	1.646048749	Fanconi anemia, complementation group D2	NA	NA	NA	NA	NA	NA	NA	NA	NA	NA	NA	NA	NA	NA	NA	NA	NA	211651	NA	NA	NA	NA	NA	NA	NA	NA	NA	NA	NA	NA	NA
ENSMUSG00000028370	Pappa	18491	-0.809056096	6.064985687	17.70417224	0.003554009	0.039874383	784.879169	FALSE	5.708726189	5.737607972	5.335238427	5.970511824	6.618894595	6.565937339	5.59385753	6.385114586	pregnancy-associated plasma protein A	667	18491	-0.966717327	6.223879538	20.24854302	0.001922264	0.032246195	FALSE	5.90158182	5.897464269	6.393501262	6.98845218	5.438939685	5.745995258	6.690976721	pregnancy-associated plasma protein A	744	18491	-0.951354509	6.680712991	22.01429163	0.002275435	0.034207023	FALSE	6.391391584	5.81567193	7.16723537	6.982029803	6.103531757	7.074632587	pregnancy-associated plasma protein A
ENSMUSG00000029291	Rufy3	52822	-0.641619206	6.981067014	17.67504364	0.003569918	0.039990819	1995.321323	FALSE	6.711929143	6.563225013	6.595962113	7.189451173	7.570959457	6.975078831	6.623705423	7.245163154	RUN and FYVE domain containing 3	28	52822	-2.246416981	5.012377241	103.6800717	5.65E-06	0.002257546	FALSE	3.929571621	3.945068692	5.897241366	5.954242977	3.196159136	3.690266483	5.925742171	RUN and FYVE domain containing 3	NA	52822	NA	NA	NA	NA	NA	NA	NA	NA	NA	NA	NA	NA	NA
ENSMUSG00000053965	Pde5a	242202	-1.23968464	3.52272486	17.65089093	0.003583177	0.040035805	736.7048995	FALSE	2.937587926	1.961985769	3.176582962	3.864211967	3.970849597	4.186559908	2.692052219	4.007207157	phosphodiesterase 5A, cGMP-specific	NA	NA	NA	NA	NA	NA	NA	NA	NA	NA	NA	NA	NA	NA	NA	NA	NA	242202	NA	NA	NA	NA	NA	NA	NA	NA	NA	NA	NA	NA	NA
ENSMUSG00000040913	Fbxw4	30838	-0.683030127	3.564395801	17.64462884	0.003586625	0.040035805	960.0943779	FALSE	3.118667656	3.340939286	3.082892905	3.664825813	3.763539484	4.126982473	3.180833283	3.85178259	F-box and WD-40 domain protein 4	NA	NA	NA	NA	NA	NA	NA	NA	NA	NA	NA	NA	NA	NA	NA	NA	NA	30838	NA	NA	NA	NA	NA	NA	NA	NA	NA	NA	NA	NA	NA
ENSMUSG00000002550	Uck1	22245	0.593392477	4.602460075	17.64458443	0.00358665	0.040035805	943.304335	FALSE	4.547140307	5.035386511	4.973458425	4.283254036	4.271456382	4.272500911	4.851995081	4.27573711	uridine-cytidine kinase 1	NA	NA	NA	NA	NA	NA	NA	NA	NA	NA	NA	NA	NA	NA	NA	NA	NA	22245	NA	NA	NA	NA	NA	NA	NA	NA	NA	NA	NA	NA	NA
ENSMUSG00000050908	Tvp23a	383103	-0.587482877	3.645537835	17.62511416	0.003597398	0.040081332	345.3988444	FALSE	3.470440143	3.320277594	3.166830859	3.740043749	4.040915314	3.931892796	3.319182865	3.904283953	trans-golgi network vesicle protein 23A	NA	NA	NA	NA	NA	NA	NA	NA	NA	NA	NA	NA	NA	NA	NA	NA	NA	383103	NA	NA	NA	NA	NA	NA	NA	NA	NA	NA	NA	NA	NA
ENSMUSG00000026107	Nabp1	109019	-0.866307303	4.81859365	17.58678047	0.003618679	0.040194578	303.8625868	FALSE	4.534149677	4.141225679	4.265605929	4.766856842	5.549618311	5.140709319	4.313660428	5.152394824	nucleic acid binding protein 1	NA	NA	NA	NA	NA	NA	NA	NA	NA	NA	NA	NA	NA	NA	NA	NA	NA	109019	NA	NA	NA	NA	NA	NA	NA	NA	NA	NA	NA	NA	NA
ENSMUSG00000024601	Isoc1	66307	0.627318333	4.431802979	17.55228519	0.003637967	0.040346841	951.7250519	FALSE	4.765418068	4.727712745	4.63566558	4.378683116	3.912754584	3.910119439	4.709598797	4.067185713	isochorismatase domain containing 1	NA	NA	NA	NA	NA	NA	NA	NA	NA	NA	NA	NA	NA	NA	NA	NA	NA	66307	NA	NA	NA	NA	NA	NA	NA	NA	NA	NA	NA	NA	NA
ENSMUSG00000046442	Ppm1e	320472	-2.287835981	3.136354999	18.08302584	0.003659818	0.040527025	228.6180197	FALSE	2.529863489	0.287094083	1.082672863	4.093314112	3.862933243	3.607470303	1.299876812	3.854572553	protein phosphatase 1E (PP2C domain containing)	NA	NA	NA	NA	NA	NA	NA	NA	NA	NA	NA	NA	NA	NA	NA	NA	NA	320472	NA	NA	NA	NA	NA	NA	NA	NA	NA	NA	NA	NA	NA
ENSMUSG00000028923	Necap2	66147	0.675040114	5.804090967	17.48565494	0.003675595	0.040608449	3708.00754	FALSE	5.8205416	6.161760379	6.284542033	5.296925305	5.264661831	5.682495094	6.088948004	5.414694077	NECAP endocytosis associated 2	110	66147	0.954390618	7.046913438	56.62870651	5.56E-05	0.005586476	FALSE	7.281364869	7.348855519	6.479098159	6.329660327	7.433945118	7.354721835	6.404379243	NECAP endocytosis associated 2	NA	66147	NA	NA	NA	NA	NA	NA	NA	NA	NA	NA	NA	NA	NA
ENSMUSG00000059713	Rcan3	53902	0.68525935	3.825492171	17.43158807	0.003706494	0.040793997	979.6975393	FALSE	3.965777174	4.235672266	4.163055189	3.239653847	3.310607962	3.728522435	4.121501543	3.426261415	regulator of calcineurin 3	NA	NA	NA	NA	NA	NA	NA	NA	NA	NA	NA	NA	NA	NA	NA	NA	589	53902	0.779909061	5.690815221	25.88695726	0.001451614	0.027575733	FALSE	6.000295209	6.050876601	5.120633479	5.37502203	6.025585905	5.247827754	regulator of calcineurin 3
ENSMUSG00000093930	Hmgcs1	208715	0.972709708	7.291666231	17.43773479	0.00374139	0.041021971	4233.112105	FALSE	8.060776054	7.486602017	7.462105761	7.064736387	6.299703429	6.709761744	7.669827944	6.69140052	3-hydroxy-3-methylglutaryl-Coenzyme A synthase 1	NA	NA	NA	NA	NA	NA	NA	NA	NA	NA	NA	NA	NA	NA	NA	NA	NA	208715	NA	NA	NA	NA	NA	NA	NA	NA	NA	NA	NA	NA	NA
ENSMUSG00000063458	Lrmda	76633	-1.982373214	3.653350627	17.91564052	0.003751145	0.041042929	28.26810136	FALSE	2.941966153	2.312170852	1.447355569	3.728723956	3.9153297	4.995482482	2.233830858	4.213178713	leucine rich melanocyte differentiation associated	NA	NA	NA	NA	NA	NA	NA	NA	NA	NA	NA	NA	NA	NA	NA	NA	NA	76633	NA	NA	NA	NA	NA	NA	NA	NA	NA	NA	NA	NA	NA
ENSMUSG00000005506	Celf1	13046	-1.511286104	9.203832764	17.94702827	0.003754653	0.041042929	20941.47161	TRUE	8.930650503	7.663843728	7.834432719	9.952417221	9.937275426	9.34008559	8.14297565	9.743259412	CUGBP, Elav-like family member 1	40	13046	-1.294193405	6.308749447	90.05872676	9.72E-06	0.002690152	TRUE	5.660133445	5.790630577	6.965336271	6.91095824	5.496584846	5.649116289	6.938147255	CUGBP, Elav-like family member 1	147	13046	-1.501364377	6.349136601	57.21818007	1.35E-04	0.010292183	TRUE	5.671081496	5.11678311	6.979875599	6.836287098	5.393932303	6.908081349	CUGBP, Elav-like family member 1
ENSMUSG00000058013	Septin11	52398	0.641543754	5.79227687	17.32453141	0.003768658	0.041150662	841.5187973	FALSE	5.766025594	6.284167384	6.133345036	5.466658873	5.23919426	5.582033959	6.061179338	5.429295697	septin 11	511	52398	0.854978404	7.368039957	23.98572221	0.0010754	0.023492758	FALSE	7.811109551	7.434078886	6.998967031	6.567886554	7.683920976	7.643036471	6.783426792	septin 11	112	52398	1.184212492	7.16681251	66.19318175	8.53E-05	0.008524605	FALSE	7.537226005	7.734377034	6.563431539	6.347515802	7.635801519	6.45547367	septin 11
ENSMUSG00000019813	Cep57l1	103268	-1.06729497	2.269824748	17.29797135	0.003784286	0.041214253	274.5195556	FALSE	1.915566831	1.400762855	1.590402574	2.222800622	2.854221981	2.943486987	1.63557742	2.673503197	centrosomal protein 57-like 1	NA	NA	NA	NA	NA	NA	NA	NA	NA	NA	NA	NA	NA	NA	NA	NA	NA	103268	NA	NA	NA	NA	NA	NA	NA	NA	NA	NA	NA	NA	NA
ENSMUSG00000028434	Epb41l4b	54357	0.94678727	3.377671945	17.29265294	0.003787425	0.041214253	1214.34521	FALSE	3.320461556	3.855558668	4.043800256	2.978052778	2.489725278	2.967111286	3.73994016	2.811629781	erythrocyte membrane protein band 4.1 like 4b	NA	NA	NA	NA	NA	NA	NA	NA	NA	NA	NA	NA	NA	NA	NA	NA	NA	54357	NA	NA	NA	NA	NA	NA	NA	NA	NA	NA	NA	NA	NA
ENSMUSG00000030641	Ddias	74041	1.277911202	1.372471428	17.24618359	0.003814996	0.041422489	33.6270258	FALSE	1.586980708	2.275841326	1.600097352	0.46302808	0.330860904	0.946078419	1.820973129	0.579989135	DNA damage-induced apoptosis suppressor	NA	NA	NA	NA	NA	NA	NA	NA	NA	NA	NA	NA	NA	NA	NA	NA	NA	74041	NA	NA	NA	NA	NA	NA	NA	NA	NA	NA	NA	NA	NA
ENSMUSG00000025813	Homer2	26557	0.915003551	2.562115331	17.24591852	0.003815154	0.041422489	131.1358825	FALSE	2.470488872	3.176601249	3.082892905	2.096387875	2.048522438	1.956991523	2.909994342	2.033967278	homer scaffolding protein 2	NA	NA	NA	NA	NA	NA	NA	NA	NA	NA	NA	NA	NA	NA	NA	NA	NA	26557	NA	NA	NA	NA	NA	NA	NA	NA	NA	NA	NA	NA	NA
ENSMUSG00000026797	Stxbp1	20910	0.866888154	4.143229016	17.22106224	0.003830007	0.04149031	2334.100295	FALSE	4.38295446	4.59884442	4.541952104	3.511435563	3.242514338	4.060452251	4.507916994	3.604800717	syntaxin binding protein 1	NA	NA	NA	NA	NA	NA	NA	NA	NA	NA	NA	NA	NA	NA	NA	NA	NA	20910	NA	NA	NA	NA	NA	NA	NA	NA	NA	NA	NA	NA	NA
ENSMUSG00000021476	Habp4	56541	-0.659446391	6.162403735	17.18726829	0.00385032	0.041612561	2852.648137	FALSE	5.903696566	5.80554963	5.668684533	6.218774586	6.299703429	6.779803465	5.792643576	6.432760494	hyaluronic acid binding protein 4	NA	NA	NA	NA	NA	NA	NA	NA	NA	NA	NA	NA	NA	NA	NA	NA	NA	56541	NA	NA	NA	NA	NA	NA	NA	NA	NA	NA	NA	NA	NA
ENSMUSG00000032232	Cgnl1	68178	-0.604782392	6.697890457	17.17845831	0.003855638	0.041612561	3905.883813	FALSE	6.54028131	6.09859653	6.41899135	7.174927618	6.806408658	6.899127587	6.352623063	6.960154621	cingulin-like 1	NA	NA	NA	NA	NA	NA	NA	NA	NA	NA	NA	NA	NA	NA	NA	NA	NA	68178	NA	NA	NA	NA	NA	NA	NA	NA	NA	NA	NA	NA	NA
ENSMUSG00000051098	Mblac2	72852	1.107168916	3.111492355	17.15638575	0.003869003	0.041694125	529.5646529	FALSE	3.006093434	3.925627479	3.592986888	2.339023612	2.199826539	2.766307726	3.508235934	2.435052625	metallo-beta-lactamase domain containing 2	351	72852	1.011592571	4.888992076	30.27062469	5.03E-04	0.016039989	FALSE	5.15542885	5.045718707	4.317205085	4.113108831	5.400099707	5.200415755	4.215156958	metallo-beta-lactamase domain containing 2	363	72852	1.098369371	4.939075906	35.1556508	5.99E-04	0.018401743	FALSE	5.212580127	5.528760215	4.218406096	4.377663852	5.370670171	4.298034974	metallo-beta-lactamase domain containing 2
ENSMUSG00000026123	Plekhb2	226971	1.020170651	2.86614183	17.14380054	0.003876649	0.04170646	1933.586672	FALSE	2.833037294	3.429043144	3.497660622	1.996095887	2.13943396	2.600986103	3.25324702	2.245505317	pleckstrin homology domain containing, family B (evectins) member 2	NA	NA	NA	NA	NA	NA	NA	NA	NA	NA	NA	NA	NA	NA	NA	NA	NA	226971	NA	NA	NA	NA	NA	NA	NA	NA	NA	NA	NA	NA	NA
ENSMUSG00000056708	Ier5	15939	-0.803577893	3.87416183	17.12389342	0.003888784	0.04170646	326.9851213	FALSE	3.197684341	3.456353207	3.578347843	3.971349188	4.573246816	4.040548062	3.41079513	4.195048022	immediate early response 5	NA	NA	NA	NA	NA	NA	NA	NA	NA	NA	NA	NA	NA	NA	NA	NA	NA	15939	NA	NA	NA	NA	NA	NA	NA	NA	NA	NA	NA	NA	NA
ENSMUSG00000027276	Jag1	16449	0.581924604	8.780343308	17.11846963	0.003892099	0.04170646	3665.855453	TRUE	8.77325233	9.315453018	8.985316051	8.493912769	8.464350947	8.421584843	9.0246738	8.45994952	jagged 1	NA	NA	NA	NA	NA	NA	NA	NA	NA	NA	NA	NA	NA	NA	NA	NA	NA	16449	NA	NA	NA	NA	NA	NA	NA	NA	NA	NA	NA	NA	NA
ENSMUSG00000026664	Phyh	16922	-0.598833803	4.312005656	17.11663918	0.003893218	0.04170646	1538.982346	FALSE	4.204959557	3.929530451	3.783715356	4.730430224	4.565070519	4.430398853	3.972735121	4.575299866	phytanoyl-CoA hydroxylase	NA	NA	NA	NA	NA	NA	NA	NA	NA	NA	NA	NA	NA	NA	NA	NA	NA	16922	NA	NA	NA	NA	NA	NA	NA	NA	NA	NA	NA	NA	NA
ENSMUSG00000020261	Slc36a1	215335	0.853605059	2.321911398	17.0865014	0.003911709	0.041780745	229.7201337	FALSE	2.446037494	2.918341268	2.636768534	2.042549103	1.781249236	1.653464771	2.667049098	1.82575437	solute carrier family 36 (proton/amino acid symporter), member 1	NA	NA	NA	NA	NA	NA	NA	NA	NA	NA	NA	NA	NA	NA	NA	NA	NA	215335	NA	NA	NA	NA	NA	NA	NA	NA	NA	NA	NA	NA	NA
ENSMUSG00000047414	Flrt2	399558	0.68110781	7.609990399	17.06462061	0.003925203	0.041791582	6059.974	FALSE	7.715447282	8.184920777	7.785617432	7.166037879	7.467287336	7.018971073	7.895328497	7.217432096	fibronectin leucine rich transmembrane protein 2	682	399558	0.679327424	6.591550506	19.61079766	0.002010649	0.032987031	FALSE	6.772491934	7.018697704	6.239875031	6.054076262	6.6603358	6.817175146	6.146975647	fibronectin leucine rich transmembrane protein 2	NA	399558	NA	NA	NA	NA	NA	NA	NA	NA	NA	NA	NA	NA	NA
ENSMUSG00000029163	Emilin1	100952	-0.930879393	3.93692372	17.03247311	0.003945137	0.041890291	853.5151454	FALSE	3.738005459	2.998558163	3.373145991	3.96412725	4.441884984	4.51937572	3.369903204	4.308462651	elastin microfibril interfacer 1	NA	NA	NA	NA	NA	NA	NA	NA	NA	NA	NA	NA	NA	NA	NA	NA	NA	100952	NA	NA	NA	NA	NA	NA	NA	NA	NA	NA	NA	NA	NA
ENSMUSG00000036966	Spryd3	223918	0.977120997	4.117839473	17.00089785	0.003964843	0.041994265	1135.309653	FALSE	3.902039267	4.801977751	4.706934933	3.491480871	3.720015508	3.418192151	4.470317317	3.54322951	SPRY domain containing 3	NA	NA	NA	NA	NA	NA	NA	NA	NA	NA	NA	NA	NA	NA	NA	NA	861	223918	0.776323118	4.871279205	19.66677259	0.003083935	0.040076823	FALSE	5.085735981	5.310158735	4.348035501	4.525800599	5.197947358	4.43691805	SPRY domain containing 3
ENSMUSG00000068457	Uty	22290	-7.664649032	2.218309266	17.80997937	0.003966544	0.041994265	555.6441285	FALSE	-3.418638962	-3.201648855	-3.894335766	3.649900162	3.930684615	-3.354795306	-3.504874528	1.40859649	ubiquitously transcribed tetratricopeptide repeat containing, Y-linked	NA	NA	NA	NA	NA	NA	NA	NA	NA	NA	NA	NA	NA	NA	NA	NA	NA	22290	NA	NA	NA	NA	NA	NA	NA	NA	NA	NA	NA	NA	NA
ENSMUSG00000069049	Eif2s3y	26908	-10.5178864	4.15556743	17.79913041	0.003972856	0.042030317	2034.821783	FALSE	-3.418638962	-3.888362012	-4.412874697	5.674891859	5.803542692	-4.412874697	-3.906625224	2.355186618	eukaryotic translation initiation factor 2, subunit 3, structural gene Y-linked	NA	NA	NA	NA	NA	NA	NA	NA	NA	NA	NA	NA	NA	NA	NA	NA	NA	26908	NA	NA	NA	NA	NA	NA	NA	NA	NA	NA	NA	NA	NA
ENSMUSG00000082226	Gm715	279618	1.284901083	3.335693925	16.91604358	0.004018423	0.042301891	19.33765961	FALSE	3.067491178	4.362347988	3.792197929	2.353835947	2.570364502	2.722561183	3.740679031	2.548920544	predicted gene 715	120	279618	1.324766761	4.929816877	54.21373849	6.52E-05	0.006036572	FALSE	5.207043273	5.512637154	4.022882572	4.029367769	5.217743517	5.312474648	4.026125171	predicted gene 715	NA	279618	NA	NA	NA	NA	NA	NA	NA	NA	NA	NA	NA	NA	NA
ENSMUSG00000069085	Dytn	241073	0.916321248	2.523059321	16.91170697	0.004021186	0.042301891	1.150131201	FALSE	2.586890809	3.21867656	2.834519432	1.749580681	2.174252929	2.03059177	2.880028934	1.98480846	dystrotelin	NA	NA	NA	NA	NA	NA	NA	NA	NA	NA	NA	NA	NA	NA	NA	NA	NA	241073	NA	NA	NA	NA	NA	NA	NA	NA	NA	NA	NA	NA	NA
ENSMUSG00000020250	Txnrd1	50493	0.830753888	5.853975431	16.90855729	0.004023194	0.042301891	1531.747927	FALSE	5.756114451	6.526653086	6.244150312	5.321623115	5.190062958	5.597253622	6.175639283	5.369646565	thioredoxin reductase 1	NA	NA	NA	NA	NA	NA	NA	NA	NA	NA	NA	NA	NA	NA	NA	NA	NA	50493	NA	NA	NA	NA	NA	NA	NA	NA	NA	NA	NA	NA	NA
ENSMUSG00000064357	ATP6	17705	-0.585348149	3.674426676	16.90201332	0.004027371	0.042301891	84771.78607	FALSE	3.392608704	3.247103053	3.417684702	4.128195209	3.938301219	3.717421484	3.352465486	3.927972637	ATP synthase F0 subunit 6	NA	NA	NA	NA	NA	NA	NA	NA	NA	NA	NA	NA	NA	NA	NA	NA	NA	17705	NA	NA	NA	NA	NA	NA	NA	NA	NA	NA	NA	NA	NA
ENSMUSG00000056673	Kdm5d	20592	-10.39126929	2.753113619	17.63149513	0.004072047	0.042642977	639.3606047	FALSE	-4.412874697	-4.412874697	-3.894335766	4.236064263	4.436516775	-4.412874697	-4.240028387	1.419902114	lysine (K)-specific demethylase 5D	NA	NA	NA	NA	NA	NA	NA	NA	NA	NA	NA	NA	NA	NA	NA	NA	NA	20592	NA	NA	NA	NA	NA	NA	NA	NA	NA	NA	NA	NA	NA
ENSMUSG00000052364	B630019K06Rik	102941	1.1983101	1.875049959	16.81208459	0.004085331	0.042708277	253.2319406	FALSE	1.69468159	2.475916782	2.678546708	1.307399616	1.154724737	1.002041326	2.28304836	1.154721893	F-box and leucine-rich repeat protein 17 pseudogene	NA	NA	NA	NA	NA	NA	NA	NA	NA	NA	NA	NA	NA	NA	NA	NA	NA	102941	NA	NA	NA	NA	NA	NA	NA	NA	NA	NA	NA	NA	NA
ENSMUSG00000027944	Hax1	23897	0.863584045	5.041280445	16.80929943	0.004087143	0.042708277	275.3219482	FALSE	4.970053577	5.730354815	5.425246598	4.261816812	4.573246816	4.760175296	5.37521833	4.531746308	HCLS1 associated X-1	133	23897	1.079825973	6.015741642	50.8949909	8.20E-05	0.006901653	FALSE	6.44749269	6.413958538	5.347785938	5.220944468	6.188129852	6.34986036	5.284365203	HCLS1 associated X-1	976	23897	0.608191306	5.726724089	18.22930124	0.003768055	0.043071635	FALSE	5.918068721	6.070833796	5.384479632	5.403801774	5.994451258	5.394140703	HCLS1 associated X-1
ENSMUSG00000003948	Mmd	67468	-0.918910373	3.485858594	16.80350621	0.004090915	0.04271683	1962.112879	FALSE	3.417974528	2.693511909	2.627317876	3.838113211	3.95841774	3.81958318	2.912934771	3.872038044	monocyte to macrophage differentiation-associated	121	67468	-1.125516398	6.484747655	54.13935813	6.55E-05	0.006036572	FALSE	6.17216965	5.835346071	7.03482497	7.062690238	5.749025968	5.918847229	7.048757604	monocyte to macrophage differentiation-associated	NA	67468	NA	NA	NA	NA	NA	NA	NA	NA	NA	NA	NA	NA	NA
ENSMUSG00000027015	Cybrd1	73649	-1.299246872	1.003191966	16.79337617	0.004097522	0.042724123	1894.227612	FALSE	0.684434242	-0.1667439	0.086983193	1.424283109	1.287871183	1.776228173	0.201557845	1.496127488	cytochrome b reductase 1	NA	NA	NA	NA	NA	NA	NA	NA	NA	NA	NA	NA	NA	NA	NA	NA	NA	73649	NA	NA	NA	NA	NA	NA	NA	NA	NA	NA	NA	NA	NA
ENSMUSG00000036782	Klhl13	67455	1.054930785	1.671489607	16.78235455	0.004104725	0.042744191	186.7855773	FALSE	1.851847699	2.206763844	2.193691001	1.213070331	0.610543644	1.253292698	2.084100848	1.025635558	kelch-like 13	NA	NA	NA	NA	NA	NA	NA	NA	NA	NA	NA	NA	NA	NA	NA	NA	NA	67455	NA	NA	NA	NA	NA	NA	NA	NA	NA	NA	NA	NA	NA
ENSMUSG00000042510	AA986860	212439	-1.46645312	1.636920755	16.76347938	0.0041171	0.042761624	305.639503	FALSE	1.408667123	0.262549836	0.268164899	2.105168859	2.297815295	2.167403547	0.646460619	2.190129234	expressed sequence AA986860	NA	NA	NA	NA	NA	NA	NA	NA	NA	NA	NA	NA	NA	NA	NA	NA	NA	212439	NA	NA	NA	NA	NA	NA	NA	NA	NA	NA	NA	NA	NA
ENSMUSG00000038463	Olfml2b	320078	-0.819162358	3.012800518	16.66566598	0.004181993	0.043261793	308.4129077	FALSE	2.818824185	2.147677374	2.608228782	3.305898101	3.507772306	3.270315174	2.524910114	3.361328527	olfactomedin-like 2B	NA	NA	NA	NA	NA	NA	NA	NA	NA	NA	NA	NA	NA	NA	NA	NA	NA	320078	NA	NA	NA	NA	NA	NA	NA	NA	NA	NA	NA	NA	NA
ENSMUSG00000020635	Fkbp1b	14226	0.831727385	2.803933684	16.63735198	0.004201021	0.043334639	48.14566274	FALSE	3.006093434	3.401206113	3.026490811	2.024146914	2.344421859	2.570464417	3.144596786	2.313011063	FK506 binding protein 1b	NA	NA	NA	NA	NA	NA	NA	NA	NA	NA	NA	NA	NA	NA	NA	NA	NA	14226	NA	NA	NA	NA	NA	NA	NA	NA	NA	NA	NA	NA	NA
ENSMUSG00000042709	Atpaf2	246782	-0.59650593	3.63006148	16.61168506	0.004218365	0.043459526	695.0461231	FALSE	3.541404325	3.189678681	3.147126634	3.869375536	3.825089517	3.993008367	3.292736547	3.895824474	ATP synthase mitochondrial F1 complex assembly factor 2	NA	NA	NA	NA	NA	NA	NA	NA	NA	NA	NA	NA	NA	NA	NA	NA	NA	246782	NA	NA	NA	NA	NA	NA	NA	NA	NA	NA	NA	NA	NA
ENSMUSG00000052056	Zfp217	228913	-0.715252984	2.259571757	16.60304751	0.004224222	0.043459526	340.323729	FALSE	2.01865045	1.713030028	1.848057231	2.480718183	2.628017277	2.607013712	1.859912569	2.571916391	zinc finger protein 217	NA	NA	NA	NA	NA	NA	NA	NA	NA	NA	NA	NA	NA	NA	NA	NA	NA	228913	NA	NA	NA	NA	NA	NA	NA	NA	NA	NA	NA	NA	NA
ENSMUSG00000041439	Mfsd6	98682	1.020397097	2.532840225	16.60218172	0.00422481	0.043459526	460.5169016	FALSE	2.575664256	3.189678681	3.012038887	2.014857041	1.508571204	2.199671258	2.925793941	1.907699834	major facilitator superfamily domain containing 6	NA	NA	NA	NA	NA	NA	NA	NA	NA	NA	NA	NA	NA	NA	NA	NA	NA	98682	NA	NA	NA	NA	NA	NA	NA	NA	NA	NA	NA	NA	NA
ENSMUSG00000025981	Coq10b	67876	0.72106641	3.352868678	16.58575081	0.004235983	0.043475819	447.6538856	FALSE	3.313720231	3.909909139	3.711763207	2.899465393	2.886077327	3.053512916	3.645130859	2.946351879	coenzyme Q10B	NA	NA	NA	NA	NA	NA	NA	NA	NA	NA	NA	NA	NA	NA	NA	NA	NA	67876	NA	NA	NA	NA	NA	NA	NA	NA	NA	NA	NA	NA	NA
ENSMUSG00000018339	Gpx3	14778	0.753622462	2.315999172	16.57149929	0.004245704	0.043516208	14045.89759	FALSE	2.470488872	2.75638815	2.673963986	1.804526978	2.085577289	1.765489643	2.633613669	1.88519797	glutathione peroxidase 3	NA	NA	NA	NA	NA	NA	NA	NA	NA	NA	NA	NA	NA	NA	NA	NA	NA	14778	NA	NA	NA	NA	NA	NA	NA	NA	NA	NA	NA	NA	NA
ENSMUSG00000069045	Ddx3y	26900	-6.687689208	4.245154007	17.33762773	0.004253773	0.043534644	2306.486877	FALSE	-1.51599018	-1.260357481	-1.142334498	5.938319651	5.675719232	-1.406751653	-1.306227386	3.402429076	DEAD box helicase 3, Y-linked	NA	NA	NA	NA	NA	NA	NA	NA	NA	NA	NA	NA	NA	NA	NA	NA	NA	26900	NA	NA	NA	NA	NA	NA	NA	NA	NA	NA	NA	NA	NA
ENSMUSG00000041115	Iqsec2	245666	-0.789280769	2.496571985	16.53008611	0.004274114	0.043652568	625.8916207	FALSE	1.985101026	1.817821111	2.316384594	2.76740245	2.742651474	2.99035496	2.039768911	2.833469628	IQ motif and Sec7 domain 2	NA	NA	NA	NA	NA	NA	NA	NA	NA	NA	NA	NA	NA	NA	NA	NA	NA	245666	NA	NA	NA	NA	NA	NA	NA	NA	NA	NA	NA	NA	NA
ENSMUSG00000036402	Gng12	14701	0.668731997	4.621024263	16.50476308	0.004291606	0.043738696	1880.062947	FALSE	4.694535582	5.135931101	4.883038758	4.158039337	4.043271717	4.503307191	4.904501814	4.234872748	guanine nucleotide binding protein (G protein), gamma 12	NA	NA	NA	NA	NA	NA	NA	NA	NA	NA	NA	NA	NA	NA	NA	NA	NA	14701	NA	NA	NA	NA	NA	NA	NA	NA	NA	NA	NA	NA	NA
ENSMUSG00000021196	Pfkp	56421	1.662032077	3.281104769	16.70948793	0.004307637	0.043809452	4558.223018	FALSE	4.370015637	3.299315689	3.77304152	2.520648057	1.239369796	2.570464417	3.814124282	2.110160757	phosphofructokinase, platelet	NA	NA	NA	NA	NA	NA	NA	NA	NA	NA	NA	NA	NA	NA	NA	NA	NA	56421	NA	NA	NA	NA	NA	NA	NA	NA	NA	NA	NA	NA	NA
ENSMUSG00000024640	Psat1	107272	0.965086944	7.399464778	16.5310462	0.004315762	0.043816265	4398.778184	FALSE	7.219208025	8.136145869	7.903346546	6.551103191	6.88470786	7.035825677	7.752900147	6.823878909	phosphoserine aminotransferase 1	364	107272	0.68279648	8.553986832	29.60108374	5.42E-04	0.016664657	FALSE	8.707283828	8.829839483	8.224616307	7.9806126	8.828011962	8.788378424	8.102614453	phosphoserine aminotransferase 1	214	107272	1.027832074	8.627932739	46.34201053	2.60E-04	0.013605668	FALSE	8.867749238	9.214714515	7.960379236	8.087333953	9.041231876	8.023856595	phosphoserine aminotransferase 1
ENSMUSG00000026154	Sdhaf4	68002	0.737299142	2.191345716	16.46766623	0.004317396	0.043816265	326.2025858	FALSE	2.357038796	2.670375044	2.477584448	1.704065357	1.889982592	1.732785974	2.501666096	1.775611308	succinate dehydrogenase complex assembly factor 4	NA	NA	NA	NA	NA	NA	NA	NA	NA	NA	NA	NA	NA	NA	NA	NA	NA	68002	NA	NA	NA	NA	NA	NA	NA	NA	NA	NA	NA	NA	NA
ENSMUSG00000037736	Limch1	77569	-1.040406663	5.343644351	16.57918374	0.004328298	0.043896109	4319.788903	FALSE	5.238256334	4.194096885	4.570587527	5.558234408	5.809784398	5.923739397	4.667646915	5.763919401	LIM and calponin homology domains 1	NA	NA	NA	NA	NA	NA	NA	NA	NA	NA	NA	NA	NA	NA	NA	NA	NA	77569	NA	NA	NA	NA	NA	NA	NA	NA	NA	NA	NA	NA	NA
ENSMUSG00000029245	Epha5	13839	0.701392493	4.333348936	16.43663888	0.004339118	0.043944203	408.2360628	FALSE	4.242713723	4.880692698	4.723661216	3.978535154	4.017137147	3.81958318	4.615689212	3.938418494	Eph receptor A5	NA	NA	NA	NA	NA	NA	NA	NA	NA	NA	NA	NA	NA	NA	NA	NA	NA	13839	NA	NA	NA	NA	NA	NA	NA	NA	NA	NA	NA	NA	NA
ENSMUSG00000035443	Thyn1	77862	0.59956935	3.978045271	16.39494155	0.00436853	0.044149318	765.067485	FALSE	3.997672229	4.474792314	4.223889314	3.759642152	3.584203279	3.592358605	4.232117952	3.645401345	thymocyte nuclear protein 1	NA	NA	NA	NA	NA	NA	NA	NA	NA	NA	NA	NA	NA	NA	NA	NA	1032	77862	0.711281601	5.659997879	17.51671768	0.004180282	0.045322844	FALSE	5.806420456	6.115070974	5.35882211	5.165264213	5.960745715	5.262043161	thymocyte nuclear protein 1
ENSMUSG00000022295	Atp6v1c1	66335	0.610708508	6.001705264	16.38594858	0.004374906	0.044182886	2121.823005	FALSE	5.942451018	6.506871087	6.318338069	5.629963075	5.790977679	5.562780778	6.255886725	5.661240511	ATPase, H+ transporting, lysosomal V1 subunit C1	NA	NA	NA	NA	NA	NA	NA	NA	NA	NA	NA	NA	NA	NA	NA	NA	NA	66335	NA	NA	NA	NA	NA	NA	NA	NA	NA	NA	NA	NA	NA
ENSMUSG00000036975	Tmem177	66343	-0.758103071	3.414901258	16.35935699	0.004393831	0.044281242	546.7954984	FALSE	2.74557919	3.063934985	3.130498341	3.394525874	3.940831178	3.842755443	2.980004172	3.726037498	transmembrane protein 177	NA	NA	NA	NA	NA	NA	NA	NA	NA	NA	NA	NA	NA	NA	NA	NA	1037	66343	-0.7409577	5.361274713	17.44577941	0.004224445	0.045580819	FALSE	4.772441697	5.10528942	5.778994078	5.577058872	4.938865558	5.678026475	transmembrane protein 177
ENSMUSG00000054383	Pnma1	70481	-1.122219506	1.561365848	16.31747622	0.004423849	0.044498084	2.520228291	FALSE	1.099387714	0.877879332	0.740942844	1.804526978	2.440516488	1.687994929	0.906069963	1.977679465	paraneoplastic antigen MA1	NA	NA	NA	NA	NA	NA	NA	NA	NA	NA	NA	NA	NA	NA	NA	NA	NA	70481	NA	NA	NA	NA	NA	NA	NA	NA	NA	NA	NA	NA	NA
ENSMUSG00000022474	Pmm1	29858	0.742374292	3.302004112	16.31646344	0.004424578	0.044498084	2440.465252	FALSE	3.455206147	3.875927977	3.500251613	2.914530316	2.615403179	3.08408443	3.610461912	2.871339308	phosphomannomutase 1	NA	NA	NA	NA	NA	NA	NA	NA	NA	NA	NA	NA	NA	NA	NA	NA	NA	29858	NA	NA	NA	NA	NA	NA	NA	NA	NA	NA	NA	NA	NA
ENSMUSG00000025964	Adam23	23792	1.511162225	1.025764382	16.30166655	0.004435248	0.044574398	91.25912166	FALSE	0.915709995	1.96958769	1.628796822	0.160089131	-0.421729258	0.424817474	1.504698169	0.054392449	a disintegrin and metallopeptidase domain 23	NA	NA	NA	NA	NA	NA	NA	NA	NA	NA	NA	NA	NA	NA	NA	NA	NA	23792	NA	NA	NA	NA	NA	NA	NA	NA	NA	NA	NA	NA	NA
ENSMUSG00000045102	Poln	272158	-0.942363064	4.518377013	16.28984107	0.004443799	0.044598353	355.5643901	FALSE	4.298408631	3.643821585	3.904041558	4.432003979	5.069236463	5.140709319	3.948757258	4.88064992	DNA polymerase N	NA	NA	NA	NA	NA	NA	NA	NA	NA	NA	NA	NA	NA	NA	NA	NA	96	272158	-1.462862699	4.718635789	71.4191491	6.70E-05	0.007739282	FALSE	3.929187698	3.729545311	5.271527228	5.256089791	3.829366504	5.263808509	DNA polymerase N
ENSMUSG00000079317	Trappc2	66226	0.697680573	3.389906042	16.27061478	0.004457747	0.044628254	348.3709036	FALSE	3.389406386	3.888012932	3.760127792	2.904504533	2.891318832	3.184239903	3.67918237	2.993354423	trafficking protein particle complex 2	NA	NA	NA	NA	NA	NA	NA	NA	NA	NA	NA	NA	NA	NA	NA	NA	NA	66226	NA	NA	NA	NA	NA	NA	NA	NA	NA	NA	NA	NA	NA
ENSMUSG00000031845	Bco1	63857	-0.828029917	2.738299738	16.25600916	0.00446838	0.044628254	32.51528119	FALSE	2.035137058	2.486553007	2.25634171	2.816349271	3.3568096	3.057920139	2.259343925	3.077026337	beta-carotene oxygenase 1	NA	NA	NA	NA	NA	NA	NA	NA	NA	NA	NA	NA	NA	NA	NA	NA	NA	63857	NA	NA	NA	NA	NA	NA	NA	NA	NA	NA	NA	NA	NA
ENSMUSG00000027371	Fahd2a	68126	-0.666378891	3.442513516	16.23485776	0.004483836	0.04472085	629.7192255	FALSE	3.366788898	2.937849002	2.867003683	3.646896412	3.746287138	3.814382851	3.057213861	3.735855467	fumarylacetoacetate hydrolase domain containing 2A	NA	NA	NA	NA	NA	NA	NA	NA	NA	NA	NA	NA	NA	NA	NA	NA	455	68126	-1.031398805	5.330812806	30.61709515	8.98E-04	0.022060714	FALSE	4.932158752	4.506644548	5.687180649	5.813567731	4.71940165	5.75037419	fumarylacetoacetate hydrolase domain containing 2A
ENSMUSG00000025272	Tro	56191	0.773521002	5.803266032	16.21271059	0.004500092	0.044737953	138.3368007	FALSE	5.753625989	6.51143526	6.046933172	5.192645997	5.408691573	5.479809946	6.103998141	5.360382505	trophinin	NA	NA	NA	NA	NA	NA	NA	NA	NA	NA	NA	NA	NA	NA	NA	NA	NA	56191	NA	NA	NA	NA	NA	NA	NA	NA	NA	NA	NA	NA	NA
ENSMUSG00000051067	Lingo3	237403	-0.853512488	3.565079086	16.20754898	0.004503892	0.044737953	1120.16782	FALSE	3.411674761	2.890579556	2.871013264	4.226035732	3.833282873	3.672143268	3.05775586	3.910487291	leucine rich repeat and Ig domain containing 3	NA	NA	NA	NA	NA	NA	NA	NA	NA	NA	NA	NA	NA	NA	NA	NA	NA	237403	NA	NA	NA	NA	NA	NA	NA	NA	NA	NA	NA	NA	NA
ENSMUSG00000017802	Retreg3	67998	-0.698218135	7.027380077	16.19074329	0.004516291	0.044737953	3567.762598	FALSE	6.717047339	6.610487364	6.578904145	7.359639986	7.639337503	6.914701833	6.635479616	7.304559774	reticulophagy regulator family member 3	NA	NA	NA	NA	NA	NA	NA	NA	NA	NA	NA	NA	NA	NA	NA	NA	NA	67998	NA	NA	NA	NA	NA	NA	NA	NA	NA	NA	NA	NA	NA
ENSMUSG00000030532	Hddc3	68695	-2.108571461	1.95743835	16.17199811	0.004530172	0.044737953	1194.709079	FALSE	0.458609798	0.358316672	0.874757583	1.129459104	2.731004784	3.337110268	0.563894685	2.399191385	HD domain containing 3	NA	NA	NA	NA	NA	NA	NA	NA	NA	NA	NA	NA	NA	NA	NA	NA	NA	68695	NA	NA	NA	NA	NA	NA	NA	NA	NA	NA	NA	NA	NA
ENSMUSG00000022836	Mylk	107589	-0.967878802	3.782678663	16.16205902	0.004537555	0.044737953	1665.29409	FALSE	3.521064536	2.820846949	3.243062012	4.113038393	3.814092155	4.540000774	3.194991166	4.155710441	myosin, light polypeptide kinase	NA	NA	NA	NA	NA	NA	NA	NA	NA	NA	NA	NA	NA	NA	NA	NA	NA	107589	NA	NA	NA	NA	NA	NA	NA	NA	NA	NA	NA	NA	NA
ENSMUSG00000040557	Mettl27	79565	-1.038020538	1.918913207	16.16119373	0.004538198	0.044737953	163.6394117	FALSE	1.652561059	0.9564934	1.276506674	2.383012038	2.563814072	2.048419757	1.295187044	2.331748622	methyltransferase like 27	NA	NA	NA	NA	NA	NA	NA	NA	NA	NA	NA	NA	NA	NA	NA	NA	NA	79565	NA	NA	NA	NA	NA	NA	NA	NA	NA	NA	NA	NA	NA
ENSMUSG00000029212	Gabrb1	14400	-0.925352319	2.277651265	16.15380053	0.0045437	0.044737953	13.74859739	FALSE	1.842510806	1.77507926	1.628796822	2.222800622	2.957780136	2.728102597	1.748795629	2.636227785	gamma-aminobutyric acid (GABA) A receptor, subunit beta 1	NA	NA	NA	NA	NA	NA	NA	NA	NA	NA	NA	NA	NA	NA	NA	NA	NA	14400	NA	NA	NA	NA	NA	NA	NA	NA	NA	NA	NA	NA	NA
ENSMUSG00000046709	Mapk10	26414	0.734765952	4.851879614	16.15103378	0.004545762	0.044737953	2399.102229	FALSE	4.770350295	5.467911037	5.193543057	4.275495488	4.441884984	4.581917795	5.143934797	4.433099422	mitogen-activated protein kinase 10	NA	NA	NA	NA	NA	NA	NA	NA	NA	NA	NA	NA	NA	NA	NA	NA	NA	26414	NA	NA	NA	NA	NA	NA	NA	NA	NA	NA	NA	NA	NA
ENSMUSG00000015291	Gdi1	14567	0.777079566	7.040236375	16.14391619	0.00455107	0.044737953	7558.557693	FALSE	6.993430403	7.609836755	7.458279781	6.491235107	6.36803235	6.888341258	7.35384898	6.582536238	guanosine diphosphate (GDP) dissociation inhibitor 1	225	14567	0.814412099	6.37321188	38.9710096	2.12E-04	0.010551217	FALSE	6.577940276	6.709661009	5.779825666	5.891510422	6.643397857	6.643666381	5.835668044	guanosine diphosphate (GDP) dissociation inhibitor 1	NA	14567	NA	NA	NA	NA	NA	NA	NA	NA	NA	NA	NA	NA	NA
ENSMUSG00000040037	Negr1	320840	0.661311879	4.16214578	16.13637806	0.004556701	0.044737953	1755.55326	FALSE	4.31875211	4.425895644	4.602288022	3.457597178	4.012334121	3.857999396	4.448978592	3.775976898	neuronal growth regulator 1	NA	NA	NA	NA	NA	NA	NA	NA	NA	NA	NA	NA	NA	NA	NA	NA	NA	320840	NA	NA	NA	NA	NA	NA	NA	NA	NA	NA	NA	NA	NA
ENSMUSG00000019920	Lims1	110829	-0.681607483	5.498873766	16.11852042	0.004570075	0.044828506	2060.706076	FALSE	5.319580036	4.945730769	5.066433086	5.592204082	5.628634862	6.116697737	5.110581297	5.779178894	LIM and senescent cell antigen-like domains 1	NA	NA	NA	NA	NA	NA	NA	NA	NA	NA	NA	NA	NA	NA	NA	NA	NA	110829	NA	NA	NA	NA	NA	NA	NA	NA	NA	NA	NA	NA	NA
ENSMUSG00000027082	Tfpi	21788	-0.786308303	3.980475885	16.11579098	0.004572123	0.044828506	599.5445234	FALSE	3.452139948	3.590586778	3.563558732	3.929938456	4.232751046	4.69517481	3.535428486	4.285954771	tissue factor pathway inhibitor	NA	NA	NA	NA	NA	NA	NA	NA	NA	NA	NA	NA	NA	NA	NA	NA	NA	21788	NA	NA	NA	NA	NA	NA	NA	NA	NA	NA	NA	NA	NA
ENSMUSG00000039461	Tcta	102791	0.653121746	4.389050738	16.10563128	0.004579759	0.044842568	968.0251886	FALSE	4.355319393	4.865493289	4.763030402	3.917529128	4.216138199	3.924671461	4.661281028	4.019446262	T cell leukemia translocation altered gene	NA	NA	NA	NA	NA	NA	NA	NA	NA	NA	NA	NA	NA	NA	NA	NA	NA	102791	NA	NA	NA	NA	NA	NA	NA	NA	NA	NA	NA	NA	NA
ENSMUSG00000015937	Macroh2a1	26914	-0.744578351	6.232563186	15.99856146	0.004661225	0.045377039	2067.169031	FALSE	6.201746307	5.476606911	5.660599961	6.565093368	6.430573209	6.66640494	5.77965106	6.554023839	macroH2A.1 histone	429	26914	-0.634287826	6.338274115	26.82105293	7.50E-04	0.019536463	FALSE	6.103142668	6.062542547	6.696124607	6.668643394	5.990042702	6.051909306	6.682384001	macroH2A.1 histone	NA	26914	NA	NA	NA	NA	NA	NA	NA	NA	NA	NA	NA	NA	NA
ENSMUSG00000010051	Hyal1	15586	-1.696651475	2.454451163	15.992722	0.004665721	0.045377039	228.4208573	FALSE	2.153123917	0.469724101	1.026261995	3.328570679	2.838026599	2.99035496	1.216370005	3.052317412	hyaluronoglucosaminidase 1	NA	NA	NA	NA	NA	NA	NA	NA	NA	NA	NA	NA	NA	NA	NA	NA	NA	15586	NA	NA	NA	NA	NA	NA	NA	NA	NA	NA	NA	NA	NA
ENSMUSG00000030428	Ttyh1	57776	-1.752670644	2.18908573	15.98177993	0.004674161	0.045428568	915.3717629	FALSE	1.765557076	0.31122774	0.792588685	2.622021214	2.297815295	3.326190309	0.956457834	2.748675606	tweety family member 1	NA	NA	NA	NA	NA	NA	NA	NA	NA	NA	NA	NA	NA	NA	NA	NA	NA	57776	NA	NA	NA	NA	NA	NA	NA	NA	NA	NA	NA	NA	NA
ENSMUSG00000035910	Dcdc2a	195208	1.563147989	3.150837164	16.00515741	0.004700939	0.045627506	92.89641772	FALSE	2.861050213	4.285249994	3.686958994	2.628126624	2.020093044	1.710564271	3.6110864	2.119594647	doublecortin domain containing 2a	NA	NA	NA	NA	NA	NA	NA	NA	NA	NA	NA	NA	NA	NA	NA	NA	NA	195208	NA	NA	NA	NA	NA	NA	NA	NA	NA	NA	NA	NA	NA
ENSMUSG00000023048	Prr13	66151	0.764673059	3.087739916	15.88651933	0.004748463	0.045944611	730.7731126	FALSE	3.039163732	3.580693082	3.566034136	2.480718183	2.683454399	2.787693404	3.395296983	2.650621995	proline rich 13	NA	NA	NA	NA	NA	NA	NA	NA	NA	NA	NA	NA	NA	NA	NA	NA	735	66151	0.808469847	7.499770478	22.19229408	0.002225931	0.033885641	FALSE	7.606263797	8.053233075	7.079596601	7.001498789	7.829748436	7.040547695	proline rich 13
ENSMUSG00000036339	Tmem260	218989	-0.697506418	3.206641234	15.88521011	0.004749495	0.045944611	1012.828724	FALSE	2.833037294	2.782518272	2.842709323	3.149146814	3.619373621	3.711838812	2.81942163	3.493453082	transmembrane protein 260	NA	NA	NA	NA	NA	NA	NA	NA	NA	NA	NA	NA	NA	NA	NA	NA	NA	218989	NA	NA	NA	NA	NA	NA	NA	NA	NA	NA	NA	NA	NA
ENSMUSG00000027712	Anxa5	11747	1.140208455	4.851849864	16.08665121	0.004766852	0.046020174	5943.843031	FALSE	4.685425295	5.739276612	5.318452634	4.533074579	3.983175243	3.919837078	5.24771818	4.1453623	annexin A5	203	11747	1.09506294	6.909506264	40.76026686	1.81E-04	0.00997117	FALSE	7.426075692	7.090384271	6.356735904	5.941087116	7.222926243	7.246462069	6.14891151	annexin A5	230	11747	1.455550176	7.066963996	45.0834834	2.83E-04	0.013773892	FALSE	7.321084045	7.86138395	6.333212001	5.980018486	7.591233997	6.156615243	annexin A5
ENSMUSG00000020120	Plek	56193	-0.931657988	1.855972663	15.84535151	0.00478104	0.046126347	133.8931365	FALSE	1.586980708	1.411965632	0.906358049	2.270419127	2.257792277	2.215538447	1.30176813	2.247916617	pleckstrin	NA	NA	NA	NA	NA	NA	NA	NA	NA	NA	NA	NA	NA	NA	NA	NA	NA	56193	NA	NA	NA	NA	NA	NA	NA	NA	NA	NA	NA	NA	NA
ENSMUSG00000085980	Gm12408	100040557	-1.635697876	1.717423919	15.820823	0.004800585	0.046249705	590.9365676	FALSE	1.395957872	0.105810299	0.268164899	2.45347077	2.576885324	1.807972347	0.58997769	2.279442814	predicted gene 12408	NA	NA	NA	NA	NA	NA	NA	NA	NA	NA	NA	NA	NA	NA	NA	NA	NA	100040557	NA	NA	NA	NA	NA	NA	NA	NA	NA	NA	NA	NA	NA
ENSMUSG00000028018	Gstcd	67553	-0.610591586	3.402659941	15.77582796	0.004836704	0.046455553	544.4310245	FALSE	3.300142338	2.808183531	3.05496747	3.673707642	3.690252498	3.663493095	3.054431113	3.675817745	glutathione S-transferase, C-terminal domain containing	NA	NA	NA	NA	NA	NA	NA	NA	NA	NA	NA	NA	NA	NA	NA	NA	NA	67553	NA	NA	NA	NA	NA	NA	NA	NA	NA	NA	NA	NA	NA
ENSMUSG00000020681	Ace	11421	-0.785088838	5.561427926	15.77465773	0.004837648	0.046455553	909.8401465	TRUE	5.449030126	4.70056131	5.106095831	5.866541445	5.69682768	6.109816021	5.085229089	5.891061715	angiotensin I converting enzyme (peptidyl-dipeptidase A) 1	NA	NA	NA	NA	NA	NA	NA	NA	NA	NA	NA	NA	NA	NA	NA	NA	NA	11421	NA	NA	NA	NA	NA	NA	NA	NA	NA	NA	NA	NA	NA
ENSMUSG00000034958	Atcay	16467	1.265263109	2.325612331	15.75914652	0.004850183	0.046514152	127.3399931	FALSE	2.529863489	3.156760111	2.683114918	1.645074438	0.866165991	1.966399527	2.78991284	1.492546652	ataxia, cerebellar, Cayman type	NA	NA	NA	NA	NA	NA	NA	NA	NA	NA	NA	NA	NA	NA	NA	NA	NA	16467	NA	NA	NA	NA	NA	NA	NA	NA	NA	NA	NA	NA	NA
ENSMUSG00000028568	Btf3l4	70533	-0.652788772	6.70244428	15.72634403	0.004876827	0.046738686	4101.196043	FALSE	6.604866426	6.247898249	6.122454545	6.753515817	6.959911164	7.224315855	6.325073073	6.979247612	basic transcription factor 3-like 4	NA	NA	NA	NA	NA	NA	NA	NA	NA	NA	NA	NA	NA	NA	NA	NA	NA	70533	NA	NA	NA	NA	NA	NA	NA	NA	NA	NA	NA	NA	NA
ENSMUSG00000052125	F730043M19Rik	320046	-1.529122275	1.195910635	15.67720385	0.004917093	0.046937955	19.34058927	FALSE	0.553221717	0.334964318	-0.152460701	1.229226434	1.424297955	2.372387274	0.245241778	1.675303887	RIKEN cDNA F730043M19 gene	NA	NA	NA	NA	NA	NA	NA	NA	NA	NA	NA	NA	NA	NA	NA	NA	NA	320046	NA	NA	NA	NA	NA	NA	NA	NA	NA	NA	NA	NA	NA
ENSMUSG00000002428	Hltf	20585	0.643299376	3.139265854	15.64523012	0.00494352	0.047128011	497.2242458	FALSE	3.153063199	3.646195296	3.425884773	2.739474645	2.788320179	2.819189027	3.408381089	2.78232795	helicase-like transcription factor	NA	NA	NA	NA	NA	NA	NA	NA	NA	NA	NA	NA	NA	NA	NA	NA	NA	20585	NA	NA	NA	NA	NA	NA	NA	NA	NA	NA	NA	NA	NA
ENSMUSG00000037190	Cyb561d2	56368	0.719685442	2.727702716	15.59325868	0.004986864	0.047347952	258.6014403	FALSE	2.959347389	3.143379451	3.008403172	2.254720282	2.589839209	2.083428115	3.037043337	2.309329202	cytochrome b-561 domain containing 2	NA	NA	NA	NA	NA	NA	NA	NA	NA	NA	NA	NA	NA	NA	NA	NA	NA	56368	NA	NA	NA	NA	NA	NA	NA	NA	NA	NA	NA	NA	NA
ENSMUSG00000031438	Rnf128	66889	1.065670346	1.881549971	15.59026002	0.00498938	0.047347952	22.24524123	FALSE	2.190401836	2.399183143	2.328099024	1.596081014	0.684868704	1.342700081	2.305894668	1.207883266	ring finger protein 128	NA	NA	NA	NA	NA	NA	NA	NA	NA	NA	NA	NA	NA	NA	NA	NA	NA	66889	NA	NA	NA	NA	NA	NA	NA	NA	NA	NA	NA	NA	NA
ENSMUSG00000023827	Agpat4	68262	0.849914227	2.683101765	15.58440989	0.004994292	0.047362264	161.5464687	FALSE	2.704939507	3.305335948	3.051438475	2.173556584	1.961496296	2.421096771	3.02057131	2.185383217	1-acylglycerol-3-phosphate O-acyltransferase 4 (lysophosphatidic acid acyltransferase, delta)	869	68262	0.798582829	4.662314751	16.17076434	0.003552597	0.045742243	FALSE	4.777073767	4.804468101	4.000950383	4.281365067	5.162363586	4.914635151	4.141157725	1-acylglycerol-3-phosphate O-acyltransferase 4 (lysophosphatidic acid acyltransferase, delta)	NA	68262	NA	NA	NA	NA	NA	NA	NA	NA	NA	NA	NA	NA	NA
ENSMUSG00000036678	Aaas	223921	0.67415585	3.652797132	15.50554695	0.00506112	0.047745541	399.1432821	FALSE	3.738005459	4.137856	3.942654104	3.034305662	3.238406956	3.517533975	3.939505188	3.263415531	achalasia, adrenocortical insufficiency, alacrimia	NA	NA	NA	NA	NA	NA	NA	NA	NA	NA	NA	NA	NA	NA	NA	NA	NA	223921	NA	NA	NA	NA	NA	NA	NA	NA	NA	NA	NA	NA	NA
ENSMUSG00000024427	Spry4	24066	1.009013004	2.23003074	15.49717629	0.00506828	0.04775079	72.24997767	FALSE	2.581288453	2.972311676	2.286675492	1.857457149	1.271884544	1.732785974	2.613425207	1.620709222	sprouty RTK signaling antagonist 4	NA	NA	NA	NA	NA	NA	NA	NA	NA	NA	NA	NA	NA	NA	NA	NA	NA	24066	NA	NA	NA	NA	NA	NA	NA	NA	NA	NA	NA	NA	NA
ENSMUSG00000110444	Gm10033	378466	-0.727741549	3.068186847	15.40609758	0.005147027	0.048309734	NA	FALSE	2.760528702	2.410398146	2.788624615	3.17022085	3.638202099	3.311500587	2.653183821	3.373307845	predicted gene 10033	NA	NA	NA	NA	NA	NA	NA	NA	NA	NA	NA	NA	NA	NA	NA	NA	NA	378466	NA	NA	NA	NA	NA	NA	NA	NA	NA	NA	NA	NA	NA
ENSMUSG00000034218	Atm	11920	0.811288189	4.525541825	15.37185114	0.00517704	0.048459771	379.9144689	TRUE	4.381343439	5.208398858	4.912516385	3.897449476	4.116713623	4.164250211	4.834086227	4.059471103	ataxia telangiectasia mutated	NA	NA	NA	NA	NA	NA	NA	NA	NA	NA	NA	NA	NA	NA	NA	NA	NA	11920	NA	NA	NA	NA	NA	NA	NA	NA	NA	NA	NA	NA	NA
ENSMUSG00000038605	Samd10	229011	1.425685539	1.609092926	15.34016382	0.005205009	0.04856441	231.1554497	FALSE	1.575754857	2.365005361	2.3397191	0.349367153	0.361398685	1.283714976	2.093493106	0.664826938	sterile alpha motif domain containing 10	NA	NA	NA	NA	NA	NA	NA	NA	NA	NA	NA	NA	NA	NA	NA	NA	NA	229011	NA	NA	NA	NA	NA	NA	NA	NA	NA	NA	NA	NA	NA
ENSMUSG00000041324	Inhba	16323	-2.030916828	1.980710496	15.32028109	0.005222657	0.048634941	613.0043321	FALSE	1.446136612	-0.545781212	0.450704259	2.024146914	2.754204893	3.040209888	0.45035322	2.606187232	inhibin beta-A	NA	NA	NA	NA	NA	NA	NA	NA	NA	NA	NA	NA	NA	NA	NA	NA	NA	16323	NA	NA	NA	NA	NA	NA	NA	NA	NA	NA	NA	NA	NA
ENSMUSG00000027495	Fam210b	67017	-1.538020474	5.027595626	15.73421313	0.005286471	0.049039736	1328.628089	FALSE	4.761707799	3.005970285	3.917673814	5.626155079	5.608089435	5.566652025	3.895117299	5.600298846	family with sequence similarity 210, member B	NA	NA	NA	NA	NA	NA	NA	NA	NA	NA	NA	NA	NA	NA	NA	NA	334	67017	-1.614743099	4.662923569	36.84854312	5.21E-04	0.017396254	FALSE	4.007625776	3.232667149	5.13240706	5.35110335	3.620146463	5.241755205	family with sequence similarity 210, member B
[truncated: 9 more rows]
[truncated: 29 more columns]
