# Supplementary material for: High-Throughput Transcriptomics of Celf1 Conditional Knockout Lens Identifies Downstream Networks Linked to Cataract Pathology
Source: Cells. 2023 Apr 1;12(7):1070. doi: 10.3390/cells12071070 (PMC10093462; doi:10.3390/cells12071070)
Supplement: Supplementary file 1 [file cells-12-01070-s001.zip › cells-2223860 Supplementary Files Revised Submited March 29 2023/Table_S5.csv]

	ONTOLOGY	ID	Description	setSize	enrichmentScore	NES	pvalue	p.adjust	qvalues	rank	leading_edge	core_enrichment
1	CC	GO:0005887	integral component of plasma membrane	452	-0.475833140904852	-2.12109291532825	1e-10	3.2285e-07	2.77894736842105e-07	1746	tags=39%, list=16%, signal=34%	ENSMUSG00000028931/ENSMUSG00000069806/ENSMUSG00000020524/ENSMUSG00000024112/ENSMUSG00000028854/ENSMUSG00000028782/ENSMUSG00000001240/ENSMUSG00000003534/ENSMUSG00000031425/ENSMUSG00000003934/ENSMUSG00000020654/ENSMUSG00000052387/ENSMUSG00000020431/ENSMUSG00000063239/ENSMUSG00000030110/ENSMUSG00000063873/ENSMUSG00000040029/ENSMUSG00000040136/ENSMUSG00000031808/ENSMUSG00000013033/ENSMUSG00000017446/…
2	CC	GO:0031226	intrinsic component of plasma membrane	486	-0.478300163149676	-2.14582588325451	1e-10	3.2285e-07	2.77894736842105e-07	1746	tags=40%, list=16%, signal=35%	ENSMUSG00000022758/ENSMUSG00000037605/ENSMUSG00000005220/ENSMUSG00000031119/ENSMUSG00000028931/ENSMUSG00000069806/ENSMUSG00000020524/ENSMUSG00000024112/ENSMUSG00000028854/ENSMUSG00000028782/ENSMUSG00000001240/ENSMUSG00000003534/ENSMUSG00000031425/ENSMUSG00000003934/ENSMUSG00000020654/ENSMUSG00000052387/ENSMUSG00000020431/ENSMUSG00000030168/ENSMUSG00000063239/ENSMUSG00000030110/ENSMUSG00000063873/…
3	BP	GO:0048514	blood vessel morphogenesis	387	-0.449852466312785	-1.97421675764866	3.50848030308548e-10	7.55141910567432e-07	6.499921403611e-07	1702	tags=34%, list=16%, signal=30%	ENSMUSG00000030168/ENSMUSG00000037242/ENSMUSG00000075254/ENSMUSG00000031486/ENSMUSG00000032238/ENSMUSG00000046179/ENSMUSG00000040136/ENSMUSG00000029484/ENSMUSG00000000628/ENSMUSG00000001729/ENSMUSG00000039239/ENSMUSG00000031502/ENSMUSG00000007817/ENSMUSG00000022382/ENSMUSG00000006386/ENSMUSG00000030605/ENSMUSG00000029528/ENSMUSG00000023008/ENSMUSG00000002221/ENSMUSG00000021540/ENSMUSG00000045092/…
4	BP	GO:0001568	blood vessel development	451	-0.433028802975324	-1.92752581513574	4.71814987407545e-10	7.6162734342263e-07	6.55574508818905e-07	1702	tags=33%, list=16%, signal=29%	ENSMUSG00000030168/ENSMUSG00000037242/ENSMUSG00000075254/ENSMUSG00000031486/ENSMUSG00000032238/ENSMUSG00000046179/ENSMUSG00000040136/ENSMUSG00000029484/ENSMUSG00000000628/ENSMUSG00000001729/ENSMUSG00000039239/ENSMUSG00000031502/ENSMUSG00000007817/ENSMUSG00000022382/ENSMUSG00000006386/ENSMUSG00000030605/ENSMUSG00000029528/ENSMUSG00000023008/ENSMUSG00000002221/ENSMUSG00000021540/ENSMUSG00000045092/…
5	BP	GO:0001944	vasculature development	473	-0.426418350963399	-1.9065527214663	7.91194163054436e-10	1.0217481421685e-06	8.79474774932088e-07	1702	tags=32%, list=16%, signal=28%	ENSMUSG00000030168/ENSMUSG00000037242/ENSMUSG00000075254/ENSMUSG00000031486/ENSMUSG00000032238/ENSMUSG00000046179/ENSMUSG00000040136/ENSMUSG00000029484/ENSMUSG00000000628/ENSMUSG00000001729/ENSMUSG00000039239/ENSMUSG00000031502/ENSMUSG00000007817/ENSMUSG00000022382/ENSMUSG00000006386/ENSMUSG00000030605/ENSMUSG00000029528/ENSMUSG00000023008/ENSMUSG00000002221/ENSMUSG00000021540/ENSMUSG00000045092/…
6	CC	GO:0009986	cell surface	341	-0.452971036208381	-1.95903583340145	3.59588686617459e-09	3.86977358248156e-06	3.33092678129857e-06	1857	tags=37%, list=17%, signal=31%	ENSMUSG00000031538/ENSMUSG00000028854/ENSMUSG00000017009/ENSMUSG00000022620/ENSMUSG00000001240/ENSMUSG00000032491/ENSMUSG00000054385/ENSMUSG00000035914/ENSMUSG00000037242/ENSMUSG00000021061/ENSMUSG00000075254/ENSMUSG00000022012/ENSMUSG00000031486/ENSMUSG00000021614/ENSMUSG00000039239/ENSMUSG00000078716/ENSMUSG00000022382/ENSMUSG00000031480/ENSMUSG00000020695/ENSMUSG00000006386/ENSMUSG00000002602/…
7	BP	GO:0001525	angiogenesis	316	-0.449691698408134	-1.9337747658307	1.21034354836907e-08	1.11645547025987e-05	9.6099457675018e-06	1702	tags=35%, list=16%, signal=30%	ENSMUSG00000030168/ENSMUSG00000037242/ENSMUSG00000031486/ENSMUSG00000032238/ENSMUSG00000046179/ENSMUSG00000040136/ENSMUSG00000029484/ENSMUSG00000000628/ENSMUSG00000001729/ENSMUSG00000039239/ENSMUSG00000031502/ENSMUSG00000022382/ENSMUSG00000006386/ENSMUSG00000030605/ENSMUSG00000029528/ENSMUSG00000023008/ENSMUSG00000021540/ENSMUSG00000045092/ENSMUSG00000021583/ENSMUSG00000037568/ENSMUSG00000019647/…
8	CC	GO:0031012	extracellular matrix	229	-0.492972358474199	-2.03704939367218	1.41317797577335e-08	1.14061127369607e-05	9.81786804221487e-06	2008	tags=43%, list=19%, signal=36%	ENSMUSG00000022665/ENSMUSG00000042436/ENSMUSG00000049556/ENSMUSG00000034648/ENSMUSG00000031503/ENSMUSG00000031119/ENSMUSG00000002900/ENSMUSG00000015850/ENSMUSG00000015647/ENSMUSG00000028108/ENSMUSG00000005397/ENSMUSG00000032518/ENSMUSG00000027966/ENSMUSG00000021614/ENSMUSG00000029484/ENSMUSG00000035513/ENSMUSG00000039239/ENSMUSG00000031502/ENSMUSG00000036606/ENSMUSG00000030605/ENSMUSG00000040488/…
9	CC	GO:0043235	receptor complex	173	-0.517129009167547	-2.0665548889613	3.20736673290283e-08	2.30110744381706e-05	1.98068963154701e-05	1807	tags=42%, list=17%, signal=35%	ENSMUSG00000001240/ENSMUSG00000003534/ENSMUSG00000031425/ENSMUSG00000054385/ENSMUSG00000028455/ENSMUSG00000030110/ENSMUSG00000056553/ENSMUSG00000029765/ENSMUSG00000036606/ENSMUSG00000030309/ENSMUSG00000006386/ENSMUSG00000002602/ENSMUSG00000032402/ENSMUSG00000000532/ENSMUSG00000063887/ENSMUSG00000032547/ENSMUSG00000003378/ENSMUSG00000062209/ENSMUSG00000022636/ENSMUSG00000026674/ENSMUSG00000026836/…
10	BP	GO:0043010	camera-type eye development	239	-0.476628148019663	-1.99111476501497	5.1990272328052e-08	3.35701188422232e-05	2.88956460939068e-05	1769	tags=41%, list=17%, signal=35%	ENSMUSG00000039683/ENSMUSG00000006932/ENSMUSG00000052911/ENSMUSG00000028949/ENSMUSG00000029669/ENSMUSG00000004655/ENSMUSG00000001289/ENSMUSG00000034292/ENSMUSG00000032440/ENSMUSG00000021109/ENSMUSG00000051985/ENSMUSG00000068323/ENSMUSG00000000724/ENSMUSG00000024041/ENSMUSG00000027168/ENSMUSG00000028977/ENSMUSG00000051331/ENSMUSG00000015846/ENSMUSG00000005973/ENSMUSG00000025389/ENSMUSG00000003032/…
11	BP	GO:0001654	eye development	269	-0.458464206260627	-1.93596080215733	9.04938941639368e-08	4.49476211243492e-05	3.86888875453916e-05	1769	tags=31%, list=17%, signal=26%	ENSMUSG00000021557/ENSMUSG00000020451/ENSMUSG00000033249/ENSMUSG00000000247/ENSMUSG00000028121/ENSMUSG00000037242/ENSMUSG00000028328/ENSMUSG00000038135/ENSMUSG00000039239/ENSMUSG00000031502/ENSMUSG00000027378/ENSMUSG00000055435/ENSMUSG00000057329/ENSMUSG00000032402/ENSMUSG00000029352/ENSMUSG00000039765/ENSMUSG00000001288/ENSMUSG00000049580/ENSMUSG00000046768/ENSMUSG00000020160/ENSMUSG00000008999/…
12	BP	GO:0048880	sensory system development	269	-0.458464206260627	-1.93596080215733	9.04938941639368e-08	4.49476211243492e-05	3.86888875453916e-05	1769	tags=31%, list=17%, signal=26%	ENSMUSG00000021557/ENSMUSG00000020451/ENSMUSG00000033249/ENSMUSG00000000247/ENSMUSG00000028121/ENSMUSG00000037242/ENSMUSG00000028328/ENSMUSG00000038135/ENSMUSG00000039239/ENSMUSG00000031502/ENSMUSG00000027378/ENSMUSG00000055435/ENSMUSG00000057329/ENSMUSG00000032402/ENSMUSG00000029352/ENSMUSG00000039765/ENSMUSG00000001288/ENSMUSG00000049580/ENSMUSG00000046768/ENSMUSG00000020160/ENSMUSG00000008999/…
13	BP	GO:0150063	visual system development	269	-0.458464206260627	-1.93596080215733	9.04938941639368e-08	4.49476211243492e-05	3.86888875453916e-05	1769	tags=31%, list=17%, signal=26%	ENSMUSG00000021557/ENSMUSG00000020451/ENSMUSG00000033249/ENSMUSG00000000247/ENSMUSG00000028121/ENSMUSG00000037242/ENSMUSG00000028328/ENSMUSG00000038135/ENSMUSG00000039239/ENSMUSG00000031502/ENSMUSG00000027378/ENSMUSG00000055435/ENSMUSG00000057329/ENSMUSG00000032402/ENSMUSG00000029352/ENSMUSG00000039765/ENSMUSG00000001288/ENSMUSG00000049580/ENSMUSG00000046768/ENSMUSG00000020160/ENSMUSG00000008999/…
14	BP	GO:0007423	sensory organ development	370	-0.422160046898098	-1.84516352159974	1.38002136319628e-07	6.36485567297029e-05	5.47858105088449e-05	1769	tags=28%, list=17%, signal=25%	ENSMUSG00000021557/ENSMUSG00000020451/ENSMUSG00000033249/ENSMUSG00000000247/ENSMUSG00000028121/ENSMUSG00000037242/ENSMUSG00000033577/ENSMUSG00000027966/ENSMUSG00000028328/ENSMUSG00000038135/ENSMUSG00000031665/ENSMUSG00000039239/ENSMUSG00000031502/ENSMUSG00000027378/ENSMUSG00000055435/ENSMUSG00000057329/ENSMUSG00000032402/ENSMUSG00000029352/ENSMUSG00000039765/ENSMUSG00000046743/ENSMUSG00000038248/…
15	MF	GO:0038023	signaling receptor activity	268	-0.45509033000035	-1.92154795274294	1.81881531632555e-07	7.34005656094629e-05	6.31799004618348e-05	1973	tags=40%, list=19%, signal=34%	ENSMUSG00000016028/ENSMUSG00000022758/ENSMUSG00000037605/ENSMUSG00000020524/ENSMUSG00000045087/ENSMUSG00000017009/ENSMUSG00000028782/ENSMUSG00000001240/ENSMUSG00000003534/ENSMUSG00000032491/ENSMUSG00000001761/ENSMUSG00000030168/ENSMUSG00000063239/ENSMUSG00000030110/ENSMUSG00000031486/ENSMUSG00000032238/ENSMUSG00000013033/ENSMUSG00000029765/ENSMUSG00000036606/ENSMUSG00000020695/ENSMUSG00000006386/…
16	MF	GO:0060089	molecular transducer activity	268	-0.45509033000035	-1.92154795274294	1.81881531632555e-07	7.34005656094629e-05	6.31799004618348e-05	1973	tags=40%, list=19%, signal=34%	ENSMUSG00000016028/ENSMUSG00000022758/ENSMUSG00000037605/ENSMUSG00000020524/ENSMUSG00000045087/ENSMUSG00000017009/ENSMUSG00000028782/ENSMUSG00000001240/ENSMUSG00000003534/ENSMUSG00000032491/ENSMUSG00000001761/ENSMUSG00000030168/ENSMUSG00000063239/ENSMUSG00000030110/ENSMUSG00000031486/ENSMUSG00000032238/ENSMUSG00000013033/ENSMUSG00000029765/ENSMUSG00000036606/ENSMUSG00000020695/ENSMUSG00000006386/…
17	MF	GO:0005201	extracellular matrix structural constituent	81	-0.617467030090857	-2.20443887709379	3.15031455402602e-07	0.000119656359266741	0.000102994803995402	2007	tags=56%, list=19%, signal=45%	ENSMUSG00000042436/ENSMUSG00000031503/ENSMUSG00000002900/ENSMUSG00000015647/ENSMUSG00000028108/ENSMUSG00000005397/ENSMUSG00000027966/ENSMUSG00000021614/ENSMUSG00000031502/ENSMUSG00000030605/ENSMUSG00000040488/ENSMUSG00000026478/ENSMUSG00000028763/ENSMUSG00000048126/ENSMUSG00000006369/ENSMUSG00000001435/ENSMUSG00000041936/ENSMUSG00000020674/ENSMUSG00000026042/ENSMUSG00000021806/ENSMUSG00000032796/…
18	BP	GO:0071363	cellular response to growth factor stimulus	395	-0.402313998989279	-1.77457436861195	3.42268176182589e-07	0.000122779200756165	0.000105682805277431	1567	tags=27%, list=15%, signal=24%	ENSMUSG00000001729/ENSMUSG00000039239/ENSMUSG00000007817/ENSMUSG00000041540/ENSMUSG00000051379/ENSMUSG00000022322/ENSMUSG00000040896/ENSMUSG00000006386/ENSMUSG00000029528/ENSMUSG00000034612/ENSMUSG00000030782/ENSMUSG00000040488/ENSMUSG00000024940/ENSMUSG00000032402/ENSMUSG00000000532/ENSMUSG00000021540/ENSMUSG00000046743/ENSMUSG00000049580/ENSMUSG00000019647/ENSMUSG00000010047/ENSMUSG00000004951/…
19	CC	GO:0030658	transport vesicle membrane	90	0.553670368292378	2.13525979502005	3.81010898530343e-07	0.000129483545884759	0.000111453603559014	2035	tags=47%, list=19%, signal=38%	ENSMUSG00000062151/ENSMUSG00000037685/ENSMUSG00000039474/ENSMUSG00000009394/ENSMUSG00000024381/ENSMUSG00000047547/ENSMUSG00000047126/ENSMUSG00000027879/ENSMUSG00000000826/ENSMUSG00000026150/ENSMUSG00000019302/ENSMUSG00000028478/ENSMUSG00000036438/ENSMUSG00000020986/ENSMUSG00000001175/ENSMUSG00000021687/ENSMUSG00000062995/ENSMUSG00000020671/ENSMUSG00000047187/ENSMUSG00000038486/ENSMUSG00000007659/…
20	BP	GO:0071772	response to BMP	93	-0.594493228205352	-2.16836542771486	7.35223686593088e-07	0.000225877717807427	0.000194425364561221	1547	tags=38%, list=15%, signal=32%	ENSMUSG00000039239/ENSMUSG00000040896/ENSMUSG00000032402/ENSMUSG00000021540/ENSMUSG00000006205/ENSMUSG00000045333/ENSMUSG00000008999/ENSMUSG00000026836/ENSMUSG00000024985/ENSMUSG00000026923/ENSMUSG00000022816/ENSMUSG00000036867/ENSMUSG00000035403/ENSMUSG00000020325/ENSMUSG00000027985/ENSMUSG00000031681/ENSMUSG00000038418/ENSMUSG00000031871/ENSMUSG00000062960/ENSMUSG00000000530/ENSMUSG00000025427/…
21	BP	GO:0071773	cellular response to BMP stimulus	93	-0.594493228205352	-2.16836542771486	7.35223686593088e-07	0.000225877717807427	0.000194425364561221	1547	tags=38%, list=15%, signal=32%	ENSMUSG00000039239/ENSMUSG00000040896/ENSMUSG00000032402/ENSMUSG00000021540/ENSMUSG00000006205/ENSMUSG00000045333/ENSMUSG00000008999/ENSMUSG00000026836/ENSMUSG00000024985/ENSMUSG00000026923/ENSMUSG00000022816/ENSMUSG00000036867/ENSMUSG00000035403/ENSMUSG00000020325/ENSMUSG00000027985/ENSMUSG00000031681/ENSMUSG00000038418/ENSMUSG00000031871/ENSMUSG00000062960/ENSMUSG00000000530/ENSMUSG00000025427/…
22	BP	GO:0034329	cell junction assembly	267	-0.446094668884096	-1.88250737160181	7.69600401388166e-07	0.000225877717807427	0.000194425364561221	1985	tags=35%, list=19%, signal=29%	ENSMUSG00000025656/ENSMUSG00000034648/ENSMUSG00000041957/ENSMUSG00000037605/ENSMUSG00000068876/ENSMUSG00000031119/ENSMUSG00000038235/ENSMUSG00000029581/ENSMUSG00000017009/ENSMUSG00000028782/ENSMUSG00000001240/ENSMUSG00000020476/ENSMUSG00000029580/ENSMUSG00000000325/ENSMUSG00000075254/ENSMUSG00000033577/ENSMUSG00000035513/ENSMUSG00000013033/ENSMUSG00000054808/ENSMUSG00000035064/ENSMUSG00000036606/…
23	BP	GO:0072006	nephron development	86	-0.602804206048781	-2.16813541481242	1.03240367782943e-06	0.000289836110771505	0.000249477868143679	1791	tags=44%, list=17%, signal=37%	ENSMUSG00000015647/ENSMUSG00000001761/ENSMUSG00000005397/ENSMUSG00000030110/ENSMUSG00000031665/ENSMUSG00000022382/ENSMUSG00000006386/ENSMUSG00000028988/ENSMUSG00000057329/ENSMUSG00000027889/ENSMUSG00000046743/ENSMUSG00000062209/ENSMUSG00000027803/ENSMUSG00000008999/ENSMUSG00000029086/ENSMUSG00000031465/ENSMUSG00000026923/ENSMUSG00000052534/ENSMUSG00000021318/ENSMUSG00000038418/ENSMUSG00000026365/…
24	BP	GO:0006935	chemotaxis	285	-0.429593782845864	-1.82986233429414	1.14438106159458e-06	0.000306525471853338	0.000263843318371025	1748	tags=33%, list=16%, signal=28%	ENSMUSG00000025958/ENSMUSG00000003934/ENSMUSG00000001761/ENSMUSG00000037032/ENSMUSG00000000247/ENSMUSG00000031955/ENSMUSG00000031486/ENSMUSG00000056486/ENSMUSG00000030067/ENSMUSG00000039239/ENSMUSG00000029765/ENSMUSG00000036606/ENSMUSG00000051379/ENSMUSG00000002496/ENSMUSG00000022382/ENSMUSG00000031875/ENSMUSG00000032402/ENSMUSG00000001666/ENSMUSG00000045092/ENSMUSG00000032547/ENSMUSG00000030539/…
25	BP	GO:0070848	response to growth factor	405	-0.394713748335306	-1.74135256510273	1.18679522941512e-06	0.000306525471853338	0.000263843318371025	1567	tags=26%, list=15%, signal=23%	ENSMUSG00000001729/ENSMUSG00000039239/ENSMUSG00000007817/ENSMUSG00000041540/ENSMUSG00000051379/ENSMUSG00000022322/ENSMUSG00000040896/ENSMUSG00000006386/ENSMUSG00000029528/ENSMUSG00000034612/ENSMUSG00000030782/ENSMUSG00000040488/ENSMUSG00000024940/ENSMUSG00000032402/ENSMUSG00000000532/ENSMUSG00000021540/ENSMUSG00000046743/ENSMUSG00000049580/ENSMUSG00000019647/ENSMUSG00000010047/ENSMUSG00000004951/…
26	BP	GO:0016236	macroautophagy	183	0.435444876058345	1.87519084590046	1.24986357536935e-06	0.00031039881177538	0.000267177314896767	2136	tags=32%, list=20%, signal=26%	ENSMUSG00000041548/ENSMUSG00000028211/ENSMUSG00000028300/ENSMUSG00000015837/ENSMUSG00000027455/ENSMUSG00000040040/ENSMUSG00000029512/ENSMUSG00000032009/ENSMUSG00000001750/ENSMUSG00000020149/ENSMUSG00000055493/ENSMUSG00000022765/ENSMUSG00000038375/ENSMUSG00000027879/ENSMUSG00000038160/ENSMUSG00000028243/ENSMUSG00000024349/ENSMUSG00000078566/ENSMUSG00000019302/ENSMUSG00000057554/ENSMUSG00000025373/…
27	BP	GO:1904018	positive regulation of vasculature development	113	-0.539863135931485	-2.03196910093047	1.5944632743391e-06	0.000381312939348429	0.000328217001501383	1875	tags=43%, list=18%, signal=36%	ENSMUSG00000003032/ENSMUSG00000001240/ENSMUSG00000021681/ENSMUSG00000028108/ENSMUSG00000029484/ENSMUSG00000000628/ENSMUSG00000006386/ENSMUSG00000029528/ENSMUSG00000021583/ENSMUSG00000037568/ENSMUSG00000032359/ENSMUSG00000004951/ENSMUSG00000046768/ENSMUSG00000016933/ENSMUSG00000031465/ENSMUSG00000033191/ENSMUSG00000026923/ENSMUSG00000022469/ENSMUSG00000023031/ENSMUSG00000001552/ENSMUSG00000022475/…
28	CC	GO:0005770	late endosome	156	0.455468764224197	1.92331358567992	1.66953868619075e-06	0.000385007546311917	0.000331397152747638	2540	tags=44%, list=24%, signal=34%	ENSMUSG00000025408/ENSMUSG00000025855/ENSMUSG00000020297/ENSMUSG00000027534/ENSMUSG00000060681/ENSMUSG00000032193/ENSMUSG00000031438/ENSMUSG00000004936/ENSMUSG00000005949/ENSMUSG00000025702/ENSMUSG00000001750/ENSMUSG00000004771/ENSMUSG00000054364/ENSMUSG00000032231/ENSMUSG00000021680/ENSMUSG00000004843/ENSMUSG00000035770/ENSMUSG00000003363/ENSMUSG00000025351/ENSMUSG00000027646/ENSMUSG00000053119/…
29	BP	GO:0042330	taxis	288	-0.426235006298579	-1.8156316889416	1.86193583577502e-06	0.000414569644537907	0.000356842875241093	1748	tags=32%, list=16%, signal=28%	ENSMUSG00000025958/ENSMUSG00000003934/ENSMUSG00000001761/ENSMUSG00000037032/ENSMUSG00000000247/ENSMUSG00000031955/ENSMUSG00000031486/ENSMUSG00000056486/ENSMUSG00000030067/ENSMUSG00000039239/ENSMUSG00000029765/ENSMUSG00000036606/ENSMUSG00000051379/ENSMUSG00000002496/ENSMUSG00000022382/ENSMUSG00000031875/ENSMUSG00000032402/ENSMUSG00000001666/ENSMUSG00000045092/ENSMUSG00000032547/ENSMUSG00000030539/…
30	CC	GO:0005615	extracellular space	447	-0.384972801274808	-1.71175334927211	2.42103654355584e-06	0.000521087765391335	0.000448528875437713	1555	tags=30%, list=15%, signal=27%	ENSMUSG00000017446/ENSMUSG00000039239/ENSMUSG00000031502/ENSMUSG00000051379/ENSMUSG00000029718/ENSMUSG00000022382/ENSMUSG00000078949/ENSMUSG00000002602/ENSMUSG00000030605/ENSMUSG00000036639/ENSMUSG00000033880/ENSMUSG00000031875/ENSMUSG00000001666/ENSMUSG00000028639/ENSMUSG00000020473/ENSMUSG00000049580/ENSMUSG00000030539/ENSMUSG00000019647/ENSMUSG00000024778/ENSMUSG00000052105/ENSMUSG00000032359/…
31	BP	GO:0098609	cell-cell adhesion	388	-0.391026466455351	-1.71711491300261	2.61203020492675e-06	0.00054406061397458	0.000468302868659192	2051	tags=34%, list=19%, signal=29%	ENSMUSG00000039323/ENSMUSG00000000320/ENSMUSG00000027387/ENSMUSG00000031077/ENSMUSG00000036894/ENSMUSG00000016028/ENSMUSG00000041957/ENSMUSG00000037605/ENSMUSG00000076441/ENSMUSG00000024942/ENSMUSG00000031119/ENSMUSG00000002900/ENSMUSG00000038235/ENSMUSG00000003032/ENSMUSG00000019818/ENSMUSG00000017009/ENSMUSG00000015647/ENSMUSG00000035914/ENSMUSG00000003934/ENSMUSG00000030110/ENSMUSG00000032518/…
32	BP	GO:1905037	autophagosome organization	85	0.534689676263491	2.05461228344334	2.96244880573612e-06	0.000597766623082442	0.000514530582048906	2467	tags=45%, list=23%, signal=35%	ENSMUSG00000028211/ENSMUSG00000028300/ENSMUSG00000027455/ENSMUSG00000040040/ENSMUSG00000029512/ENSMUSG00000020149/ENSMUSG00000055493/ENSMUSG00000038375/ENSMUSG00000027879/ENSMUSG00000038160/ENSMUSG00000028243/ENSMUSG00000024349/ENSMUSG00000041341/ENSMUSG00000047554/ENSMUSG00000025949/ENSMUSG00000028048/ENSMUSG00000050148/ENSMUSG00000037204/ENSMUSG00000026737/ENSMUSG00000018567/ENSMUSG00000007891/…
33	MF	GO:0032452	histone demethylase activity	24	-0.779665453182799	-2.20308821360467	3.37354014006699e-06	0.000640674961306252	0.00055146414673541	4	tags=12%, list=0%, signal=13%	ENSMUSG00000038025/ENSMUSG00000068457/ENSMUSG00000056673
34	MF	GO:0140457	protein demethylase activity	24	-0.779665453182799	-2.20308821360467	3.37354014006699e-06	0.000640674961306252	0.00055146414673541	4	tags=12%, list=0%, signal=13%	ENSMUSG00000038025/ENSMUSG00000068457/ENSMUSG00000056673
35	BP	GO:0060562	epithelial tube morphogenesis	244	-0.438968325447099	-1.83585106470822	3.61160019205309e-06	0.000666288641145336	0.000573511248542565	2078	tags=36%, list=20%, signal=29%	ENSMUSG00000079487/ENSMUSG00000055653/ENSMUSG00000038564/ENSMUSG00000061524/ENSMUSG00000000320/ENSMUSG00000037169/ENSMUSG00000016028/ENSMUSG00000014599/ENSMUSG00000032558/ENSMUSG00000021483/ENSMUSG00000017009/ENSMUSG00000003534/ENSMUSG00000015647/ENSMUSG00000001761/ENSMUSG00000000247/ENSMUSG00000037242/ENSMUSG00000030110/ENSMUSG00000024795/ENSMUSG00000031665/ENSMUSG00000039239/ENSMUSG00000031502/…
36	BP	GO:0007033	vacuole organization	147	0.447476371669007	1.87440146221704	3.96183166817672e-06	0.000710598530039364	0.000611651204911494	2486	tags=40%, list=23%, signal=31%	ENSMUSG00000028211/ENSMUSG00000028300/ENSMUSG00000004267/ENSMUSG00000027455/ENSMUSG00000040040/ENSMUSG00000029512/ENSMUSG00000015243/ENSMUSG00000024121/ENSMUSG00000020149/ENSMUSG00000055493/ENSMUSG00000038375/ENSMUSG00000027879/ENSMUSG00000038160/ENSMUSG00000028243/ENSMUSG00000032231/ENSMUSG00000024349/ENSMUSG00000051232/ENSMUSG00000041341/ENSMUSG00000047554/ENSMUSG00000025949/ENSMUSG00000028048/…
37	BP	GO:0030509	BMP signaling pathway	88	-0.580129179767211	-2.10144062743818	4.10699049408322e-06	0.000716725341089064	0.000616924887873667	1378	tags=35%, list=13%, signal=31%	ENSMUSG00000032402/ENSMUSG00000021540/ENSMUSG00000006205/ENSMUSG00000045333/ENSMUSG00000008999/ENSMUSG00000026836/ENSMUSG00000024985/ENSMUSG00000026923/ENSMUSG00000022816/ENSMUSG00000036867/ENSMUSG00000035403/ENSMUSG00000020325/ENSMUSG00000027985/ENSMUSG00000031681/ENSMUSG00000038418/ENSMUSG00000031871/ENSMUSG00000062960/ENSMUSG00000000530/ENSMUSG00000025427/ENSMUSG00000026814/ENSMUSG00000027878/…
38	BP	GO:0001655	urogenital system development	224	-0.446121074266567	-1.83879695585995	4.31700016774737e-06	0.000733549212714336	0.000631406118717621	1549	tags=33%, list=15%, signal=28%	ENSMUSG00000024713/ENSMUSG00000015647/ENSMUSG00000001761/ENSMUSG00000005397/ENSMUSG00000030110/ENSMUSG00000021614/ENSMUSG00000031665/ENSMUSG00000039239/ENSMUSG00000031502/ENSMUSG00000022382/ENSMUSG00000006386/ENSMUSG00000028988/ENSMUSG00000057329/ENSMUSG00000032402/ENSMUSG00000021540/ENSMUSG00000039765/ENSMUSG00000027889/ENSMUSG00000046743/ENSMUSG00000001288/ENSMUSG00000014303/ENSMUSG00000062209/…
39	BP	GO:0000045	autophagosome assembly	80	0.541818034188426	2.04295549156832	4.59329086780744e-06	0.000760484080344426	0.000654590439460817	2467	tags=46%, list=23%, signal=36%	ENSMUSG00000028211/ENSMUSG00000028300/ENSMUSG00000027455/ENSMUSG00000040040/ENSMUSG00000029512/ENSMUSG00000020149/ENSMUSG00000055493/ENSMUSG00000038375/ENSMUSG00000027879/ENSMUSG00000038160/ENSMUSG00000028243/ENSMUSG00000024349/ENSMUSG00000041341/ENSMUSG00000047554/ENSMUSG00000025949/ENSMUSG00000050148/ENSMUSG00000037204/ENSMUSG00000026737/ENSMUSG00000018567/ENSMUSG00000007891/ENSMUSG00000010057/…
40	BP	GO:0034330	cell junction organization	460	-0.375276301284661	-1.67298074082387	4.88712015244318e-06	0.000763895434466953	0.00065752677942103	1688	tags=27%, list=16%, signal=24%	ENSMUSG00000029580/ENSMUSG00000000325/ENSMUSG00000075254/ENSMUSG00000033577/ENSMUSG00000040136/ENSMUSG00000035513/ENSMUSG00000013033/ENSMUSG00000054808/ENSMUSG00000039239/ENSMUSG00000031502/ENSMUSG00000035064/ENSMUSG00000036606/ENSMUSG00000051379/ENSMUSG00000027699/ENSMUSG00000030309/ENSMUSG00000044433/ENSMUSG00000002496/ENSMUSG00000022382/ENSMUSG00000027378/ENSMUSG00000019820/ENSMUSG00000006386/…
41	BP	GO:0098742	cell-cell adhesion via plasma-membrane adhesion molecules	103	-0.555285781930667	-2.06019061646444	4.90609282038666e-06	0.000763895434466953	0.00065752677942103	1973	tags=46%, list=19%, signal=38%	ENSMUSG00000016028/ENSMUSG00000037605/ENSMUSG00000031119/ENSMUSG00000003032/ENSMUSG00000019818/ENSMUSG00000030110/ENSMUSG00000000325/ENSMUSG00000035513/ENSMUSG00000013033/ENSMUSG00000039239/ENSMUSG00000036606/ENSMUSG00000051379/ENSMUSG00000063887/ENSMUSG00000012017/ENSMUSG00000058571/ENSMUSG00000046743/ENSMUSG00000032135/ENSMUSG00000022636/ENSMUSG00000026836/ENSMUSG00000000305/ENSMUSG00000028217/…
42	CC	GO:0045211	postsynaptic membrane	161	-0.489504515215267	-1.93595258061522	4.96881032176119e-06	0.000763895434466953	0.00065752677942103	1285	tags=35%, list=12%, signal=31%	ENSMUSG00000069806/ENSMUSG00000020524/ENSMUSG00000024112/ENSMUSG00000041740/ENSMUSG00000003934/ENSMUSG00000037032/ENSMUSG00000020476/ENSMUSG00000020431/ENSMUSG00000051379/ENSMUSG00000040896/ENSMUSG00000063887/ENSMUSG00000030539/ENSMUSG00000003378/ENSMUSG00000004951/ENSMUSG00000062209/ENSMUSG00000028542/ENSMUSG00000002489/ENSMUSG00000098557/ENSMUSG00000033717/ENSMUSG00000063063/ENSMUSG00000017978/…
43	MF	GO:0004888	transmembrane signaling receptor activity	192	-0.467971759344503	-1.8982911246259	5.93584187385986e-06	0.000891342580918909	0.000767227542080295	1973	tags=43%, list=19%, signal=36%	ENSMUSG00000016028/ENSMUSG00000022758/ENSMUSG00000037605/ENSMUSG00000020524/ENSMUSG00000045087/ENSMUSG00000028782/ENSMUSG00000001240/ENSMUSG00000003534/ENSMUSG00000032491/ENSMUSG00000001761/ENSMUSG00000063239/ENSMUSG00000030110/ENSMUSG00000031486/ENSMUSG00000013033/ENSMUSG00000029765/ENSMUSG00000036606/ENSMUSG00000006386/ENSMUSG00000002602/ENSMUSG00000040836/ENSMUSG00000000532/ENSMUSG00000042804/…
44	BP	GO:0097485	neuron projection guidance	144	-0.497422012019162	-1.93500877558119	6.49771791035127e-06	0.000953540103344049	0.000820764367623319	1791	tags=39%, list=17%, signal=33%	ENSMUSG00000015647/ENSMUSG00000003934/ENSMUSG00000001761/ENSMUSG00000037032/ENSMUSG00000000247/ENSMUSG00000056486/ENSMUSG00000030067/ENSMUSG00000039239/ENSMUSG00000029765/ENSMUSG00000036606/ENSMUSG00000051379/ENSMUSG00000022382/ENSMUSG00000032547/ENSMUSG00000030539/ENSMUSG00000019647/ENSMUSG00000025207/ENSMUSG00000008999/ENSMUSG00000031217/ENSMUSG00000022636/ENSMUSG00000000305/ENSMUSG00000053646/…
45	CC	GO:0097060	synaptic membrane	246	-0.433957962422115	-1.81550491817386	7.53064123668279e-06	0.00108056334367246	0.000930100250986787	1285	tags=35%, list=12%, signal=31%	ENSMUSG00000022758/ENSMUSG00000034285/ENSMUSG00000031119/ENSMUSG00000069806/ENSMUSG00000020524/ENSMUSG00000024112/ENSMUSG00000041740/ENSMUSG00000038976/ENSMUSG00000003934/ENSMUSG00000037032/ENSMUSG00000020476/ENSMUSG00000020431/ENSMUSG00000063239/ENSMUSG00000040640/ENSMUSG00000035513/ENSMUSG00000013033/ENSMUSG00000051379/ENSMUSG00000040896/ENSMUSG00000063887/ENSMUSG00000030539/ENSMUSG00000003378/…
46	BP	GO:0030198	extracellular matrix organization	164	-0.478105177134076	-1.89189279490122	8.69068538219888e-06	0.00121990772854039	0.00105004162054943	2008	tags=41%, list=19%, signal=34%	ENSMUSG00000022665/ENSMUSG00000042436/ENSMUSG00000031503/ENSMUSG00000032558/ENSMUSG00000002900/ENSMUSG00000015850/ENSMUSG00000029581/ENSMUSG00000039254/ENSMUSG00000033684/ENSMUSG00000001240/ENSMUSG00000003534/ENSMUSG00000019916/ENSMUSG00000037032/ENSMUSG00000005397/ENSMUSG00000027966/ENSMUSG00000035513/ENSMUSG00000021038/ENSMUSG00000039239/ENSMUSG00000031502/ENSMUSG00000024940/ENSMUSG00000032402/…
47	BP	GO:1901342	regulation of vasculature development	201	-0.461476393364128	-1.88276433912342	1.05925201344099e-05	0.0013702695566316	0.00117946630894498	1875	tags=36%, list=18%, signal=30%	ENSMUSG00000003032/ENSMUSG00000028782/ENSMUSG00000001240/ENSMUSG00000021681/ENSMUSG00000028108/ENSMUSG00000031486/ENSMUSG00000040136/ENSMUSG00000029484/ENSMUSG00000000628/ENSMUSG00000039239/ENSMUSG00000006386/ENSMUSG00000029528/ENSMUSG00000021583/ENSMUSG00000037568/ENSMUSG00000019647/ENSMUSG00000032359/ENSMUSG00000004951/ENSMUSG00000046768/ENSMUSG00000008999/ENSMUSG00000016933/ENSMUSG00000073599/…
48	BP	GO:0007178	transmembrane receptor protein serine/threonine kinase signaling pathway	217	-0.443218238147653	-1.82021545900306	1.08322973139284e-05	0.0013702695566316	0.00117946630894498	1431	tags=29%, list=13%, signal=26%	ENSMUSG00000029528/ENSMUSG00000034612/ENSMUSG00000030782/ENSMUSG00000040488/ENSMUSG00000024940/ENSMUSG00000032402/ENSMUSG00000000532/ENSMUSG00000021540/ENSMUSG00000049580/ENSMUSG00000021268/ENSMUSG00000027803/ENSMUSG00000006205/ENSMUSG00000045333/ENSMUSG00000008999/ENSMUSG00000021754/ENSMUSG00000026836/ENSMUSG00000019889/ENSMUSG00000042662/ENSMUSG00000020387/ENSMUSG00000036986/ENSMUSG00000024985/…
49	CC	GO:0030672	synaptic vesicle membrane	65	0.55830207944515	2.03697596157505	1.09469788196405e-05	0.0013702695566316	0.00117946630894498	2028	tags=48%, list=19%, signal=39%	ENSMUSG00000062151/ENSMUSG00000037685/ENSMUSG00000039474/ENSMUSG00000009394/ENSMUSG00000024381/ENSMUSG00000047547/ENSMUSG00000047126/ENSMUSG00000000826/ENSMUSG00000026150/ENSMUSG00000019302/ENSMUSG00000028478/ENSMUSG00000036438/ENSMUSG00000001175/ENSMUSG00000021687/ENSMUSG00000062995/ENSMUSG00000020671/ENSMUSG00000047187/ENSMUSG00000038486/ENSMUSG00000007659/ENSMUSG00000019998/ENSMUSG00000027894/…
50	CC	GO:0099501	exocytic vesicle membrane	65	0.55830207944515	2.03697596157505	1.09469788196405e-05	0.0013702695566316	0.00117946630894498	2028	tags=48%, list=19%, signal=39%	ENSMUSG00000062151/ENSMUSG00000037685/ENSMUSG00000039474/ENSMUSG00000009394/ENSMUSG00000024381/ENSMUSG00000047547/ENSMUSG00000047126/ENSMUSG00000000826/ENSMUSG00000026150/ENSMUSG00000019302/ENSMUSG00000028478/ENSMUSG00000036438/ENSMUSG00000001175/ENSMUSG00000021687/ENSMUSG00000062995/ENSMUSG00000020671/ENSMUSG00000047187/ENSMUSG00000038486/ENSMUSG00000007659/ENSMUSG00000019998/ENSMUSG00000027894/…
51	BP	GO:0001822	kidney development	194	-0.460407578920086	-1.86688879106143	1.10876269419795e-05	0.0013702695566316	0.00117946630894498	1826	tags=34%, list=17%, signal=28%	ENSMUSG00000024713/ENSMUSG00000015647/ENSMUSG00000001761/ENSMUSG00000005397/ENSMUSG00000030110/ENSMUSG00000021614/ENSMUSG00000031665/ENSMUSG00000039239/ENSMUSG00000022382/ENSMUSG00000006386/ENSMUSG00000028988/ENSMUSG00000057329/ENSMUSG00000032402/ENSMUSG00000021540/ENSMUSG00000039765/ENSMUSG00000027889/ENSMUSG00000046743/ENSMUSG00000014303/ENSMUSG00000062209/ENSMUSG00000074733/ENSMUSG00000027803/…
52	BP	GO:0006914	autophagy	339	0.353602551037752	1.64547307908295	1.12473728513977e-05	0.0013702695566316	0.00117946630894498	2584	tags=34%, list=24%, signal=26%	ENSMUSG00000041548/ENSMUSG00000028211/ENSMUSG00000028300/ENSMUSG00000015837/ENSMUSG00000025408/ENSMUSG00000028680/ENSMUSG00000027455/ENSMUSG00000040040/ENSMUSG00000029512/ENSMUSG00000032009/ENSMUSG00000004936/ENSMUSG00000001750/ENSMUSG00000020149/ENSMUSG00000006930/ENSMUSG00000047126/ENSMUSG00000000266/ENSMUSG00000055493/ENSMUSG00000022765/ENSMUSG00000038375/ENSMUSG00000027879/ENSMUSG00000038160/…
53	BP	GO:0061919	process utilizing autophagic mechanism	339	0.353602551037752	1.64547307908295	1.12473728513977e-05	0.0013702695566316	0.00117946630894498	2584	tags=34%, list=24%, signal=26%	ENSMUSG00000041548/ENSMUSG00000028211/ENSMUSG00000028300/ENSMUSG00000015837/ENSMUSG00000025408/ENSMUSG00000028680/ENSMUSG00000027455/ENSMUSG00000040040/ENSMUSG00000029512/ENSMUSG00000032009/ENSMUSG00000004936/ENSMUSG00000001750/ENSMUSG00000020149/ENSMUSG00000006930/ENSMUSG00000047126/ENSMUSG00000000266/ENSMUSG00000055493/ENSMUSG00000022765/ENSMUSG00000038375/ENSMUSG00000027879/ENSMUSG00000038160/…
54	BP	GO:0050953	sensory perception of light stimulus	81	-0.568644671321417	-2.03013660588275	1.17493824016492e-05	0.00140492152161942	0.00120929315946799	1087	tags=35%, list=10%, signal=31%	ENSMUSG00000030838/ENSMUSG00000043850/ENSMUSG00000021239/ENSMUSG00000051043/ENSMUSG00000029343/ENSMUSG00000012819/ENSMUSG00000036192/ENSMUSG00000066975/ENSMUSG00000032245/ENSMUSG00000025952/ENSMUSG00000044708/ENSMUSG00000026365/ENSMUSG00000034520/ENSMUSG00000022723/ENSMUSG00000044429/ENSMUSG00000067299/ENSMUSG00000070870/ENSMUSG00000024140/ENSMUSG00000048582/ENSMUSG00000006546/ENSMUSG00000027314/…
55	CC	GO:0099240	intrinsic component of synaptic membrane	104	-0.532532622864961	-1.9793501891789	1.24012632076014e-05	0.00142672948965852	0.00122806447599048	1966	tags=43%, list=18%, signal=36%	ENSMUSG00000022758/ENSMUSG00000031119/ENSMUSG00000069806/ENSMUSG00000020524/ENSMUSG00000024112/ENSMUSG00000003934/ENSMUSG00000020431/ENSMUSG00000063239/ENSMUSG00000035513/ENSMUSG00000013033/ENSMUSG00000051379/ENSMUSG00000040896/ENSMUSG00000063887/ENSMUSG00000003378/ENSMUSG00000062209/ENSMUSG00000028542/ENSMUSG00000031217/ENSMUSG00000015968/ENSMUSG00000033717/ENSMUSG00000023033/ENSMUSG00000024211/…
56	BP	GO:0072001	renal system development	201	-0.458986273753518	-1.87260497134118	1.25171330501676e-05	0.00142672948965852	0.00122806447599048	1826	tags=33%, list=17%, signal=28%	ENSMUSG00000024713/ENSMUSG00000015647/ENSMUSG00000001761/ENSMUSG00000005397/ENSMUSG00000030110/ENSMUSG00000021614/ENSMUSG00000031665/ENSMUSG00000039239/ENSMUSG00000031502/ENSMUSG00000022382/ENSMUSG00000006386/ENSMUSG00000028988/ENSMUSG00000057329/ENSMUSG00000032402/ENSMUSG00000021540/ENSMUSG00000039765/ENSMUSG00000027889/ENSMUSG00000046743/ENSMUSG00000014303/ENSMUSG00000062209/ENSMUSG00000074733/…
57	BP	GO:0045765	regulation of angiogenesis	185	-0.460840163619687	-1.85885489004373	1.25946385179705e-05	0.00142672948965852	0.00122806447599048	1875	tags=37%, list=18%, signal=31%	ENSMUSG00000003032/ENSMUSG00000028782/ENSMUSG00000001240/ENSMUSG00000021681/ENSMUSG00000028108/ENSMUSG00000031486/ENSMUSG00000040136/ENSMUSG00000029484/ENSMUSG00000000628/ENSMUSG00000039239/ENSMUSG00000006386/ENSMUSG00000029528/ENSMUSG00000021583/ENSMUSG00000037568/ENSMUSG00000019647/ENSMUSG00000032359/ENSMUSG00000004951/ENSMUSG00000046768/ENSMUSG00000016933/ENSMUSG00000073599/ENSMUSG00000041688/…
58	BP	GO:0060485	mesenchyme development	174	-0.467451269741116	-1.86790790559713	1.45879259785142e-05	0.00162403858695287	0.00139789925892115	1473	tags=33%, list=14%, signal=29%	ENSMUSG00000002496/ENSMUSG00000022382/ENSMUSG00000030782/ENSMUSG00000057329/ENSMUSG00000032402/ENSMUSG00000041000/ENSMUSG00000024613/ENSMUSG00000030539/ENSMUSG00000019647/ENSMUSG00000062209/ENSMUSG00000027803/ENSMUSG00000025207/ENSMUSG00000008999/ENSMUSG00000031217/ENSMUSG00000002489/ENSMUSG00000050953/ENSMUSG00000026836/ENSMUSG00000030796/ENSMUSG00000011658/ENSMUSG00000024985/ENSMUSG00000085795/…
59	BP	GO:0048568	embryonic organ development	278	-0.40889644937382	-1.73582775860235	1.72556402669198e-05	0.00188336928512081	0.00162111944204786	1759	tags=26%, list=17%, signal=22%	ENSMUSG00000025758/ENSMUSG00000001761/ENSMUSG00000024247/ENSMUSG00000033577/ENSMUSG00000027966/ENSMUSG00000046179/ENSMUSG00000001729/ENSMUSG00000002249/ENSMUSG00000031665/ENSMUSG00000039239/ENSMUSG00000022382/ENSMUSG00000034612/ENSMUSG00000032402/ENSMUSG00000021313/ENSMUSG00000039765/ENSMUSG00000037568/ENSMUSG00000038248/ENSMUSG00000001288/ENSMUSG00000028763/ENSMUSG00000020937/ENSMUSG00000074221/…
60	BP	GO:0045766	positive regulation of angiogenesis	103	-0.537213862539316	-1.99314118000649	1.75007212493803e-05	0.00188336928512081	0.00162111944204786	1875	tags=44%, list=18%, signal=36%	ENSMUSG00000003032/ENSMUSG00000001240/ENSMUSG00000021681/ENSMUSG00000028108/ENSMUSG00000029484/ENSMUSG00000000628/ENSMUSG00000006386/ENSMUSG00000029528/ENSMUSG00000021583/ENSMUSG00000037568/ENSMUSG00000032359/ENSMUSG00000004951/ENSMUSG00000046768/ENSMUSG00000016933/ENSMUSG00000031465/ENSMUSG00000033191/ENSMUSG00000022469/ENSMUSG00000023031/ENSMUSG00000001552/ENSMUSG00000022475/ENSMUSG00000031681/…
61	BP	GO:0061138	morphogenesis of a branching epithelium	123	-0.511148305001477	-1.9350530492131	1.80756001742769e-05	0.00191334672664436	0.00164692267334222	2075	tags=43%, list=20%, signal=35%	ENSMUSG00000055653/ENSMUSG00000015846/ENSMUSG00000037169/ENSMUSG00000016028/ENSMUSG00000014599/ENSMUSG00000003534/ENSMUSG00000015647/ENSMUSG00000001761/ENSMUSG00000037242/ENSMUSG00000031665/ENSMUSG00000031502/ENSMUSG00000006386/ENSMUSG00000029528/ENSMUSG00000028988/ENSMUSG00000057329/ENSMUSG00000046743/ENSMUSG00000032359/ENSMUSG00000008999/ENSMUSG00000026836/ENSMUSG00000078202/ENSMUSG00000036986/…
62	BP	GO:0007411	axon guidance	143	-0.493583205710223	-1.91816970193249	1.84766009306021e-05	0.00192424858401448	0.00165630650107945	1791	tags=38%, list=17%, signal=32%	ENSMUSG00000015647/ENSMUSG00000003934/ENSMUSG00000001761/ENSMUSG00000037032/ENSMUSG00000000247/ENSMUSG00000056486/ENSMUSG00000030067/ENSMUSG00000039239/ENSMUSG00000029765/ENSMUSG00000036606/ENSMUSG00000051379/ENSMUSG00000022382/ENSMUSG00000032547/ENSMUSG00000030539/ENSMUSG00000019647/ENSMUSG00000025207/ENSMUSG00000008999/ENSMUSG00000031217/ENSMUSG00000022636/ENSMUSG00000000305/ENSMUSG00000053646/…
63	BP	GO:0032835	glomerulus development	40	-0.695586511036956	-2.17026860757739	1.93445623805122e-05	0.00198266411572964	0.00170658795938353	1715	tags=60%, list=16%, signal=51%	ENSMUSG00000005397/ENSMUSG00000030110/ENSMUSG00000006386/ENSMUSG00000057329/ENSMUSG00000027889/ENSMUSG00000027803/ENSMUSG00000008999/ENSMUSG00000029086/ENSMUSG00000031465/ENSMUSG00000026923/ENSMUSG00000038418/ENSMUSG00000026365/ENSMUSG00000050295/ENSMUSG00000030087/ENSMUSG00000038146/ENSMUSG00000027878/ENSMUSG00000024620/ENSMUSG00000022528/ENSMUSG00000000489/ENSMUSG00000016918/ENSMUSG00000029231/…
64	CC	GO:0062023	collagen-containing extracellular matrix	186	-0.44593321705207	-1.79847887554217	2.53529112423261e-05	0.00255787106080781	0.00220170018683358	2008	tags=42%, list=19%, signal=35%	ENSMUSG00000022665/ENSMUSG00000042436/ENSMUSG00000031503/ENSMUSG00000031119/ENSMUSG00000002900/ENSMUSG00000015850/ENSMUSG00000015647/ENSMUSG00000028108/ENSMUSG00000005397/ENSMUSG00000032518/ENSMUSG00000027966/ENSMUSG00000021614/ENSMUSG00000029484/ENSMUSG00000035513/ENSMUSG00000039239/ENSMUSG00000031502/ENSMUSG00000036606/ENSMUSG00000030605/ENSMUSG00000040488/ENSMUSG00000024940/ENSMUSG00000058571/…
65	BP	GO:0048754	branching morphogenesis of an epithelial tube	105	-0.515460537489935	-1.92339033565563	2.58137311584168e-05	0.00256429633984457	0.00220723077759418	1997	tags=44%, list=19%, signal=36%	ENSMUSG00000037169/ENSMUSG00000016028/ENSMUSG00000014599/ENSMUSG00000003534/ENSMUSG00000015647/ENSMUSG00000001761/ENSMUSG00000037242/ENSMUSG00000031665/ENSMUSG00000031502/ENSMUSG00000006386/ENSMUSG00000029528/ENSMUSG00000028988/ENSMUSG00000057329/ENSMUSG00000046743/ENSMUSG00000032359/ENSMUSG00000008999/ENSMUSG00000026836/ENSMUSG00000078202/ENSMUSG00000036986/ENSMUSG00000026923/ENSMUSG00000032796/…
66	BP	GO:0043062	extracellular structure organization	165	-0.471382339123326	-1.86705800813085	2.667457186247e-05	0.00260966228054498	0.00224627973578694	2008	tags=41%, list=19%, signal=34%	ENSMUSG00000022665/ENSMUSG00000042436/ENSMUSG00000031503/ENSMUSG00000032558/ENSMUSG00000002900/ENSMUSG00000015850/ENSMUSG00000029581/ENSMUSG00000039254/ENSMUSG00000033684/ENSMUSG00000001240/ENSMUSG00000003534/ENSMUSG00000019916/ENSMUSG00000037032/ENSMUSG00000005397/ENSMUSG00000027966/ENSMUSG00000035513/ENSMUSG00000021038/ENSMUSG00000039239/ENSMUSG00000031502/ENSMUSG00000024940/ENSMUSG00000032402/…
67	MF	GO:0005509	calcium ion binding	282	-0.402909296725982	-1.71120026184456	2.77859990494352e-05	0.00267782381883885	0.00230495011753367	1715	tags=33%, list=16%, signal=28%	ENSMUSG00000005397/ENSMUSG00000030110/ENSMUSG00000031661/ENSMUSG00000075254/ENSMUSG00000054612/ENSMUSG00000021614/ENSMUSG00000029484/ENSMUSG00000054808/ENSMUSG00000035064/ENSMUSG00000079110/ENSMUSG00000020111/ENSMUSG00000046329/ENSMUSG00000040488/ENSMUSG00000024940/ENSMUSG00000021313/ENSMUSG00000046743/ENSMUSG00000001864/ENSMUSG00000039824/ENSMUSG00000028763/ENSMUSG00000016933/ENSMUSG00000024743/…
68	MF	GO:0044769	ATPase activity, coupled to transmembrane movement of ions, rotational mechanism	19	0.776963389477094	2.14368600619327	3.00421025768401e-05	0.00281133125128488	0.00241986730138392	1183	tags=74%, list=11%, signal=66%	ENSMUSG00000052459/ENSMUSG00000024121/ENSMUSG00000001750/ENSMUSG00000033379/ENSMUSG00000039105/ENSMUSG00000021114/ENSMUSG00000019087/ENSMUSG00000019302/ENSMUSG00000033793/ENSMUSG00000019210/ENSMUSG00000022295/ENSMUSG00000015575/ENSMUSG00000013160/ENSMUSG00000004285
69	MF	GO:0046961	proton-transporting ATPase activity, rotational mechanism	19	0.776963389477094	2.14368600619327	3.00421025768401e-05	0.00281133125128488	0.00241986730138392	1183	tags=74%, list=11%, signal=66%	ENSMUSG00000052459/ENSMUSG00000024121/ENSMUSG00000001750/ENSMUSG00000033379/ENSMUSG00000039105/ENSMUSG00000021114/ENSMUSG00000019087/ENSMUSG00000019302/ENSMUSG00000033793/ENSMUSG00000019210/ENSMUSG00000022295/ENSMUSG00000015575/ENSMUSG00000013160/ENSMUSG00000004285
70	BP	GO:0097193	intrinsic apoptotic signaling pathway	219	0.377286476955657	1.67659020468745	3.11861164265411e-05	0.00287601626578304	0.0024755452480514	2725	tags=38%, list=26%, signal=29%	ENSMUSG00000023067/ENSMUSG00000027313/ENSMUSG00000025408/ENSMUSG00000041801/ENSMUSG00000039474/ENSMUSG00000020108/ENSMUSG00000030641/ENSMUSG00000004936/ENSMUSG00000024521/ENSMUSG00000053192/ENSMUSG00000096472/ENSMUSG00000048450/ENSMUSG00000028466/ENSMUSG00000034218/ENSMUSG00000063410/ENSMUSG00000005087/ENSMUSG00000054051/ENSMUSG00000035199/ENSMUSG00000078566/ENSMUSG00000027646/ENSMUSG00000030421/…
71	BP	GO:0060541	respiratory system development	154	-0.46817228301714	-1.84181078089586	3.16241528373232e-05	0.00287601626578304	0.0024755452480514	1997	tags=33%, list=19%, signal=27%	ENSMUSG00000037169/ENSMUSG00000016028/ENSMUSG00000030768/ENSMUSG00000050989/ENSMUSG00000032558/ENSMUSG00000015647/ENSMUSG00000025958/ENSMUSG00000029478/ENSMUSG00000023991/ENSMUSG00000024247/ENSMUSG00000075254/ENSMUSG00000030067/ENSMUSG00000022382/ENSMUSG00000024940/ENSMUSG00000001288/ENSMUSG00000021268/ENSMUSG00000032359/ENSMUSG00000037992/ENSMUSG00000029705/ENSMUSG00000000693/ENSMUSG00000026923/…
72	BP	GO:0007601	visual perception	78	-0.575699326733386	-2.05988471473952	3.27902466030113e-05	0.00294064753216173	0.00253117693075877	1070	tags=33%, list=10%, signal=30%	ENSMUSG00000043850/ENSMUSG00000021239/ENSMUSG00000051043/ENSMUSG00000029343/ENSMUSG00000036192/ENSMUSG00000066975/ENSMUSG00000032245/ENSMUSG00000025952/ENSMUSG00000044708/ENSMUSG00000026365/ENSMUSG00000034520/ENSMUSG00000022723/ENSMUSG00000044429/ENSMUSG00000067299/ENSMUSG00000070870/ENSMUSG00000024140/ENSMUSG00000048582/ENSMUSG00000006546/ENSMUSG00000027314/ENSMUSG00000073658/ENSMUSG00000051228/…
73	BP	GO:0006482	protein demethylation	28	-0.729706004406361	-2.13156622260546	3.87951668093145e-05	0.00338514043361816	0.00291377639762704	4	tags=11%, list=0%, signal=11%	ENSMUSG00000033249/ENSMUSG00000068457/ENSMUSG00000056673
74	BP	GO:0008214	protein dealkylation	28	-0.729706004406361	-2.13156622260546	3.87951668093145e-05	0.00338514043361816	0.00291377639762704	4	tags=11%, list=0%, signal=11%	ENSMUSG00000033249/ENSMUSG00000068457/ENSMUSG00000056673
75	MF	GO:0009678	pyrophosphate hydrolysis-driven proton transmembrane transporter activity	23	0.727858049715928	2.10803395036377	4.01519897863828e-05	0.00345681864067565	0.002975473769433	1183	tags=61%, list=11%, signal=54%	ENSMUSG00000052459/ENSMUSG00000024121/ENSMUSG00000001750/ENSMUSG00000033379/ENSMUSG00000039105/ENSMUSG00000021114/ENSMUSG00000019087/ENSMUSG00000019302/ENSMUSG00000033793/ENSMUSG00000019210/ENSMUSG00000022295/ENSMUSG00000015575/ENSMUSG00000013160/ENSMUSG00000004285
76	BP	GO:0071479	cellular response to ionizing radiation	58	0.557386101626363	1.98553314703386	4.09936617834374e-05	0.0034828430807323	0.00299787443513226	1576	tags=31%, list=15%, signal=27%	ENSMUSG00000023067/ENSMUSG00000030641/ENSMUSG00000004085/ENSMUSG00000054364/ENSMUSG00000034218/ENSMUSG00000000184/ENSMUSG00000026434/ENSMUSG00000002083/ENSMUSG00000007659/ENSMUSG00000020184/ENSMUSG00000036940/ENSMUSG00000041974/ENSMUSG00000021215/ENSMUSG00000044627/ENSMUSG00000053436/ENSMUSG00000064289/ENSMUSG00000059923/ENSMUSG00000032409
77	MF	GO:0032451	demethylase activity	31	-0.707339645432125	-2.11606178394138	4.15725028449189e-05	0.00348615130999534	0.00300072200985881	4	tags=10%, list=0%, signal=10%	ENSMUSG00000028690/ENSMUSG00000068457/ENSMUSG00000056673
78	BP	GO:0016577	histone demethylation	25	-0.761169413186471	-2.15885727932579	4.37726000993666e-05	0.00357771745369127	0.00307953802164764	4	tags=12%, list=0%, signal=12%	ENSMUSG00000033249/ENSMUSG00000068457/ENSMUSG00000056673
79	BP	GO:0070076	histone lysine demethylation	25	-0.761169413186471	-2.15885727932579	4.37726000993666e-05	0.00357771745369127	0.00307953802164764	4	tags=12%, list=0%, signal=12%	ENSMUSG00000033249/ENSMUSG00000068457/ENSMUSG00000056673
80	BP	GO:0002009	morphogenesis of an epithelium	350	-0.381946542492291	-1.66263974430863	4.65489157707005e-05	0.00375707936414267	0.00323392467459604	2078	tags=32%, list=20%, signal=27%	ENSMUSG00000079487/ENSMUSG00000055653/ENSMUSG00000038564/ENSMUSG00000015846/ENSMUSG00000061524/ENSMUSG00000000320/ENSMUSG00000037169/ENSMUSG00000016028/ENSMUSG00000014599/ENSMUSG00000032558/ENSMUSG00000003032/ENSMUSG00000021483/ENSMUSG00000017009/ENSMUSG00000003534/ENSMUSG00000015647/ENSMUSG00000001761/ENSMUSG00000000247/ENSMUSG00000037242/ENSMUSG00000030110/ENSMUSG00000029580/ENSMUSG00000031661/…
81	BP	GO:0090092	regulation of transmembrane receptor protein serine/threonine kinase signaling pathway	153	-0.46471869477358	-1.82249188057839	4.87571905529011e-05	0.00388673060987756	0.00334552262663181	1427	tags=29%, list=13%, signal=25%	ENSMUSG00000034612/ENSMUSG00000030782/ENSMUSG00000032402/ENSMUSG00000000532/ENSMUSG00000049580/ENSMUSG00000027803/ENSMUSG00000006205/ENSMUSG00000045333/ENSMUSG00000008999/ENSMUSG00000026836/ENSMUSG00000024985/ENSMUSG00000085795/ENSMUSG00000026923/ENSMUSG00000022816/ENSMUSG00000036040/ENSMUSG00000036867/ENSMUSG00000031586/ENSMUSG00000092035/ENSMUSG00000035403/ENSMUSG00000020325/ENSMUSG00000063049/…
82	MF	GO:0051213	dioxygenase activity	68	-0.589114636357233	-2.05363867160645	5.32513315951685e-05	0.00419321765987809	0.00360933287320269	647	tags=15%, list=6%, signal=14%	ENSMUSG00000035105/ENSMUSG00000031845/ENSMUSG00000023191/ENSMUSG00000020629/ENSMUSG00000038168/ENSMUSG00000051048/ENSMUSG00000047250/ENSMUSG00000018924/ENSMUSG00000068457/ENSMUSG00000056673
83	BP	GO:0090287	regulation of cellular response to growth factor stimulus	189	-0.439698282949585	-1.78180951680534	5.47175117344433e-05	0.00425675871408796	0.00366402615038504	1442	tags=28%, list=14%, signal=25%	ENSMUSG00000006386/ENSMUSG00000034612/ENSMUSG00000030782/ENSMUSG00000032402/ENSMUSG00000049580/ENSMUSG00000019647/ENSMUSG00000006205/ENSMUSG00000045333/ENSMUSG00000024168/ENSMUSG00000011658/ENSMUSG00000024985/ENSMUSG00000085795/ENSMUSG00000026923/ENSMUSG00000022816/ENSMUSG00000036040/ENSMUSG00000036867/ENSMUSG00000041445/ENSMUSG00000092035/ENSMUSG00000035403/ENSMUSG00000020325/ENSMUSG00000020176/…
84	BP	GO:0030510	regulation of BMP signaling pathway	63	-0.598294030690579	-2.06613828755547	6.06178832428395e-05	0.0046596389535597	0.00401080731230817	1227	tags=35%, list=12%, signal=31%	ENSMUSG00000006205/ENSMUSG00000045333/ENSMUSG00000024985/ENSMUSG00000026923/ENSMUSG00000022816/ENSMUSG00000036867/ENSMUSG00000035403/ENSMUSG00000020325/ENSMUSG00000031871/ENSMUSG00000062960/ENSMUSG00000000530/ENSMUSG00000025427/ENSMUSG00000026814/ENSMUSG00000027878/ENSMUSG00000031283/ENSMUSG00000021469/ENSMUSG00000007655/ENSMUSG00000022528/ENSMUSG00000044674/ENSMUSG00000020802/ENSMUSG00000001507/…
85	BP	GO:1905114	cell surface receptor signaling pathway involved in cell-cell signaling	355	-0.373111025147819	-1.62312483185821	7.71686884690617e-05	0.00586209672287919	0.00504582879401419	1499	tags=24%, list=14%, signal=21%	ENSMUSG00000030309/ENSMUSG00000002496/ENSMUSG00000022382/ENSMUSG00000032827/ENSMUSG00000028988/ENSMUSG00000030782/ENSMUSG00000032402/ENSMUSG00000063887/ENSMUSG00000071847/ENSMUSG00000028517/ENSMUSG00000032547/ENSMUSG00000049580/ENSMUSG00000020844/ENSMUSG00000003378/ENSMUSG00000003228/ENSMUSG00000032280/ENSMUSG00000027803/ENSMUSG00000045333/ENSMUSG00000002489/ENSMUSG00000031169/ENSMUSG00000078202/…
86	CC	GO:0016469	proton-transporting two-sector ATPase complex	41	0.598310925003203	1.9707456097569	8.10685235588691e-05	0.00608673786766997	0.00523918977222556	1183	tags=41%, list=11%, signal=37%	ENSMUSG00000052459/ENSMUSG00000024121/ENSMUSG00000001750/ENSMUSG00000033379/ENSMUSG00000039105/ENSMUSG00000018770/ENSMUSG00000021114/ENSMUSG00000019087/ENSMUSG00000051232/ENSMUSG00000019302/ENSMUSG00000033793/ENSMUSG00000019210/ENSMUSG00000022295/ENSMUSG00000062683/ENSMUSG00000015575/ENSMUSG00000013160/ENSMUSG00000004285
87	CC	GO:0030673	axolemma	13	-0.827760653340353	-2.01611198155919	8.85133797272861e-05	0.00656932060803548	0.00565457525662518	886	tags=46%, list=8%, signal=42%	ENSMUSG00000035441/ENSMUSG00000024462/ENSMUSG00000062785/ENSMUSG00000096146/ENSMUSG00000058248/ENSMUSG00000031543
88	MF	GO:0005212	structural constituent of eye lens	24	-0.728388816875343	-2.05819664168612	9.2093371851547e-05	0.00675735115960726	0.00581642348536086	1002	tags=79%, list=9%, signal=72%	ENSMUSG00000000724/ENSMUSG00000024041/ENSMUSG00000025389/ENSMUSG00000038135/ENSMUSG00000029352/ENSMUSG00000029343/ENSMUSG00000066975/ENSMUSG00000038086/ENSMUSG00000032060/ENSMUSG00000025952/ENSMUSG00000022723/ENSMUSG00000044429/ENSMUSG00000067299/ENSMUSG00000070870/ENSMUSG00000006546/ENSMUSG00000073658/ENSMUSG00000027420/ENSMUSG00000042240/ENSMUSG00000025945
89	BP	GO:0001763	morphogenesis of a branching structure	132	-0.48081873616797	-1.84720453025968	9.62388011187158e-05	0.00698217908790503	0.00600994523840117	2076	tags=41%, list=20%, signal=33%	ENSMUSG00000037852/ENSMUSG00000055653/ENSMUSG00000015846/ENSMUSG00000037169/ENSMUSG00000016028/ENSMUSG00000014599/ENSMUSG00000003534/ENSMUSG00000015647/ENSMUSG00000001761/ENSMUSG00000037242/ENSMUSG00000031665/ENSMUSG00000031502/ENSMUSG00000006386/ENSMUSG00000029528/ENSMUSG00000028988/ENSMUSG00000057329/ENSMUSG00000046743/ENSMUSG00000032359/ENSMUSG00000008999/ENSMUSG00000026836/ENSMUSG00000078202/…
90	BP	GO:0003151	outflow tract morphogenesis	54	-0.61456038016202	-2.05108100261993	0.000105111882072924	0.00754119358383186	0.00649111973502967	1187	tags=31%, list=11%, signal=28%	ENSMUSG00000008999/ENSMUSG00000037992/ENSMUSG00000026923/ENSMUSG00000036867/ENSMUSG00000040152/ENSMUSG00000021359/ENSMUSG00000030123/ENSMUSG00000050295/ENSMUSG00000050288/ENSMUSG00000026814/ENSMUSG00000030849/ENSMUSG00000021469/ENSMUSG00000022528/ENSMUSG00000025810/ENSMUSG00000044674/ENSMUSG00000001827/ENSMUSG00000032744
91	CC	GO:0033176	proton-transporting V-type ATPase complex	21	0.730410243453229	2.06804495366989	0.000108799050090623	0.00764821919824625	0.00658324256282292	1183	tags=67%, list=11%, signal=59%	ENSMUSG00000052459/ENSMUSG00000024121/ENSMUSG00000001750/ENSMUSG00000033379/ENSMUSG00000039105/ENSMUSG00000021114/ENSMUSG00000019087/ENSMUSG00000051232/ENSMUSG00000019302/ENSMUSG00000033793/ENSMUSG00000022295/ENSMUSG00000015575/ENSMUSG00000013160/ENSMUSG00000004285
92	CC	GO:0045177	apical part of cell	239	-0.410520456239773	-1.71494978875225	0.000108972613634607	0.00764821919824625	0.00658324256282292	1442	tags=29%, list=14%, signal=26%	ENSMUSG00000006386/ENSMUSG00000030562/ENSMUSG00000033965/ENSMUSG00000046743/ENSMUSG00000028402/ENSMUSG00000024778/ENSMUSG00000010047/ENSMUSG00000001436/ENSMUSG00000028542/ENSMUSG00000015968/ENSMUSG00000026674/ENSMUSG00000050953/ENSMUSG00000026836/ENSMUSG00000017716/ENSMUSG00000030838/ENSMUSG00000029086/ENSMUSG00000024388/ENSMUSG00000032902/ENSMUSG00000012819/ENSMUSG00000026923/ENSMUSG00000023912/…
93	BP	GO:0061437	renal system vasculature development	15	-0.806525069894355	-2.02729456602139	0.000125585777131882	0.00862667407383578	0.00742545244407993	1442	tags=80%, list=14%, signal=69%	ENSMUSG00000006386/ENSMUSG00000008999/ENSMUSG00000031465/ENSMUSG00000026923/ENSMUSG00000038418/ENSMUSG00000038146/ENSMUSG00000027878/ENSMUSG00000024620/ENSMUSG00000022528/ENSMUSG00000025810/ENSMUSG00000000489/ENSMUSG00000029231
94	BP	GO:0061440	kidney vasculature development	15	-0.806525069894355	-2.02729456602139	0.000125585777131882	0.00862667407383578	0.00742545244407993	1442	tags=80%, list=14%, signal=69%	ENSMUSG00000006386/ENSMUSG00000008999/ENSMUSG00000031465/ENSMUSG00000026923/ENSMUSG00000038418/ENSMUSG00000038146/ENSMUSG00000027878/ENSMUSG00000024620/ENSMUSG00000022528/ENSMUSG00000025810/ENSMUSG00000000489/ENSMUSG00000029231
95	CC	GO:0099699	integral component of synaptic membrane	92	-0.52960027997472	-1.93452837307693	0.000127246536435921	0.00864874616596573	0.00744445110672205	1966	tags=43%, list=18%, signal=36%	ENSMUSG00000022758/ENSMUSG00000069806/ENSMUSG00000020524/ENSMUSG00000024112/ENSMUSG00000003934/ENSMUSG00000020431/ENSMUSG00000063239/ENSMUSG00000013033/ENSMUSG00000051379/ENSMUSG00000040896/ENSMUSG00000063887/ENSMUSG00000003378/ENSMUSG00000062209/ENSMUSG00000028542/ENSMUSG00000031217/ENSMUSG00000015968/ENSMUSG00000033717/ENSMUSG00000023033/ENSMUSG00000024211/ENSMUSG00000030600/ENSMUSG00000032452/…
96	BP	GO:0030324	lung development	135	-0.460020547388615	-1.77119309377082	0.000133116344030676	0.00895346076464664	0.00770673570703916	1997	tags=33%, list=19%, signal=27%	ENSMUSG00000037169/ENSMUSG00000016028/ENSMUSG00000050989/ENSMUSG00000032558/ENSMUSG00000015647/ENSMUSG00000025958/ENSMUSG00000029478/ENSMUSG00000023991/ENSMUSG00000024247/ENSMUSG00000075254/ENSMUSG00000030067/ENSMUSG00000022382/ENSMUSG00000024940/ENSMUSG00000021268/ENSMUSG00000032359/ENSMUSG00000029705/ENSMUSG00000000693/ENSMUSG00000026923/ENSMUSG00000036040/ENSMUSG00000054252/ENSMUSG00000032796/…
97	BP	GO:0035909	aorta morphogenesis	27	-0.70213604201206	-2.03735540069996	0.000137278795140113	0.00913823897133719	0.00786578446380678	926	tags=41%, list=9%, signal=37%	ENSMUSG00000026923/ENSMUSG00000001555/ENSMUSG00000076431/ENSMUSG00000029710/ENSMUSG00000015468/ENSMUSG00000000530/ENSMUSG00000022836/ENSMUSG00000026814/ENSMUSG00000024620/ENSMUSG00000022528/ENSMUSG00000027314
98	BP	GO:0030323	respiratory tube development	138	-0.465581961742896	-1.79595848087976	0.000149261027920379	0.00976814281157763	0.00840797731472655	1997	tags=34%, list=19%, signal=28%	ENSMUSG00000037169/ENSMUSG00000016028/ENSMUSG00000050989/ENSMUSG00000032558/ENSMUSG00000024713/ENSMUSG00000015647/ENSMUSG00000025958/ENSMUSG00000029478/ENSMUSG00000023991/ENSMUSG00000024247/ENSMUSG00000075254/ENSMUSG00000030067/ENSMUSG00000022382/ENSMUSG00000024940/ENSMUSG00000021268/ENSMUSG00000032359/ENSMUSG00000029705/ENSMUSG00000000693/ENSMUSG00000026923/ENSMUSG00000036040/ENSMUSG00000054252/…
99	CC	GO:0030659	cytoplasmic vesicle membrane	208	0.368205310966144	1.61874243242454	0.000149767095918567	0.00976814281157763	0.00840797731472655	2035	tags=36%, list=19%, signal=30%	ENSMUSG00000062151/ENSMUSG00000037685/ENSMUSG00000039474/ENSMUSG00000009394/ENSMUSG00000020297/ENSMUSG00000024381/ENSMUSG00000057378/ENSMUSG00000040040/ENSMUSG00000029512/ENSMUSG00000029426/ENSMUSG00000060802/ENSMUSG00000031207/ENSMUSG00000042216/ENSMUSG00000047547/ENSMUSG00000001750/ENSMUSG00000029390/ENSMUSG00000047126/ENSMUSG00000027879/ENSMUSG00000028354/ENSMUSG00000000826/ENSMUSG00000037788/…
100	CC	GO:0005789	endoplasmic reticulum membrane	404	0.310900010095425	1.46680732300134	0.000161178199407966	0.0104072763357723	0.00895811466183219	2462	tags=34%, list=23%, signal=27%	ENSMUSG00000036564/ENSMUSG00000039474/ENSMUSG00000026600/ENSMUSG00000031532/ENSMUSG00000044528/ENSMUSG00000060681/ENSMUSG00000001249/ENSMUSG00000057378/ENSMUSG00000030654/ENSMUSG00000060802/ENSMUSG00000030917/ENSMUSG00000057069/ENSMUSG00000058793/ENSMUSG00000062169/ENSMUSG00000020149/ENSMUSG00000020458/ENSMUSG00000030062/ENSMUSG00000061603/ENSMUSG00000021518/ENSMUSG00000055493/ENSMUSG00000022297/…
101	CC	GO:0070161	anchoring junction	402	-0.359128893726684	-1.58732512377446	0.00016326599320678	0.0104377081003582	0.0089843089539531	1968	tags=29%, list=18%, signal=25%	ENSMUSG00000041957/ENSMUSG00000037605/ENSMUSG00000022802/ENSMUSG00000068876/ENSMUSG00000013076/ENSMUSG00000025389/ENSMUSG00000020524/ENSMUSG00000038235/ENSMUSG00000033075/ENSMUSG00000029581/ENSMUSG00000028854/ENSMUSG00000017009/ENSMUSG00000016664/ENSMUSG00000054385/ENSMUSG00000037242/ENSMUSG00000029580/ENSMUSG00000000325/ENSMUSG00000031955/ENSMUSG00000075254/ENSMUSG00000026796/ENSMUSG00000054808/…
102	BP	GO:0048762	mesenchymal cell differentiation	146	-0.45601680650949	-1.77810316797302	0.000179479819201441	0.0113616865940861	0.00977962801965632	1473	tags=34%, list=14%, signal=30%	ENSMUSG00000039239/ENSMUSG00000002496/ENSMUSG00000030782/ENSMUSG00000057329/ENSMUSG00000032402/ENSMUSG00000041000/ENSMUSG00000024613/ENSMUSG00000030539/ENSMUSG00000019647/ENSMUSG00000062209/ENSMUSG00000027803/ENSMUSG00000025207/ENSMUSG00000008999/ENSMUSG00000031217/ENSMUSG00000002489/ENSMUSG00000050953/ENSMUSG00000026836/ENSMUSG00000011658/ENSMUSG00000024985/ENSMUSG00000085795/ENSMUSG00000000693/…
103	BP	GO:0050808	synapse organization	295	-0.377007008380078	-1.61075274437546	0.000181898054895574	0.0113616865940861	0.00977962801965632	1596	tags=26%, list=15%, signal=23%	ENSMUSG00000035513/ENSMUSG00000013033/ENSMUSG00000031502/ENSMUSG00000035064/ENSMUSG00000036606/ENSMUSG00000051379/ENSMUSG00000030309/ENSMUSG00000002496/ENSMUSG00000022382/ENSMUSG00000019820/ENSMUSG00000032827/ENSMUSG00000063887/ENSMUSG00000058571/ENSMUSG00000062209/ENSMUSG00000031217/ENSMUSG00000002489/ENSMUSG00000026259/ENSMUSG00000053646/ENSMUSG00000041936/ENSMUSG00000029309/ENSMUSG00000063063/…
104	CC	GO:1905368	peptidase complex	84	0.47896597968021	1.83240196025343	0.000183222777223839	0.0113616865940861	0.00977962801965632	2614	tags=48%, list=25%, signal=36%	ENSMUSG00000068749/ENSMUSG00000025326/ENSMUSG00000015671/ENSMUSG00000047879/ENSMUSG00000069744/ENSMUSG00000024583/ENSMUSG00000026914/ENSMUSG00000021917/ENSMUSG00000031429/ENSMUSG00000021832/ENSMUSG00000002102/ENSMUSG00000032301/ENSMUSG00000027566/ENSMUSG00000017721/ENSMUSG00000021737/ENSMUSG00000030751/ENSMUSG00000028899/ENSMUSG00000027272/ENSMUSG00000020720/ENSMUSG00000039041/ENSMUSG00000060073/…
105	BP	GO:0002088	lens development in camera-type eye	80	-0.526542484361668	-1.87767783653037	0.000185950216599995	0.0113616865940861	0.00977962801965632	1706	tags=36%, list=16%, signal=31%	ENSMUSG00000028121/ENSMUSG00000028328/ENSMUSG00000038135/ENSMUSG00000055435/ENSMUSG00000032402/ENSMUSG00000029352/ENSMUSG00000020160/ENSMUSG00000050953/ENSMUSG00000029343/ENSMUSG00000066975/ENSMUSG00000035517/ENSMUSG00000054252/ENSMUSG00000032060/ENSMUSG00000040841/ENSMUSG00000025952/ENSMUSG00000021359/ENSMUSG00000022723/ENSMUSG00000044429/ENSMUSG00000067299/ENSMUSG00000070870/ENSMUSG00000038840/…
106	BP	GO:0030036	actin cytoskeleton organization	487	-0.338881019927076	-1.52007922572703	0.000186516769238521	0.0113616865940861	0.00977962801965632	1989	tags=28%, list=19%, signal=23%	ENSMUSG00000066406/ENSMUSG00000027861/ENSMUSG00000016028/ENSMUSG00000013076/ENSMUSG00000024942/ENSMUSG00000032064/ENSMUSG00000038235/ENSMUSG00000029581/ENSMUSG00000036106/ENSMUSG00000075705/ENSMUSG00000017009/ENSMUSG00000016664/ENSMUSG00000021373/ENSMUSG00000020451/ENSMUSG00000038976/ENSMUSG00000020476/ENSMUSG00000029580/ENSMUSG00000024043/ENSMUSG00000021061/ENSMUSG00000031955/ENSMUSG00000033577/…
107	CC	GO:0031902	late endosome membrane	45	0.573674000571604	1.93968373244915	0.00019153715544429	0.0115584618009699	0.00994900325377127	2540	tags=53%, list=24%, signal=41%	ENSMUSG00000020297/ENSMUSG00000025702/ENSMUSG00000032231/ENSMUSG00000003363/ENSMUSG00000025351/ENSMUSG00000025949/ENSMUSG00000019998/ENSMUSG00000030842/ENSMUSG00000016534/ENSMUSG00000018340/ENSMUSG00000025359/ENSMUSG00000035953/ENSMUSG00000091512/ENSMUSG00000050552/ENSMUSG00000031447/ENSMUSG00000022257/ENSMUSG00000041236/ENSMUSG00000045374/ENSMUSG00000034445/ENSMUSG00000087260/ENSMUSG00000003062/…
108	BP	GO:0070988	demethylation	45	-0.612895750768875	-1.97211764432093	0.000197761936347727	0.0118236002129377	0.0101772224553216	4	tags=7%, list=0%, signal=7%	ENSMUSG00000009585/ENSMUSG00000068457/ENSMUSG00000056673
109	BP	GO:0030855	epithelial cell differentiation	337	-0.369624466207996	-1.59707035470971	0.000206475048824189	0.0122312788097045	0.0105281338270567	1947	tags=32%, list=18%, signal=27%	ENSMUSG00000068876/ENSMUSG00000020086/ENSMUSG00000040929/ENSMUSG00000029392/ENSMUSG00000038235/ENSMUSG00000003032/ENSMUSG00000015850/ENSMUSG00000055116/ENSMUSG00000046186/ENSMUSG00000025758/ENSMUSG00000025958/ENSMUSG00000001761/ENSMUSG00000029478/ENSMUSG00000023991/ENSMUSG00000037242/ENSMUSG00000075254/ENSMUSG00000033577/ENSMUSG00000046179/ENSMUSG00000028328/ENSMUSG00000030067/ENSMUSG00000031665/…
110	MF	GO:0050839	cell adhesion molecule binding	160	-0.428067022765184	-1.69224219165672	0.000212658489651479	0.0124830533425418	0.0107448500034432	1131	tags=33%, list=11%, signal=30%	ENSMUSG00000019820/ENSMUSG00000030605/ENSMUSG00000029528/ENSMUSG00000063887/ENSMUSG00000028517/ENSMUSG00000026836/ENSMUSG00000000305/ENSMUSG00000006369/ENSMUSG00000029086/ENSMUSG00000028217/ENSMUSG00000022661/ENSMUSG00000031561/ENSMUSG00000031673/ENSMUSG00000001946/ENSMUSG00000016493/ENSMUSG00000063063/ENSMUSG00000025511/ENSMUSG00000012819/ENSMUSG00000037815/ENSMUSG00000041734/ENSMUSG00000038264/…
111	BP	GO:0031589	cell-substrate adhesion	221	-0.410623040759025	-1.68992943296749	0.000227306874422709	0.0130610463696043	0.011242360364763	1496	tags=33%, list=14%, signal=29%	ENSMUSG00000017009/ENSMUSG00000024713/ENSMUSG00000003534/ENSMUSG00000015647/ENSMUSG00000005397/ENSMUSG00000031955/ENSMUSG00000035513/ENSMUSG00000054808/ENSMUSG00000078716/ENSMUSG00000044433/ENSMUSG00000019820/ENSMUSG00000006386/ENSMUSG00000002602/ENSMUSG00000029528/ENSMUSG00000057329/ENSMUSG00000032402/ENSMUSG00000036718/ENSMUSG00000026478/ENSMUSG00000002250/ENSMUSG00000002489/ENSMUSG00000006369/…
112	CC	GO:0012506	vesicle membrane	224	0.357888896086312	1.59761765875901	0.000227407087719072	0.0130610463696043	0.011242360364763	2035	tags=35%, list=19%, signal=29%	ENSMUSG00000062151/ENSMUSG00000037685/ENSMUSG00000039474/ENSMUSG00000009394/ENSMUSG00000020297/ENSMUSG00000024381/ENSMUSG00000057378/ENSMUSG00000040040/ENSMUSG00000029512/ENSMUSG00000029426/ENSMUSG00000060802/ENSMUSG00000031207/ENSMUSG00000042216/ENSMUSG00000047547/ENSMUSG00000001750/ENSMUSG00000029390/ENSMUSG00000047126/ENSMUSG00000027879/ENSMUSG00000028354/ENSMUSG00000000826/ENSMUSG00000037788/…
113	BP	GO:0060976	coronary vasculature development	52	-0.589374671982183	-1.95749426145521	0.000228573368401004	0.0130610463696043	0.011242360364763	1118	tags=48%, list=11%, signal=43%	ENSMUSG00000057110/ENSMUSG00000021835/ENSMUSG00000006932/ENSMUSG00000039801/ENSMUSG00000022414/ENSMUSG00000024962/ENSMUSG00000055653/ENSMUSG00000015846/ENSMUSG00000024713/ENSMUSG00000025231/ENSMUSG00000050382/ENSMUSG00000011658/ENSMUSG00000020354/ENSMUSG00000026923/ENSMUSG00000036867/ENSMUSG00000020681/ENSMUSG00000030123/ENSMUSG00000036158/ENSMUSG00000024620/ENSMUSG00000030849/ENSMUSG00000045039/…
114	BP	GO:0051051	negative regulation of transport	287	-0.383164957648799	-1.6337272491996	0.000245218540068365	0.0138892641510652	0.0119552529230006	1788	tags=25%, list=17%, signal=22%	ENSMUSG00000016664/ENSMUSG00000037907/ENSMUSG00000074886/ENSMUSG00000024247/ENSMUSG00000033685/ENSMUSG00000034160/ENSMUSG00000040136/ENSMUSG00000034867/ENSMUSG00000021071/ENSMUSG00000001729/ENSMUSG00000004347/ENSMUSG00000039239/ENSMUSG00000002496/ENSMUSG00000039943/ENSMUSG00000032827/ENSMUSG00000057329/ENSMUSG00000068742/ENSMUSG00000028542/ENSMUSG00000040687/ENSMUSG00000050953/ENSMUSG00000025583/…
115	BP	GO:0003018	vascular process in circulatory system	111	-0.476507249941561	-1.79252718845107	0.000258155697300553	0.0144948811953884	0.0124765407940221	2167	tags=41%, list=20%, signal=33%	ENSMUSG00000066643/ENSMUSG00000031740/ENSMUSG00000025026/ENSMUSG00000051331/ENSMUSG00000000320/ENSMUSG00000024942/ENSMUSG00000047632/ENSMUSG00000035954/ENSMUSG00000001240/ENSMUSG00000040136/ENSMUSG00000031808/ENSMUSG00000001729/ENSMUSG00000033174/ENSMUSG00000028988/ENSMUSG00000055866/ENSMUSG00000002250/ENSMUSG00000050953/ENSMUSG00000041688/ENSMUSG00000022994/ENSMUSG00000027533/ENSMUSG00000033717/…
116	MF	GO:0031625	ubiquitin protein ligase binding	241	0.345512071238315	1.5465366987804	0.000274185855731343	0.0152622247453214	0.0131370355559119	2694	tags=34%, list=25%, signal=26%	ENSMUSG00000023067/ENSMUSG00000038393/ENSMUSG00000015837/ENSMUSG00000039474/ENSMUSG00000029223/ENSMUSG00000024120/ENSMUSG00000032601/ENSMUSG00000021277/ENSMUSG00000022391/ENSMUSG00000024121/ENSMUSG00000036427/ENSMUSG00000000120/ENSMUSG00000020458/ENSMUSG00000022297/ENSMUSG00000036097/ENSMUSG00000022285/ENSMUSG00000026254/ENSMUSG00000024349/ENSMUSG00000023456/ENSMUSG00000001270/ENSMUSG00000027646/…
117	BP	GO:0001667	ameboidal-type cell migration	283	-0.376567849427919	-1.59879042219968	0.000284971743190906	0.0157270303058434	0.0135371192446962	1702	tags=29%, list=16%, signal=25%	ENSMUSG00000030168/ENSMUSG00000030110/ENSMUSG00000031955/ENSMUSG00000031486/ENSMUSG00000029484/ENSMUSG00000001729/ENSMUSG00000039239/ENSMUSG00000002496/ENSMUSG00000006386/ENSMUSG00000029528/ENSMUSG00000000532/ENSMUSG00000002221/ENSMUSG00000028517/ENSMUSG00000030539/ENSMUSG00000019647/ENSMUSG00000010047/ENSMUSG00000032359/ENSMUSG00000004951/ENSMUSG00000062209/ENSMUSG00000046768/ENSMUSG00000002250/…
118	MF	GO:0019199	transmembrane receptor protein kinase activity	42	-0.633248707232482	-2.00329367212052	0.000294877491730955	0.0161357963059896	0.0138889666042769	1442	tags=57%, list=14%, signal=50%	ENSMUSG00000003534/ENSMUSG00000030110/ENSMUSG00000006386/ENSMUSG00000002602/ENSMUSG00000000532/ENSMUSG00000062209/ENSMUSG00000026674/ENSMUSG00000026836/ENSMUSG00000033191/ENSMUSG00000054252/ENSMUSG00000062312/ENSMUSG00000029710/ENSMUSG00000029648/ENSMUSG00000020357/ENSMUSG00000062960/ENSMUSG00000000530/ENSMUSG00000026814/ENSMUSG00000035305/ENSMUSG00000008090/ENSMUSG00000024620/ENSMUSG00000030849/…
119	BP	GO:0060411	cardiac septum morphogenesis	57	-0.569536414499264	-1.92068228989556	0.000301142626001103	0.0162870092933217	0.0140191239322055	1187	tags=32%, list=11%, signal=28%	ENSMUSG00000008999/ENSMUSG00000026836/ENSMUSG00000037992/ENSMUSG00000026923/ENSMUSG00000036867/ENSMUSG00000076431/ENSMUSG00000050288/ENSMUSG00000026814/ENSMUSG00000031558/ENSMUSG00000027878/ENSMUSG00000008090/ENSMUSG00000030849/ENSMUSG00000021469/ENSMUSG00000022528/ENSMUSG00000028978/ENSMUSG00000025810/ENSMUSG00000044674/ENSMUSG00000032744
120	BP	GO:0006605	protein targeting	217	0.356679409003533	1.57981677284928	0.000302685630354437	0.0162870092933217	0.0140191239322055	2573	tags=32%, list=24%, signal=25%	ENSMUSG00000044528/ENSMUSG00000027534/ENSMUSG00000023147/ENSMUSG00000036304/ENSMUSG00000029426/ENSMUSG00000030654/ENSMUSG00000031823/ENSMUSG00000018322/ENSMUSG00000018326/ENSMUSG00000014504/ENSMUSG00000038587/ENSMUSG00000006930/ENSMUSG00000022285/ENSMUSG00000030538/ENSMUSG00000015291/ENSMUSG00000073079/ENSMUSG00000026150/ENSMUSG00000022474/ENSMUSG00000025935/ENSMUSG00000041845/ENSMUSG00000020882/…
121	BP	GO:0002183	cytoplasmic translational initiation	23	-0.722630472814679	-2.01494333284895	0.000317984724726567	0.0169688212194995	0.0146059969252394	2	tags=9%, list=0%, signal=9%	ENSMUSG00000000355/ENSMUSG00000069049
122	BP	GO:0090150	establishment of protein localization to membrane	184	0.370781201492745	1.59941948697971	0.000321044053868795	0.016983591461224	0.014618710483973	2159	tags=31%, list=20%, signal=25%	ENSMUSG00000039316/ENSMUSG00000044528/ENSMUSG00000023147/ENSMUSG00000036304/ENSMUSG00000030654/ENSMUSG00000031823/ENSMUSG00000014504/ENSMUSG00000034187/ENSMUSG00000024521/ENSMUSG00000030872/ENSMUSG00000004771/ENSMUSG00000030538/ENSMUSG00000015291/ENSMUSG00000073079/ENSMUSG00000046709/ENSMUSG00000025935/ENSMUSG00000030805/ENSMUSG00000020882/ENSMUSG00000002083/ENSMUSG00000020671/ENSMUSG00000032042/…
123	BP	GO:0048598	embryonic morphogenesis	392	-0.351882931915706	-1.54978851162011	0.000323522030312924	0.016983591461224	0.014618710483973	1710	tags=29%, list=16%, signal=25%	ENSMUSG00000005609/ENSMUSG00000038982/ENSMUSG00000026842/ENSMUSG00000018537/ENSMUSG00000058886/ENSMUSG00000020644/ENSMUSG00000010721/ENSMUSG00000024041/ENSMUSG00000027168/ENSMUSG00000079487/ENSMUSG00000055653/ENSMUSG00000038564/ENSMUSG00000051331/ENSMUSG00000061524/ENSMUSG00000037169/ENSMUSG00000016028/ENSMUSG00000032558/ENSMUSG00000003032/ENSMUSG00000021483/ENSMUSG00000017009/ENSMUSG00000015647/…
124	BP	GO:0007507	heart development	401	-0.351741949786161	-1.55555413378533	0.000339207047063806	0.017663386313637	0.0152038472707716	2078	tags=30%, list=20%, signal=25%	ENSMUSG00000079487/ENSMUSG00000037852/ENSMUSG00000055653/ENSMUSG00000038564/ENSMUSG00000051331/ENSMUSG00000066191/ENSMUSG00000015846/ENSMUSG00000060216/ENSMUSG00000075704/ENSMUSG00000031077/ENSMUSG00000066406/ENSMUSG00000041957/ENSMUSG00000032558/ENSMUSG00000028854/ENSMUSG00000024713/ENSMUSG00000051910/ENSMUSG00000001240/ENSMUSG00000025958/ENSMUSG00000001761/ENSMUSG00000029478/ENSMUSG00000023991/…
125	CC	GO:0042175	nuclear outer membrane-endoplasmic reticulum membrane network	421	0.303153859986419	1.43314735640706	0.000358082105764217	0.0184970892553564	0.0159214612078743	2462	tags=33%, list=23%, signal=27%	ENSMUSG00000036564/ENSMUSG00000039474/ENSMUSG00000026600/ENSMUSG00000031532/ENSMUSG00000044528/ENSMUSG00000060681/ENSMUSG00000001249/ENSMUSG00000057378/ENSMUSG00000030654/ENSMUSG00000060802/ENSMUSG00000030917/ENSMUSG00000057069/ENSMUSG00000058793/ENSMUSG00000062169/ENSMUSG00000020149/ENSMUSG00000020458/ENSMUSG00000030062/ENSMUSG00000061603/ENSMUSG00000021518/ENSMUSG00000055493/ENSMUSG00000022297/…
126	BP	GO:0003279	cardiac septum development	92	-0.510037690871505	-1.86306998247181	0.000369414612517653	0.018877171353733	0.0162486187569118	1929	tags=34%, list=18%, signal=28%	ENSMUSG00000032558/ENSMUSG00000024713/ENSMUSG00000001761/ENSMUSG00000075254/ENSMUSG00000050567/ENSMUSG00000031665/ENSMUSG00000039239/ENSMUSG00000008999/ENSMUSG00000026836/ENSMUSG00000025231/ENSMUSG00000037992/ENSMUSG00000050382/ENSMUSG00000011658/ENSMUSG00000026923/ENSMUSG00000036867/ENSMUSG00000028266/ENSMUSG00000076431/ENSMUSG00000030123/ENSMUSG00000050288/ENSMUSG00000026814/ENSMUSG00000031558/…
127	BP	GO:0007600	sensory perception	234	-0.393749985071513	-1.63245479975766	0.000371287093375266	0.018877171353733	0.0162486187569118	1180	tags=27%, list=11%, signal=25%	ENSMUSG00000022040/ENSMUSG00000026655/ENSMUSG00000015968/ENSMUSG00000030838/ENSMUSG00000043850/ENSMUSG00000027533/ENSMUSG00000021239/ENSMUSG00000051043/ENSMUSG00000024388/ENSMUSG00000029343/ENSMUSG00000031789/ENSMUSG00000033717/ENSMUSG00000005360/ENSMUSG00000012819/ENSMUSG00000036192/ENSMUSG00000066975/ENSMUSG00000002504/ENSMUSG00000023033/ENSMUSG00000042644/ENSMUSG00000032245/ENSMUSG00000052512/…
128	BP	GO:0010508	positive regulation of autophagy	110	0.440771378518952	1.75822984208264	0.000382146855076441	0.0191895284147229	0.0165174816445208	2584	tags=36%, list=24%, signal=28%	ENSMUSG00000041548/ENSMUSG00000028211/ENSMUSG00000028300/ENSMUSG00000025408/ENSMUSG00000028680/ENSMUSG00000029512/ENSMUSG00000032009/ENSMUSG00000004936/ENSMUSG00000000266/ENSMUSG00000055493/ENSMUSG00000038375/ENSMUSG00000038160/ENSMUSG00000024349/ENSMUSG00000078566/ENSMUSG00000031155/ENSMUSG00000037331/ENSMUSG00000028048/ENSMUSG00000003131/ENSMUSG00000040359/ENSMUSG00000026737/ENSMUSG00000028518/…
129	CC	GO:0016324	apical plasma membrane	169	-0.429885116996237	-1.71147289484487	0.000383713153719432	0.0191895284147229	0.0165174816445208	1490	tags=31%, list=14%, signal=27%	ENSMUSG00000033722/ENSMUSG00000006386/ENSMUSG00000030562/ENSMUSG00000033965/ENSMUSG00000028402/ENSMUSG00000024778/ENSMUSG00000010047/ENSMUSG00000001436/ENSMUSG00000028542/ENSMUSG00000015968/ENSMUSG00000026674/ENSMUSG00000050953/ENSMUSG00000017716/ENSMUSG00000029086/ENSMUSG00000032902/ENSMUSG00000026923/ENSMUSG00000002504/ENSMUSG00000022180/ENSMUSG00000068270/ENSMUSG00000035403/ENSMUSG00000028645/…
130	BP	GO:0048844	artery morphogenesis	52	-0.576806739831524	-1.91575229962211	0.000386346398314075	0.0191895284147229	0.0165174816445208	926	tags=33%, list=9%, signal=30%	ENSMUSG00000026923/ENSMUSG00000001555/ENSMUSG00000076431/ENSMUSG00000029710/ENSMUSG00000056492/ENSMUSG00000015468/ENSMUSG00000000530/ENSMUSG00000050295/ENSMUSG00000022836/ENSMUSG00000038146/ENSMUSG00000026814/ENSMUSG00000032327/ENSMUSG00000024620/ENSMUSG00000022528/ENSMUSG00000027314/ENSMUSG00000025810/ENSMUSG00000001827
131	CC	GO:0031461	cullin-RING ubiquitin ligase complex	138	0.407599347856709	1.69193162554792	0.000389806940475701	0.0192136138523023	0.0165382133042322	2117	tags=36%, list=20%, signal=29%	ENSMUSG00000028436/ENSMUSG00000036782/ENSMUSG00000038365/ENSMUSG00000038451/ENSMUSG00000020235/ENSMUSG00000022400/ENSMUSG00000023965/ENSMUSG00000033948/ENSMUSG00000062901/ENSMUSG00000030031/ENSMUSG00000035509/ENSMUSG00000001098/ENSMUSG00000035329/ENSMUSG00000034636/ENSMUSG00000028044/ENSMUSG00000026705/ENSMUSG00000022300/ENSMUSG00000022358/ENSMUSG00000021694/ENSMUSG00000029312/ENSMUSG00000049106/…
132	CC	GO:0009897	external side of plasma membrane	122	-0.467216886993253	-1.7722534880214	0.000393235098894987	0.0192357502542798	0.0165572673218942	1439	tags=36%, list=14%, signal=32%	ENSMUSG00000030605/ENSMUSG00000063887/ENSMUSG00000045092/ENSMUSG00000024778/ENSMUSG00000010047/ENSMUSG00000032125/ENSMUSG00000032135/ENSMUSG00000022636/ENSMUSG00000041688/ENSMUSG00000037613/ENSMUSG00000010751/ENSMUSG00000029338/ENSMUSG00000038264/ENSMUSG00000001930/ENSMUSG00000024030/ENSMUSG00000055737/ENSMUSG00000020681/ENSMUSG00000020717/ENSMUSG00000016494/ENSMUSG00000031871/ENSMUSG00000025089/…
133	BP	GO:0006403	RNA localization	163	0.375838117065067	1.59859592829405	0.000402859421747251	0.0194389008409889	0.0167321301957763	1715	tags=23%, list=16%, signal=19%	ENSMUSG00000039316/ENSMUSG00000024120/ENSMUSG00000020783/ENSMUSG00000037997/ENSMUSG00000057113/ENSMUSG00000033658/ENSMUSG00000032101/ENSMUSG00000034218/ENSMUSG00000050192/ENSMUSG00000032939/ENSMUSG00000000838/ENSMUSG00000026764/ENSMUSG00000024384/ENSMUSG00000022685/ENSMUSG00000036678/ENSMUSG00000053293/ENSMUSG00000042650/ENSMUSG00000039449/ENSMUSG00000025920/ENSMUSG00000022800/ENSMUSG00000021537/…
134	BP	GO:0060412	ventricular septum morphogenesis	35	-0.649068942301494	-1.99145843185825	0.000407935884907476	0.0194389008409889	0.0167321301957763	1131	tags=31%, list=11%, signal=28%	ENSMUSG00000026836/ENSMUSG00000026923/ENSMUSG00000076431/ENSMUSG00000050288/ENSMUSG00000031558/ENSMUSG00000008090/ENSMUSG00000030849/ENSMUSG00000022528/ENSMUSG00000028978/ENSMUSG00000044674/ENSMUSG00000032744
135	BP	GO:0048846	axon extension involved in axon guidance	24	-0.696782595702427	-1.96888744752036	0.000409430155548163	0.0194389008409889	0.0167321301957763	1740	tags=54%, list=16%, signal=45%	ENSMUSG00000001761/ENSMUSG00000029765/ENSMUSG00000032547/ENSMUSG00000030539/ENSMUSG00000019647/ENSMUSG00000025207/ENSMUSG00000038264/ENSMUSG00000057969/ENSMUSG00000031558/ENSMUSG00000040254/ENSMUSG00000034684/ENSMUSG00000045039/ENSMUSG00000025810
136	BP	GO:1902284	neuron projection extension involved in neuron projection guidance	24	-0.696782595702427	-1.96888744752036	0.000409430155548163	0.0194389008409889	0.0167321301957763	1740	tags=54%, list=16%, signal=45%	ENSMUSG00000001761/ENSMUSG00000029765/ENSMUSG00000032547/ENSMUSG00000030539/ENSMUSG00000019647/ENSMUSG00000025207/ENSMUSG00000038264/ENSMUSG00000057969/ENSMUSG00000031558/ENSMUSG00000040254/ENSMUSG00000034684/ENSMUSG00000045039/ENSMUSG00000025810
137	BP	GO:0035966	response to topologically incorrect protein	118	0.413232883820731	1.65708703248918	0.000421059562184414	0.019556717445939	0.0168335414221298	2403	tags=34%, list=23%, signal=27%	ENSMUSG00000041548/ENSMUSG00000027313/ENSMUSG00000025408/ENSMUSG00000039474/ENSMUSG00000014905/ENSMUSG00000029390/ENSMUSG00000028466/ENSMUSG00000002190/ENSMUSG00000003873/ENSMUSG00000020368/ENSMUSG00000024079/ENSMUSG00000022365/ENSMUSG00000059970/ENSMUSG00000026353/ENSMUSG00000040359/ENSMUSG00000026142/ENSMUSG00000002064/ENSMUSG00000025939/ENSMUSG00000023286/ENSMUSG00000037196/ENSMUSG00000022136/…
138	BP	GO:0001946	lymphangiogenesis	15	-0.781698230398379	-1.96488941746442	0.000424997842070906	0.019556717445939	0.0168335414221298	753	tags=47%, list=7%, signal=43%	ENSMUSG00000026604/ENSMUSG00000045930/ENSMUSG00000028583/ENSMUSG00000020357/ENSMUSG00000000530/ENSMUSG00000050295/ENSMUSG00000046318
139	BP	GO:0050922	negative regulation of chemotaxis	31	-0.65397560251782	-1.95641908247993	0.000428683918458963	0.019556717445939	0.0168335414221298	1377	tags=45%, list=13%, signal=39%	ENSMUSG00000001666/ENSMUSG00000032547/ENSMUSG00000030539/ENSMUSG00000019647/ENSMUSG00000025207/ENSMUSG00000031465/ENSMUSG00000026923/ENSMUSG00000038264/ENSMUSG00000040152/ENSMUSG00000057969/ENSMUSG00000031558/ENSMUSG00000040254/ENSMUSG00000034684/ENSMUSG00000025810
140	CC	GO:0035097	histone methyltransferase complex	69	-0.553313031998909	-1.93114326103505	0.000429366077351426	0.019556717445939	0.0168335414221298	154	tags=4%, list=1%, signal=4%	ENSMUSG00000029687/ENSMUSG00000068457/ENSMUSG00000056673
141	BP	GO:0060765	regulation of androgen receptor signaling pathway	21	-0.723335092714805	-1.96786531322386	0.00043104364645048	0.019556717445939	0.0168335414221298	97	tags=10%, list=1%, signal=9%	ENSMUSG00000032744/ENSMUSG00000056673
142	BP	GO:0072012	glomerulus vasculature development	14	-0.799824013609846	-1.97627933762814	0.000434453123008646	0.019556717445939	0.0168335414221298	1442	tags=79%, list=14%, signal=68%	ENSMUSG00000006386/ENSMUSG00000008999/ENSMUSG00000031465/ENSMUSG00000026923/ENSMUSG00000038418/ENSMUSG00000038146/ENSMUSG00000027878/ENSMUSG00000024620/ENSMUSG00000022528/ENSMUSG00000000489/ENSMUSG00000029231
143	BP	GO:0006986	response to unfolded protein	96	0.44102086985833	1.71823336351465	0.000434898868514283	0.019556717445939	0.0168335414221298	3037	tags=44%, list=29%, signal=32%	ENSMUSG00000041548/ENSMUSG00000027313/ENSMUSG00000025408/ENSMUSG00000039474/ENSMUSG00000014905/ENSMUSG00000029390/ENSMUSG00000028466/ENSMUSG00000002190/ENSMUSG00000003873/ENSMUSG00000020368/ENSMUSG00000024079/ENSMUSG00000022365/ENSMUSG00000059970/ENSMUSG00000026353/ENSMUSG00000040359/ENSMUSG00000026142/ENSMUSG00000023286/ENSMUSG00000037196/ENSMUSG00000022136/ENSMUSG00000021270/ENSMUSG00000026864/…
144	BP	GO:0048729	tissue morphogenesis	398	-0.345302796485723	-1.52603890074403	0.000437981854574057	0.019556717445939	0.0168335414221298	2078	tags=31%, list=20%, signal=26%	ENSMUSG00000079487/ENSMUSG00000055653/ENSMUSG00000038564/ENSMUSG00000015846/ENSMUSG00000061524/ENSMUSG00000000320/ENSMUSG00000037169/ENSMUSG00000016028/ENSMUSG00000041957/ENSMUSG00000014599/ENSMUSG00000032558/ENSMUSG00000003032/ENSMUSG00000021483/ENSMUSG00000017009/ENSMUSG00000003534/ENSMUSG00000015647/ENSMUSG00000001761/ENSMUSG00000000247/ENSMUSG00000037242/ENSMUSG00000030110/ENSMUSG00000029580/…
145	BP	GO:0051236	establishment of RNA localization	142	0.393124272978991	1.63882915154574	0.000439170517215603	0.019556717445939	0.0168335414221298	1715	tags=24%, list=16%, signal=20%	ENSMUSG00000039316/ENSMUSG00000024120/ENSMUSG00000020783/ENSMUSG00000037997/ENSMUSG00000057113/ENSMUSG00000033658/ENSMUSG00000032101/ENSMUSG00000034218/ENSMUSG00000050192/ENSMUSG00000032939/ENSMUSG00000000838/ENSMUSG00000026764/ENSMUSG00000024384/ENSMUSG00000036678/ENSMUSG00000053293/ENSMUSG00000042650/ENSMUSG00000025920/ENSMUSG00000022800/ENSMUSG00000021537/ENSMUSG00000041319/ENSMUSG00000068882/…
146	CC	GO:1905369	endopeptidase complex	64	0.499752491813585	1.81208275932603	0.000445896962875183	0.01971106000742	0.0169663925465106	2944	tags=55%, list=28%, signal=40%	ENSMUSG00000068749/ENSMUSG00000025326/ENSMUSG00000015671/ENSMUSG00000047879/ENSMUSG00000069744/ENSMUSG00000024583/ENSMUSG00000026914/ENSMUSG00000031429/ENSMUSG00000021832/ENSMUSG00000002102/ENSMUSG00000032301/ENSMUSG00000027566/ENSMUSG00000017721/ENSMUSG00000021737/ENSMUSG00000030751/ENSMUSG00000027272/ENSMUSG00000020720/ENSMUSG00000039041/ENSMUSG00000060073/ENSMUSG00000078652/ENSMUSG00000028837/…
147	BP	GO:0035924	cellular response to vascular endothelial growth factor stimulus	43	-0.622040454023937	-1.97423525458466	0.000448741802863674	0.01971106000742	0.0169663925465106	1807	tags=56%, list=17%, signal=47%	ENSMUSG00000018932/ENSMUSG00000041187/ENSMUSG00000024962/ENSMUSG00000001240/ENSMUSG00000031486/ENSMUSG00000001729/ENSMUSG00000019647/ENSMUSG00000004951/ENSMUSG00000026923/ENSMUSG00000023034/ENSMUSG00000029648/ENSMUSG00000033960/ENSMUSG00000020357/ENSMUSG00000026463/ENSMUSG00000062960/ENSMUSG00000050295/ENSMUSG00000024659/ENSMUSG00000024620/ENSMUSG00000027314/ENSMUSG00000046318/ENSMUSG00000025810/…
148	BP	GO:0030155	regulation of cell adhesion	390	-0.345768072888853	-1.52232582254642	0.000453539455129172	0.0197871909578991	0.0170319226392747	2051	tags=30%, list=19%, signal=25%	ENSMUSG00000039323/ENSMUSG00000000320/ENSMUSG00000027387/ENSMUSG00000031077/ENSMUSG00000022665/ENSMUSG00000076441/ENSMUSG00000014599/ENSMUSG00000024942/ENSMUSG00000025389/ENSMUSG00000002900/ENSMUSG00000038235/ENSMUSG00000003032/ENSMUSG00000017009/ENSMUSG00000024713/ENSMUSG00000003534/ENSMUSG00000015647/ENSMUSG00000035914/ENSMUSG00000003934/ENSMUSG00000005397/ENSMUSG00000030110/ENSMUSG00000031955/…
149	BP	GO:0034976	response to endoplasmic reticulum stress	203	0.352833291537325	1.54371074526506	0.000464654998659557	0.0201360894385554	0.0173322387348814	2604	tags=37%, list=24%, signal=28%	ENSMUSG00000027313/ENSMUSG00000025408/ENSMUSG00000039474/ENSMUSG00000014905/ENSMUSG00000024521/ENSMUSG00000029390/ENSMUSG00000047879/ENSMUSG00000028466/ENSMUSG00000038615/ENSMUSG00000002190/ENSMUSG00000025701/ENSMUSG00000052428/ENSMUSG00000025130/ENSMUSG00000002083/ENSMUSG00000003873/ENSMUSG00000020368/ENSMUSG00000031628/ENSMUSG00000039703/ENSMUSG00000007659/ENSMUSG00000021832/ENSMUSG00000000787/…
150	CC	GO:0034707	chloride channel complex	13	-0.782724534192731	-1.9064210231281	0.000477668592746491	0.0205620406890939	0.01769887838387	483	tags=54%, list=5%, signal=51%	ENSMUSG00000027884/ENSMUSG00000029212/ENSMUSG00000055026/ENSMUSG00000031075/ENSMUSG00000030428/ENSMUSG00000029211/ENSMUSG00000023959
151	BP	GO:0072073	kidney epithelium development	81	-0.498428965296906	-1.77945725848464	0.000494292812858802	0.0211367463088032	0.0181935590930253	1791	tags=40%, list=17%, signal=33%	ENSMUSG00000015647/ENSMUSG00000001761/ENSMUSG00000030110/ENSMUSG00000021614/ENSMUSG00000031665/ENSMUSG00000022382/ENSMUSG00000028988/ENSMUSG00000057329/ENSMUSG00000032402/ENSMUSG00000021540/ENSMUSG00000027889/ENSMUSG00000046743/ENSMUSG00000027803/ENSMUSG00000008999/ENSMUSG00000037992/ENSMUSG00000029086/ENSMUSG00000026923/ENSMUSG00000036867/ENSMUSG00000052534/ENSMUSG00000021318/ENSMUSG00000031681/…
152	BP	GO:0001731	formation of translation preinitiation complex	12	-0.810742955521139	-1.8950135131008	0.00050634585221764	0.0215097050511138	0.0185145851780411	2	tags=17%, list=0%, signal=17%	ENSMUSG00000000355/ENSMUSG00000069049
153	BP	GO:1901888	regulation of cell junction assembly	137	-0.43916622603675	-1.69182153196044	0.000534667080388809	0.0224306868176263	0.0193073247959484	1985	tags=34%, list=19%, signal=28%	ENSMUSG00000025656/ENSMUSG00000034648/ENSMUSG00000041957/ENSMUSG00000037605/ENSMUSG00000031119/ENSMUSG00000038235/ENSMUSG00000017009/ENSMUSG00000028782/ENSMUSG00000035513/ENSMUSG00000013033/ENSMUSG00000035064/ENSMUSG00000051379/ENSMUSG00000044433/ENSMUSG00000027378/ENSMUSG00000006386/ENSMUSG00000032827/ENSMUSG00000032402/ENSMUSG00000063887/ENSMUSG00000058571/ENSMUSG00000050953/ENSMUSG00000041936/…
154	CC	GO:0098936	intrinsic component of postsynaptic membrane	71	-0.526823454367678	-1.84716525171249	0.000537801481685198	0.0224306868176263	0.0193073247959484	2063	tags=41%, list=19%, signal=33%	ENSMUSG00000051331/ENSMUSG00000022758/ENSMUSG00000069806/ENSMUSG00000020524/ENSMUSG00000024112/ENSMUSG00000003934/ENSMUSG00000020431/ENSMUSG00000051379/ENSMUSG00000040896/ENSMUSG00000063887/ENSMUSG00000003378/ENSMUSG00000062209/ENSMUSG00000028542/ENSMUSG00000033717/ENSMUSG00000023033/ENSMUSG00000030600/ENSMUSG00000020886/ENSMUSG00000032452/ENSMUSG00000024462/ENSMUSG00000030307/ENSMUSG00000049939/…
155	BP	GO:0010256	endomembrane system organization	313	0.319325316703507	1.48029868408423	0.000539191489753744	0.0224306868176263	0.0193073247959484	2049	tags=27%, list=19%, signal=22%	ENSMUSG00000035189/ENSMUSG00000015837/ENSMUSG00000028680/ENSMUSG00000026433/ENSMUSG00000044528/ENSMUSG00000023147/ENSMUSG00000060671/ENSMUSG00000024381/ENSMUSG00000027455/ENSMUSG00000037997/ENSMUSG00000022973/ENSMUSG00000030654/ENSMUSG00000015243/ENSMUSG00000004936/ENSMUSG00000024065/ENSMUSG00000078670/ENSMUSG00000028063/ENSMUSG00000032199/ENSMUSG00000025162/ENSMUSG00000004771/ENSMUSG00000020149/…
156	CC	GO:0005604	basement membrane	75	-0.523499740273801	-1.85081889825329	0.000541921502795369	0.0224306868176263	0.0193073247959484	2008	tags=48%, list=19%, signal=39%	ENSMUSG00000022665/ENSMUSG00000031503/ENSMUSG00000002900/ENSMUSG00000015647/ENSMUSG00000005397/ENSMUSG00000032518/ENSMUSG00000035513/ENSMUSG00000039239/ENSMUSG00000031502/ENSMUSG00000026478/ENSMUSG00000028763/ENSMUSG00000006369/ENSMUSG00000001435/ENSMUSG00000054843/ENSMUSG00000041936/ENSMUSG00000039270/ENSMUSG00000021806/ENSMUSG00000032796/ENSMUSG00000041445/ENSMUSG00000037016/ENSMUSG00000025650/…
157	BP	GO:0009226	nucleotide-sugar biosynthetic process	14	0.753166127328558	1.89378919317034	0.000559430929032741	0.0229182363649039	0.0197269854840023	1191	tags=50%, list=11%, signal=44%	ENSMUSG00000052102/ENSMUSG00000030282/ENSMUSG00000026956/ENSMUSG00000022474/ENSMUSG00000029201/ENSMUSG00000029209/ENSMUSG00000038372
158	CC	GO:0030134	COPII-coated ER to Golgi transport vesicle	46	0.560751363717256	1.89843461094179	0.000562450133001076	0.0229182363649039	0.0197269854840023	2494	tags=43%, list=23%, signal=33%	ENSMUSG00000062169/ENSMUSG00000029390/ENSMUSG00000027879/ENSMUSG00000021248/ENSMUSG00000061313/ENSMUSG00000020986/ENSMUSG00000030298/ENSMUSG00000041891/ENSMUSG00000027429/ENSMUSG00000026455/ENSMUSG00000050812/ENSMUSG00000030304/ENSMUSG00000021576/ENSMUSG00000058569/ENSMUSG00000032353/ENSMUSG00000039234/ENSMUSG00000028779/ENSMUSG00000021484/ENSMUSG00000021124/ENSMUSG00000036391
159	BP	GO:0007043	cell-cell junction assembly	81	-0.496252981747984	-1.77168870972431	0.000564348704045179	0.0229182363649039	0.0197269854840023	1968	tags=40%, list=18%, signal=32%	ENSMUSG00000041957/ENSMUSG00000068876/ENSMUSG00000038235/ENSMUSG00000029581/ENSMUSG00000001240/ENSMUSG00000029580/ENSMUSG00000000325/ENSMUSG00000075254/ENSMUSG00000054808/ENSMUSG00000027699/ENSMUSG00000027378/ENSMUSG00000036718/ENSMUSG00000050953/ENSMUSG00000085795/ENSMUSG00000024589/ENSMUSG00000031673/ENSMUSG00000001946/ENSMUSG00000041378/ENSMUSG00000037815/ENSMUSG00000001552/ENSMUSG00000040420/…
160	BP	GO:0030513	positive regulation of BMP signaling pathway	29	-0.663934042904042	-1.95636336905388	0.000577457339044246	0.0233040127388044	0.0200590444089054	1215	tags=45%, list=11%, signal=40%	ENSMUSG00000045333/ENSMUSG00000026923/ENSMUSG00000035403/ENSMUSG00000031871/ENSMUSG00000062960/ENSMUSG00000000530/ENSMUSG00000025427/ENSMUSG00000026814/ENSMUSG00000027878/ENSMUSG00000021469/ENSMUSG00000022528/ENSMUSG00000020802/ENSMUSG00000016918
161	BP	GO:0007416	synapse assembly	110	-0.4710467469048	-1.77345768547145	0.000591579636420858	0.0237166130945817	0.0204141922090903	1985	tags=37%, list=19%, signal=31%	ENSMUSG00000025656/ENSMUSG00000034648/ENSMUSG00000037605/ENSMUSG00000031119/ENSMUSG00000028782/ENSMUSG00000020476/ENSMUSG00000033577/ENSMUSG00000035513/ENSMUSG00000013033/ENSMUSG00000035064/ENSMUSG00000036606/ENSMUSG00000051379/ENSMUSG00000032827/ENSMUSG00000063887/ENSMUSG00000058571/ENSMUSG00000062209/ENSMUSG00000031217/ENSMUSG00000053646/ENSMUSG00000041936/ENSMUSG00000022623/ENSMUSG00000030600/…
162	BP	GO:0071480	cellular response to gamma radiation	26	0.656149562138017	1.95819461558444	0.000601244797713395	0.0237166130945817	0.0204141922090903	1052	tags=27%, list=10%, signal=24%	ENSMUSG00000023067/ENSMUSG00000030641/ENSMUSG00000004085/ENSMUSG00000034218/ENSMUSG00000007659/ENSMUSG00000020184/ENSMUSG00000036940
163	CC	GO:0099634	postsynaptic specialization membrane	60	-0.547134465790442	-1.86283440268075	0.00060147112670695	0.0237166130945817	0.0204141922090903	1966	tags=42%, list=18%, signal=34%	ENSMUSG00000022758/ENSMUSG00000069806/ENSMUSG00000020524/ENSMUSG00000041740/ENSMUSG00000003934/ENSMUSG00000020431/ENSMUSG00000040896/ENSMUSG00000063887/ENSMUSG00000003378/ENSMUSG00000004951/ENSMUSG00000062209/ENSMUSG00000002489/ENSMUSG00000033717/ENSMUSG00000023033/ENSMUSG00000041115/ENSMUSG00000030600/ENSMUSG00000020886/ENSMUSG00000032452/ENSMUSG00000049939/ENSMUSG00000017314/ENSMUSG00000020723/…
164	BP	GO:0001570	vasculogenesis	62	-0.550427368396018	-1.88433836408753	0.000603607791455465	0.0237166130945817	0.0204141922090903	1889	tags=45%, list=18%, signal=37%	ENSMUSG00000034640/ENSMUSG00000001240/ENSMUSG00000001761/ENSMUSG00000075254/ENSMUSG00000007817/ENSMUSG00000022382/ENSMUSG00000006386/ENSMUSG00000002221/ENSMUSG00000074733/ENSMUSG00000041688/ENSMUSG00000030796/ENSMUSG00000033191/ENSMUSG00000026923/ENSMUSG00000001517/ENSMUSG00000022475/ENSMUSG00000044562/ENSMUSG00000021127/ENSMUSG00000072720/ENSMUSG00000016494/ENSMUSG00000034520/ENSMUSG00000062960/…
165	BP	GO:0050678	regulation of epithelial cell proliferation	215	-0.391913044281072	-1.60307496517105	0.000606046331207368	0.0237166130945817	0.0204141922090903	1567	tags=28%, list=15%, signal=24%	ENSMUSG00000001729/ENSMUSG00000030067/ENSMUSG00000039239/ENSMUSG00000002496/ENSMUSG00000006386/ENSMUSG00000041147/ENSMUSG00000032402/ENSMUSG00000037568/ENSMUSG00000062209/ENSMUSG00000006205/ENSMUSG00000002250/ENSMUSG00000016933/ENSMUSG00000050953/ENSMUSG00000078202/ENSMUSG00000017716/ENSMUSG00000025583/ENSMUSG00000019889/ENSMUSG00000024985/ENSMUSG00000085795/ENSMUSG00000026923/ENSMUSG00000039519/…
166	MF	GO:0044389	ubiquitin-like protein ligase binding	252	0.336408949039442	1.51008777218839	0.00062174336895206	0.0241027099630791	0.0207465270013054	2694	tags=34%, list=25%, signal=26%	ENSMUSG00000023067/ENSMUSG00000038393/ENSMUSG00000015837/ENSMUSG00000039474/ENSMUSG00000029223/ENSMUSG00000024120/ENSMUSG00000032601/ENSMUSG00000021277/ENSMUSG00000022391/ENSMUSG00000024121/ENSMUSG00000036427/ENSMUSG00000000120/ENSMUSG00000020458/ENSMUSG00000022297/ENSMUSG00000036097/ENSMUSG00000022285/ENSMUSG00000026254/ENSMUSG00000024349/ENSMUSG00000023456/ENSMUSG00000001270/ENSMUSG00000027646/…
167	BP	GO:0010594	regulation of endothelial cell migration	111	-0.458456667500146	-1.72462442349297	0.000623378126658543	0.0241027099630791	0.0207465270013054	2297	tags=41%, list=22%, signal=32%	ENSMUSG00000021109/ENSMUSG00000018932/ENSMUSG00000026842/ENSMUSG00000021256/ENSMUSG00000041187/ENSMUSG00000001768/ENSMUSG00000000320/ENSMUSG00000013076/ENSMUSG00000003032/ENSMUSG00000031955/ENSMUSG00000031486/ENSMUSG00000029484/ENSMUSG00000001729/ENSMUSG00000006386/ENSMUSG00000028517/ENSMUSG00000004951/ENSMUSG00000046768/ENSMUSG00000016933/ENSMUSG00000041688/ENSMUSG00000031465/ENSMUSG00000026923/…
168	BP	GO:0048017	inositol lipid-mediated signaling	96	-0.486778606878627	-1.79218889393725	0.000633956359618234	0.0243658107979461	0.0209729923482724	1567	tags=34%, list=15%, signal=30%	ENSMUSG00000001729/ENSMUSG00000039239/ENSMUSG00000002496/ENSMUSG00000006386/ENSMUSG00000039943/ENSMUSG00000020828/ENSMUSG00000034573/ENSMUSG00000062209/ENSMUSG00000002250/ENSMUSG00000020937/ENSMUSG00000053646/ENSMUSG00000037992/ENSMUSG00000024989/ENSMUSG00000002504/ENSMUSG00000020099/ENSMUSG00000048376/ENSMUSG00000062312/ENSMUSG00000021127/ENSMUSG00000015149/ENSMUSG00000027695/ENSMUSG00000029406/…
169	CC	GO:0008021	synaptic vesicle	150	0.38628510501155	1.62544956347215	0.000645499124601204	0.0246626499855028	0.021228498149451	1652	tags=31%, list=16%, signal=26%	ENSMUSG00000062151/ENSMUSG00000037685/ENSMUSG00000039474/ENSMUSG00000009394/ENSMUSG00000020668/ENSMUSG00000025170/ENSMUSG00000027712/ENSMUSG00000024381/ENSMUSG00000047547/ENSMUSG00000024121/ENSMUSG00000047126/ENSMUSG00000027879/ENSMUSG00000024897/ENSMUSG00000000826/ENSMUSG00000026150/ENSMUSG00000010609/ENSMUSG00000019302/ENSMUSG00000028478/ENSMUSG00000036438/ENSMUSG00000021062/ENSMUSG00000040560/…
170	BP	GO:0003281	ventricular septum development	60	-0.544191822519283	-1.85281555454912	0.000698351028380782	0.0264595953648252	0.0227752277864541	1667	tags=30%, list=16%, signal=25%	ENSMUSG00000075254/ENSMUSG00000031665/ENSMUSG00000039239/ENSMUSG00000026836/ENSMUSG00000025231/ENSMUSG00000026923/ENSMUSG00000036867/ENSMUSG00000028266/ENSMUSG00000076431/ENSMUSG00000050288/ENSMUSG00000031558/ENSMUSG00000008090/ENSMUSG00000032327/ENSMUSG00000030849/ENSMUSG00000022528/ENSMUSG00000028978/ENSMUSG00000044674/ENSMUSG00000032744
171	CC	GO:0000151	ubiquitin ligase complex	241	0.333284135374997	1.49180358483975	0.000701268867142411	0.0264595953648252	0.0227752277864541	3138	tags=39%, list=29%, signal=28%	ENSMUSG00000028436/ENSMUSG00000036782/ENSMUSG00000038365/ENSMUSG00000038451/ENSMUSG00000020235/ENSMUSG00000022400/ENSMUSG00000023965/ENSMUSG00000033948/ENSMUSG00000062901/ENSMUSG00000030031/ENSMUSG00000035509/ENSMUSG00000044308/ENSMUSG00000063760/ENSMUSG00000021774/ENSMUSG00000001098/ENSMUSG00000021598/ENSMUSG00000033623/ENSMUSG00000035329/ENSMUSG00000034636/ENSMUSG00000016308/ENSMUSG00000060450/…
172	BP	GO:0071559	response to transforming growth factor beta	152	-0.426649230572631	-1.67273001521509	0.000704824284148976	0.0264595953648252	0.0227752277864541	2048	tags=34%, list=19%, signal=28%	ENSMUSG00000024232/ENSMUSG00000030530/ENSMUSG00000060216/ENSMUSG00000031503/ENSMUSG00000014932/ENSMUSG00000029096/ENSMUSG00000051910/ENSMUSG00000046186/ENSMUSG00000025958/ENSMUSG00000039239/ENSMUSG00000007817/ENSMUSG00000041540/ENSMUSG00000029528/ENSMUSG00000034612/ENSMUSG00000030782/ENSMUSG00000040488/ENSMUSG00000024940/ENSMUSG00000032402/ENSMUSG00000021540/ENSMUSG00000049580/ENSMUSG00000010047/…
173	BP	GO:0048841	regulation of axon extension involved in axon guidance	21	-0.705985818387345	-1.92066584025142	0.000723978589055306	0.0270215592458388	0.0232589409809067	1537	tags=52%, list=14%, signal=45%	ENSMUSG00000029765/ENSMUSG00000032547/ENSMUSG00000030539/ENSMUSG00000019647/ENSMUSG00000025207/ENSMUSG00000038264/ENSMUSG00000057969/ENSMUSG00000040254/ENSMUSG00000034684/ENSMUSG00000045039/ENSMUSG00000025810
174	CC	GO:0098797	plasma membrane protein complex	238	-0.381060094988113	-1.58932256920624	0.000734848128896684	0.0272696228062407	0.0234724629193859	1456	tags=28%, list=14%, signal=24%	ENSMUSG00000040896/ENSMUSG00000019820/ENSMUSG00000030562/ENSMUSG00000000532/ENSMUSG00000063887/ENSMUSG00000032375/ENSMUSG00000003378/ENSMUSG00000024778/ENSMUSG00000015968/ENSMUSG00000022636/ENSMUSG00000032766/ENSMUSG00000050953/ENSMUSG00000026836/ENSMUSG00000031169/ENSMUSG00000000305/ENSMUSG00000037613/ENSMUSG00000039115/ENSMUSG00000020354/ENSMUSG00000028217/ENSMUSG00000031673/ENSMUSG00000012819/…
175	BP	GO:0060840	artery development	76	-0.515214392506762	-1.82301426136588	0.000743206569990482	0.0273833002684234	0.0235703113580978	1118	tags=32%, list=11%, signal=28%	ENSMUSG00000025231/ENSMUSG00000050382/ENSMUSG00000011658/ENSMUSG00000026923/ENSMUSG00000036867/ENSMUSG00000001555/ENSMUSG00000021318/ENSMUSG00000076431/ENSMUSG00000029710/ENSMUSG00000056492/ENSMUSG00000015468/ENSMUSG00000030123/ENSMUSG00000000530/ENSMUSG00000050295/ENSMUSG00000022836/ENSMUSG00000038146/ENSMUSG00000026814/ENSMUSG00000036158/ENSMUSG00000032327/ENSMUSG00000024620/ENSMUSG00000022528/…
176	BP	GO:0040017	positive regulation of locomotion	354	-0.34282568916613	-1.49333552386381	0.000746393193006429	0.0273833002684234	0.0235703113580978	2154	tags=32%, list=20%, signal=26%	ENSMUSG00000041187/ENSMUSG00000024962/ENSMUSG00000031740/ENSMUSG00000001768/ENSMUSG00000027168/ENSMUSG00000030530/ENSMUSG00000000320/ENSMUSG00000023088/ENSMUSG00000031077/ENSMUSG00000019966/ENSMUSG00000014599/ENSMUSG00000013076/ENSMUSG00000024942/ENSMUSG00000035954/ENSMUSG00000002900/ENSMUSG00000036106/ENSMUSG00000026313/ENSMUSG00000024713/ENSMUSG00000031425/ENSMUSG00000001761/ENSMUSG00000030110/…
177	MF	GO:0022836	gated channel activity	100	-0.476905330251674	-1.76092087799866	0.0007729380288135	0.0281640811776686	0.0242423723935819	1479	tags=34%, list=14%, signal=30%	ENSMUSG00000050777/ENSMUSG00000040896/ENSMUSG00000042529/ENSMUSG00000021313/ENSMUSG00000003378/ENSMUSG00000015968/ENSMUSG00000031789/ENSMUSG00000034462/ENSMUSG00000020866/ENSMUSG00000048677/ENSMUSG00000023033/ENSMUSG00000042644/ENSMUSG00000033486/ENSMUSG00000038319/ENSMUSG00000044708/ENSMUSG00000030102/ENSMUSG00000014444/ENSMUSG00000039639/ENSMUSG00000029212/ENSMUSG00000055026/ENSMUSG00000034656/…
178	BP	GO:0034620	cellular response to unfolded protein	71	0.464472148496923	1.71976638224484	0.000785530500167399	0.0281640811776686	0.0242423723935819	2702	tags=38%, list=25%, signal=29%	ENSMUSG00000041548/ENSMUSG00000025408/ENSMUSG00000039474/ENSMUSG00000029390/ENSMUSG00000028466/ENSMUSG00000002190/ENSMUSG00000003873/ENSMUSG00000020368/ENSMUSG00000024079/ENSMUSG00000022365/ENSMUSG00000059970/ENSMUSG00000040359/ENSMUSG00000026142/ENSMUSG00000037196/ENSMUSG00000022136/ENSMUSG00000026864/ENSMUSG00000042406/ENSMUSG00000031668/ENSMUSG00000048249/ENSMUSG00000027808/ENSMUSG00000020715/…
179	BP	GO:0060041	retina development in camera-type eye	97	-0.474788045733328	-1.74416971547272	0.000785620131525066	0.0281640811776686	0.0242423723935819	2485	tags=41%, list=23%, signal=32%	ENSMUSG00000039683/ENSMUSG00000052911/ENSMUSG00000028949/ENSMUSG00000029669/ENSMUSG00000001289/ENSMUSG00000021109/ENSMUSG00000051985/ENSMUSG00000068323/ENSMUSG00000027168/ENSMUSG00000028977/ENSMUSG00000021557/ENSMUSG00000000247/ENSMUSG00000037242/ENSMUSG00000039239/ENSMUSG00000031502/ENSMUSG00000027378/ENSMUSG00000001288/ENSMUSG00000046768/ENSMUSG00000030838/ENSMUSG00000029086/ENSMUSG00000021239/…
180	MF	GO:0030215	semaphorin receptor binding	13	-0.767880043757534	-1.87026545701636	0.000787500947072626	0.0281640811776686	0.0242423723935819	1285	tags=54%, list=12%, signal=47%	ENSMUSG00000030539/ENSMUSG00000019647/ENSMUSG00000025207/ENSMUSG00000038264/ENSMUSG00000057969/ENSMUSG00000040254/ENSMUSG00000034684
181	BP	GO:0034762	regulation of transmembrane transport	296	-0.354537808136496	-1.51441782730097	0.000791051000169483	0.0281640811776686	0.0242423723935819	1975	tags=30%, list=19%, signal=25%	ENSMUSG00000027861/ENSMUSG00000028789/ENSMUSG00000014932/ENSMUSG00000050627/ENSMUSG00000050989/ENSMUSG00000028931/ENSMUSG00000069806/ENSMUSG00000024981/ENSMUSG00000024112/ENSMUSG00000028854/ENSMUSG00000031425/ENSMUSG00000074886/ENSMUSG00000030168/ENSMUSG00000037242/ENSMUSG00000029580/ENSMUSG00000040136/ENSMUSG00000000628/ENSMUSG00000001729/ENSMUSG00000039239/ENSMUSG00000079110/ENSMUSG00000050777/…
182	MF	GO:0015276	ligand-gated ion channel activity	35	-0.627623973433544	-1.92566147056538	0.000794929284179499	0.0281640811776686	0.0242423723935819	1403	tags=49%, list=13%, signal=42%	ENSMUSG00000042529/ENSMUSG00000021313/ENSMUSG00000003378/ENSMUSG00000031789/ENSMUSG00000034462/ENSMUSG00000048677/ENSMUSG00000042644/ENSMUSG00000038319/ENSMUSG00000044708/ENSMUSG00000030102/ENSMUSG00000029212/ENSMUSG00000055026/ENSMUSG00000043301/ENSMUSG00000030873/ENSMUSG00000096146/ENSMUSG00000030287/ENSMUSG00000029211
183	BP	GO:0035904	aorta development	48	-0.596163214513138	-1.9504026566778	0.000800470900364451	0.0281640811776686	0.0242423723935819	1118	tags=35%, list=11%, signal=32%	ENSMUSG00000025231/ENSMUSG00000050382/ENSMUSG00000011658/ENSMUSG00000026923/ENSMUSG00000036867/ENSMUSG00000001555/ENSMUSG00000076431/ENSMUSG00000029710/ENSMUSG00000015468/ENSMUSG00000030123/ENSMUSG00000000530/ENSMUSG00000022836/ENSMUSG00000026814/ENSMUSG00000036158/ENSMUSG00000024620/ENSMUSG00000022528/ENSMUSG00000027314
184	BP	GO:0050807	regulation of synapse organization	174	-0.408646414912694	-1.63292714860328	0.000802569449696613	0.0281640811776686	0.0242423723935819	1596	tags=28%, list=15%, signal=24%	ENSMUSG00000035513/ENSMUSG00000013033/ENSMUSG00000035064/ENSMUSG00000051379/ENSMUSG00000030309/ENSMUSG00000002496/ENSMUSG00000032827/ENSMUSG00000063887/ENSMUSG00000058571/ENSMUSG00000002489/ENSMUSG00000026259/ENSMUSG00000041936/ENSMUSG00000029309/ENSMUSG00000063063/ENSMUSG00000036882/ENSMUSG00000025372/ENSMUSG00000022623/ENSMUSG00000057531/ENSMUSG00000023411/ENSMUSG00000037703/ENSMUSG00000030600/…
185	BP	GO:1905314	semi-lunar valve development	21	-0.700492000889461	-1.90571966523495	0.000816044262932117	0.0284821503013658	0.0245161519674627	926	tags=48%, list=9%, signal=44%	ENSMUSG00000026923/ENSMUSG00000036867/ENSMUSG00000029163/ENSMUSG00000027954/ENSMUSG00000031558/ENSMUSG00000027878/ENSMUSG00000032327/ENSMUSG00000030341/ENSMUSG00000028978/ENSMUSG00000032744
186	BP	GO:0010506	regulation of autophagy	217	0.345867027070525	1.53192619688376	0.000829940037064133	0.0288017212944425	0.0247912242828519	2584	tags=35%, list=24%, signal=27%	ENSMUSG00000041548/ENSMUSG00000028211/ENSMUSG00000028300/ENSMUSG00000025408/ENSMUSG00000028680/ENSMUSG00000040040/ENSMUSG00000029512/ENSMUSG00000032009/ENSMUSG00000004936/ENSMUSG00000000266/ENSMUSG00000055493/ENSMUSG00000038375/ENSMUSG00000027879/ENSMUSG00000038160/ENSMUSG00000034218/ENSMUSG00000024349/ENSMUSG00000078566/ENSMUSG00000019302/ENSMUSG00000039275/ENSMUSG00000028278/ENSMUSG00000055912/…
187	BP	GO:0050803	regulation of synapse structure or activity	177	-0.40529909723152	-1.62088331977075	0.000834121400350123	0.0288017212944425	0.0247912242828519	1596	tags=27%, list=15%, signal=23%	ENSMUSG00000035513/ENSMUSG00000013033/ENSMUSG00000035064/ENSMUSG00000051379/ENSMUSG00000030309/ENSMUSG00000002496/ENSMUSG00000032827/ENSMUSG00000063887/ENSMUSG00000058571/ENSMUSG00000002489/ENSMUSG00000026259/ENSMUSG00000041936/ENSMUSG00000029309/ENSMUSG00000063063/ENSMUSG00000036882/ENSMUSG00000025372/ENSMUSG00000022623/ENSMUSG00000057531/ENSMUSG00000023411/ENSMUSG00000037703/ENSMUSG00000030600/…
188	MF	GO:0051537	2 iron, 2 sulfur cluster binding	18	0.705224846186488	1.92980736403452	0.000840532108916868	0.028868701208916	0.0248488775760418	1603	tags=50%, list=15%, signal=43%	ENSMUSG00000038242/ENSMUSG00000021102/ENSMUSG00000031781/ENSMUSG00000025968/ENSMUSG00000038462/ENSMUSG00000078695/ENSMUSG00000032051/ENSMUSG00000037710/ENSMUSG00000028165
189	BP	GO:0010498	proteasomal protein catabolic process	401	0.302436189985573	1.42077697403018	0.000855284980255541	0.0292199741667197	0.0251512375146157	2392	tags=31%, list=22%, signal=25%	ENSMUSG00000025408/ENSMUSG00000028680/ENSMUSG00000039474/ENSMUSG00000027455/ENSMUSG00000014905/ENSMUSG00000038429/ENSMUSG00000068749/ENSMUSG00000025162/ENSMUSG00000038451/ENSMUSG00000020235/ENSMUSG00000055493/ENSMUSG00000015671/ENSMUSG00000022400/ENSMUSG00000047879/ENSMUSG00000042211/ENSMUSG00000023965/ENSMUSG00000028243/ENSMUSG00000000838/ENSMUSG00000038615/ENSMUSG00000069744/ENSMUSG00000010609/…
190	BP	GO:0001501	skeletal system development	282	-0.35450763281398	-1.50563305197137	0.000870212103469526	0.0295734713268565	0.0254555119463662	2782	tags=39%, list=26%, signal=29%	ENSMUSG00000032185/ENSMUSG00000034135/ENSMUSG00000026858/ENSMUSG00000055024/ENSMUSG00000031993/ENSMUSG00000028053/ENSMUSG00000019997/ENSMUSG00000028560/ENSMUSG00000046985/ENSMUSG00000002103/ENSMUSG00000035011/ENSMUSG00000021835/ENSMUSG00000028521/ENSMUSG00000006932/ENSMUSG00000004637/ENSMUSG00000025402/ENSMUSG00000024955/ENSMUSG00000027198/ENSMUSG00000032440/ENSMUSG00000020918/ENSMUSG00000006464/…
191	BP	GO:0044088	regulation of vacuole organization	41	0.552219962572226	1.81892895713631	0.00089290774970958	0.030185891831805	0.0259826559298241	3054	tags=59%, list=29%, signal=42%	ENSMUSG00000028300/ENSMUSG00000004267/ENSMUSG00000040040/ENSMUSG00000029512/ENSMUSG00000027879/ENSMUSG00000032231/ENSMUSG00000025949/ENSMUSG00000050148/ENSMUSG00000026737/ENSMUSG00000010057/ENSMUSG00000018547/ENSMUSG00000034708/ENSMUSG00000022257/ENSMUSG00000015478/ENSMUSG00000020952/ENSMUSG00000002845/ENSMUSG00000001105/ENSMUSG00000004451/ENSMUSG00000026792/ENSMUSG00000018572/ENSMUSG00000063524/…
192	MF	GO:0030291	protein serine/threonine kinase inhibitor activity	25	0.637034914535614	1.89331161881626	0.000935303451554884	0.0314544499306765	0.0270745735976414	1014	tags=36%, list=10%, signal=33%	ENSMUSG00000023067/ENSMUSG00000048458/ENSMUSG00000025855/ENSMUSG00000032601/ENSMUSG00000096472/ENSMUSG00000048878/ENSMUSG00000030538/ENSMUSG00000031628/ENSMUSG00000020612
193	BP	GO:0198738	cell-cell signaling by wnt	305	-0.3571986446875	-1.52863740894424	0.000951910259891393	0.0318470701975063	0.0274125234372869	1499	tags=23%, list=14%, signal=20%	ENSMUSG00000030309/ENSMUSG00000002496/ENSMUSG00000022382/ENSMUSG00000028988/ENSMUSG00000030782/ENSMUSG00000032402/ENSMUSG00000071847/ENSMUSG00000028517/ENSMUSG00000032547/ENSMUSG00000049580/ENSMUSG00000020844/ENSMUSG00000003228/ENSMUSG00000032280/ENSMUSG00000027803/ENSMUSG00000002489/ENSMUSG00000031169/ENSMUSG00000078202/ENSMUSG00000011658/ENSMUSG00000036596/ENSMUSG00000024985/ENSMUSG00000085795/…
194	BP	GO:0050657	nucleic acid transport	139	0.383046121016456	1.59398230612504	0.000969170573507302	0.0320919712468546	0.0276233232287101	1715	tags=23%, list=16%, signal=20%	ENSMUSG00000039316/ENSMUSG00000024120/ENSMUSG00000020783/ENSMUSG00000037997/ENSMUSG00000057113/ENSMUSG00000033658/ENSMUSG00000032101/ENSMUSG00000050192/ENSMUSG00000032939/ENSMUSG00000000838/ENSMUSG00000026764/ENSMUSG00000024384/ENSMUSG00000036678/ENSMUSG00000053293/ENSMUSG00000042650/ENSMUSG00000025920/ENSMUSG00000022800/ENSMUSG00000021537/ENSMUSG00000041319/ENSMUSG00000068882/ENSMUSG00000031529/…
195	BP	GO:0050658	RNA transport	139	0.383046121016456	1.59398230612504	0.000969170573507302	0.0320919712468546	0.0276233232287101	1715	tags=23%, list=16%, signal=20%	ENSMUSG00000039316/ENSMUSG00000024120/ENSMUSG00000020783/ENSMUSG00000037997/ENSMUSG00000057113/ENSMUSG00000033658/ENSMUSG00000032101/ENSMUSG00000050192/ENSMUSG00000032939/ENSMUSG00000000838/ENSMUSG00000026764/ENSMUSG00000024384/ENSMUSG00000036678/ENSMUSG00000053293/ENSMUSG00000042650/ENSMUSG00000025920/ENSMUSG00000022800/ENSMUSG00000021537/ENSMUSG00000041319/ENSMUSG00000068882/ENSMUSG00000031529/…
196	CC	GO:0005771	multivesicular body	25	0.635853096868532	1.8897991753546	0.000975316059864043	0.0321306928497047	0.0276566530401834	2507	tags=72%, list=24%, signal=55%	ENSMUSG00000025855/ENSMUSG00000020297/ENSMUSG00000004771/ENSMUSG00000021680/ENSMUSG00000004843/ENSMUSG00000025351/ENSMUSG00000053119/ENSMUSG00000020612/ENSMUSG00000025359/ENSMUSG00000033916/ENSMUSG00000050812/ENSMUSG00000031447/ENSMUSG00000022257/ENSMUSG00000028419/ENSMUSG00000027447/ENSMUSG00000032086/ENSMUSG00000019868/ENSMUSG00000034190
197	BP	GO:0003170	heart valve development	35	-0.619543956574524	-1.90087054828462	0.00102889810136613	0.0336297867834383	0.0289470055698922	1131	tags=37%, list=11%, signal=33%	ENSMUSG00000026836/ENSMUSG00000026923/ENSMUSG00000036867/ENSMUSG00000076431/ENSMUSG00000029163/ENSMUSG00000027954/ENSMUSG00000031558/ENSMUSG00000027878/ENSMUSG00000008090/ENSMUSG00000032327/ENSMUSG00000030341/ENSMUSG00000028978/ENSMUSG00000032744
198	BP	GO:0043269	regulation of ion transport	349	-0.342358796420849	-1.48856499126132	0.00103123707342741	0.0336297867834383	0.0289470055698922	1213	tags=23%, list=11%, signal=21%	ENSMUSG00000028542/ENSMUSG00000003573/ENSMUSG00000034330/ENSMUSG00000078532/ENSMUSG00000015968/ENSMUSG00000016933/ENSMUSG00000050953/ENSMUSG00000024743/ENSMUSG00000041936/ENSMUSG00000036986/ENSMUSG00000042807/ENSMUSG00000020827/ENSMUSG00000024589/ENSMUSG00000034462/ENSMUSG00000020866/ENSMUSG00000048677/ENSMUSG00000002504/ENSMUSG00000023033/ENSMUSG00000022469/ENSMUSG00000022523/ENSMUSG00000033486/…
199	BP	GO:0007160	cell-matrix adhesion	136	-0.425200072407986	-1.63690163740883	0.00105097083978253	0.0341010990576673	0.0293526899447329	1496	tags=28%, list=14%, signal=24%	ENSMUSG00000078716/ENSMUSG00000044433/ENSMUSG00000019820/ENSMUSG00000006386/ENSMUSG00000029528/ENSMUSG00000057329/ENSMUSG00000032402/ENSMUSG00000002489/ENSMUSG00000019889/ENSMUSG00000023235/ENSMUSG00000020827/ENSMUSG00000019920/ENSMUSG00000033149/ENSMUSG00000021806/ENSMUSG00000001552/ENSMUSG00000020717/ENSMUSG00000016494/ENSMUSG00000041729/ENSMUSG00000040152/ENSMUSG00000048915/ENSMUSG00000037902/…
200	CC	GO:0000502	proteasome complex	58	0.495532418264377	1.76519658280484	0.00106926069112999	0.0345210814131318	0.0297141918377177	2152	tags=47%, list=20%, signal=37%	ENSMUSG00000068749/ENSMUSG00000025326/ENSMUSG00000015671/ENSMUSG00000047879/ENSMUSG00000069744/ENSMUSG00000024583/ENSMUSG00000026914/ENSMUSG00000031429/ENSMUSG00000021832/ENSMUSG00000002102/ENSMUSG00000032301/ENSMUSG00000027566/ENSMUSG00000021737/ENSMUSG00000030751/ENSMUSG00000027272/ENSMUSG00000020720/ENSMUSG00000039041/ENSMUSG00000060073/ENSMUSG00000078652/ENSMUSG00000028837/ENSMUSG00000050812/…
201	CC	GO:0005776	autophagosome	61	0.492562426155528	1.77720622738393	0.00107798561426156	0.0345677130916623	0.029754330286018	2542	tags=39%, list=24%, signal=30%	ENSMUSG00000028211/ENSMUSG00000028300/ENSMUSG00000015837/ENSMUSG00000029512/ENSMUSG00000006930/ENSMUSG00000022765/ENSMUSG00000038375/ENSMUSG00000038160/ENSMUSG00000024349/ENSMUSG00000034789/ENSMUSG00000016534/ENSMUSG00000026737/ENSMUSG00000018567/ENSMUSG00000018547/ENSMUSG00000031447/ENSMUSG00000050708/ENSMUSG00000032905/ENSMUSG00000018171/ENSMUSG00000027602/ENSMUSG00000045374/ENSMUSG00000033628/…
202	BP	GO:0050673	epithelial cell proliferation	249	-0.376547312787612	-1.57914781605254	0.00108224097360542	0.0345677130916623	0.029754330286018	1567	tags=27%, list=15%, signal=23%	ENSMUSG00000001729/ENSMUSG00000030067/ENSMUSG00000039239/ENSMUSG00000002496/ENSMUSG00000006386/ENSMUSG00000041147/ENSMUSG00000032402/ENSMUSG00000037568/ENSMUSG00000062209/ENSMUSG00000006205/ENSMUSG00000002250/ENSMUSG00000003644/ENSMUSG00000017493/ENSMUSG00000016933/ENSMUSG00000050953/ENSMUSG00000078202/ENSMUSG00000017716/ENSMUSG00000025583/ENSMUSG00000019889/ENSMUSG00000024985/ENSMUSG00000085795/…
203	BP	GO:0032963	collagen metabolic process	52	-0.550821741931339	-1.82944814253564	0.00108676564311715	0.0345677130916623	0.029754330286018	2929	tags=62%, list=28%, signal=45%	ENSMUSG00000026193/ENSMUSG00000068798/ENSMUSG00000033327/ENSMUSG00000055024/ENSMUSG00000000901/ENSMUSG00000019997/ENSMUSG00000026837/ENSMUSG00000021835/ENSMUSG00000021109/ENSMUSG00000030534/ENSMUSG00000031740/ENSMUSG00000006931/ENSMUSG00000060216/ENSMUSG00000042436/ENSMUSG00000021038/ENSMUSG00000020695/ENSMUSG00000002250/ENSMUSG00000054252/ENSMUSG00000022469/ENSMUSG00000041779/ENSMUSG00000048376/…
204	BP	GO:0003013	circulatory system process	254	-0.375409646025194	-1.5757679476583	0.00109602729756859	0.0346914130411782	0.0298608056303516	2187	tags=39%, list=21%, signal=32%	ENSMUSG00000018932/ENSMUSG00000068323/ENSMUSG00000036570/ENSMUSG00000020644/ENSMUSG00000024960/ENSMUSG00000066643/ENSMUSG00000024962/ENSMUSG00000031740/ENSMUSG00000025026/ENSMUSG00000051331/ENSMUSG00000000320/ENSMUSG00000014859/ENSMUSG00000020439/ENSMUSG00000066406/ENSMUSG00000027861/ENSMUSG00000041957/ENSMUSG00000050627/ENSMUSG00000024942/ENSMUSG00000005220/ENSMUSG00000047632/ENSMUSG00000035954/…
205	BP	GO:0035019	somatic stem cell population maintenance	36	-0.621480921777967	-1.90794949865263	0.00112072706946456	0.0350592859172007	0.0301774540307654	1888	tags=42%, list=18%, signal=34%	ENSMUSG00000037465/ENSMUSG00000008958/ENSMUSG00000031665/ENSMUSG00000038697/ENSMUSG00000008999/ENSMUSG00000024985/ENSMUSG00000054252/ENSMUSG00000076431/ENSMUSG00000045817/ENSMUSG00000063382/ENSMUSG00000024913/ENSMUSG00000056758/ENSMUSG00000022528/ENSMUSG00000020679/ENSMUSG00000039410
206	BP	GO:0061298	retina vasculature development in camera-type eye	16	-0.739845717413393	-1.89670819895967	0.00112665599781974	0.0350592859172007	0.0301774540307654	1695	tags=69%, list=16%, signal=58%	ENSMUSG00000037242/ENSMUSG00000031502/ENSMUSG00000046768/ENSMUSG00000032796/ENSMUSG00000024913/ENSMUSG00000000530/ENSMUSG00000024620/ENSMUSG00000025810/ENSMUSG00000000489/ENSMUSG00000029231/ENSMUSG00000052921
207	CC	GO:0005911	cell-cell junction	314	-0.347787268306576	-1.49457565124191	0.0011359203838549	0.0350592859172007	0.0301774540307654	2142	tags=31%, list=20%, signal=26%	ENSMUSG00000023505/ENSMUSG00000052062/ENSMUSG00000045095/ENSMUSG00000030189/ENSMUSG00000025026/ENSMUSG00000069833/ENSMUSG00000036894/ENSMUSG00000041957/ENSMUSG00000037605/ENSMUSG00000068876/ENSMUSG00000013076/ENSMUSG00000025389/ENSMUSG00000020524/ENSMUSG00000038235/ENSMUSG00000029581/ENSMUSG00000028854/ENSMUSG00000016664/ENSMUSG00000054385/ENSMUSG00000037242/ENSMUSG00000029580/ENSMUSG00000000325/…
208	BP	GO:0043542	endothelial cell migration	144	-0.421058238288947	-1.63794799271666	0.00114048530271507	0.0350592859172007	0.0301774540307654	1669	tags=31%, list=16%, signal=27%	ENSMUSG00000031955/ENSMUSG00000031486/ENSMUSG00000029484/ENSMUSG00000001729/ENSMUSG00000006386/ENSMUSG00000029528/ENSMUSG00000002221/ENSMUSG00000028517/ENSMUSG00000004951/ENSMUSG00000046768/ENSMUSG00000016933/ENSMUSG00000041688/ENSMUSG00000031465/ENSMUSG00000026923/ENSMUSG00000037621/ENSMUSG00000023034/ENSMUSG00000041445/ENSMUSG00000001552/ENSMUSG00000022475/ENSMUSG00000020717/ENSMUSG00000029710/…
209	BP	GO:0071560	cellular response to transforming growth factor beta stimulus	150	-0.428831939702417	-1.67999690790258	0.00114055506727037	0.0350592859172007	0.0301774540307654	2048	tags=35%, list=19%, signal=28%	ENSMUSG00000024232/ENSMUSG00000030530/ENSMUSG00000060216/ENSMUSG00000031503/ENSMUSG00000014932/ENSMUSG00000029096/ENSMUSG00000051910/ENSMUSG00000046186/ENSMUSG00000025958/ENSMUSG00000039239/ENSMUSG00000007817/ENSMUSG00000041540/ENSMUSG00000029528/ENSMUSG00000034612/ENSMUSG00000030782/ENSMUSG00000040488/ENSMUSG00000024940/ENSMUSG00000032402/ENSMUSG00000021540/ENSMUSG00000049580/ENSMUSG00000010047/…
210	BP	GO:0048608	reproductive structure development	248	-0.370000878349585	-1.55245532603373	0.00114600267856916	0.0350592859172007	0.0301774540307654	1635	tags=23%, list=15%, signal=20%	ENSMUSG00000046179/ENSMUSG00000039117/ENSMUSG00000001729/ENSMUSG00000039239/ENSMUSG00000022382/ENSMUSG00000002602/ENSMUSG00000041147/ENSMUSG00000057329/ENSMUSG00000037568/ENSMUSG00000027939/ENSMUSG00000001288/ENSMUSG00000006205/ENSMUSG00000002250/ENSMUSG00000020937/ENSMUSG00000074221/ENSMUSG00000008999/ENSMUSG00000050953/ENSMUSG00000037992/ENSMUSG00000024985/ENSMUSG00000026923/ENSMUSG00000039519/…
211	BP	GO:0003007	heart morphogenesis	165	-0.416864373953149	-1.65112246067847	0.00114961853767052	0.0350592859172007	0.0301774540307654	1740	tags=31%, list=16%, signal=26%	ENSMUSG00000001761/ENSMUSG00000029478/ENSMUSG00000075254/ENSMUSG00000027966/ENSMUSG00000039239/ENSMUSG00000007817/ENSMUSG00000006386/ENSMUSG00000032402/ENSMUSG00000021313/ENSMUSG00000045092/ENSMUSG00000046743/ENSMUSG00000008999/ENSMUSG00000047248/ENSMUSG00000050953/ENSMUSG00000026836/ENSMUSG00000025231/ENSMUSG00000030796/ENSMUSG00000037992/ENSMUSG00000028718/ENSMUSG00000000142/ENSMUSG00000026923/…
212	BP	GO:0045165	cell fate commitment	114	-0.452668608761141	-1.70853782899853	0.0011553208838886	0.0350592859172007	0.0301774540307654	1645	tags=35%, list=15%, signal=30%	ENSMUSG00000032238/ENSMUSG00000002249/ENSMUSG00000039239/ENSMUSG00000041540/ENSMUSG00000022382/ENSMUSG00000030782/ENSMUSG00000047143/ENSMUSG00000057329/ENSMUSG00000021540/ENSMUSG00000062209/ENSMUSG00000026836/ENSMUSG00000025231/ENSMUSG00000037992/ENSMUSG00000036986/ENSMUSG00000024985/ENSMUSG00000021239/ENSMUSG00000000693/ENSMUSG00000051817/ENSMUSG00000026923/ENSMUSG00000054252/ENSMUSG00000028266/…
213	CC	GO:0098552	side of membrane	242	-0.376909678011365	-1.57705783081964	0.00115651663316769	0.0350592859172007	0.0301774540307654	1374	tags=26%, list=13%, signal=24%	ENSMUSG00000021313/ENSMUSG00000063887/ENSMUSG00000045092/ENSMUSG00000024778/ENSMUSG00000010047/ENSMUSG00000032125/ENSMUSG00000032135/ENSMUSG00000002489/ENSMUSG00000022636/ENSMUSG00000032766/ENSMUSG00000041688/ENSMUSG00000031442/ENSMUSG00000037613/ENSMUSG00000000594/ENSMUSG00000010751/ENSMUSG00000017132/ENSMUSG00000034462/ENSMUSG00000054252/ENSMUSG00000029338/ENSMUSG00000038264/ENSMUSG00000001930/…
214	BP	GO:2000147	positive regulation of cell motility	349	-0.340822670197218	-1.48188596404613	0.00116429818102691	0.0351302493219195	0.0302385361329174	2154	tags=32%, list=20%, signal=26%	ENSMUSG00000041187/ENSMUSG00000024962/ENSMUSG00000031740/ENSMUSG00000001768/ENSMUSG00000027168/ENSMUSG00000030530/ENSMUSG00000000320/ENSMUSG00000023088/ENSMUSG00000031077/ENSMUSG00000019966/ENSMUSG00000014599/ENSMUSG00000013076/ENSMUSG00000024942/ENSMUSG00000035954/ENSMUSG00000002900/ENSMUSG00000036106/ENSMUSG00000026313/ENSMUSG00000024713/ENSMUSG00000031425/ENSMUSG00000001761/ENSMUSG00000030110/…
215	BP	GO:0010970	transport along microtubule	141	0.366497221864899	1.52454667839468	0.00120570281057106	0.0361932252387952	0.0311534979191638	2495	tags=38%, list=23%, signal=29%	ENSMUSG00000020668/ENSMUSG00000029223/ENSMUSG00000040040/ENSMUSG00000029757/ENSMUSG00000004936/ENSMUSG00000020149/ENSMUSG00000006930/ENSMUSG00000031393/ENSMUSG00000000838/ENSMUSG00000026764/ENSMUSG00000024480/ENSMUSG00000074657/ENSMUSG00000006699/ENSMUSG00000021288/ENSMUSG00000026426/ENSMUSG00000060708/ENSMUSG00000041609/ENSMUSG00000025920/ENSMUSG00000024253/ENSMUSG00000020745/ENSMUSG00000020821/…
216	BP	GO:0034765	regulation of ion transmembrane transport	238	-0.372238102440584	-1.55252786924798	0.00121073821458568	0.0361932252387952	0.0311534979191638	1937	tags=31%, list=18%, signal=26%	ENSMUSG00000050627/ENSMUSG00000050989/ENSMUSG00000028931/ENSMUSG00000069806/ENSMUSG00000024981/ENSMUSG00000024112/ENSMUSG00000028854/ENSMUSG00000031425/ENSMUSG00000074886/ENSMUSG00000037242/ENSMUSG00000040136/ENSMUSG00000001729/ENSMUSG00000039239/ENSMUSG00000079110/ENSMUSG00000050777/ENSMUSG00000040896/ENSMUSG00000042529/ENSMUSG00000021313/ENSMUSG00000063887/ENSMUSG00000055866/ENSMUSG00000028542/…
217	BP	GO:0050679	positive regulation of epithelial cell proliferation	110	-0.459082167051021	-1.72841188856372	0.00124882510486819	0.037159740562829	0.0319854307722727	1307	tags=30%, list=12%, signal=27%	ENSMUSG00000037568/ENSMUSG00000062209/ENSMUSG00000006205/ENSMUSG00000016933/ENSMUSG00000078202/ENSMUSG00000025583/ENSMUSG00000024985/ENSMUSG00000085795/ENSMUSG00000026923/ENSMUSG00000039519/ENSMUSG00000054252/ENSMUSG00000023034/ENSMUSG00000062312/ENSMUSG00000019850/ENSMUSG00000030102/ENSMUSG00000041075/ENSMUSG00000033960/ENSMUSG00000028068/ENSMUSG00000020357/ENSMUSG00000062960/ENSMUSG00000000530/…
218	BP	GO:0045596	negative regulation of cell differentiation	462	-0.325854398810022	-1.45473890757806	0.00125898685267795	0.0372902665492732	0.0320977816617074	1852	tags=29%, list=17%, signal=25%	ENSMUSG00000049313/ENSMUSG00000014554/ENSMUSG00000027387/ENSMUSG00000049556/ENSMUSG00000067629/ENSMUSG00000037169/ENSMUSG00000041957/ENSMUSG00000032558/ENSMUSG00000032064/ENSMUSG00000055116/ENSMUSG00000026176/ENSMUSG00000026313/ENSMUSG00000051910/ENSMUSG00000041740/ENSMUSG00000003934/ENSMUSG00000001761/ENSMUSG00000029478/ENSMUSG00000037032/ENSMUSG00000000247/ENSMUSG00000023991/ENSMUSG00000031955/…
219	BP	GO:0050919	negative chemotaxis	26	-0.66719676867484	-1.90791437568251	0.00127474501080738	0.0375846051816586	0.0323511350976349	1537	tags=46%, list=14%, signal=40%	ENSMUSG00000029765/ENSMUSG00000032547/ENSMUSG00000030539/ENSMUSG00000019647/ENSMUSG00000025207/ENSMUSG00000038264/ENSMUSG00000057969/ENSMUSG00000031558/ENSMUSG00000040254/ENSMUSG00000034684/ENSMUSG00000055003/ENSMUSG00000032128
220	BP	GO:1902668	negative regulation of axon guidance	18	-0.724401518115124	-1.90933812512518	0.00128659208339852	0.0376976415876766	0.0324484317440774	1310	tags=56%, list=12%, signal=49%	ENSMUSG00000032547/ENSMUSG00000030539/ENSMUSG00000019647/ENSMUSG00000025207/ENSMUSG00000038264/ENSMUSG00000057969/ENSMUSG00000031558/ENSMUSG00000040254/ENSMUSG00000034684/ENSMUSG00000025810
221	CC	GO:0098889	intrinsic component of presynaptic membrane	55	-0.550838121267193	-1.85102153380728	0.00129025534936914	0.0376976415876766	0.0324484317440774	1918	tags=49%, list=18%, signal=40%	ENSMUSG00000031119/ENSMUSG00000020524/ENSMUSG00000024112/ENSMUSG00000003934/ENSMUSG00000063239/ENSMUSG00000035513/ENSMUSG00000013033/ENSMUSG00000003378/ENSMUSG00000062209/ENSMUSG00000028542/ENSMUSG00000031217/ENSMUSG00000015968/ENSMUSG00000033717/ENSMUSG00000023033/ENSMUSG00000024211/ENSMUSG00000028399/ENSMUSG00000024462/ENSMUSG00000031517/ENSMUSG00000026463/ENSMUSG00000034656/ENSMUSG00000030092/…
222	BP	GO:0006888	endoplasmic reticulum to Golgi vesicle-mediated transport	99	0.414817351371827	1.62539212095858	0.00129823778432697	0.0377600061864832	0.0325021123814434	2652	tags=41%, list=25%, signal=31%	ENSMUSG00000062169/ENSMUSG00000020149/ENSMUSG00000029390/ENSMUSG00000027879/ENSMUSG00000045294/ENSMUSG00000021248/ENSMUSG00000079317/ENSMUSG00000020986/ENSMUSG00000073678/ENSMUSG00000002015/ENSMUSG00000030298/ENSMUSG00000041891/ENSMUSG00000027429/ENSMUSG00000079111/ENSMUSG00000029616/ENSMUSG00000026455/ENSMUSG00000032458/ENSMUSG00000049299/ENSMUSG00000030304/ENSMUSG00000045302/ENSMUSG00000021576/…
223	BP	GO:0016055	Wnt signaling pathway	304	-0.357440436514098	-1.52646590613902	0.00131458059340026	0.0379839833782191	0.0326949018587737	1499	tags=23%, list=14%, signal=20%	ENSMUSG00000030309/ENSMUSG00000002496/ENSMUSG00000022382/ENSMUSG00000028988/ENSMUSG00000030782/ENSMUSG00000032402/ENSMUSG00000071847/ENSMUSG00000028517/ENSMUSG00000032547/ENSMUSG00000049580/ENSMUSG00000020844/ENSMUSG00000003228/ENSMUSG00000032280/ENSMUSG00000027803/ENSMUSG00000002489/ENSMUSG00000031169/ENSMUSG00000078202/ENSMUSG00000011658/ENSMUSG00000036596/ENSMUSG00000024985/ENSMUSG00000085795/…
224	BP	GO:0090100	positive regulation of transmembrane receptor protein serine/threonine kinase signaling pathway	72	-0.509079884057171	-1.78320221765833	0.00131770362036876	0.0379839833782191	0.0326949018587737	1547	tags=33%, list=15%, signal=29%	ENSMUSG00000039239/ENSMUSG00000030782/ENSMUSG00000000532/ENSMUSG00000045333/ENSMUSG00000008999/ENSMUSG00000026836/ENSMUSG00000026923/ENSMUSG00000031586/ENSMUSG00000035403/ENSMUSG00000063049/ENSMUSG00000031871/ENSMUSG00000040152/ENSMUSG00000062960/ENSMUSG00000040998/ENSMUSG00000000530/ENSMUSG00000025427/ENSMUSG00000026814/ENSMUSG00000037035/ENSMUSG00000027878/ENSMUSG00000021469/ENSMUSG00000022528/…
225	BP	GO:0034063	stress granule assembly	20	0.672216739147888	1.88347103598812	0.00135118647890283	0.0387760493078913	0.0333766765314944	1694	tags=45%, list=16%, signal=38%	ENSMUSG00000028300/ENSMUSG00000031157/ENSMUSG00000000787/ENSMUSG00000003452/ENSMUSG00000028518/ENSMUSG00000033009/ENSMUSG00000018583/ENSMUSG00000018707/ENSMUSG00000066568
226	BP	GO:0030335	positive regulation of cell migration	343	-0.34124463920485	-1.47727697900151	0.00137859611492231	0.0393875890002361	0.0339030623511402	2154	tags=32%, list=20%, signal=26%	ENSMUSG00000041187/ENSMUSG00000024962/ENSMUSG00000031740/ENSMUSG00000001768/ENSMUSG00000027168/ENSMUSG00000030530/ENSMUSG00000000320/ENSMUSG00000023088/ENSMUSG00000031077/ENSMUSG00000019966/ENSMUSG00000014599/ENSMUSG00000013076/ENSMUSG00000024942/ENSMUSG00000035954/ENSMUSG00000002900/ENSMUSG00000036106/ENSMUSG00000026313/ENSMUSG00000024713/ENSMUSG00000031425/ENSMUSG00000001761/ENSMUSG00000030110/…
227	BP	GO:0060977	coronary vasculature morphogenesis	20	-0.728234826585907	-1.95527152930898	0.00140722387736066	0.0395503796057943	0.0340431851713104	1050	tags=40%, list=10%, signal=36%	ENSMUSG00000020354/ENSMUSG00000026923/ENSMUSG00000036867/ENSMUSG00000020681/ENSMUSG00000024620/ENSMUSG00000030849/ENSMUSG00000025810/ENSMUSG00000036585
228	CC	GO:0033178	proton-transporting two-sector ATPase complex, catalytic domain	13	0.728299915100274	1.79856552701142	0.00140822637773051	0.0395503796057943	0.0340431851713104	1609	tags=54%, list=15%, signal=46%	ENSMUSG00000052459/ENSMUSG00000019087/ENSMUSG00000033793/ENSMUSG00000019210/ENSMUSG00000022295/ENSMUSG00000004285/ENSMUSG00000025428
229	CC	GO:0005773	vacuole	384	0.297282629723546	1.39517709977093	0.00141331085440813	0.0395503796057943	0.0340431851713104	2542	tags=36%, list=24%, signal=29%	ENSMUSG00000028211/ENSMUSG00000028300/ENSMUSG00000015837/ENSMUSG00000074794/ENSMUSG00000026958/ENSMUSG00000032584/ENSMUSG00000020297/ENSMUSG00000052459/ENSMUSG00000027534/ENSMUSG00000032193/ENSMUSG00000029512/ENSMUSG00000029426/ENSMUSG00000005949/ENSMUSG00000024781/ENSMUSG00000024121/ENSMUSG00000025702/ENSMUSG00000001750/ENSMUSG00000040785/ENSMUSG00000033379/ENSMUSG00000006930/ENSMUSG00000034105/…
230	BP	GO:1903524	positive regulation of blood circulation	31	-0.6279649475434	-1.87860617700786	0.00141368193757124	0.0395503796057943	0.0340431851713104	2082	tags=55%, list=20%, signal=44%	ENSMUSG00000025026/ENSMUSG00000020439/ENSMUSG00000024112/ENSMUSG00000001729/ENSMUSG00000039239/ENSMUSG00000021313/ENSMUSG00000050953/ENSMUSG00000036867/ENSMUSG00000048376/ENSMUSG00000037727/ENSMUSG00000033161/ENSMUSG00000038530/ENSMUSG00000007655/ENSMUSG00000053965/ENSMUSG00000000489/ENSMUSG00000030043/ENSMUSG00000047250
231	MF	GO:0045296	cadherin binding	43	-0.590278564287154	-1.87342920239794	0.00141491988368259	0.0395503796057943	0.0340431851713104	1131	tags=42%, list=11%, signal=38%	ENSMUSG00000026836/ENSMUSG00000000305/ENSMUSG00000029086/ENSMUSG00000028217/ENSMUSG00000031673/ENSMUSG00000016493/ENSMUSG00000063063/ENSMUSG00000012819/ENSMUSG00000037815/ENSMUSG00000020154/ENSMUSG00000001552/ENSMUSG00000040420/ENSMUSG00000031871/ENSMUSG00000009687/ENSMUSG00000069601/ENSMUSG00000062960/ENSMUSG00000000303/ENSMUSG00000028978
232	BP	GO:0032231	regulation of actin filament bundle assembly	83	-0.482151431253769	-1.71748201184266	0.00142316501190519	0.0396093813873786	0.0340939712470935	1433	tags=31%, list=13%, signal=27%	ENSMUSG00000030562/ENSMUSG00000029528/ENSMUSG00000032827/ENSMUSG00000032402/ENSMUSG00000045092/ENSMUSG00000042099/ENSMUSG00000032232/ENSMUSG00000021338/ENSMUSG00000023826/ENSMUSG00000033149/ENSMUSG00000022469/ENSMUSG00000022623/ENSMUSG00000043079/ENSMUSG00000041729/ENSMUSG00000020120/ENSMUSG00000031523/ENSMUSG00000033542/ENSMUSG00000037736/ENSMUSG00000014778/ENSMUSG00000025810/ENSMUSG00000038738/…
233	BP	GO:0035150	regulation of tube size	83	-0.48199120095778	-1.71691125204962	0.00145461585585597	0.0399678918351575	0.0344025608910169	1567	tags=40%, list=15%, signal=34%	ENSMUSG00000066643/ENSMUSG00000031740/ENSMUSG00000025026/ENSMUSG00000051331/ENSMUSG00000000320/ENSMUSG00000035954/ENSMUSG00000001729/ENSMUSG00000033174/ENSMUSG00000055866/ENSMUSG00000002250/ENSMUSG00000050953/ENSMUSG00000022994/ENSMUSG00000033717/ENSMUSG00000036867/ENSMUSG00000020866/ENSMUSG00000048376/ENSMUSG00000037727/ENSMUSG00000020681/ENSMUSG00000042284/ENSMUSG00000052920/ENSMUSG00000031616/…
234	BP	GO:0035296	regulation of tube diameter	83	-0.48199120095778	-1.71691125204962	0.00145461585585597	0.0399678918351575	0.0344025608910169	1567	tags=40%, list=15%, signal=34%	ENSMUSG00000066643/ENSMUSG00000031740/ENSMUSG00000025026/ENSMUSG00000051331/ENSMUSG00000000320/ENSMUSG00000035954/ENSMUSG00000001729/ENSMUSG00000033174/ENSMUSG00000055866/ENSMUSG00000002250/ENSMUSG00000050953/ENSMUSG00000022994/ENSMUSG00000033717/ENSMUSG00000036867/ENSMUSG00000020866/ENSMUSG00000048376/ENSMUSG00000037727/ENSMUSG00000020681/ENSMUSG00000042284/ENSMUSG00000052920/ENSMUSG00000031616/…
235	BP	GO:0097746	regulation of blood vessel diameter	83	-0.48199120095778	-1.71691125204962	0.00145461585585597	0.0399678918351575	0.0344025608910169	1567	tags=40%, list=15%, signal=34%	ENSMUSG00000066643/ENSMUSG00000031740/ENSMUSG00000025026/ENSMUSG00000051331/ENSMUSG00000000320/ENSMUSG00000035954/ENSMUSG00000001729/ENSMUSG00000033174/ENSMUSG00000055866/ENSMUSG00000002250/ENSMUSG00000050953/ENSMUSG00000022994/ENSMUSG00000033717/ENSMUSG00000036867/ENSMUSG00000020866/ENSMUSG00000048376/ENSMUSG00000037727/ENSMUSG00000020681/ENSMUSG00000042284/ENSMUSG00000052920/ENSMUSG00000031616/…
236	BP	GO:0048015	phosphatidylinositol-mediated signaling	95	-0.479901215845438	-1.7689073860187	0.00149054986917537	0.0406569842599586	0.0349957006093071	1567	tags=34%, list=15%, signal=29%	ENSMUSG00000001729/ENSMUSG00000039239/ENSMUSG00000002496/ENSMUSG00000006386/ENSMUSG00000039943/ENSMUSG00000020828/ENSMUSG00000034573/ENSMUSG00000062209/ENSMUSG00000002250/ENSMUSG00000020937/ENSMUSG00000053646/ENSMUSG00000037992/ENSMUSG00000024989/ENSMUSG00000002504/ENSMUSG00000020099/ENSMUSG00000048376/ENSMUSG00000062312/ENSMUSG00000021127/ENSMUSG00000015149/ENSMUSG00000029406/ENSMUSG00000029648/…
237	CC	GO:0034708	methyltransferase complex	92	-0.478651634115618	-1.74842272942246	0.00149228825609574	0.0406569842599586	0.0349957006093071	154	tags=3%, list=1%, signal=3%	ENSMUSG00000029687/ENSMUSG00000068457/ENSMUSG00000056673
238	BP	GO:0008015	blood circulation	238	-0.36921400113488	-1.53991497033797	0.00150508543715964	0.0408333473434445	0.0351475060070893	2266	tags=39%, list=21%, signal=31%	ENSMUSG00000018932/ENSMUSG00000068323/ENSMUSG00000036570/ENSMUSG00000020644/ENSMUSG00000024960/ENSMUSG00000066643/ENSMUSG00000024962/ENSMUSG00000031740/ENSMUSG00000025026/ENSMUSG00000051331/ENSMUSG00000000320/ENSMUSG00000014859/ENSMUSG00000020439/ENSMUSG00000027861/ENSMUSG00000041957/ENSMUSG00000050627/ENSMUSG00000024942/ENSMUSG00000005220/ENSMUSG00000047632/ENSMUSG00000035954/ENSMUSG00000038235/…
239	MF	GO:0019838	growth factor binding	90	-0.48027574641671	-1.74944121162501	0.00151772872650188	0.041004076933149	0.0352944623471919	2139	tags=41%, list=20%, signal=33%	ENSMUSG00000034220/ENSMUSG00000039323/ENSMUSG00000030530/ENSMUSG00000029096/ENSMUSG00000047632/ENSMUSG00000032491/ENSMUSG00000046186/ENSMUSG00000024074/ENSMUSG00000031502/ENSMUSG00000006386/ENSMUSG00000040488/ENSMUSG00000024940/ENSMUSG00000000532/ENSMUSG00000049580/ENSMUSG00000010047/ENSMUSG00000062209/ENSMUSG00000006205/ENSMUSG00000017493/ENSMUSG00000026836/ENSMUSG00000041936/ENSMUSG00000054252/…
240	MF	GO:0001882	nucleoside binding	256	0.320799790292329	1.45166850048596	0.00155505818590347	0.0417074906123688	0.0358999291561679	2158	tags=34%, list=20%, signal=27%	ENSMUSG00000022176/ENSMUSG00000028527/ENSMUSG00000025266/ENSMUSG00000026433/ENSMUSG00000025170/ENSMUSG00000019944/ENSMUSG00000058672/ENSMUSG00000032549/ENSMUSG00000034453/ENSMUSG00000024065/ENSMUSG00000020611/ENSMUSG00000004771/ENSMUSG00000020149/ENSMUSG00000054364/ENSMUSG00000051615/ENSMUSG00000026202/ENSMUSG00000028057/ENSMUSG00000042348/ENSMUSG00000073079/ENSMUSG00000006699/ENSMUSG00000073016/…
241	BP	GO:0043534	blood vessel endothelial cell migration	84	-0.480517902862702	-1.71790176364052	0.0015566834811183	0.0417074906123688	0.0358999291561679	1238	tags=32%, list=12%, signal=29%	ENSMUSG00000004951/ENSMUSG00000046768/ENSMUSG00000016933/ENSMUSG00000041688/ENSMUSG00000031465/ENSMUSG00000026923/ENSMUSG00000023034/ENSMUSG00000041445/ENSMUSG00000001552/ENSMUSG00000022475/ENSMUSG00000029710/ENSMUSG00000031871/ENSMUSG00000040152/ENSMUSG00000045930/ENSMUSG00000033960/ENSMUSG00000026463/ENSMUSG00000062960/ENSMUSG00000000530/ENSMUSG00000027954/ENSMUSG00000031558/ENSMUSG00000024659/…
242	CC	GO:0099055	integral component of postsynaptic membrane	64	-0.523191426088337	-1.8105355680018	0.00156507554985895	0.0417590612621457	0.0359443188484353	2063	tags=42%, list=19%, signal=34%	ENSMUSG00000051331/ENSMUSG00000022758/ENSMUSG00000069806/ENSMUSG00000020524/ENSMUSG00000024112/ENSMUSG00000003934/ENSMUSG00000020431/ENSMUSG00000051379/ENSMUSG00000040896/ENSMUSG00000063887/ENSMUSG00000003378/ENSMUSG00000062209/ENSMUSG00000028542/ENSMUSG00000033717/ENSMUSG00000023033/ENSMUSG00000030600/ENSMUSG00000032452/ENSMUSG00000024462/ENSMUSG00000030307/ENSMUSG00000049939/ENSMUSG00000062785/…
243	BP	GO:0001503	ossification	222	-0.376508075724947	-1.54618619000353	0.00157407080999769	0.0418262354738892	0.0360021393839627	2445	tags=36%, list=23%, signal=29%	ENSMUSG00000004637/ENSMUSG00000025402/ENSMUSG00000024955/ENSMUSG00000027198/ENSMUSG00000026321/ENSMUSG00000021109/ENSMUSG00000037573/ENSMUSG00000034762/ENSMUSG00000050199/ENSMUSG00000064210/ENSMUSG00000020644/ENSMUSG00000031740/ENSMUSG00000001802/ENSMUSG00000055653/ENSMUSG00000032640/ENSMUSG00000022265/ENSMUSG00000014599/ENSMUSG00000037465/ENSMUSG00000026313/ENSMUSG00000028108/ENSMUSG00000035914/…
244	CC	GO:0098802	plasma membrane signaling receptor complex	74	-0.493904580601664	-1.73652982815563	0.001586463512931	0.0419827659958831	0.0361368738061937	1907	tags=38%, list=18%, signal=31%	ENSMUSG00000069806/ENSMUSG00000020524/ENSMUSG00000001240/ENSMUSG00000031425/ENSMUSG00000054385/ENSMUSG00000028455/ENSMUSG00000000532/ENSMUSG00000063887/ENSMUSG00000003378/ENSMUSG00000022636/ENSMUSG00000026836/ENSMUSG00000031169/ENSMUSG00000039115/ENSMUSG00000062312/ENSMUSG00000022623/ENSMUSG00000020886/ENSMUSG00000017386/ENSMUSG00000042284/ENSMUSG00000024462/ENSMUSG00000029163/ENSMUSG00000040998/…
245	BP	GO:0060602	branch elongation of an epithelium	12	-0.772601482599392	-1.80586243740651	0.00160174749409407	0.042214218650471	0.0363360978252059	254	tags=33%, list=2%, signal=33%	ENSMUSG00000021835/ENSMUSG00000030849/ENSMUSG00000020679/ENSMUSG00000036585
246	BP	GO:0048010	vascular endothelial growth factor receptor signaling pathway	35	-0.604079727109401	-1.85342355436235	0.00161443930539849	0.0423757503860083	0.0364751370667694	1669	tags=60%, list=16%, signal=51%	ENSMUSG00000004791/ENSMUSG00000021835/ENSMUSG00000021109/ENSMUSG00000041187/ENSMUSG00000024962/ENSMUSG00000031955/ENSMUSG00000006386/ENSMUSG00000004951/ENSMUSG00000024168/ENSMUSG00000041445/ENSMUSG00000020176/ENSMUSG00000052889/ENSMUSG00000029648/ENSMUSG00000045930/ENSMUSG00000029163/ENSMUSG00000020357/ENSMUSG00000062960/ENSMUSG00000050295/ENSMUSG00000025810/ENSMUSG00000000489/ENSMUSG00000016918
247	MF	GO:0005525	GTP binding	243	0.324106020976846	1.45339122679242	0.00165860939379235	0.0433122800604454	0.0372812596234444	2158	tags=34%, list=20%, signal=28%	ENSMUSG00000022176/ENSMUSG00000028527/ENSMUSG00000025266/ENSMUSG00000026433/ENSMUSG00000025170/ENSMUSG00000019944/ENSMUSG00000058672/ENSMUSG00000032549/ENSMUSG00000024065/ENSMUSG00000020611/ENSMUSG00000004771/ENSMUSG00000020149/ENSMUSG00000054364/ENSMUSG00000051615/ENSMUSG00000026202/ENSMUSG00000028057/ENSMUSG00000042348/ENSMUSG00000073079/ENSMUSG00000006699/ENSMUSG00000073016/ENSMUSG00000035150/…
248	BP	GO:0016482	cytosolic transport	136	0.377871641891085	1.55948914773795	0.00167014745856914	0.0433122800604454	0.0372812596234444	2637	tags=39%, list=25%, signal=30%	ENSMUSG00000026433/ENSMUSG00000027534/ENSMUSG00000032549/ENSMUSG00000005656/ENSMUSG00000004936/ENSMUSG00000024065/ENSMUSG00000031207/ENSMUSG00000047126/ENSMUSG00000031393/ENSMUSG00000074657/ENSMUSG00000027646/ENSMUSG00000053119/ENSMUSG00000019804/ENSMUSG00000025949/ENSMUSG00000020821/ENSMUSG00000026705/ENSMUSG00000029462/ENSMUSG00000014602/ENSMUSG00000024127/ENSMUSG00000020132/ENSMUSG00000028572/…
249	CC	GO:0005774	vacuolar membrane	146	0.367475362392913	1.53902742926736	0.00167024279619806	0.0433122800604454	0.0372812596234444	2542	tags=40%, list=24%, signal=31%	ENSMUSG00000052459/ENSMUSG00000029512/ENSMUSG00000029426/ENSMUSG00000005949/ENSMUSG00000024121/ENSMUSG00000001750/ENSMUSG00000033379/ENSMUSG00000034105/ENSMUSG00000039105/ENSMUSG00000032231/ENSMUSG00000031959/ENSMUSG00000051232/ENSMUSG00000010609/ENSMUSG00000026426/ENSMUSG00000019302/ENSMUSG00000003363/ENSMUSG00000025351/ENSMUSG00000033793/ENSMUSG00000028278/ENSMUSG00000022295/ENSMUSG00000028048/…
250	CC	GO:0000307	cyclin-dependent protein kinase holoenzyme complex	39	0.541380718056529	1.77373431927556	0.00167879339755307	0.0433598758720006	0.0373222279540219	1132	tags=21%, list=11%, signal=18%	ENSMUSG00000023067/ENSMUSG00000040274/ENSMUSG00000020326/ENSMUSG00000096472/ENSMUSG00000002068/ENSMUSG00000000184/ENSMUSG00000028044/ENSMUSG00000022105
251	BP	GO:0001936	regulation of endothelial cell proliferation	77	-0.492695503067772	-1.75498033886702	0.00169351969102618	0.0435659627289086	0.0374996182370234	1797	tags=38%, list=17%, signal=32%	ENSMUSG00000021681/ENSMUSG00000028108/ENSMUSG00000001729/ENSMUSG00000002496/ENSMUSG00000006386/ENSMUSG00000037568/ENSMUSG00000016933/ENSMUSG00000050953/ENSMUSG00000078202/ENSMUSG00000025583/ENSMUSG00000037621/ENSMUSG00000054252/ENSMUSG00000023034/ENSMUSG00000040152/ENSMUSG00000029648/ENSMUSG00000018593/ENSMUSG00000033960/ENSMUSG00000020357/ENSMUSG00000062960/ENSMUSG00000000530/ENSMUSG00000027009/…
252	BP	GO:0051272	positive regulation of cellular component movement	361	-0.33724940143963	-1.47258645691054	0.00170275040130415	0.0436050617365928	0.0375332729015773	2154	tags=32%, list=20%, signal=26%	ENSMUSG00000041187/ENSMUSG00000024962/ENSMUSG00000031740/ENSMUSG00000001768/ENSMUSG00000027168/ENSMUSG00000030530/ENSMUSG00000000320/ENSMUSG00000023088/ENSMUSG00000031077/ENSMUSG00000019966/ENSMUSG00000014599/ENSMUSG00000013076/ENSMUSG00000024942/ENSMUSG00000035954/ENSMUSG00000002900/ENSMUSG00000024112/ENSMUSG00000036106/ENSMUSG00000026313/ENSMUSG00000024713/ENSMUSG00000031425/ENSMUSG00000001761/…
253	BP	GO:0051963	regulation of synapse assembly	64	-0.520290689933241	-1.80049739512604	0.00170854586020722	0.0436050617365928	0.0375332729015773	1985	tags=41%, list=19%, signal=33%	ENSMUSG00000025656/ENSMUSG00000034648/ENSMUSG00000037605/ENSMUSG00000031119/ENSMUSG00000028782/ENSMUSG00000035513/ENSMUSG00000013033/ENSMUSG00000035064/ENSMUSG00000051379/ENSMUSG00000032827/ENSMUSG00000063887/ENSMUSG00000058571/ENSMUSG00000041936/ENSMUSG00000030600/ENSMUSG00000048915/ENSMUSG00000002885/ENSMUSG00000032452/ENSMUSG00000028399/ENSMUSG00000042589/ENSMUSG00000044674/ENSMUSG00000055003/…
254	BP	GO:0048562	embryonic organ morphogenesis	172	-0.393597901523967	-1.57029683420371	0.00173479175110637	0.0441005918775348	0.0379598029251622	1665	tags=32%, list=16%, signal=27%	ENSMUSG00000021109/ENSMUSG00000038982/ENSMUSG00000018537/ENSMUSG00000020644/ENSMUSG00000024041/ENSMUSG00000027168/ENSMUSG00000079487/ENSMUSG00000038564/ENSMUSG00000037169/ENSMUSG00000016028/ENSMUSG00000032558/ENSMUSG00000001761/ENSMUSG00000033577/ENSMUSG00000027966/ENSMUSG00000031665/ENSMUSG00000039239/ENSMUSG00000034612/ENSMUSG00000032402/ENSMUSG00000021313/ENSMUSG00000038248/ENSMUSG00000001288/…
255	MF	GO:0032549	ribonucleoside binding	252	0.322477118480026	1.44754993830482	0.00174302963239854	0.0441362444564603	0.037990491059089	2158	tags=34%, list=20%, signal=28%	ENSMUSG00000022176/ENSMUSG00000028527/ENSMUSG00000025266/ENSMUSG00000026433/ENSMUSG00000025170/ENSMUSG00000019944/ENSMUSG00000058672/ENSMUSG00000032549/ENSMUSG00000034453/ENSMUSG00000024065/ENSMUSG00000020611/ENSMUSG00000004771/ENSMUSG00000020149/ENSMUSG00000054364/ENSMUSG00000051615/ENSMUSG00000026202/ENSMUSG00000028057/ENSMUSG00000042348/ENSMUSG00000073079/ENSMUSG00000006699/ENSMUSG00000073016/…
256	BP	GO:0007179	transforming growth factor beta receptor signaling pathway	127	-0.429543359483914	-1.64240025295029	0.00176137602701073	0.0444265820562822	0.0382404005864171	1547	tags=30%, list=15%, signal=26%	ENSMUSG00000039239/ENSMUSG00000007817/ENSMUSG00000029528/ENSMUSG00000034612/ENSMUSG00000030782/ENSMUSG00000040488/ENSMUSG00000024940/ENSMUSG00000032402/ENSMUSG00000021540/ENSMUSG00000049580/ENSMUSG00000006205/ENSMUSG00000021754/ENSMUSG00000026836/ENSMUSG00000019889/ENSMUSG00000042662/ENSMUSG00000036986/ENSMUSG00000085795/ENSMUSG00000021065/ENSMUSG00000041378/ENSMUSG00000036040/ENSMUSG00000036867/…
257	BP	GO:0061458	reproductive system development	251	-0.368569234189066	-1.54929024120232	0.00177126643831639	0.0445022077517857	0.0383054957784581	1635	tags=22%, list=15%, signal=19%	ENSMUSG00000046179/ENSMUSG00000039117/ENSMUSG00000001729/ENSMUSG00000039239/ENSMUSG00000022382/ENSMUSG00000002602/ENSMUSG00000041147/ENSMUSG00000057329/ENSMUSG00000037568/ENSMUSG00000027939/ENSMUSG00000001288/ENSMUSG00000006205/ENSMUSG00000002250/ENSMUSG00000020937/ENSMUSG00000074221/ENSMUSG00000008999/ENSMUSG00000050953/ENSMUSG00000037992/ENSMUSG00000024985/ENSMUSG00000026923/ENSMUSG00000039519/…
258	MF	GO:0005198	structural molecule activity	382	-0.330954484246395	-1.4507106094046	0.00179480330053707	0.0449187787270071	0.0386640613089992	1811	tags=22%, list=17%, signal=19%	ENSMUSG00000037772/ENSMUSG00000031425/ENSMUSG00000078193/ENSMUSG00000015647/ENSMUSG00000028108/ENSMUSG00000040860/ENSMUSG00000005397/ENSMUSG00000029580/ENSMUSG00000032518/ENSMUSG00000021061/ENSMUSG00000027966/ENSMUSG00000021614/ENSMUSG00000040640/ENSMUSG00000038135/ENSMUSG00000031502/ENSMUSG00000079110/ENSMUSG00000042686/ENSMUSG00000030605/ENSMUSG00000040488/ENSMUSG00000029352/ENSMUSG00000020061/…
259	BP	GO:0007030	Golgi organization	112	0.39657927615902	1.5880085494924	0.00180794489463482	0.0449650290374495	0.0387038714928284	2779	tags=40%, list=26%, signal=30%	ENSMUSG00000028680/ENSMUSG00000026433/ENSMUSG00000060671/ENSMUSG00000027455/ENSMUSG00000004936/ENSMUSG00000024065/ENSMUSG00000078670/ENSMUSG00000025162/ENSMUSG00000020149/ENSMUSG00000029390/ENSMUSG00000047126/ENSMUSG00000022285/ENSMUSG00000028243/ENSMUSG00000013539/ENSMUSG00000006699/ENSMUSG00000021248/ENSMUSG00000047187/ENSMUSG00000039703/ENSMUSG00000038822/ENSMUSG00000041891/ENSMUSG00000028572/…
260	BP	GO:0071166	ribonucleoprotein complex localization	61	0.478979259528587	1.72819703172642	0.00181057883688042	0.0449650290374495	0.0387038714928284	3608	tags=51%, list=34%, signal=34%	ENSMUSG00000057113/ENSMUSG00000033658/ENSMUSG00000032101/ENSMUSG00000032939/ENSMUSG00000024384/ENSMUSG00000042650/ENSMUSG00000022800/ENSMUSG00000041319/ENSMUSG00000068882/ENSMUSG00000019715/ENSMUSG00000041815/ENSMUSG00000034667/ENSMUSG00000027613/ENSMUSG00000052798/ENSMUSG00000029415/ENSMUSG00000028330/ENSMUSG00000025872/ENSMUSG00000053453/ENSMUSG00000019814/ENSMUSG00000027509/ENSMUSG00000005481/…
261	BP	GO:0072009	nephron epithelium development	60	-0.520670668413637	-1.77273283668295	0.0018426719214351	0.0455867149299097	0.0392389907044861	1791	tags=48%, list=17%, signal=40%	ENSMUSG00000004791/ENSMUSG00000021835/ENSMUSG00000006932/ENSMUSG00000052911/ENSMUSG00000004655/ENSMUSG00000050199/ENSMUSG00000055653/ENSMUSG00000015647/ENSMUSG00000001761/ENSMUSG00000031665/ENSMUSG00000022382/ENSMUSG00000028988/ENSMUSG00000057329/ENSMUSG00000027889/ENSMUSG00000046743/ENSMUSG00000027803/ENSMUSG00000029086/ENSMUSG00000026923/ENSMUSG00000052534/ENSMUSG00000021318/ENSMUSG00000040998/…
262	BP	GO:0035967	cellular response to topologically incorrect protein	92	0.427002628200809	1.64753887465092	0.00185407932570658	0.0456669095155288	0.0393080185913276	2403	tags=34%, list=23%, signal=26%	ENSMUSG00000041548/ENSMUSG00000025408/ENSMUSG00000039474/ENSMUSG00000029390/ENSMUSG00000028466/ENSMUSG00000002190/ENSMUSG00000003873/ENSMUSG00000020368/ENSMUSG00000024079/ENSMUSG00000022365/ENSMUSG00000059970/ENSMUSG00000040359/ENSMUSG00000026142/ENSMUSG00000002064/ENSMUSG00000025939/ENSMUSG00000037196/ENSMUSG00000022136/ENSMUSG00000043929/ENSMUSG00000026864/ENSMUSG00000042406/ENSMUSG00000028452/…
263	BP	GO:0072215	regulation of metanephros development	13	-0.742769345717624	-1.80910529075419	0.00186005841762182	0.0456669095155288	0.0393080185913276	1689	tags=77%, list=16%, signal=65%	ENSMUSG00000021835/ENSMUSG00000006932/ENSMUSG00000030110/ENSMUSG00000031665/ENSMUSG00000046743/ENSMUSG00000027803/ENSMUSG00000038418/ENSMUSG00000024620/ENSMUSG00000020679/ENSMUSG00000000489
264	BP	GO:0016339	calcium-dependent cell-cell adhesion via plasma membrane cell adhesion molecules	16	-0.719659532568145	-1.84495781181739	0.00191873058480952	0.0469289522201328	0.040394328101253	1678	tags=56%, list=16%, signal=47%	ENSMUSG00000000325/ENSMUSG00000063887/ENSMUSG00000028217/ENSMUSG00000031673/ENSMUSG00000012819/ENSMUSG00000040420/ENSMUSG00000031871/ENSMUSG00000037892/ENSMUSG00000000303
265	CC	GO:0098563	intrinsic component of synaptic vesicle membrane	37	0.550758951400348	1.77377060137636	0.00196890014405583	0.047974295208183	0.0412941122566625	2244	tags=51%, list=21%, signal=41%	ENSMUSG00000037685/ENSMUSG00000039474/ENSMUSG00000000826/ENSMUSG00000019302/ENSMUSG00000021687/ENSMUSG00000020671/ENSMUSG00000047187/ENSMUSG00000038486/ENSMUSG00000019998/ENSMUSG00000027894/ENSMUSG00000020894/ENSMUSG00000056296/ENSMUSG00000027522/ENSMUSG00000026878/ENSMUSG00000031840/ENSMUSG00000031447/ENSMUSG00000028879/ENSMUSG00000077450/ENSMUSG00000026696
266	CC	GO:1902911	protein kinase complex	86	0.421232742026744	1.61788263903914	0.00199731695822315	0.048315037013308	0.0415874074533988	2803	tags=36%, list=26%, signal=27%	ENSMUSG00000023067/ENSMUSG00000028300/ENSMUSG00000040274/ENSMUSG00000020326/ENSMUSG00000032601/ENSMUSG00000029512/ENSMUSG00000096472/ENSMUSG00000002068/ENSMUSG00000000184/ENSMUSG00000025199/ENSMUSG00000028044/ENSMUSG00000020612/ENSMUSG00000022105/ENSMUSG00000071369/ENSMUSG00000028944/ENSMUSG00000028518/ENSMUSG00000005534/ENSMUSG00000003119/ENSMUSG00000024382/ENSMUSG00000034055/ENSMUSG00000033159/…
267	BP	GO:0071850	mitotic cell cycle arrest	11	0.759447945689683	1.80883788504971	0.00199784960237777	0.048315037013308	0.0415874074533988	755	tags=27%, list=7%, signal=25%	ENSMUSG00000023067/ENSMUSG00000030641/ENSMUSG00000039842
268	BP	GO:0061098	positive regulation of protein tyrosine kinase activity	21	-0.671138955508868	-1.82586339886031	0.0020117218104573	0.0484689840676223	0.0417199181430264	1433	tags=43%, list=13%, signal=37%	ENSMUSG00000030562/ENSMUSG00000041936/ENSMUSG00000033717/ENSMUSG00000021365/ENSMUSG00000020681/ENSMUSG00000008734/ENSMUSG00000020886/ENSMUSG00000027954/ENSMUSG00000000489
269	CC	GO:1902554	serine/threonine protein kinase complex	72	0.455128495003264	1.69570147205338	0.0020456654536579	0.0488724679690429	0.0420672189099625	1132	tags=15%, list=11%, signal=14%	ENSMUSG00000023067/ENSMUSG00000028300/ENSMUSG00000040274/ENSMUSG00000020326/ENSMUSG00000029512/ENSMUSG00000096472/ENSMUSG00000002068/ENSMUSG00000000184/ENSMUSG00000025199/ENSMUSG00000028044/ENSMUSG00000022105
270	BP	GO:0043161	proteasome-mediated ubiquitin-dependent protein catabolic process	348	0.299276355680757	1.39610169175603	0.00205189544909922	0.0488724679690429	0.0420672189099625	2355	tags=30%, list=22%, signal=25%	ENSMUSG00000025408/ENSMUSG00000028680/ENSMUSG00000039474/ENSMUSG00000027455/ENSMUSG00000014905/ENSMUSG00000038429/ENSMUSG00000068749/ENSMUSG00000025162/ENSMUSG00000038451/ENSMUSG00000020235/ENSMUSG00000055493/ENSMUSG00000015671/ENSMUSG00000022400/ENSMUSG00000047879/ENSMUSG00000042211/ENSMUSG00000023965/ENSMUSG00000028243/ENSMUSG00000069744/ENSMUSG00000010609/ENSMUSG00000035509/ENSMUSG00000044308/…
271	BP	GO:0097190	apoptotic signaling pathway	425	0.280464277305359	1.32983518590542	0.00205277954811018	0.0488724679690429	0.0420672189099625	1797	tags=22%, list=17%, signal=19%	ENSMUSG00000023067/ENSMUSG00000032532/ENSMUSG00000028211/ENSMUSG00000027313/ENSMUSG00000025408/ENSMUSG00000041801/ENSMUSG00000039474/ENSMUSG00000020108/ENSMUSG00000030641/ENSMUSG00000004936/ENSMUSG00000020097/ENSMUSG00000028063/ENSMUSG00000024521/ENSMUSG00000053192/ENSMUSG00000000120/ENSMUSG00000096472/ENSMUSG00000048450/ENSMUSG00000022074/ENSMUSG00000028466/ENSMUSG00000034218/ENSMUSG00000063410/…
272	BP	GO:0030888	regulation of B cell proliferation	22	0.632595461518563	1.80247549172284	0.00205874419816938	0.0488724679690429	0.0420672189099625	872	tags=27%, list=8%, signal=25%	ENSMUSG00000023067/ENSMUSG00000032041/ENSMUSG00000034218/ENSMUSG00000037706/ENSMUSG00000033721/ENSMUSG00000031628
273	BP	GO:0014065	phosphatidylinositol 3-kinase signaling	74	-0.48768219141258	-1.71465239503672	0.00206699092193095	0.0488884995710922	0.0420810181908441	1567	tags=34%, list=15%, signal=29%	ENSMUSG00000001729/ENSMUSG00000039239/ENSMUSG00000002496/ENSMUSG00000006386/ENSMUSG00000020828/ENSMUSG00000034573/ENSMUSG00000062209/ENSMUSG00000002250/ENSMUSG00000053646/ENSMUSG00000037992/ENSMUSG00000024989/ENSMUSG00000002504/ENSMUSG00000020099/ENSMUSG00000048376/ENSMUSG00000062312/ENSMUSG00000021127/ENSMUSG00000015149/ENSMUSG00000029648/ENSMUSG00000062960/ENSMUSG00000035305/ENSMUSG00000024620/…
274	CC	GO:0098839	postsynaptic density membrane	48	-0.568158765810118	-1.85878353322387	0.00209615481500934	0.0493973417537056	0.0425190066202433	1907	tags=44%, list=18%, signal=36%	ENSMUSG00000069806/ENSMUSG00000020524/ENSMUSG00000041740/ENSMUSG00000003934/ENSMUSG00000020431/ENSMUSG00000003378/ENSMUSG00000004951/ENSMUSG00000062209/ENSMUSG00000002489/ENSMUSG00000033717/ENSMUSG00000023033/ENSMUSG00000041115/ENSMUSG00000030600/ENSMUSG00000020886/ENSMUSG00000032452/ENSMUSG00000049939/ENSMUSG00000017314/ENSMUSG00000020723/ENSMUSG00000042846/ENSMUSG00000071862/ENSMUSG00000052374
275	CC	GO:0022624	proteasome accessory complex	24	0.609182293697685	1.78353732198376	0.002121501657738	0.0498128589236883	0.0428766650827049	3931	tags=92%, list=37%, signal=58%	ENSMUSG00000026914/ENSMUSG00000031429/ENSMUSG00000021832/ENSMUSG00000002102/ENSMUSG00000021737/ENSMUSG00000020720/ENSMUSG00000039041/ENSMUSG00000078652/ENSMUSG00000006998/ENSMUSG00000039067/ENSMUSG00000017221/ENSMUSG00000005625/ENSMUSG00000026869/ENSMUSG00000020708/ENSMUSG00000028932/ENSMUSG00000017428/ENSMUSG00000030603/ENSMUSG00000030591/ENSMUSG00000021178/ENSMUSG00000025487/ENSMUSG00000026229/…
