# Supplementary material for: High-Throughput Transcriptomics of Celf1 Conditional Knockout Lens Identifies Downstream Networks Linked to Cataract Pathology
Source: Cells. 2023 Apr 1;12(7):1070. doi: 10.3390/cells12071070 (PMC10093462; doi:10.3390/cells12071070)
Supplement: Supplementary file 1 [file cells-12-01070-s001.zip › cells-2223860 Supplementary Files Revised Submited March 29 2023/Table_S4.csv]

genes	Symbol	Entrez	logFC.RNA_seq_P0	logCPM.RNA_seq_P0	F.RNA_seq_P0	PValue.RNA_seq_P0	FDR.RNA_seq_P0	Exp_Xtallin_WT	CatMap	Celf1KO_1	Celf1KO_2	Celf1KO_3	Control_1	Control_2	Control_3	Log_CPM_Celf1KO	Log_CPM_Control	Gene_description.RNA_seq_P0	base_mean.FC_LEC	log2_FC	padj.FC_LEC	FC_LEC
ENSMUSG00000025408	Ddit3	13198	1.97358426064506	3.62914561255145	162.801609867353	2.71E-06	0.01016511822475	1083.05632349013	FALSE	4.01647619212312	4.48676185718864	4.34846466454757	2.33156002116969	2.3746769118211	2.29235771981034	4.28390090461978	2.33286488426704	DNA-damage inducible transcript 3	53.1878753413482	-0.733343971214046	0.00908309449913	FC
ENSMUSG00000026421	Csrp1	13007	-1.59300400047051	5.17012219434143	162.742835143234	2.71E-06	0.01016511822475	10550.6262547058	FALSE	4.38938061366279	4.10544528595072	3.97468131008195	5.76906999877771	5.6960791010382	5.80422438627684	4.15650240323182	5.75645782869758	cysteine and glycine-rich protein 1	319.491525243731	-2.73745961970057	2.82E-64	FC
ENSMUSG00000004936	Map2k1	26395	1.00134757350213	5.50342799349945	149.2059938951	3.69E-06	0.01016511822475	1428.55267793939	FALSE	5.86847964980477	5.92668118852068	5.95784432683739	4.94003732638205	4.86193945181457	4.94996959560073	5.91766838838761	4.91731545793245	mitogen-activated protein kinase kinase 1	499.240228568979	-0.595134123417988	8.55E-05	FC
ENSMUSG00000062151	Unc13c	208898	1.81535505241866	5.07085318891995	127.570465275783	6.41E-06	0.01016511822475	182.532890614615	FALSE	5.6847618533064	5.63079040554251	5.80433826760453	3.52458698566096	3.97825761399129	4.12067650104915	5.70663017548448	3.87450703356713	unc-13 homolog C	171.970135769911	-2.49234308108261	4.79E-38	FC
ENSMUSG00000036564	Ndrg4	234593	3.30022628948926	7.64711335028738	126.391565527111	8.61E-06	0.01016511822475	1280.64026215908	FALSE	7.84601733767485	8.89422337782946	8.59118974376473	5.26495663313742	5.4358490771066	4.86826380042705	8.44381015308968	5.18968983689036	N-myc downstream regulated gene 4	282.879055867406	-2.44641661839178	8.54E-59	FC
ENSMUSG00000041548	Hspb8	80888	3.8408832590017	5.30125148919011	125.821379247486	8.97E-06	0.01016511822475	523.006751063467	FALSE	5.5144299233381	6.61291651170569	6.27132979793371	2.39021479068146	1.87947070205854	2.72256118329479	6.13289207765917	2.3307488920116	heat shock protein 8	62.8827417277199	-1.43246988306104	2.32E-06	FC
ENSMUSG00000046807	Lrrc75b	192734	-1.22949847257859	7.2829947263918	115.052156433164	9.20E-06	0.01016511822475	2202.39620460822	FALSE	6.65072386902203	6.49605520093395	6.47110035063448	7.5884134827371	7.94269878948648	7.75883300484023	6.53929314019682	7.7633150923546	leucine rich repeat containing 75B	2032.20118550009	-2.7716727957298	7.31E-99	FC
ENSMUSG00000008090	Fgfrl1	116701	-1.13373439345617	7.54774877643581	112.649782271876	9.90E-06	0.01016511822475	2912.75432855593	FALSE	6.79171808087291	6.90818805985306	6.91447576382395	7.89349923258983	8.18657453759607	7.91942504524862	6.87146063484997	7.99983293847817	fibroblast growth factor receptor-like 1	3528.51958633426	-3.58173902873191	7.83E-172	FC
ENSMUSG00000031532	Saraf	67887	1.30933352489193	6.61992857233149	108.110916801655	1.14E-05	0.01016511822475	2919.44768054644	FALSE	6.86473263757922	7.24255863423505	7.25122175522423	5.91728331004522	5.81254984496543	5.72952806371904	7.11950434234617	5.8197870729099	store-operated calcium entry-associated regulatory factor	704.576450184395	-0.827435036733591	2.93E-14	FC
ENSMUSG00000039208	Metrnl	210029	-1.60026697016053	5.54984230102967	103.889787889514	1.31E-05	0.01016511822475	6809.17121239146	FALSE	4.79838796294536	4.37671356156633	4.40762796267654	5.8915011025667	6.26680864664794	6.22892761103959	4.52757649572941	6.12907912008474	meteorin, glial cell differentiation regulator-like	778.758108151044	-2.6990917926025	4.02E-60	FC
ENSMUSG00000037685	Atp8a1	11980	1.54366561791678	7.44923803908674	102.979519156547	1.35E-05	0.01016511822475	2486.17612818789	FALSE	7.72627548872852	8.22139491541957	8.07881686924987	6.29270441323574	6.49482593622215	6.63319485061225	8.00882909113265	6.47357506669005	ATPase, aminophospholipid transporter (APLT), class I, type 8A, member 1	2737.8554964837	-2.55664273307683	6.04E-228	FC
ENSMUSG00000006941	Eif1b	68969	1.01972231134349	6.02807712401218	92.0042540665755	2.00E-05	0.01016511822475	1907.31956918822	FALSE	6.24535165751643	6.54107444949679	6.54102872327877	5.47430434145986	5.4394317572519	5.3750943523352	6.44248494343066	5.42961015034898	eukaryotic translation initiation factor 1B	426.916445461928	-1.65387438849008	2.35E-35	FC
ENSMUSG00000033436	Armcx2	67416	1.09249284492543	8.34896643862116	86.4010350021026	2.48E-05	0.01016511822475	3642.33994337243	FALSE	8.54882401204243	8.95364550888095	8.84973192256163	7.69186057536959	7.69753208230049	7.71572761425635	8.78406714782834	7.70170675730881	armadillo repeat containing, X-linked 2	3325.16058040741	-1.32466393295798	8.82E-70	FC
ENSMUSG00000024474	Ik	24010	0.909472156951335	7.66473980824868	86.0276496956784	2.51E-05	0.01016511822475	3717.97201139951	FALSE	7.90312854979255	8.19812559033119	8.02989349123165	7.12480227856779	7.14463212783545	7.14911325697773	8.04371587711847	7.13951588779366	IK cytokine	1309.67465949954	-0.96874576128445	2.01E-33	FC
ENSMUSG00000001542	Ell2	192657	1.35355510921685	9.31174803432789	84.0211712977353	2.73E-05	0.01016511822475	5537.41636774761	FALSE	9.54801573739083	10.0118307412014	9.90597667019211	8.29553695401167	8.51965840146191	8.61203934067987	9.82194104959478	8.47574489871781	elongation factor for RNA polymerase II 2	5939.69508103471	-2.64259437904919	7.46E-295	FC
ENSMUSG00000020297	Nsg2	18197	1.2696007312265	3.5941288246234	82.4616479534328	2.91E-05	0.01016511822475	1788.71191710172	FALSE	3.87710660457742	4.14458750571846	4.225456078266	2.87400224567974	2.88081670910998	2.71699840300765	4.08238339618729	2.82393911926579	neuron specific gene family member 2	104.064165864921	-1.89217108213873	9.31E-14	FC
ENSMUSG00000058672	Tubb2a	22151	1.12346749407781	8.15646094930944	80.9744268291482	3.09E-05	0.01016511822475	4358.35617986291	FALSE	8.37354071028432	8.76585446531677	8.66643804438886	7.45610239654004	7.39140067020225	7.60808606824086	8.60194440666332	7.48519637832772	tubulin, beta 2A class IIA	980.167362267845	-3.50347263020497	1.25E-184	FC
ENSMUSG00000015671	Psma2	19166	0.880805497729195	6.60536174913541	79.7873248766215	3.25E-05	0.01016511822475	2354.72206737768	FALSE	6.79807155527173	7.09896898215774	7.02386371077317	6.11391181974802	6.08719357797336	6.09541747188091	6.97363474940088	6.0988409565341	proteasome subunit alpha 2	561.329544477471	-0.64300292133247	2.09E-10	FC
ENSMUSG00000092060	Bend4	666938	1.8839224648048	4.62317106091479	79.1039856828232	3.35E-05	0.01016511822475	65.3576397948796	FALSE	4.74301196545629	5.56394104313495	5.39423914779701	3.27510286212633	3.459185664628	3.44535927222198	5.23373071879608	3.3932159329921	BEN domain containing 4	362.509204649437	-1.29405845021649	1.74E-23	FC
ENSMUSG00000038242	Aox4	71872	1.14122205489085	4.82010622273314	78.4926084970439	3.44E-05	0.01016511822475	33.8063496485087	FALSE	5.22214682976874	5.28122310739044	5.3323331528581	4.02785899920372	4.37984322872038	3.97913281577136	5.27856769667242	4.12894501456515	aldehyde oxidase 4	143.509841968766	-4.91440379053193	3.08E-64	FC
ENSMUSG00000027455	Nsfl1c	386649	1.12188689276907	7.1341522288946	76.492083140471	3.76E-05	0.01016511822475	1722.64970196287	FALSE	7.31070993560193	7.77457909883931	7.64122489690674	6.4722702932863	6.52253612515108	6.40357603003184	7.57550464378266	6.46612748282307	NSFL1 (p97) cofactor (p47)	640.301087917932	-0.683484705762618	2.14E-11	FC
ENSMUSG00000022176	Rem2	140743	1.62586408510787	2.29342347652006	76.2586019815335	3.79E-05	0.01016511822475	6.3021254617796	FALSE	2.75556272346203	3.00597028484969	2.86298292670398	1.42428310863501	1.08324067329689	1.28371497565651	2.87483864500523	1.26374625252947	rad and gem related GTP binding protein 2	31.8672509485638	-0.959490853425894	0.019098683697999	FC
ENSMUSG00000015599	Ttbk1	106763	2.34160894122747	3.29042543236556	75.6023398434782	3.91E-05	0.01016511822475	31.9510112634462	FALSE	3.77037008686885	4.1940968853037	4.07541984333602	2.17355658409817	1.18918096595219	1.55712746580756	4.01329560516952	1.63995500528597	tau tubulin kinase 1	45.9574601762543	-1.93221093975333	9.02E-10	FC
ENSMUSG00000020802	Ube2o	217342	-1.28616129462296	7.90881212613378	73.6150547680013	4.28E-05	0.01016511822475	5385.09369665489	FALSE	7.42047867822667	6.92000687378579	6.98877605502779	8.37755418120183	8.54107600159644	8.31077451585732	7.10975386901342	8.40980156621853	ubiquitin-conjugating enzyme E2O	4439.50154520809	-3.65566358491723	9.94E-289	FC
ENSMUSG00000028042	Zbtb7b	22724	-1.27252357941386	7.42355671340742	71.8393213849414	4.65E-05	0.01016511822475	1474.32733278888	FALSE	6.96144038401291	6.40892707980637	6.52457788547468	7.86114182769149	7.986979376226	7.92063550616119	6.63164844976465	7.92291890335956	zinc finger and BTB domain containing 7B	3096.59856402754	-4.8969121864316	0	FC
ENSMUSG00000047591	Mafa	378435	1.68390057573026	5.13437076097069	71.5610639904829	4.71E-05	0.01016511822475	7.49690769575954	TRUE	5.26033636201578	5.9075156109823	5.95831551677257	4.0643388001814	4.21822529632263	3.88056750524707	5.70872249659022	4.0543772005837	v-maf musculoaponeurotic fibrosarcoma oncogene family, protein A (avian)	97.8211023198263	-3.68997841874272	9.62E-43	FC
ENSMUSG00000036091	Hyal3	109685	-1.65426862452802	2.30581744362056	71.3293071783749	4.76E-05	0.01016511822475	34.1040295364683	FALSE	1.34397076616126	1.10193108810183	1.3587591488433	2.99232296164666	3.04971967510248	2.65434888830879	1.2682203343688	2.89879717501931	hyaluronoglucosaminidase 3	73.548306217641	-3.29884012189023	1.39E-29	FC
ENSMUSG00000018770	Atp5g3	228033	0.811779962548096	7.04157566505135	71.303233781142	4.76E-05	0.01016511822475	3840.78620072565	FALSE	7.27710019822568	7.50290144707168	7.38376460786242	6.66535023187834	6.48142048434395	6.58553034975279	7.38792208438659	6.57743368865836	ATP synthase, H+ transporting, mitochondrial F0 complex, subunit C3 (subunit 9)	1141.92766654228	-0.809121363870953	6.53E-15	FC
ENSMUSG00000030556	Lrrc28	67867	1.38497981430872	4.6972594194188	71.1111785138075	4.81E-05	0.01016511822475	449.650309625475	FALSE	4.93424251652299	5.53797186537905	5.14469727545916	3.8873038666493	3.89980960067588	3.74501532770284	5.2056372191204	3.84404293167601	leucine rich repeat containing 28	184.430373509308	-1.20614464370501	4.19E-14	FC
ENSMUSG00000026821	Ralgds	19730	-0.766489414217922	7.01387960941993	69.8504165665298	5.11E-05	0.01016511822475	5850.91323211435	FALSE	6.58225600153601	6.5292274424745	6.62859680837298	7.24264833299196	7.47516287184018	7.31271761527558	6.58002675079449	7.34350960670257	ral guanine nucleotide dissociation stimulator	1966.70117173715	-2.37061407600974	1.76E-70	FC
ENSMUSG00000015837	Sqstm1	18412	2.0657101649322	8.36026068352592	69.8640470344263	5.24E-05	0.01016511822475	11721.9291063074	FALSE	8.42995664588606	9.49115464574596	9.04104056330403	7.05655414016252	6.95616450597445	6.94178222509009	8.98738395164535	6.98483362374235	sequestosome 1	1464.35672152862	-0.995497391328174	4.36E-31	FC
ENSMUSG00000049939	Lrrc4	192198	-1.15679687409642	4.37482726973992	69.1316841115774	5.29E-05	0.01016511822475	1011.41935793254	FALSE	3.66042475478249	3.70430317085838	3.69376618253572	4.70754794088102	5.10125333454821	4.67236150435818	3.68616470272553	4.82705425992914	leucine rich repeat containing 4	564.635727843391	-3.15298279219476	3.32E-98	FC
ENSMUSG00000024579	Pcyox1l	240334	2.06483026565569	4.51016014682012	68.8964525798594	5.35E-05	0.01016511822475	231.558916359228	FALSE	4.68150320675206	5.48326055825547	5.31256801390776	2.76740245035107	3.16240134404536	3.41476000642692	5.15911059297176	3.11485460027445	prenylcysteine oxidase 1 like	201.171994305084	-1.09711645960433	7.41E-10	FC
ENSMUSG00000025006	Sorbs1	20411	-1.18458818887598	8.00806264786768	68.1017325854205	5.56E-05	0.01016511822475	6285.3060949638	FALSE	7.40529957064109	7.25096599369176	7.23050028994258	8.21099164935087	8.44465400481263	8.74131287276357	7.29558861809181	8.46565284230902	sorbin and SH3 domain containing 1	8296.6580985819	-4.24161112719978	0	FC
ENSMUSG00000028494	Plin2	11520	1.05629025063079	5.69814843719909	67.844918978457	5.63E-05	0.01016511822475	269.690646120032	FALSE	5.92375741439845	6.31433239627668	6.12832886916108	4.96437079736706	5.22784451037411	5.02166541838829	6.1221395599454	5.07129357537649	perilipin 2	534.202788493472	-2.13492489983194	8.28E-77	FC
ENSMUSG00000034115	Scn11a	24046	-2.06811001921665	2.49512693312903	67.8028211604951	5.65E-05	0.01016511822475	1.06338845228876	FALSE	1.57575485704114	0.742443938073709	0.982457473357852	3.08401223079053	3.15805907450405	3.31150058727536	1.10021875615757	3.18452396418998	sodium channel, voltage-gated, type XI, alpha	163.32590919459	-6.46092161963195	2.92E-56	FC
ENSMUSG00000042659	Arrdc4	66412	-1.82653757634153	4.6417237637116	66.1073416945057	6.15E-05	0.01016511822475	1483.18256941257	FALSE	3.7228194837898	3.23453815370791	3.38441023636239	4.83442385962707	5.27472429758875	5.63240021766993	3.44725595795337	5.24718279162858	arrestin domain containing 4	485.510280104169	-3.05157439634963	9.87E-90	FC
ENSMUSG00000020611	Gna13	14674	0.972374007066996	6.07223199642275	65.3335225232615	6.40E-05	0.01016511822475	2233.55060490287	FALSE	6.23289928029083	6.61866939801842	6.55199671422446	5.55743481974169	5.54795979741551	5.40740107101515	6.46785513084457	5.50426522939078	guanine nucleotide binding protein, alpha 13	1128.40194575841	-0.829415481429555	3.79E-21	FC
ENSMUSG00000020149	Rab1a	19324	0.903825783954846	6.77212564834012	64.5632805225445	6.65E-05	0.01016511822475	2472.15213145284	FALSE	6.94490273574641	7.2871590455293	7.20828885494645	6.34646164018438	6.23623917458092	6.1634607987158	7.14678354540739	6.24872053782703	RAB1A, member RAS oncogene family	1214.65229947879	-0.626629440374733	4.11E-15	FC
ENSMUSG00000018565	Elp5	54351	1.02906584683272	5.70647114197602	64.2180536872226	6.78E-05	0.01016511822475	1339.91676997796	FALSE	5.86560175978883	6.31656954898932	6.17285860211835	5.17815473055765	5.0967227682477	5.02841831340672	6.11834330363217	5.10109860407069	elongator acetyltransferase complex subunit 5	404.292892626423	-0.580834278076281	1.21E-06	FC
ENSMUSG00000053012	Krcc1	57896	-0.998713477367161	6.30731622434369	63.9661465473265	6.86E-05	0.01016511822475	5417.80876260035	FALSE	5.86098516140929	5.71912441617777	5.57777368144615	6.63951557957321	6.92551641539561	6.57634324628655	5.71929441967774	6.71379174708512	lysine-rich coiled-coil 1	1016.13910848531	-2.30042562107079	1.51E-109	FC
ENSMUSG00000019852	Arfgef3	215821	0.966681215316212	5.25151122152633	63.8536558654187	6.91E-05	0.01016511822475	451.218919866344	FALSE	5.52614126738403	5.86229078055046	5.54990735920069	4.7956213463453	4.60230364624003	4.66226611266829	5.64611313571173	4.68673036841787	ARFGEF family member 3	568.812218659304	-1.04667638728785	4.42E-23	FC
ENSMUSG00000038936	Sccpdh	109232	0.721864915681585	6.6522565543299	63.1769821866943	7.16E-05	0.01016511822475	1991.58760238003	FALSE	6.85663898160636	7.07362063122755	6.96622917192551	6.24979289408658	6.31245880876579	6.17466487625033	6.96549626158647	6.2456388597009	saccharopine dehydrogenase (putative)	742.644798464692	-1.79358073983814	2.70E-59	FC
ENSMUSG00000062070	Pgk1	18655	1.31094506094827	9.11823152617612	62.6954386003037	7.34E-05	0.01016511822475	1938.07159908858	FALSE	9.75026593882492	9.48958579339754	9.63711293748994	8.6408000103109	8.20010146335904	8.04794432484167	9.62565488990414	8.2962819328372	phosphoglycerate kinase 1	269.310918044409	-1.69249428845759	3.56E-23	FC
ENSMUSG00000041849	Card6	239319	-2.02350384872388	3.02292496715595	61.433902335398	7.86E-05	0.01016511822475	321.568462762828	FALSE	1.93326708629725	1.60002700490475	1.53082460836074	3.13206309785063	4.00025612832759	3.84785467833909	1.68803956652091	3.66005796817244	caspase recruitment domain family, member 6	203.490315527022	-3.20380898252348	1.28E-62	FC
ENSMUSG00000019087	Atp6ap1	54411	0.769527868601021	7.18399437819078	61.3098605713244	7.91E-05	0.01016511822475	4963.1470978527	FALSE	7.35262674247437	7.63545110591599	7.55101110960039	6.77706037950537	6.68979644101193	6.77713294928492	7.51302965266358	6.74799658993407	ATPase, H+ transporting, lysosomal accessory protein 1	1345.74370385568	-0.749754007106669	1.37E-22	FC
ENSMUSG00000074457	S100a16	67860	0.850055130555869	4.83131014078337	61.1179711955325	7.99E-05	0.01016511822475	2029.41514178134	FALSE	5.0644341376517	5.34471316319166	5.15706463644928	4.42675970431728	4.27747393224067	4.32646767949762	5.18873731243088	4.34356710535186	S100 calcium binding protein A16	199.357087912588	-0.966372739540255	3.93E-10	FC
ENSMUSG00000024900	Cpt1a	12894	-1.78711503794232	6.80131361058352	61.4426058449797	8.01E-05	0.01016511822475	2366.95340517163	FALSE	6.05536203516024	5.39568489313904	5.38795687580507	7.065861339876	7.54728876822113	7.62804519450686	5.61300126803478	7.41373176753466	carnitine palmitoyltransferase 1a, liver	1700.87909380665	-1.10710124708827	2.38E-45	FC
ENSMUSG00000015149	Sirt2	64383	-0.840461486864325	6.80756053594367	59.6448642986139	8.67E-05	0.010806266127932	6258.61219123686	FALSE	6.51258549164285	6.25646886184844	6.19301780661483	7.08651628779939	7.16127067976357	7.24982150320965	6.32069072003537	7.16586949025753	sirtuin 2	1185.32392912228	-2.86461253445874	1.51E-186	FC
ENSMUSG00000022391	Rangap1	19387	0.971983929653199	6.78476567912407	59.2797337823138	8.85E-05	0.010806266127932	1866.65523915621	FALSE	6.90172672773078	7.3614516166305	7.26728307027459	6.20147708626326	6.22070805366313	6.23331812060746	7.17682047154529	6.21850108684462	RAN GTPase activating protein 1	932.911778582027	-0.784234461947497	6.46E-17	FC
ENSMUSG00000046432	Bex3	12070	0.65459676341187	7.53635353551023	58.4948157724492	9.25E-05	0.01114612883105	3616.21738770815	FALSE	7.74158229601495	7.91825484838261	7.81479215462072	7.19099863164834	7.11665403279286	7.20755403857687	7.82487643300609	7.17173556767269	brain expressed X-linked 3	1333.36833478388	-0.860223462461788	1.91E-15	FC
ENSMUSG00000035776	Cd99l2	171486	0.645253291311529	6.55674506436454	58.2429921826675	9.38E-05	0.011213400724062	4161.51302497565	FALSE	6.8612694863245	6.84449909334147	6.82404000059194	6.31084696655146	6.11826001914647	6.15885211506172	6.84326952675264	6.19598636691988	CD99 antigen-like 2	1185.35143519062	-0.7738774559816	2.53E-20	FC
ENSMUSG00000030979	Uros	22276	1.1002652629084	4.12563674471268	58.0027604628257	9.51E-05	0.01127500369202	425.636783548622	FALSE	4.2725691222988	4.70056130977031	4.69906247022446	3.42289850102099	3.53816410445754	3.45875336823687	4.55739763409786	3.47327199123847	uroporphyrinogen III synthase	177.01373928084	-1.39886450931102	5.17E-18	FC
ENSMUSG00000038518	Jarid2	16468	0.668826147074569	5.75909046657195	56.9813131850915	1.01E-04	0.011482598382983	1251.66519221822	FALSE	6.00079798748974	6.0608399093969	6.10042378955786	5.4057692197137	5.46953058803872	5.27737703598025	6.05402056214817	5.38422561457756	jumonji, AT rich interactive domain 2	1036.31338628492	-1.11262622937051	5.43E-38	FC
ENSMUSG00000001156	Mxd1	17119	-1.18035706810753	6.18616570891737	56.8210958993439	1.02E-04	0.011482598382983	2459.58540710204	FALSE	5.71001028799928	5.42639237086392	5.26689062376021	6.3920223255353	6.71144243373889	6.83733783623194	5.46776442754114	6.64693419850204	MAX dimerization protein 1	2167.11539502131	-4.31646941476835	0	FC
ENSMUSG00000019923	Zwint	52696	0.82155465804162	8.19762387649883	56.42299869066	1.04E-04	0.011482598382983	3328.00894764681	FALSE	8.35498687916009	8.72257545264622	8.55083052395259	7.74602632883691	7.73991452706119	7.70118551572817	8.5427976185863	7.72904212387542	ZW10 interactor	1935.38197171223	-0.901941774631808	4.97E-29	FC
ENSMUSG00000041729	Coro2b	235431	-0.828986673422281	7.60577797566924	56.2892709060885	1.05E-04	0.011482598382983	6167.19542861151	FALSE	7.25329683122527	7.13701964445252	6.99659641705251	8.00970981005793	8.06602242809675	7.79492378192149	7.12897096424343	7.95688534002539	coronin, actin binding protein, 2B	3963.12779597099	-3.38335040457713	9.47E-162	FC
ENSMUSG00000056222	Spock1	20745	1.15969340997499	6.75700281947916	55.7156349666416	1.09E-04	0.011610575425166	1316.46796277268	FALSE	6.97164751045567	7.42330894760907	7.23847550171293	6.26603465345728	6.07400113713916	5.81663138270255	7.21114398659256	6.05222239109966	sparc/osteonectin, cwcv and kazal-like domains proteoglycan 1	1529.3590691724	-1.27890945893441	4.08E-41	FC
ENSMUSG00000037656	Slc20a2	20516	-1.20372504689384	7.71633673946344	55.3380611846553	1.11E-04	0.011645769703069	4255.27400389701	FALSE	7.25571690141368	6.70829421787471	6.96224111004008	7.97764301174205	8.34812934086774	8.23799338934627	6.97541740977615	8.18792191398535	solute carrier family 20, member 2	2933.57510883111	-2.80084072514372	3.01E-110	FC
ENSMUSG00000025195	Dnmbp	71972	-1.10874248563365	8.0399275227964	55.0325304391841	1.13E-04	0.011775127285774	4309.49786609905	TRUE	7.42693543716108	7.3826040924488	7.33434270953648	8.18973523683341	8.77828343397221	8.44217109679084	7.38129407971545	8.47006325586549	dynamin binding protein	4858.52200111066	-3.450639296512	0	FC
ENSMUSG00000032393	Dpp8	74388	-0.659052306449702	7.54565860728217	54.4079364122657	1.18E-04	0.011884623835444	6750.38446204644	FALSE	7.2362417091463	7.20380506057994	7.09308087420059	7.73050346275114	7.89228539150261	7.88511310853918	7.17770921464228	7.83596732093098	dipeptidylpeptidase 8	3284.29099028468	-1.65186758548323	9.01E-120	FC
ENSMUSG00000041020	Map7d2	78283	1.19130682681692	4.8155058281245	54.1027125260786	1.20E-04	0.011939883194623	152.055009196833	FALSE	4.95063054743371	5.58141122029496	5.26917118988238	4.07778436990184	4.1586140489141	4.06483835824446	5.26707098587035	4.10041225902013	MAP7 domain containing 2	192.957164171773	-2.13721092794827	2.08E-37	FC
ENSMUSG00000024277	Mapre2	212307	0.825611742204978	6.35344296720291	53.0246165975812	1.28E-04	0.012326878031042	2509.06366582687	FALSE	6.58330739675272	6.83672632510747	6.69144830290309	5.99434085946624	5.94068319512051	5.69528220454641	6.70382734158776	5.87676875304439	microtubule-associated protein, RP/EB family, member 2	749.863761189661	-1.30808457405007	9.04E-27	FC
ENSMUSG00000028646	Rragc	54170	-0.622347708403613	6.01599833279693	52.8306280370881	1.29E-04	0.012326878031042	4137.53692985555	FALSE	5.68541479947851	5.66747687472961	5.66291446532484	6.31037244234918	6.38113192238193	6.18326336666072	5.67193537984432	6.29158924379728	Ras-related GTP binding C	1021.68495058635	-2.19363409642195	4.90E-110	FC
ENSMUSG00000000202	Btbd17	72014	0.765103203155255	6.26878334711404	52.3527881173295	1.33E-04	0.012326878031042	204.390248457478	FALSE	6.41517746136742	6.69287724876891	6.67777960694585	5.73128260140195	5.88921597178508	5.88271528927584	6.59527810569406	5.83440462082096	BTB (POZ) domain containing 17	660.934480047331	-2.5291133477728	3.35E-102	FC
ENSMUSG00000096472	Cdkn2d	12581	0.877773119635705	3.63983860450677	52.2423627353548	1.34E-04	0.012326878031042	338.497201094757	FALSE	3.92433737984294	4.02016747795474	4.08235328950569	3.20331181164265	3.19243670052505	3.00412350840638	4.00895271576779	3.13329067352469	cyclin dependent kinase inhibitor 2D	107.342682493968	-0.83655193904019	1.52E-04	FC
ENSMUSG00000070870	Cryge	12968	-0.974462116965481	13.7786373046827	51.9615431958433	1.37E-04	0.012326878031042	24100.1120716919	FALSE	13.438171709186	13.078662594629	13.0850341264554	14.156694301045	14.320023134551	14.0671360212731	13.2006228100901	14.181284485623	crystallin, gamma E	207147.278549805	-7.29404910218981	9.20E-134	FC
ENSMUSG00000026150	Mff	75734	0.755429203167213	7.03445192088018	50.4560954362448	1.51E-04	0.012326878031042	3571.31883797274	FALSE	7.22954189160926	7.52676890603275	7.31644419820746	6.71208366958034	6.5735589829288	6.5318873007151	7.35758499861649	6.60584331774142	mitochondrial fission factor	1211.59057080185	-1.31137965579108	8.26E-35	FC
ENSMUSG00000023092	Fhl1	14199	0.868434090357188	5.44570142015703	50.4044801532275	1.51E-04	0.012326878031042	2222.58708758095	FALSE	5.65839868127253	5.89359698021813	5.88039969006266	5.139140594968	4.884456259187	4.79623292537459	5.81079845051778	4.93994325984319	four and a half LIM domains 1	444.774597555042	-0.965115717386308	4.19E-16	FC
ENSMUSG00000003363	Pld3	18807	0.695214965319915	7.307722467655	50.403069148689	1.51E-04	0.012326878031042	1558.68883206329	FALSE	7.46203540838645	7.66384372750964	7.70368082590036	6.99233117478166	6.92647411641631	6.83284430359524	7.60985332059882	6.91721653159774	phospholipase D family, member 3	1541.13099854934	-0.880589109436491	1.39E-20	FC
ENSMUSG00000036158	Prickle1	106042	-1.03691908621682	6.55049407763146	50.0913516687827	1.54E-04	0.012326878031042	3344.36375365221	FALSE	6.16757093099088	5.85410026139952	5.77200389716075	6.7292256588886	7.12890926291321	7.0450124582053	5.93122502985038	6.9677157933357	prickle planar cell polarity protein 1	2107.57096969606	-3.55506184318168	2.20E-231	FC
ENSMUSG00000008036	Ap2s1	232910	0.628635559604577	6.43768299600456	50.0457241198028	1.55E-04	0.012326878031042	1883.77388929351	FALSE	6.58330739675272	6.79962266888383	6.76115844958781	6.075331812719	6.06068694645267	6.13140933392319	6.71469617174145	6.08914269769829	adaptor-related protein complex 2, sigma 1 subunit	569.413565329664	-1.20505981606916	4.74E-22	FC
ENSMUSG00000038429	Usp5	22225	1.03278941898668	7.52580839348289	49.8913533271301	1.56E-04	0.012326878031042	4538.18361588237	FALSE	7.60209987177269	8.12895051532158	8.06805109744643	6.84383425268888	6.91139659933625	6.99762208555585	7.93303382818023	6.91761764586033	ubiquitin specific peptidase 5 (isopeptidase T)	1504.99960046569	-0.778644869396199	1.62E-22	FC
ENSMUSG00000020986	Sec23a	20334	0.681483502518496	7.20061907740188	49.8840361123435	1.56E-04	0.012326878031042	4016.97781721369	TRUE	7.42908128448364	7.59624329890528	7.47335837070172	6.92852080945174	6.82980192982916	6.69214984923984	7.49956098469688	6.81682419617358	SEC23 homolog A, COPII coat complex component	1982.43679946353	-0.936903910230724	2.26E-30	FC
ENSMUSG00000025952	Crygc	12966	-0.787932876026843	13.425441457578	49.7666725915126	1.57E-04	0.012326878031042	464182.933843133	TRUE	13.162589366659	12.8657057678667	12.8873575264067	13.7261482987294	13.7942742961607	13.7775225781569	12.9718842203108	13.765981724349	crystallin, gamma C	121701.50443364	-6.72833922566418	7.86E-113	FC
ENSMUSG00000068749	Psma5	26442	1.01925622489328	6.7956408266518	49.7646708608915	1.57E-04	0.012326878031042	220.414551722215	FALSE	6.89496806373723	7.44681736192355	7.25506212780564	6.16729574155483	6.2917975398434	6.12984024789805	7.19894918448881	6.19631117643209	proteasome subunit alpha 5	200.31255010155	-1.03343359449856	5.21E-11	FC
ENSMUSG00000021448	Shc3	20418	1.64925827434756	3.89433442277404	49.3394674520838	1.62E-04	0.012338749946593	50.3665802369013	FALSE	3.89753798754692	4.7934365252899	4.63448672659624	2.72245472028613	2.97269211698911	2.83981048945352	4.44182041314435	2.84498577557625	src homology 2 domain-containing transforming protein C3	151.637377164117	-3.01441149929219	4.21E-39	FC
ENSMUSG00000044429	Cryga	12964	-0.9684416147332	13.1655678184187	49.0822043751744	1.65E-04	0.012367585015217	781.579634491292	TRUE	12.8063822620198	12.4371595307325	12.5354113443933	13.5038989184553	13.7506510095629	13.4361685360334	12.5929843790485	13.5635728213506	crystallin, gamma A	524581.339853946	-7.44358915786759	1.19E-123	FC
ENSMUSG00000037151	Lrrc20	216011	-0.953202088750628	5.15437232781602	48.8022798538461	1.68E-04	0.01237987149345	637.012608247908	FALSE	4.77281010039665	4.49863290935403	4.5178603908289	5.43392372549873	5.7797161604413	5.41772544909232	4.59643446685986	5.54378844501078	leucine rich repeat containing 20	491.191714148404	-3.44775338068245	1.26E-119	FC
ENSMUSG00000025613	Cct8	12469	0.661922422061022	8.62371776886794	48.3401964085915	1.73E-04	0.012576511122875	5878.5487075015	FALSE	8.79179022609787	9.04642441847443	8.90136845858678	8.23181413061748	8.30176736369613	8.2306921919929	8.91319436771969	8.2547578954355	chaperonin containing Tcp1, subunit 8 (theta)	3404.5477947862	-1.71383711369628	3.69E-130	FC
ENSMUSG00000024480	Ap3s1	11777	0.791242496973621	5.38056525058028	47.8625130868906	1.79E-04	0.012859728195898	917.458317076568	FALSE	5.52176064670428	5.89609231887101	5.72348819108307	4.92275635097813	4.87390387747779	4.99548248163105	5.71378038555279	4.93071423669566	adaptor-related protein complex 3, sigma 1 subunit	184.713971623957	-1.10863190855823	2.82E-11	FC
ENSMUSG00000069744	Psmb3	26446	0.771632572442135	6.703530041439	47.6726288979642	1.81E-04	0.012908886905028	376.160315422867	FALSE	6.8977880226235	7.12834370181096	7.07798372031561	6.31794616361871	6.38485291419954	6.08033228900736	7.03470514825002	6.26104378894187	proteasome (prosome, macropain) subunit, beta type 3	408.836365790938	-1.22466643203859	1.51E-19	FC
ENSMUSG00000025477	Inpp5a	212111	-1.09109244608291	7.01687841878061	47.436410408224	1.84E-04	0.012980151300592	3434.08248389993	FALSE	6.61689606832151	6.1542750903962	6.30283821343906	7.22185660493262	7.45914798432761	7.66931561345646	6.35800312405226	7.4501067342389	inositol polyphosphate-5-phosphatase A	1569.38920345062	-3.34455677669677	2.47E-184	FC
ENSMUSG00000023959	Clic5	224796	-3.80996797298326	5.09798749815376	50.5274841019323	1.95E-04	0.013362106571795	2194.34698720213	FALSE	3.00609343431192	1.46671064941864	1.61929362619653	5.21917816380187	5.88659377680785	6.5759591777742	2.03069923664236	5.89391037279464	chloride intracellular channel 5	381.190886893534	-5.49498622240618	4.12E-95	FC
ENSMUSG00000067299	Crygd	12967	-0.973302221395592	14.5003560185061	45.8583803169958	2.05E-04	0.013398650810115	251077.777902641	TRUE	14.2124619970468	13.751190684523	13.7889125075202	14.8636084146816	14.9837930313487	14.8686856418526	13.9175217296967	14.9053623626276	crystallin, gamma D	217762.191567298	-7.39930740319845	5.79E-150	FC
ENSMUSG00000019528	Gyg	27357	0.726622076604046	6.28345631260647	45.7907933069215	2.06E-04	0.013398650810115	2317.69610936527	FALSE	6.43744222148021	6.74972260480852	6.59928921535809	5.80656598856823	5.98364512881628	5.82828776596866	6.59548468054894	5.87283296111772	glycogenin	816.318212528813	-2.10476594670884	3.09E-80	FC
ENSMUSG00000026083	Eif5b	226982	-1.3629764997776	9.64298412698266	45.7681551824281	2.07E-04	0.013398650810115	40538.3947048734	FALSE	9.22830750799443	8.53245158712527	8.54291988060442	10.0860801872721	10.3135521457706	10.0962304662754	8.76789299190804	10.1652875997727	eukaryotic translation initiation factor 5B	12183.6991220239	-4.33787135900822	0	FC
ENSMUSG00000064264	Zfp428	232969	0.739891509580689	3.92963222500572	45.4134603220661	2.12E-04	0.013678126128281	240.038415017225	FALSE	4.12827363335469	4.28677217617774	4.32964938229541	3.48476749802093	3.51797420798586	3.53660708630964	4.24823173060928	3.51311626410548	zinc finger protein 428	144.770680251739	-1.38817159889071	2.00E-14	FC
ENSMUSG00000029223	Uchl1	22223	1.26961799163773	9.15799164114213	45.2055844623157	2.15E-04	0.013679202092211	16787.1195930807	FALSE	9.2159324824136	9.97409433648171	9.6831634111723	8.30306950400573	8.32095267322809	8.5284630353396	9.62439674335587	8.38416173752447	ubiquitin carboxy-terminal hydrolase L1	1782.99584773794	-3.42318820537801	5.13E-191	FC
ENSMUSG00000003380	Rabac1	14470	0.626272255036564	5.59524046040336	44.6855568107436	2.23E-04	0.013793718628104	2608.36386890196	FALSE	5.73608553051245	5.953284040554	5.92350772216371	5.2059730726861	5.30646052066751	5.23129436998712	5.87095909774339	5.24790932111358	Rab acceptor 1 (prenylated)	372.069526442091	-1.30097367890053	4.06E-20	FC
ENSMUSG00000032014	Oaf	102644	-0.984905850702965	5.78654856345627	44.528864978018	2.26E-04	0.013816262709551	2772.50298088321	FALSE	5.13209510630083	5.2573544846457	5.24465727548378	5.83916992992085	6.35148882683796	6.34211616492869	5.21136895547677	6.1775916405625	out at first homolog	1230.76885156795	-2.96814146501203	3.42E-79	FC
ENSMUSG00000033585	Ndn	17984	0.906498490151621	7.10508737836752	43.8386651405808	2.37E-04	0.014036210379269	3784.34669960703	FALSE	7.21152209238469	7.68938837424988	7.52309569265951	6.47988616082612	6.54182969672149	6.71360767637928	7.47466871976469	6.57844117797563	necdin, MAGE family member	1419.76808573048	-1.32967297436243	2.42E-51	FC
ENSMUSG00000033581	Igf2bp2	319765	-0.925888468951144	6.24979481599654	43.739333995497	2.39E-04	0.014036210379269	177.899075417814	FALSE	5.95279289996948	5.51672489762679	5.63842497338828	6.65043003342089	6.78579959905842	6.46501538544602	5.70264759032818	6.63374833930844	insulin-like growth factor 2 mRNA binding protein 2	1514.41384622442	-0.656644524774627	3.78E-13	FC
ENSMUSG00000025855	Prkar1b	19085	1.6795097966939	3.70793788847851	43.6960628479961	2.40E-04	0.014036210379269	378.95798951568	FALSE	3.83299939352389	4.65767532669258	4.32819183784178	2.70523160686239	2.24146691854095	2.89504517032054	4.27295551935275	2.61391456524129	protein kinase, cAMP dependent regulatory, type I beta	86.222980199953	-0.862155074978809	9.64E-05	FC
ENSMUSG00000041781	Cpsf2	51786	-1.12881718485221	6.55966493908076	43.6331252328463	2.41E-04	0.014036210379269	1193.52763978842	FALSE	6.06593121758707	5.73370695740027	5.84516498134946	6.62851792451387	7.24118821147299	7.11012158808032	5.88160105211226	6.99327590802239	cleavage and polyadenylation specific factor 2	1090.57739430401	-1.45118108262106	5.82E-06	FC
ENSMUSG00000032418	Me1	17436	0.958271735843847	5.90361327704471	43.5218510285484	2.43E-04	0.014054083789189	2232.96149544903	FALSE	6.01541288315498	6.54712045111439	6.30061029153694	5.44693436480691	5.36603109854741	5.21757156663322	6.28771454193544	5.34351234332918	malic enzyme 1, NADP(+)-dependent, cytosolic	321.014811359849	-2.50008200475495	2.74E-55	FC
ENSMUSG00000031788	Kifc3	16582	-2.5356697970965	4.8370608671863	45.4358696969491	2.51E-04	0.014209557068581	2417.37638004496	FALSE	3.7228194837898	2.40480154246022	2.78437904554539	5.16141306339981	5.54463703924244	5.99556969485672	2.97066669059847	5.56720659916632	kinesin family member C3	433.026750140205	-3.66809128635026	1.79E-108	FC
ENSMUSG00000032401	Lctl	235435	-1.98457625674493	8.02476061833063	45.1117059643959	2.56E-04	0.014209557068581	91633.9215153549	TRUE	7.28120950910774	6.26228340499851	6.3759051181106	8.7128563592932	8.39085205109823	8.94285907331599	6.63979934407229	8.68218916123581	lactase-like	2123.46169271122	-6.06082390404916	3.39E-93	FC
ENSMUSG00000053931	Cnn3	71994	0.855664976285711	8.81215786890791	42.7225617369611	2.58E-04	0.014209557068581	34387.5941710668	FALSE	8.8861165720224	9.3644802492647	9.23998115265502	8.32930362799022	8.27982762880307	8.35531953816618	9.16352599131404	8.32148359831982	calponin 3, acidic	3970.59026709576	-1.06648324022378	2.57E-43	FC
ENSMUSG00000051864	Tbc1d22a	223754	-0.785466768764769	6.53386159081974	42.0737236108243	2.71E-04	0.014378770867501	2274.41290167698	FALSE	6.22483704847134	5.9470402211091	6.08108334188914	6.77258882076561	7.07147951554148	6.75491051530172	6.08432020382319	6.8663262838696	TBC1 domain family, member 22a	1072.15426438908	-2.70904671952436	3.54E-165	FC
ENSMUSG00000027933	Ints3	229543	-0.709949760514563	6.50159312575279	41.9451251770481	2.73E-04	0.014378770867501	3097.45236693682	FALSE	6.01281391526872	6.20466707744146	6.08712820073639	6.62241417328876	6.95115377817011	6.84723827343647	6.10153639781552	6.80693540829845	integrator complex subunit 3	1489.32744969059	-1.30748806961131	2.72E-55	FC
ENSMUSG00000039105	Atp6v1g1	66290	0.862065017346038	6.72458238018928	41.64697267615	2.80E-04	0.014447521089387	4493.27622995166	FALSE	6.80108721312611	7.30398139602635	7.12616819616604	6.30323578603171	6.17254750544622	6.21172524799898	7.07707893510617	6.22916951315897	ATPase, H+ transporting, lysosomal V1 subunit G1	742.356858655261	-1.13351672241888	3.54E-25	FC
ENSMUSG00000024589	Nedd4l	83814	-0.626511178882253	5.38811056935176	41.4784609367365	2.83E-04	0.014480476406899	1548.2491606419	FALSE	5.09718986855075	5.02812436794157	4.99841577709144	5.58751187308735	5.81254984496543	5.59118501022244	5.04124333786125	5.66374890942508	neural precursor cell expressed, developmentally down-regulated gene 4-like	1280.85199745912	-1.37989105812862	2.77E-39	FC
ENSMUSG00000021598	Med10	28077	0.651862663010646	5.31490619242886	41.310918234894	2.87E-04	0.014486440932273	989.58554249779	FALSE	5.51883282576576	5.66981201264019	5.61829108859879	5.00247031450821	5.04827252455755	4.79491340502864	5.60231197566824	4.9485520813648	mediator complex subunit 10	263.783806757797	-0.77339333242923	2.12E-07	FC
ENSMUSG00000057531	Dtnbp1	94245	-0.789492774708902	4.77913787845122	41.2785148205426	2.88E-04	0.014486440932273	6172.79217928763	FALSE	4.53124691619341	4.2591241009433	4.18415680260133	5.00599109364042	5.14469636674754	5.20371697850828	4.32484260657935	5.11813481296542	dystrobrevin binding protein 1	278.260695356769	-1.4897620611638	2.53E-27	FC
ENSMUSG00000035150	Eif2s3x	26905	0.734394646956752	6.40805859956554	41.0663087882899	2.93E-04	0.014638471672835	1950.50283420682	FALSE	6.70486184391328	6.7958860004835	6.68292055599145	5.89783205977154	5.84802643072273	6.21073603291571	6.72788946679608	5.98553150780332	eukaryotic translation initiation factor 2, subunit 3, structural gene X-linked	386.254153994216	-0.672954661756959	9.30E-08	FC
ENSMUSG00000020397	Med7	66213	-0.614326021209274	5.58441844810627	40.9508803426969	2.95E-04	0.01471935500725	1429.32627320096	FALSE	5.36919002670497	5.2243732269758	5.13305796290583	5.78828061965313	5.86144229940771	5.92434294725242	5.24220707219553	5.85802195543775	mediator complex subunit 7	600.808558141556	-2.40893154504688	2.62E-98	FC
ENSMUSG00000073658	Crygb	12965	-1.27452654594477	14.2571933462103	40.4116382756984	3.08E-04	0.015032264663829	713703.286924408	TRUE	13.90231914797	13.1411945335032	13.2899873271604	14.6605362112236	14.7983783921926	14.8105184958577	13.4445003362112	14.756477699758	crystallin, gamma B	224247.93472674	-7.40778675782211	1.55E-130	FC
ENSMUSG00000060429	Sntb1	20649	0.792583680642787	7.20110756414898	40.2798796239037	3.11E-04	0.015046552640258	3052.33732241113	FALSE	7.38172369137194	7.73526273117832	7.49023734110908	6.85168247357277	6.81367361722707	6.57249795235752	7.53574125455311	6.74595134771912	syntrophin, basic 1	808.410234784606	-1.70610865565983	6.31E-55	FC
ENSMUSG00000019804	Snx3	54198	0.599302040322565	6.68830034415522	39.8725214141219	3.21E-04	0.015196492275582	5254.9415165597	FALSE	6.80199068264659	7.04871636727318	7.00779288766183	6.4200039431807	6.30118097226064	6.34977488036886	6.9528333125272	6.3569865986034	sorting nexin 3	1171.49702043022	-1.99936794222118	1.65E-71	FC
ENSMUSG00000027420	Bfsp1	12075	-1.42822937932771	12.51266210122	39.5815391769395	3.29E-04	0.015331439046833	328235.320167077	TRUE	12.0849235383081	11.2395257033401	11.4182885878196	12.9978568060331	13.2404627143293	12.9116782409798	11.5809126098226	13.0499992537808	beaded filament structural protein 1, in lens-CP94	63591.0608312398	-6.9408717774726	0	FC
ENSMUSG00000020629	Adi1	104923	-0.931665792749423	5.0561040071145	39.5438644034023	3.30E-04	0.015331439046833	3473.65714880652	FALSE	4.64839772132157	4.40502256861975	4.48945264703413	5.25709878768293	5.72792233131325	5.31192088064223	4.51429097899182	5.43231399987947	acireductone dioxygenase 1	937.317757042748	-1.86299325991219	2.33E-96	FC
ENSMUSG00000021114	Atp6v1d	73834	0.795784397997644	5.79355369908725	39.003111425115	3.45E-04	0.015479117955731	1634.70079595464	FALSE	5.90481840617019	6.31880323797315	6.15652593293018	5.26397673983442	5.47652233108252	5.27453959425175	6.12671585902451	5.3383462217229	ATPase, H+ transporting, lysosomal V1 subunit D	545.678589872893	-1.30913258937236	5.59E-35	FC
ENSMUSG00000023960	Enpp5	83965	0.796910993503751	4.4962657309461	38.9988932153239	3.45E-04	0.015479117955731	2955.44152231777	FALSE	4.69453558161717	4.97151465789241	4.83766129147492	4.09551906334102	4.16728223259836	3.85039755327511	4.83457051032817	4.03773294973816	ectonucleotide pyrophosphatase/phosphodiesterase 5	332.145794285092	-1.09478799440266	4.09E-17	FC
ENSMUSG00000021832	Psmc6	67089	0.590072967380524	6.84725742706358	38.7588533440751	3.51E-04	0.01551631001482	2373.2027351375	FALSE	7.03526552340725	7.21544092470417	7.07950056489407	6.61320985209585	6.54432733376792	6.40141004731344	7.11006900433516	6.51964907772573	proteasome (prosome, macropain) 26S subunit, ATPase, 6	1010.06939618378	-0.928203047220447	3.96E-17	FC
ENSMUSG00000071662	Polr2g	67710	0.654063984340396	5.76437000497173	38.6582639082689	3.54E-04	0.015528557256036	1307.37954489578	FALSE	5.90313531904112	6.1937552163874	6.05091508333289	5.33847724070557	5.50415530943768	5.35374505854227	6.04926853958714	5.39879253622851	polymerase (RNA) II (DNA directed) polypeptide G	393.997766346266	-0.77694698406556	9.87E-09	FC
ENSMUSG00000098040	Gm20757	627800	-1.34123280517245	7.22920281664086	38.4602746611151	3.60E-04	0.015530213099643	616.531082427315	FALSE	6.79595683784038	6.18643451974381	6.14828973295515	7.49148668197678	8.04589298879357	7.65283959195467	6.37689369684645	7.730073087575	predicted gene, 20757	5085.39339178102	-6.22457012365508	0	FC
ENSMUSG00000020483	Dynll2	68097	1.13806691231022	8.4240329184653	38.4383494958263	3.61E-04	0.015530213099643	16998.7619234061	FALSE	8.52147612670457	9.10184475837936	8.96558852033776	8.00179642002645	7.67149180393303	7.52098531999174	8.86296980180723	7.7314245146504	dynein light chain LC8-type 2	2708.4136948038	-2.22690493186397	5.36E-121	FC
ENSMUSG00000038732	Mboat1	218121	-0.88043558499678	7.26739412112431	38.2223271609105	3.67E-04	0.015530213099643	13473.2264319496	FALSE	6.61997326012497	6.92929524941881	6.71701167645202	7.35734481945392	7.71887893416108	7.80969914970648	6.75542672866527	7.62864096777383	membrane bound O-acyltransferase domain containing 1	3704.74734944435	-4.57564937658287	0	FC
ENSMUSG00000039275	Foxk2	68837	0.681593529019172	6.27528150601584	38.0976553699503	3.71E-04	0.015530213099643	2321.27499496178	FALSE	6.37930766423194	6.69774853117355	6.63125871062257	5.8470434964271	5.82492917302052	6.00530085385993	6.56943830200935	5.89242450776918	forkhead box K2	1055.9300662224	-0.661848675714387	2.67E-09	FC
ENSMUSG00000026914	Psmd14	59029	0.659714562282352	6.10218040253425	38.0864935002551	3.71E-04	0.015530213099643	1951.65937978653	FALSE	6.23289928029083	6.56353899825978	6.3670603042882	5.69611589874836	5.69157945138605	5.81402823566025	6.38783286094627	5.73390786193155	proteasome (prosome, macropain) 26S subunit, non-ATPase, 14	702.021528195701	-0.642155582327437	1.12E-10	FC
ENSMUSG00000026494	Kif26b	269152	0.799891003247383	6.91024338732983	38.0842134622815	3.71E-04	0.015530213099643	1382.89662246787	FALSE	6.98178292810684	7.40239814140665	7.34627288015069	6.35430917184296	6.43327089073182	6.57095696044899	7.24348464988806	6.45284567434126	kinesin family member 26B	1346.18455078077	-1.40806347509094	8.81E-36	FC
ENSMUSG00000031467	Agpat5	52123	0.774561843344648	4.70437975103649	38.0744683176297	3.72E-04	0.015530213099643	1233.69078247842	FALSE	4.88279276616521	5.12831023501787	5.09413957629146	4.35679045859032	4.36296381032747	4.05825418732477	5.03508085915818	4.25933615208085	1-acylglycerol-3-phosphate O-acyltransferase 5 (lysophosphatidic acid acyltransferase, epsilon)	304.522997725599	-0.935067996327036	2.02E-13	FC
ENSMUSG00000044968	Napepld	242864	-1.4245305500295	4.52636198337598	38.0464350172832	3.73E-04	0.015530213099643	2471.89221299286	FALSE	3.55003435376237	3.76016095254204	3.62657783383644	4.44589622131995	5.33751361475529	5.26789711366962	3.64559104671361	5.01710231658162	N-acyl phosphatidylethanolamine phospholipase D	390.147075818909	-1.20239160640649	1.71E-16	FC
ENSMUSG00000029757	Dync1i1	13426	1.00688675516318	6.7819440681412	37.7796906090672	3.81E-04	0.015615401175074	5758.2541200173	FALSE	6.89214258203113	7.46222335508014	7.18633358867522	5.97171267004473	6.24035272349439	6.34076039631413	7.18023317526216	6.18427526328442	dynein cytoplasmic 1 intermediate chain 1	801.383742170585	-2.8117914941737	7.23E-68	FC
ENSMUSG00000027099	Mtx2	53375	0.616631201922716	5.56093476621817	37.7171138933204	3.83E-04	0.015615401175074	1038.69747716203	FALSE	5.69646990786633	5.99578486240433	5.79961295655148	5.22018895128225	5.21849147581659	5.22150570508022	5.83062257560738	5.22006204405969	metaxin 2	381.30622118574	-1.03522795488712	7.53E-19	FC
ENSMUSG00000063049	Ing2	69260	-0.816100079035702	6.31400206847446	37.6517386284559	3.85E-04	0.015615401175074	6179.47677784855	FALSE	6.07443087101837	5.69697045202562	5.74767741325826	6.55551473977305	6.83762928340842	6.58514871954613	5.83969291210075	6.65943091424253	inhibitor of growth family, member 2	1109.9145228759	-3.37820565733053	1.59E-178	FC
ENSMUSG00000042608	Stk40	74178	-1.12641432996076	3.77145881323939	37.6058784146905	3.87E-04	0.015615401175074	1068.85505535484	FALSE	3.42737289772901	2.79112418921535	3.02649081091089	4.18727859035475	4.37610927672305	4.10585448388073	3.08166263261842	4.22308078365284	serine/threonine kinase 40	270.836089419404	-1.99440813778692	4.70E-42	FC
ENSMUSG00000020326	Ccng1	12450	1.22323022052982	7.94086828239565	37.2439285215181	3.98E-04	0.01598068235739	28890.0299263636	FALSE	8.21333241456797	8.76237114161921	8.23378206615515	6.8890250674612	7.18920293994609	7.4731131790108	8.40316187411411	7.1837803954727	cyclin G1	1553.40628772725	-3.0622227759015	1.40E-143	FC
ENSMUSG00000071645	Tut1	70044	-0.644565155352991	4.31644913328572	37.231392986751	3.99E-04	0.01598068235739	518.228822114125	FALSE	4.04321196178029	3.89800696957591	3.93501382671098	4.5150672203565	4.70707752422399	4.58038683727265	3.95874425268906	4.60084386061771	terminal uridylyl transferase 1, U6 snRNA-specific	294.151220362307	-0.881353953975058	3.58E-11	FC
ENSMUSG00000037259	Dzank1	241688	1.02324136218498	3.57214452018394	36.9885575013462	4.07E-04	0.016138389287542	543.281117368415	FALSE	3.71772176096066	4.2776148976801	3.9234770060213	3.01579734433578	2.87553683893141	3.02227952459493	3.97293788822069	2.97120456928737	double zinc ribbon and ankyrin repeat domains 1	191.338354489939	-0.600433763059691	0.005014291285191	FC
ENSMUSG00000026203	Dnajb2	56812	-1.05367101256667	7.36239189803279	36.8899792323367	4.11E-04	0.016138389287542	5299.68448931168	FALSE	7.03141868728878	6.51857848541028	6.62325822406026	7.78223724473835	8.02234671069948	7.54060375126094	6.72441846558644	7.78172923556626	DnaJ heat shock protein family (Hsp40) member B2	1691.2205086185	-3.65429944866177	2.68E-225	FC
ENSMUSG00000042671	Rgs8	67792	2.67299747265361	7.71228685279008	39.5099366674037	4.16E-04	0.016256957734266	1514.18180340819	FALSE	7.40033674548868	9.14837571037712	8.45550274851843	5.57096791061143	6.12606217114677	5.73504283282888	8.33473840146141	5.81069097152903	regulator of G-protein signaling 8	651.682878296405	-2.79676329001584	5.12E-51	FC
ENSMUSG00000060166	Zdhhc8	27801	-0.79397405908127	4.17754733981558	36.5846547800798	4.21E-04	0.016302981047204	1245.72409313055	FALSE	3.52690522419929	3.77325104977309	3.8643670929572	4.37868311568106	4.54691787358137	4.62562326979733	3.72150778897653	4.51707475301992	zinc finger, DHHC domain containing 8	512.675288574547	-0.67850161015243	4.78E-07	FC
ENSMUSG00000047126	Cltc	67300	0.887987197150602	9.34058931896305	36.4405778698278	4.27E-04	0.016302981047204	12725.3182710814	FALSE	9.37763637859112	9.93658721647167	9.78153153313204	8.77126236568785	8.81727227326678	8.89670426489742	9.69858504273161	8.82841296795068	clathrin, heavy polypeptide (Hc)	11252.9519439865	-1.40926277645561	4.16E-108	FC
ENSMUSG00000041747	Utp15	105372	0.583783411047989	4.59567683778893	36.4257382683313	4.27E-04	0.016302981047204	457.566558881365	FALSE	4.81519136455446	4.95724720253354	4.79398127200756	4.25196631153541	4.33053138745298	4.23990049981768	4.85547327969852	4.27413273293536	UTP15 small subunit processome component	562.719612016541	-1.28133850424666	1.74E-28	FC
ENSMUSG00000024423	Impact	16210	0.789371697476771	5.52069419652471	36.253550311792	4.34E-04	0.016413334848799	2072.41356608328	FALSE	5.66039271663352	5.98785225680339	5.91576509907032	4.93388928453402	4.9920523842192	5.26979808807307	5.85467002416908	5.06524658560876	impact, RWD domain protein	910.979956986351	-0.645922041434428	2.67E-12	FC
ENSMUSG00000020321	Mdh1	17449	0.64913785630676	7.20508590934559	36.1719220872634	4.37E-04	0.016413334848799	6430.15026363219	FALSE	7.30859237814526	7.6740577668394	7.47385279360072	6.85624096319399	6.86419563013788	6.81212230708343	7.48550097952846	6.84418630013844	malate dehydrogenase 1, NAD (soluble)	1254.63744089732	-0.869360146230758	1.14E-13	FC
ENSMUSG00000036537	Rnf113a1	69942	-2.10500425275319	6.51380010125766	38.0791939172697	4.37E-04	0.016413334848799	191.869548197284	FALSE	5.76417243328557	4.30641576954716	4.88005759631184	7.13099607924557	7.27516690142965	7.22676448460119	4.98354859971486	7.2109758217588	ring finger protein 113A1	2391.61959586885	-5.41479022975838	0	FC
ENSMUSG00000036572	Upf3b	68134	-0.75453849963726	6.09028976298591	35.8858003389417	4.48E-04	0.016556090303771	1149.28405566168	FALSE	5.86444899442694	5.59253135608006	5.51381930063324	6.48578194271485	6.51534008479739	6.23963647158996	5.65693321704675	6.4135861663674	UPF3 regulator of nonsense transcripts homolog B (yeast)	957.573840125954	-1.63031467508177	5.22E-60	FC
ENSMUSG00000026418	Tnni1	21952	1.02748219540235	4.23861206843038	35.7927573484248	4.51E-04	0.016556090303771	0.733111876598529	FALSE	4.5341496771429	4.80197775096186	4.63330690910887	3.48139906017168	3.96091269599795	3.40094918997505	4.65647811240454	3.61442031538156	troponin I, skeletal, slow 1	81.5147598308724	-2.59275609815636	1.96E-22	FC
ENSMUSG00000030990	Pgap2	233575	-1.30452346426698	6.24212614050805	35.782774780705	4.52E-04	0.016556090303771	3538.22684539186	FALSE	5.85519356098178	5.13000724321694	5.25159401889611	6.56230616489876	6.61176770594158	7.03303021527808	5.41226494103161	6.73570136203947	post-GPI attachment to proteins 2	1344.01690679724	-3.35156112363331	9.64E-140	FC
ENSMUSG00000000552	Zfp385a	29813	-0.796760123345853	6.64503902699123	35.7524936571086	4.53E-04	0.016556090303771	7418.79694840465	FALSE	6.37648005032856	6.03616466965329	6.14456804714142	7.19254443220096	6.93347789866625	6.81505438454665	6.18573758904109	6.98035890513795	zinc finger protein 385A	2129.51520679534	-2.62151852096891	9.13E-234	FC
ENSMUSG00000029650	Slc46a3	71706	-1.14525193199103	4.82903583667345	35.5038954822382	4.63E-04	0.016697456100868	114.62167860385	FALSE	3.97861993545342	4.33906132423851	4.10125022131908	4.85278905085488	5.5487892925772	5.38389748341816	4.13964382700367	5.26182527561675	solute carrier family 46, member 3	442.34520054562	-5.52875316200189	1.01E-162	FC
ENSMUSG00000020288	Ahsa2	268390	-1.19955648161473	5.17887888590278	35.2571576885233	4.73E-04	0.01689248765562	1940.12145739194	FALSE	4.88734021441293	4.05987979932067	4.30466860643422	5.61774193874195	5.68026854262973	5.67318895932827	4.41729620672261	5.65706648023332	AHA1, activator of heat shock protein ATPase 2	716.950765603053	-1.57930774690829	9.67E-59	FC
ENSMUSG00000021987	Mtmr6	219135	0.71446641366	5.65952441941153	35.0999949949505	4.80E-04	0.017084482031903	1490.46650009894	FALSE	5.74111888904123	6.16590215292132	5.97889698062647	5.25018788821758	5.31526197269711	5.20868033314075	5.96197267419634	5.25804339801848	myotubularin related protein 6	550.108463093542	-0.737709146875489	2.58E-11	FC
ENSMUSG00000021051	Ppp2r5e	26932	-0.656844190930925	5.65521353514421	34.9337637135467	4.87E-04	0.017214272267545	1757.90140782759	FALSE	5.44979894211029	5.12915898863624	5.27447853293364	5.98545103054593	6.01999087147403	5.82699725334502	5.28447882122672	5.94414638512166	protein phosphatase 2, regulatory subunit B', epsilon	1180.8849937205	-1.35891174663818	4.35E-36	FC
ENSMUSG00000042750	Bex2	12069	0.730676738052154	5.45043504576955	34.8059729603314	4.92E-04	0.017242669246899	266.894673464078	FALSE	5.80560374193437	5.76735212633721	5.73453359471351	5.08468451312114	4.77670624601094	5.22150570508022	5.76916315432836	5.02763215473743	brain expressed X-linked 2	331.338647636671	-1.73073799765628	1.21E-34	FC
ENSMUSG00000004771	Rab11a	53869	0.925477424874999	7.32403120513697	34.7747429039111	4.94E-04	0.017242669246899	4977.03737585193	FALSE	7.37667895654266	7.96452156801566	7.73962235652642	6.83989407367651	6.88240651474958	6.63060828108023	7.69360762702825	6.78430295650211	RAB11A, member RAS oncogene family	1732.84265683212	-1.13859389008487	1.65E-54	FC
ENSMUSG00000033379	Atp6v0b	114143	0.918317253123533	6.16191119953851	34.7577658708068	4.95E-04	0.017242669246899	2824.43006083309	FALSE	6.20857614995445	6.6882774383463	6.69710559153962	5.76422710627642	5.66886825372748	5.44153216247628	6.53131972661346	5.62487584082673	ATPase, H+ transporting, lysosomal V0 subunit B	620.034518618129	-1.42147162985338	8.13E-38	FC
ENSMUSG00000034789	Rab24	19336	0.721312344705066	5.05730486715909	34.52932674112	5.05E-04	0.017426884840057	1193.17731908301	FALSE	5.157730762015	5.54307586329784	5.39075237456573	4.64419046716731	4.55519740151769	4.75067802841641	5.36385299995952	4.65002196570047	RAB24, member RAS oncogene family	277.418794923032	-0.729316844302742	6.80E-07	FC
ENSMUSG00000026442	Nfasc	269116	-1.1859786889295	4.37719195444846	34.5067105478859	5.06E-04	0.017426884840057	1265.47489766354	FALSE	4.04728153380191	3.3756851129343	3.49246463719372	5.05666574396631	4.81720091507538	4.6520995794315	3.63847709464331	4.84198874615773	neurofascin	667.406031977009	-3.83571857664121	5.04E-132	FC
ENSMUSG00000021928	Ebpl	68177	0.76155933980297	3.60933968901408	34.3737993676686	5.12E-04	0.017438681897247	392.480173347871	FALSE	4.00814911809782	3.91778971577729	3.8863229392045	3.24363591523447	2.98745153998696	3.28918169088293	3.93742059102654	3.17342304870145	emopamil binding protein-like	162.951202712552	-0.584554399907891	0.00110483831921	FC
ENSMUSG00000025723	Nmb	68039	1.28965387316638	2.8772484542228	34.2317401420957	5.19E-04	0.017491095334684	50.3728412652059	FALSE	2.8794278008165	3.61744971051902	3.52590877080221	2.12257209951677	2.00082403093046	2.15922257762306	3.34092876071258	2.09420623602343	neuromedin B	34.2223924199541	-1.50216797894017	2.02E-05	FC
ENSMUSG00000061589	Dot1l	208266	-0.582668091299429	6.05750582966042	34.1992686039882	5.20E-04	0.017491095334684	1759.91269059932	FALSE	5.68802363301853	5.77387947826455	5.74876734526845	6.17565679658868	6.2942727873486	6.47328810219342	5.73689015218384	6.3144058953769	DOT1-like, histone H3 methyltransferase (S. cerevisiae)	1212.0516419554	-1.32247831463478	1.66E-35	FC
ENSMUSG00000055302	Mrfap1	67568	0.649149905558515	7.78140495018807	33.7891410854534	5.40E-04	0.017804175074803	7721.99653078055	FALSE	7.90691275609692	8.19681053457994	8.09047044249733	7.37128887351552	7.31691013995108	7.56209361609783	8.0647312443914	7.41676420985481	Morf4 family associated protein 1	2940.88402690005	-0.939201474907549	3.06E-35	FC
ENSMUSG00000050217	Lgsn	266744	-3.95677363805932	4.82555335438658	36.2004405689442	5.40E-04	0.017804175074803	478789.481945421	TRUE	2.90656256302385	0.381297044418905	0.77557800538757	5.81327996328591	5.54213993877415	5.83279549101132	1.35447920427678	5.72940513102379	lengsin, lens protein with glutamine synthetase domain	141.383093479679	-4.73862617009334	1.44E-37	FC
ENSMUSG00000044308	Ubr3	68795	0.675842162090629	7.08057888744627	33.7206011385144	5.43E-04	0.017856657739535	2797.38184748707	FALSE	7.19396284048106	7.52160678580761	7.40275731305188	6.67791219780551	6.8416963236217	6.57864551268547	7.37277564644685	6.6994180113709	ubiquitin protein ligase E3 component n-recognin 3	2699.27740797945	-0.74491480910534	1.67E-15	FC
ENSMUSG00000020592	Sdc1	20969	0.789310491046964	6.32076845544722	33.6165333182515	5.49E-04	0.017904325696759	3232.34030682799	FALSE	6.44208607361903	6.81394555003702	6.70414614793096	5.7432857235019	6.08147255109963	5.76904059554124	6.653392590529	5.86459962338093	syndecan 1	791.551084123328	-1.39371426134727	2.58E-32	FC
ENSMUSG00000035686	Thrsp	21835	3.33468605219394	4.04185874480444	36.0022133900907	5.49E-04	0.017904325696759	360.48855805002	FALSE	3.92654835267761	5.74869595411816	4.36703771810654	1.07686296960532	1.3036826128623	2.1427201359996	4.68076067496744	1.50775523948907	thyroid hormone responsive	27.0381701123033	-2.72458636093902	2.45E-09	FC
ENSMUSG00000057672	Pkn1	320795	-0.655249659265292	6.70531548344813	33.5621019635285	5.51E-04	0.017904325696759	2122.33629588457	FALSE	6.4605134305006	6.22028436296619	6.33258319343246	7.01143299845648	7.14298513551642	6.81505438454665	6.33779366229975	6.98982417283985	protein kinase N1	1056.7814481568	-1.46065522525242	8.74E-59	FC
ENSMUSG00000016541	Atxn10	54138	0.68529902297147	8.49933676955312	33.4476476561916	5.57E-04	0.017904325696759	7408.0459791553	FALSE	8.56425976298184	8.97162044562049	8.83947325249267	8.08015621509612	8.08815902730955	8.17877521794194	8.79178448703166	8.11569682011587	ataxin 10	3628.97518814868	-1.70060522636448	4.14E-120	FC
ENSMUSG00000009207	Lnpk	69605	-0.704970768830519	6.02933480467044	33.3287500852204	5.63E-04	0.017907858836271	6270.75723838902	FALSE	5.81697059444028	5.56016975063255	5.5080377516615	6.3132172492098	6.49654663392834	6.1913095159182	5.62839269891144	6.33369113301878	lunapark, ER junction formation factor	2656.22903200917	-2.31232336527094	1.88E-108	FC
ENSMUSG00000027227	Sord	20322	-0.81503513628857	4.66921842749728	33.3286138516671	5.63E-04	0.017907858836271	7875.76234068351	TRUE	4.36839009447852	4.32134629446119	3.88235574021774	5.00833351534133	5.01384312848279	5.03737328401342	4.19069737638582	5.01984997594585	sorbitol dehydrogenase	281.09675196518	-1.72536083930099	1.39E-35	FC
ENSMUSG00000035498	Cdcp1	109332	-1.43705346440114	2.47884589636181	33.287700997558	5.65E-04	0.017907858836271	45.3082881260486	FALSE	1.75564270318692	1.50905847538362	1.53082460836074	2.50746051341193	3.3681324705289	3.07541561578406	1.59850859564376	2.98366953324163	CUB domain containing protein 1	107.369858622262	-6.63515501781329	4.70E-37	FC
ENSMUSG00000030126	Tmcc1	330401	-0.788081864532465	5.60913875654043	33.230638738564	5.68E-04	0.017948929398906	3188.4774994881	FALSE	5.38133048006814	4.96201871564125	5.1137299992461	5.92226070395063	6.11153871184199	5.7989682973965	5.15235973165183	5.94425590439638	transmembrane and coiled coil domains 1	872.435173501983	-1.05100129016013	2.55E-33	FC
ENSMUSG00000061039	Olfr920	258783	1.52529915605484	2.28851234347711	33.1096414051384	5.75E-04	0.018011984042022	37.7699124399597	FALSE	2.33723177200822	3.24083428224737	2.82628278310247	1.49280122699934	1.33479491651467	1.17430613726733	2.80144961245269	1.33396742692711	olfactory receptor 920	23.7051566561535	-2.8253380058015	1.33E-05	FC
ENSMUSG00000020475	Pgam2	56012	-1.09185413789308	8.07129538759075	33.0330538344263	5.79E-04	0.018011984042022	2101.27867734849	FALSE	7.79731422670128	7.28905900852594	7.09393881540698	8.63000233555299	8.5863170125421	8.31250459467596	7.3934373502114	8.50960798092368	phosphoglycerate mutase 2	3516.04412157296	-7.04243635227451	0	FC
ENSMUSG00000038925	E330034G19Rik	105418	-2.1661318611139	2.83630697872644	33.0308042955911	5.79E-04	0.018011984042022	0.440765581571354	FALSE	2.05951900759932	0.469724100874016	1.25211814309539	3.48476749802093	3.44499783038748	3.69778688277895	1.26045375052291	3.54251740372912	RIKEN cDNA E330034G19 gene	181.718212179841	-6.82762817336104	1.52E-55	FC
ENSMUSG00000033540	Idua	15932	-0.88496223338042	2.91865623183066	33.0301719661215	5.79E-04	0.018011984042022	482.407512903051	FALSE	2.56434965619798	2.28805309964235	2.37966778022041	3.25156722922234	3.19243670052505	3.42843986557488	2.41069017868692	3.29081459844076	iduronidase, alpha-L	159.893493433352	-1.056777507802	1.89E-09	FC
ENSMUSG00000035517	Tdrd7	100121	-0.673206532263919	10.755200682378	32.9218101196758	5.85E-04	0.01804674503233	47472.6493754876	TRUE	10.5661655236101	10.2749165310075	10.2782416359542	10.996688568952	11.1698863888181	10.9845378070637	10.3731078968573	11.0503709216112	tudor domain containing 7	20434.1533883982	-4.88632262977804	0	FC
ENSMUSG00000039316	Rftn1	76438	1.38244135230807	4.53789169460297	32.7264956671386	5.96E-04	0.018103923662304	185.93996843667	FALSE	4.50781214317892	5.48392423836685	5.04795718301648	3.84074443538532	3.48714949093883	3.71463284873329	5.01323118818742	3.68084225835248	raftlin lipid raft linker 1	130.050926106941	-0.960331338491957	1.85E-07	FC
ENSMUSG00000066975	Cryba4	12959	-0.671290740377013	13.7353697225292	32.5953218669672	6.03E-04	0.018237913717254	861677.036762387	TRUE	13.5163432249954	13.2479237130035	13.3047511337163	14.0119862846629	14.1633083406399	13.9103749199701	13.3563393572384	14.028556515091	crystallin, beta A4	141605.08117147	-6.65300135573209	3.35E-141	FC
ENSMUSG00000042726	Trafd1	231712	-1.70517321232267	6.61131946705952	34.1069744192444	6.04E-04	0.018237913717254	9829.52571446997	FALSE	6.01697001951288	5.04800795848505	5.32138596711202	6.74616635780088	7.33865701045153	7.48951962368313	5.46212131503665	7.19144766397852	TRAF type zinc finger domain containing 1	1027.43816459846	-2.94638941415561	6.23E-158	FC
ENSMUSG00000090223	Pcp4	18546	-0.827545197204246	4.33267004152839	32.456093585792	6.11E-04	0.01830318536162	837.086105724362	FALSE	3.79478108877077	3.8452651411125	3.94265410350336	4.48342418304248	4.95498672152337	4.58191779497863	3.86090011112888	4.67344289984816	Purkinje cell protein 4	1883.16588283851	-3.20907243485215	3.60E-242	FC
ENSMUSG00000021288	Klc1	16593	0.723737729915969	8.25532452595909	32.3574913931024	6.17E-04	0.01836109799562	6147.24469791373	TRUE	8.39185895575238	8.63893548881989	8.66996633122943	7.63444467236566	8.00295665895626	7.88418272248848	8.56692025860056	7.8405280179368	kinesin light chain 1	2342.81118866113	-1.20675943614405	3.03E-26	FC
ENSMUSG00000040447	Spns2	216892	-1.88971779474226	5.01281054887382	33.6982380299596	6.26E-04	0.018447764397012	3356.91152816366	FALSE	4.40373565146234	3.09206675936524	3.53856824443297	5.63754904451735	5.88330931663236	5.45077836330319	3.67812355175352	5.6572122414843	spinster homolog 2	531.845531148744	-3.97698750204841	4.87E-182	FC
ENSMUSG00000005649	Cabp5	29865	1.70847295589335	5.40044476475288	33.6437098447247	6.28E-04	0.018460955627357	462.166539745672	FALSE	5.30095360826993	6.5433048727	5.93456544489767	4.14532451672982	4.45078784767507	4.3117807964575	5.92627464195586	4.3026310536208	calcium binding protein 5	98.3046269661073	-6.20677174570721	3.83E-38	FC
ENSMUSG00000032803	Cdv3	321022	0.583991411884283	9.04118201863293	31.9918064239422	6.39E-04	0.018739321144551	7091.10925957569	FALSE	9.11236821279218	9.41420460368264	9.36687465365131	8.71070037407448	8.70641130395748	8.74216892692698	9.29781582337537	8.71976020165298	carnitine deficiency-associated gene expressed in ventricle 3	7534.90873710006	-1.07348322513078	7.52E-40	FC
ENSMUSG00000038580	Sct	20287	0.955913703911672	2.78465890650728	31.9721466576958	6.40E-04	0.018739321144551	176.653291793772	FALSE	3.19768434076434	3.12307285120939	3.21809652211058	2.44657774280852	2.2166271872124	1.99426094256928	3.17961790469477	2.2191552908634	secretin	32.9827537767422	-3.99885691071918	7.70E-16	FC
ENSMUSG00000043051	Disc1	244667	-2.28271909516368	4.09916998240426	33.4317235774938	6.41E-04	0.018739321144551	26.4227052188532	FALSE	3.27606912608509	1.64819169912265	2.28065954424457	4.72616734951804	5.07270102581955	4.65501162103364	2.40164012315077	4.81795999879041	disrupted in schizophrenia 1	105.600961290219	-2.19112765651481	1.13E-18	FC
ENSMUSG00000039270	Megf9	230316	-0.621726716236125	8.31415660585626	31.8202754875356	6.50E-04	0.018826026542839	7579.13319456591	FALSE	8.11727724022834	7.91555162538709	7.86516109511601	8.43407760567339	8.6551436964649	8.67400231680152	7.96599665357715	8.58774120631327	multiple EGF-like-domains 9	4420.10932883418	-3.16507952972517	1.80E-285	FC
ENSMUSG00000019082	Slc25a22	68267	1.08324724653119	5.7638927479676	31.7022472660679	6.57E-04	0.018929038233656	1230.31706276097	FALSE	5.77464233936805	6.46412174175473	6.29166403839949	4.90274982679516	5.10914775093583	5.3266063449038	6.17680937317409	5.11283464087826	solute carrier family 25 (mitochondrial carrier, glutamate), member 22	421.371984596864	-2.55500051271931	9.78E-90	FC
ENSMUSG00000020056	Washc3	67282	-0.687341365912039	5.24009477122917	31.6692068494778	6.59E-04	0.018940723973851	6690.71920208169	FALSE	4.97966790428317	4.82101260650203	4.76087118314852	5.39327671606589	5.74611779110636	5.46578184274827	4.85385056464458	5.53505878330684	WASH complex subunit 3	407.626750551815	-2.00805992134501	3.47E-52	FC
ENSMUSG00000021518	Ptdss1	19210	0.885971726860791	6.11990959763788	31.6336558184946	6.61E-04	0.018940723973851	2546.95782333581	FALSE	6.09914348441633	6.70032080191758	6.61640782452508	5.67710198491784	5.57508441327613	5.57590085161779	6.47195737028633	5.60936241660392	phosphatidylserine synthase 1	724.291285348221	-0.840329997674427	1.86E-17	FC
ENSMUSG00000043004	Gng2	14702	1.07483633438235	5.89904932268196	31.3968857435234	6.77E-04	0.019069693376343	1682.43761211246	FALSE	5.93038285044581	6.62168804378418	6.37872404438314	5.35237348333479	4.9969232948429	5.40912693972502	6.31026497953771	5.25280790596757	guanine nucleotide binding protein (G protein), gamma 2	487.718747130583	-1.06423866495888	9.38E-23	FC
ENSMUSG00000009621	Vav2	22325	1.20601264227188	6.45483271668731	31.3361352785338	6.81E-04	0.019069693376343	1816.82943266588	FALSE	6.37567114167941	7.26879095036961	7.01980632616894	5.77183008440631	5.83107922985893	5.57359419758714	6.88808947273932	5.72550117061746	vav 2 oncogene	915.379367392537	-0.728460634420787	2.07E-10	FC
ENSMUSG00000019210	Atp6v1e1	11973	0.667240805891254	6.78231905242055	31.2800000163245	6.85E-04	0.019069693376343	4561.29960619077	FALSE	6.83708568272864	7.25077102912631	7.1141663942833	6.41029413264478	6.48272324370725	6.33487063155174	7.06734103537942	6.40929600263459	ATPase, H+ transporting, lysosomal V1 subunit E1	889.234378965585	-1.16762693954565	9.29E-32	FC
ENSMUSG00000001995	Sipa1l2	244668	-1.15877573773146	5.56892870272882	31.2272953008537	6.88E-04	0.019069693376343	1510.60096625975	FALSE	5.28811447329046	4.63275525081314	4.60469791223232	5.87362517945425	6.26226431552694	5.93815536626929	4.84185587877864	6.02468162041683	signal-induced proliferation-associated 1 like 2	1408.09496523329	-1.68465391129135	5.82E-76	FC
ENSMUSG00000029247	Paics	67054	-0.637199360124741	8.81752979988348	31.0606303168476	6.99E-04	0.019069693376343	17911.5251564814	FALSE	8.66610095603667	8.35961931424118	8.34318122473565	9.08010067147389	9.18465828384472	9.03480984048123	8.45630049833783	9.09985626526661	phosphoribosylaminoimidazole carboxylase, phosphoribosylaminoribosylaminoimidazole, succinocarboxamide synthetase	4659.71312065133	-2.30720727185166	5.44E-210	FC
ENSMUSG00000034993	Vat1	26949	1.3165164937391	7.22474045397326	31.2097460289014	7.01E-04	0.019069693376343	2990.36880597844	FALSE	7.08312453623947	8.08139471962916	7.86879988986531	6.33577598745707	6.50981290947804	6.41349787881795	7.67777304857798	6.41969559191769	vesicle amine transport 1	943.002044889579	-2.24010932802048	6.52E-102	FC
ENSMUSG00000026764	Kif5c	16574	0.79932881775998	7.17570665350606	30.6332554461167	7.30E-04	0.019432235730818	2198.64256251738	FALSE	7.30753243273539	7.53559837199104	7.69253734051404	6.83857828567913	6.83796864167697	6.45502509800422	7.51188938174683	6.71052400845344	kinesin family member 5C	2098.28512468351	-1.09215490294864	6.49E-42	FC
ENSMUSG00000059659	Gm10069	791299	-0.998217549954256	4.05257817796014	30.277681452535	7.56E-04	0.019867616111671	97.1001935919447	FALSE	3.28298827324218	3.75136776789387	3.33301377020855	4.17273303691293	4.63704072714067	4.55098563752402	3.45578993711487	4.45358646719254	predicted gene 10069	70.3593986205943	-1.83256404359615	2.88E-12	FC
ENSMUSG00000043301	Kcnj6	16522	-1.04726222172402	4.13277086631619	30.1689522823605	7.64E-04	0.019988434287897	2.76529294483807	FALSE	3.57843388065657	3.41519176707125	3.55859514529238	4.11738518497849	4.85926716191862	4.61818168018015	3.51740693100673	4.53161134235908	potassium inwardly-rectifying channel, subfamily J, member 6	369.779103788019	-7.45299667720361	3.17E-90	FC
ENSMUSG00000026254	Eif4e2	26987	0.798086506398253	6.64243750777376	29.9641902281163	7.80E-04	0.02020321217088	2061.49478428794	FALSE	6.64871641555135	7.20662232184046	7.04885645398598	6.20250034752174	6.26226431552694	6.09755967919272	6.96806506379259	6.1874414474138	eukaryotic translation initiation factor 4E member 2	997.251935906551	-0.844639736351029	3.90E-23	FC
ENSMUSG00000020593	Lpin1	14245	-0.694678562786926	5.68536556526275	29.8898549229176	7.86E-04	0.020299831228501	2978.20602295806	FALSE	5.40213490967724	5.28198652666862	5.20072935089162	5.72702224879775	6.11153871184199	6.10290132227634	5.29495026241249	5.98048742763869	lipin 1	1086.15147267799	-3.55422619298853	5.85E-184	FC
ENSMUSG00000029263	Pigg	433931	-0.762457056660304	3.96288680708254	29.7908499232875	7.94E-04	0.02043585589733	646.657715487937	FALSE	3.67627823913016	3.54297543933685	3.3674807147235	4.1516959342919	4.47891334291483	4.23212155735879	3.52891146439684	4.28757694485518	phosphatidylinositol glycan anchor biosynthesis, class G	424.626101302672	-1.03612744856086	1.12E-19	FC
ENSMUSG00000029343	Crybb1	12960	-0.622983960864763	14.9200790062856	29.5213862878388	8.16E-04	0.020698233359784	340908.989943896	TRUE	14.7439703494995	14.4576527799806	14.5075429703531	15.1721069674757	15.2952553729743	15.1216757753937	14.5697220332778	15.1963460386146	crystallin, beta B1	467707.014581617	-6.1376457883812	0	FC
ENSMUSG00000037013	Ss18	268996	0.669719164317483	6.96389766077654	29.5045384446736	8.18E-04	0.020698233359784	2386.64728886573	FALSE	7.04623661003224	7.44426204353146	7.26213997895583	6.68634839542725	6.62441349205651	6.45084197371174	7.25087954417318	6.58720128706517	SS18, nBAF chromatin remodeling complex subunit	950.506326007231	-0.797021782755701	1.54E-19	FC
ENSMUSG00000072720	Myo18b	74376	-0.803640441444695	5.92518918498777	29.3352795737767	8.32E-04	0.020757169111151	93.8817151773758	FALSE	5.62339016029189	5.35127491976468	5.41772831616512	6.14883522549929	6.55179440533154	6.06672877823292	5.4641311320739	6.25578613635458	myosin XVIIIb	730.980478885058	-6.50703205557269	1.15E-218	FC
ENSMUSG00000028439	Fam219a	71901	0.697026534254003	4.53302109043303	29.3016416001528	8.35E-04	0.020757169111151	658.884881385323	FALSE	4.77649196196515	4.9495798040711	4.78338339728997	4.33456045837359	3.93830121922264	4.12907835289229	4.83648505444207	4.13398001016284	family with sequence similarity 219, member A	144.954883989636	-1.00457128306948	1.02E-08	FC
ENSMUSG00000023020	Cox14	66379	0.590983402477284	5.74006742536732	29.2377652243604	8.40E-04	0.020757169111151	1559.85771345664	FALSE	5.86732918260495	6.12223525006835	6.01422280113388	5.34405181008554	5.56445975592465	5.32294896936992	6.00126241126906	5.4104868451267	cytochrome c oxidase assembly protein 14	403.677741062387	-1.55610376000005	6.48E-34	FC
ENSMUSG00000033124	Atg9a	245860	-0.660228098170977	4.94838003643013	29.2371517429218	8.41E-04	0.020757169111151	2040.91695547333	FALSE	4.69971574595778	4.40502256861975	4.62502106021398	5.15402704642136	5.4059474922392	5.14796245199582	4.57658645826384	5.23597899688546	autophagy related 9A	1054.66424487319	-2.41905780268756	3.88E-121	FC
ENSMUSG00000032289	Thsd4	207596	-1.01722181057496	5.6761354897401	29.1942534285398	8.44E-04	0.020765475041337	96.5441446324802	FALSE	5.2863939230458	5.03719634955769	4.8909585365843	5.87555108579965	6.461296110389	5.87086607420769	5.07151626972926	6.06923775679878	thrombospondin, type I, domain containing 4	2164.92617822825	-6.6252404522698	0	FC
ENSMUSG00000085772	D630024D03Rik	414116	-1.18909970534874	4.41806090040894	29.1146067582714	8.51E-04	0.020831249077304	1064.69476636395	FALSE	4.02062177461356	3.52503062680555	3.51825942021423	4.45794315709977	4.95498672152337	5.17661574258263	3.68797060721112	4.86318187373526	RIKEN cDNA D630024D03 gene	229.503174005511	-5.2393656489949	1.86E-88	FC
ENSMUSG00000044348	Slc25a53	67062	0.633552170156504	4.08720506899626	29.0138418262653	8.60E-04	0.020979418760192	327.589544001968	FALSE	4.21584765294831	4.50387774017795	4.36987400694883	3.81421371436997	3.69924604963639	3.69212756298168	4.36319980002503	3.73519577566268	solute carrier family 25, member 53	149.387298521681	-1.43773026457367	7.91E-15	FC
ENSMUSG00000028945	Rheb	19744	0.618048517762452	5.75147808768173	28.983729790059	8.63E-04	0.021008432434518	2290.32748269813	FALSE	5.83885228659045	6.21189606835352	6.00649765917902	5.46921186666362	5.32012856587494	5.43561721222006	6.01908200470766	5.40831921491954	Ras homolog enriched in brain	541.11222790412	-0.808284100700646	5.00E-14	FC
ENSMUSG00000023031	Cela1	109901	-0.740077372488489	6.35443331366599	28.9682140381668	8.64E-04	0.021008432434518	4907.5438618181	FALSE	6.20721276563443	5.79702958758519	5.76663334957276	6.60935731895322	6.80119691047179	6.61349447276194	5.92362523426413	6.67468290072898	chymotrypsin-like elastase family, member 1	1079.6790099066	-5.06399893595016	0	FC
ENSMUSG00000074971	Fibin	67606	2.47297840103073	3.41934005865799	30.1891138721544	8.68E-04	0.021015006085647	276.289426385597	FALSE	3.08738985247527	4.89673081814754	3.9858173943106	1.57094591257012	2.02009304399489	1.50643385825121	3.9899793549778	1.69915760493874	fin bud initiation factor homolog (zebrafish)	37.6449061771566	-2.1294507953636	3.60E-09	FC
ENSMUSG00000032724	Abtb2	99382	-0.600508881649113	6.22017749825399	28.8262161626478	8.77E-04	0.021179685414674	2708.81721631056	FALSE	5.72342476595156	5.95088576840347	5.97982556136482	6.34043165143862	6.62283881737202	6.49132280299871	5.88471203190662	6.48486442393645	ankyrin repeat and BTB (POZ) domain containing 2	1252.69862347411	-5.3804610960901	0	FC
ENSMUSG00000019998	Stx7	53331	0.586204783192039	5.05221891557203	28.7511183521851	8.84E-04	0.021207297109108	1945.88748509106	FALSE	5.18753541278853	5.46656854636777	5.27674714522114	4.83837898633257	4.68913229649945	4.65501162103364	5.31028370145915	4.72750763462189	syntaxin 7	319.297947206891	-0.985250221428764	3.03E-15	FC
ENSMUSG00000021917	Spcs1	69019	0.644230466956787	6.82843614750571	28.7269193322736	8.86E-04	0.021207297109108	2383.88795664671	FALSE	6.88334825632913	7.31688977929618	7.11120324686262	6.504571115653	6.50340897518617	6.40184350408619	7.10381376082931	6.46994119830845	signal peptidase complex subunit 1 homolog (S. cerevisiae)	1030.35509879026	-1.69771607259093	3.37E-54	FC
ENSMUSG00000047388	Atmin	234776	0.825169081529959	6.06190171943302	28.6754054841163	8.91E-04	0.021207297109108	1958.47968248034	FALSE	6.10159162206221	6.59950529822605	6.49954446540279	5.7076934220511	5.66886825372748	5.3750943523352	6.40021379523035	5.58388534270459	ATM interactor	833.968281291938	-1.63336892382392	2.27E-50	FC
ENSMUSG00000028186	Uox	22262	-1.83527851866318	3.30895059728361	28.6627063521116	8.92E-04	0.021207297109108	38.5707085331565	FALSE	2.72540244271012	1.42308208749114	1.94253285492503	3.62874138225022	4.27547086962651	3.88056750524707	2.03033912837543	3.92825991904127	urate oxidase	137.229357026041	-6.10865647291717	3.86E-48	FC
ENSMUSG00000016356	Col20a1	73368	1.28274779716231	2.46589782708726	28.6378961804476	8.95E-04	0.021207297109108	273.433855507324	FALSE	2.46441476849152	3.17660124863852	3.1371726739914	1.69245856485267	1.50857120404929	1.84923977368467	2.92606289704048	1.68342318086221	collagen, type XX, alpha 1	88.6400676357012	-1.41033227115383	9.31E-07	FC
ENSMUSG00000010751	Tnfrsf22	79202	-0.634387539682997	3.97339524726614	28.5883981671659	8.99E-04	0.021207297109108	138.346951217769	FALSE	3.68675126475228	3.63906241644593	3.54108686329673	4.28711771988063	4.36861225466343	4.09945527637357	3.62230018149831	4.25172841697254	tumor necrosis factor receptor superfamily, member 22	328.085100896077	-0.938659273961362	5.84E-09	FC
ENSMUSG00000039703	Nploc4	217365	0.599594211829612	6.46757836313631	28.5834598100437	9.00E-04	0.021207297109108	2154.94368432627	TRUE	6.52686422183131	6.85505460272484	6.80530449282004	6.22634039744819	6.14812431114953	6.02962590775326	6.72907443912539	6.13469687211699	NPL4 homolog, ubiquitin recognition factor	1233.70084434424	-0.815258027779679	6.67E-24	FC
ENSMUSG00000054814	Usp46	69727	0.637660204662093	6.53870833795431	28.5020718466888	9.08E-04	0.021278860800374	1755.85995335683	FALSE	6.59169108770271	6.96942087795838	6.87932717794471	6.24830726327106	6.24189228549049	6.05685421113148	6.81347971453527	6.18235125329768	ubiquitin specific peptidase 46	1092.33986166863	-1.1164023234717	2.22E-24	FC
ENSMUSG00000020312	Shc2	216148	1.17233705087501	2.06072666874371	28.3445090891998	9.23E-04	0.021295019620692	113.628670764816	FALSE	2.54145071516313	2.33589204532335	2.66936666122846	1.45208205669647	1.02720280760895	1.55712746580756	2.51556980723831	1.34547077670433	SHC (Src homology 2 domain containing) transforming protein 2	46.7794544972846	-1.12396032678448	1.31E-04	FC
ENSMUSG00000026426	Arl8a	68724	0.710390254961436	5.81036833317014	28.3257593047172	9.25E-04	0.021295019620692	1978.80406568332	FALSE	5.86617779724077	6.31843119655748	6.14498204221538	5.54941447150416	5.34326238583267	5.33298452627564	6.10986367867121	5.40855379453749	ADP-ribosylation factor-like 8A	508.43261659393	-0.962690769676511	2.44E-17	FC
ENSMUSG00000032060	Cryab	12955	-0.730177630684715	13.438775355653	28.3012392867604	9.27E-04	0.021302008703166	833004.510289572	TRUE	13.2100976349785	13.0363214156901	12.8098086351497	13.7713223231291	13.5879727471223	13.8984084832613	13.0187425619394	13.7525678511709	crystallin, alpha B	109161.477849174	-2.28923887785646	5.53E-23	FC
ENSMUSG00000072875	Gpr27	14761	0.840487037038608	2.916760536029	28.1587199511787	9.41E-04	0.021329546189699	204.030339068053	FALSE	3.21948782802013	3.31730161912857	3.27971843259432	2.5466669243627	2.19135227182114	2.54557345660263	3.27216929324768	2.42786421759549	G protein-coupled receptor 27	19.8394128242447	-0.956993101064209	0.049390692494981	FC
ENSMUSG00000006546	Cryba2	12958	-1.19470345647935	13.4292483386081	28.1081084986073	9.46E-04	0.021329546189699	1006021.73563197	TRUE	13.1966489908967	12.4295251343648	12.3494327520949	13.9053349617873	13.9729300715294	13.8374937645883	12.6585356257855	13.905252932635	crystallin, beta A2	122324.735600545	-5.18513438365016	1.97E-276	FC
ENSMUSG00000008734	Gprc5b	64297	-0.815910709592689	8.27584965839187	28.0618054141913	9.51E-04	0.021329546189699	24040.9454948962	FALSE	7.89919367516557	7.79183403453326	7.73756504919584	8.39969408147652	8.9470512911852	8.47044510792151	7.80953091963156	8.60573016019441	G protein-coupled receptor, family C, group 5, member B	5356.4478533884	-2.79832253051973	1.09E-282	FC
ENSMUSG00000059900	Tmem40	94346	-0.75573305528169	8.38066154120027	27.989808485708	9.58E-04	0.021329546189699	14186.9303823011	FALSE	8.23835505948055	7.70470013532298	7.86604026555029	8.70818097904187	8.77225881205451	8.64555131860961	7.93636515345127	8.70866370323533	transmembrane protein 40	3517.15983545517	-4.18434617819884	0	FC
ENSMUSG00000026667	Uhmk1	16589	0.657323482102831	7.26338493878204	27.9829958723005	9.59E-04	0.021329546189699	5704.52416038357	FALSE	7.29325351594434	7.70981543519881	7.62825452804359	6.92201281656625	6.96768558966751	6.79803065014773	7.54377449306225	6.8959096854605	U2AF homology motif (UHM) kinase 1	541.787144997985	-1.08909678013296	1.53E-23	FC
ENSMUSG00000037824	Tspan14	52588	-0.586939532687466	6.29269362084441	27.9732233475529	9.60E-04	0.021329546189699	2490.29336174216	FALSE	6.00132250544045	5.85255934885344	6.04870426752314	6.44529362580181	6.7411387887672	6.46377037626026	5.96752870727234	6.55006759694309	tetraspanin 14	1387.98404644946	-0.863190968360066	6.50E-27	FC
ENSMUSG00000028527	Ak4	11639	1.53539658010558	4.47120887995057	27.8552273574195	9.87E-04	0.021629802720694	276.080627381156	FALSE	5.31873857662129	4.62915983921028	5.09413957629146	4.0370657905072	3.04971967510248	3.24348056302534	5.01401266404101	3.44342200954501	adenylate kinase 4	94.0805679796245	-0.973885375572911	2.09E-05	FC
ENSMUSG00000033735	Spr	20751	0.589959238148218	4.34627188913336	27.5557237486275	0.001004352500888	0.021819304652734	708.535740438391	FALSE	4.47947970781596	4.69139607880612	4.65090365707772	3.9617118808048	3.9534148450677	4.14159009319575	4.6072598145666	4.01890560635608	sepiapterin reductase	170.665902998717	-1.32891483002536	7.44E-15	FC
ENSMUSG00000031917	Nip7	66164	0.696193250401337	5.24713247664983	27.5514664702554	0.001004816546724	0.021819304652734	572.544573908443	FALSE	5.47494271668839	5.72475054294122	5.44218928222926	5.02346724851535	4.88970364652883	4.63302667171799	5.54729418061963	4.84873252225406	NIP7, nucleolar pre-rRNA processing protein	396.647909603171	-0.710870417426359	7.40E-09	FC
ENSMUSG00000026437	Cdk18	18557	-2.26115465059986	1.86456154266136	27.4775614930321	0.001012915884157	0.021828255485236	80.1738471761707	FALSE	0.985237454314651	-0.270378794063705	0.114301508902705	2.29365166385129	2.1127569226456	3.14749156515319	0.276386723051217	2.51796671721669	cyclin-dependent kinase 18	53.8813016535015	-3.03372855484691	7.87E-21	FC
ENSMUSG00000030307	Slc6a11	243616	-1.15017022112567	2.88854272583106	27.4450018877249	0.001016510489038	0.021828255485236	327.153773463298	FALSE	2.62550972834414	1.90762029267624	1.98754755585481	3.32857067927406	3.31451511584047	3.41131967721024	2.17355919229173	3.35146849077493	solute carrier family 6 (neurotransmitter transporter, GABA), member 11	217.578319308244	-2.1725007926316	2.08E-35	FC
ENSMUSG00000048582	Gja3	14611	-1.11986252044227	10.1004843596567	27.4204422942224	0.001019232631745	0.021828255485236	17022.1735766347	TRUE	9.81491172106273	9.1876080544192	9.20977685608373	10.6000211880855	10.7852240324781	10.2222024979345	9.40409887718855	10.535815906166	gap junction protein, alpha 3	17429.7347554119	-3.01842617313348	0	FC
ENSMUSG00000030695	Aldoa	11674	0.910857438074454	9.28300500152865	27.3952664935481	0.001022032709022	0.021828255485236	24508.103966256	FALSE	9.83821968265664	9.43150991080971	9.70399918166129	9.05312679354542	8.69371731211447	8.46153242051205	9.65790959170921	8.73612550872398	aldolase A, fructose-bisphosphate	5182.78708536844	-1.7419143376692	1.58E-31	FC
ENSMUSG00000048939	Atp13a5	268878	-1.2225856190535	2.69005841519032	27.3759757765398	0.001024184867915	0.021828255485236	1.12661735946282	FALSE	2.36358116435992	1.85933302728317	1.55095854358235	3.1060521216827	3.31060796201363	3.10126733878637	1.92462424507515	3.1726424741609	ATPase type 13A5	161.861676701584	-4.57764809582611	7.86E-15	FC
ENSMUSG00000037224	Zfyve28	231125	-2.61733889192144	5.17063670175354	29.0740742565659	0.001028826279519	0.021828255485236	764.730613219373	FALSE	4.14925127746958	2.23857327568641	3.00110413865972	5.44087733168081	6.257705625019	6.0413581610957	3.1296428972719	5.91331370593184	zinc finger, FYVE domain containing 28	534.361797229199	-5.28346476445184	4.42E-154	FC
ENSMUSG00000025076	Casp7	12369	-0.883447651046565	7.2216551927743	27.0734024662489	0.001058708519234	0.022054838150981	931.246579001788	FALSE	7.00131828952853	6.53660323157854	6.55355678537837	7.37560471975287	7.83852082404304	7.53745111420298	6.69715943549515	7.58385888599963	caspase 7	3138.49068418153	-4.41913441513921	0	FC
ENSMUSG00000020435	Osbp2	74309	-0.951530373570816	7.43262779808941	27.061691345571	0.001060074306476	0.022054838150981	5791.82316729421	FALSE	7.25329683122527	6.70288849456145	6.59475035289358	7.81120290201641	7.98391592005261	7.68293306313798	6.85031189289343	7.826017295069	oxysterol binding protein 2	2774.97486924682	-3.37800730079914	6.58E-204	FC
ENSMUSG00000035158	Mitf	17342	-0.727206456234697	4.2610559396971	27.0502237398358	0.00106141386759	0.022054838150981	560.560855976635	FALSE	3.8656295501364	3.7246620016134	3.96157962881841	4.35126498860411	4.77953576887949	4.57578419223036	3.85062372685607	4.56886164990465	melanogenesis associated transcription factor	796.973997518248	-1.75664277638304	3.78E-26	FC
ENSMUSG00000031543	Ank1	11733	-2.55451946230215	4.18023190774681	28.4314045437336	0.001065868099297	0.022115616143525	123.013718513498	FALSE	3.30354881047703	1.40076285519621	1.79839329956386	4.86963561496615	5.08990012990444	4.89067314944342	2.1675683217457	4.950069631438	ankyrin 1, erythroid	274.713021806203	-4.55470142751347	5.08E-93	FC
ENSMUSG00000021687	Scamp1	107767	0.642440144989875	5.97107608266126	26.8921465293225	0.001080100692562	0.022283047383502	3440.37576071084	FALSE	6.06843631803478	6.4262954271904	6.25224277840248	5.67636565233219	5.71393865871597	5.43815516097564	6.24899150787589	5.6094864906746	secretory carrier membrane protein 1	766.399157723215	-0.782677272745212	3.43E-16	FC
ENSMUSG00000022973	Synj1	104015	1.07727846894412	4.71622138574914	26.6334126590465	0.001111599482929	0.022618959973265	963.107534476998	FALSE	4.75674588538576	5.45713596621924	5.16688275493449	3.94469011450854	3.87356587754962	4.36965199789904	5.12692153551316	4.0626359966524	synaptojanin 1	466.50933358342	-0.586388719353005	1.07E-07	FC
ENSMUSG00000085169	Gm10785	100038392	-1.75871150356256	1.38674615142594	26.5906561906913	0.001116916778388	0.022652523575449	36.01065501957	FALSE	0.663377568586216	0.077947836748753	0.05913758707809	1.36702473938082	2.19135227182114	2.31462791305775	0.26682099747102	1.95766830808657	predicted gene 10785	51.4247380934063	-3.25747418516907	1.34E-20	FC
ENSMUSG00000036285	Noa1	56412	-0.900521129971307	4.44518025810616	26.5338757455289	0.001124028267368	0.022703487154579	608.638506045887	FALSE	4.26734521661367	3.65800561412669	3.78584067982744	4.78609675934592	4.96496438221746	4.71623953883767	3.9037305035226	4.82243356013369	nitric oxide associated 1	323.053522698139	-1.76596266233218	1.93E-38	FC
ENSMUSG00000060450	Rnf14	56736	0.594454692430388	6.51673931185396	26.4330464790867	0.001136799287148	0.022827083692402	3508.21551889745	FALSE	6.58994849848575	6.94625042985201	6.79162035682954	6.2233188325913	6.27835731944023	6.05685421113148	6.77593976172243	6.186176787721	ring finger protein 14	1026.16128707613	-1.04444361995353	1.34E-33	FC
ENSMUSG00000030061	Uba3	22200	0.693176042049063	6.20640069321771	26.4233315777902	0.001138039506446	0.022827083692402	1701.31407867556	FALSE	6.24047246239666	6.75687928074317	6.49045109379731	5.78623453180026	5.88265152634913	5.78507925830651	6.49593427897905	5.81798843881864	ubiquitin-like modifier activating enzyme 3	796.637040325413	-0.807306882846814	9.87E-19	FC
ENSMUSG00000032263	Bckdhb	12040	-1.27574092900721	4.17884755336031	26.3654663671447	0.001145462450315	0.022880770658097	880.834538242931	FALSE	3.80443099934783	3.08858014076633	3.23063326890537	4.52981718715161	4.36484908337487	5.05291196495944	3.37454813633984	4.64919274516197	branched chain ketoacid dehydrogenase E1, beta polypeptide	449.803973017271	-1.88051400536428	1.98E-54	FC
ENSMUSG00000059169	Krt40	406221	-2.06762694576945	1.79857873207845	26.1259420480597	0.001176852139417	0.023346550946836	5.546576614161	FALSE	1.11498185872112	-0.166743900206788	0.114301508902705	2.1138967210127	2.90174505671931	2.34379662891072	0.354179822472345	2.45314613554758	keratin 40	41.5623814963668	-6.59325332034082	7.53E-17	FC
ENSMUSG00000006442	Srm	20810	0.595653130589931	4.72683852403596	26.0699619608475	0.001184345629159	0.023403725911736	732.554134705081	FALSE	4.78138653957533	5.09307428407388	5.0838118967202	4.37505733242978	4.34206156020585	4.47557312362682	4.9860909067898	4.39756400542082	spermidine synthase	339.196718185003	-0.75873946716528	2.58E-08	FC
ENSMUSG00000053192	Mllt11	56772	0.956064499478302	5.93234706907866	26.0681507791715	0.001184589086391	0.023403725911736	1107.94503032472	FALSE	5.99343464223718	6.61776257127108	6.31760374485485	5.19470434656914	5.24534760327927	5.6463689009494	6.30960031945437	5.36214028359927	myeloid/lymphoid or mixed-lineage leukemia; translocated to, 11	429.394035440102	-2.15298526581563	3.32E-69	FC
ENSMUSG00000028466	Creb3	12913	0.836060006162143	5.09491894016154	25.9810731693769	0.001196369489976	0.02352365521114	762.335382222965	FALSE	5.17735936429109	5.56832846055663	5.57593257909867	4.67842507599904	4.8089154517775	4.32280995197022	5.44054013464879	4.60338349324892	cAMP responsive element binding protein 3	191.695426074627	-0.811424592413475	3.73E-07	FC
ENSMUSG00000032481	Smarcc1	20588	0.591942526494029	8.17119988343204	25.8326015532337	0.001216801661907	0.023652400046369	3812.60396671742	FALSE	8.215707404927	8.58327321604159	8.48711308231046	7.87837199479591	7.90998590933119	7.74147112348282	8.42869790109302	7.84327634253664	SWI/SNF related, matrix associated, actin dependent regulator of chromatin, subfamily c, member 1	4463.60145222538	-0.989292677425158	8.64E-55	FC
ENSMUSG00000026600	Soat1	20652	1.34908446901596	4.3734982684648	25.7587256763285	0.001227133710876	0.023775328790097	434.675298953377	FALSE	4.19765490505469	5.26895313678807	5.01118862709744	3.37650538311362	3.49405656947678	3.74774590496718	4.82593222298006	3.53943595251919	sterol O-acyltransferase 1	422.002744967163	-1.00267199549904	3.35E-19	FC
ENSMUSG00000004267	Eno2	13807	1.53811870009965	4.15584774601713	25.8379912055655	0.001233463814453	0.023784471579484	1397.311852279	FALSE	4.23916035500865	5.15105311803243	4.64271854345883	2.84284110656258	2.90693004851816	3.67214326783906	4.67764400549997	3.14063814097327	enolase 2, gamma neuronal	316.591011066125	-1.46967795076542	1.79E-21	FC
ENSMUSG00000010362	Rdm1	66599	1.58272247527564	3.54431027337783	25.6429707587051	0.001243548439291	0.023851720860777	441.751231488213	FALSE	3.53562215901613	4.43416104329573	4.25490579970194	2.97805277759551	2.51031156705181	1.99426094256928	4.0748963340046	2.4942084290722	RAD52 motif 1	58.1385211532088	-0.683908566002218	0.012745089322188	FC
ENSMUSG00000047547	Cltb	74325	0.955011066571254	5.45213615664897	25.3871478965869	0.001280828826077	0.024296402075806	13159.7039670562	FALSE	5.48097274812887	6.10852897329215	5.89524077398765	4.83178107177205	4.66178885616988	5.15415053142289	5.82824749846956	4.88257348645494	clathrin, light polypeptide (Lcb)	298.344817279623	-0.907722646114543	1.90E-10	FC
ENSMUSG00000037815	Ctnna1	12385	-0.704047134091066	7.33045551671516	25.2553652226137	0.00130058863501	0.024474651478721	8431.12474905692	FALSE	7.20811817875145	6.77461717511873	6.78180392307006	7.6374744322682	7.75634539650136	7.51598869039189	6.92151309231342	7.63660283972048	catenin (cadherin associated protein), alpha 1	2502.5139790987	-0.845197632506409	3.74E-23	FC
ENSMUSG00000032009	Sesn3	75747	1.01333441146473	9.08237660254332	25.123093374794	0.001320813582192	0.024616095679438	5755.25405860131	FALSE	9.02517474790897	9.89374645982166	9.45653241283399	8.46851162117372	8.53564673421729	8.46028440068286	9.45848454018821	8.48814758535796	sestrin 3	2813.51694975064	-1.65137786586768	1.91E-132	FC
ENSMUSG00000041141	Pnmal1	71691	1.32037252071794	4.07422010103277	25.0625791076757	0.001330199920318	0.024726672554801	11.7114869932137	FALSE	4.01023539683757	5.03357439962385	4.53312294658585	3.1060521216827	3.53146548430428	3.13085360999246	4.52564424768242	3.25612373865982	PNMA-like 1	108.545019405053	-0.790804232592097	2.74E-04	FC
ENSMUSG00000028185	Dnase2b	56629	-2.56473836431863	6.86585729224358	26.5636485723799	0.001332364121198	0.024735109012531	5955.88180211408	TRUE	5.98709315271154	4.09157779129012	4.38677563115459	7.49441397594472	7.57034686902543	7.83415398279208	4.82181552505208	7.63297160925408	deoxyribonuclease II beta	1723.74188344012	-7.02623392201231	7.96E-55	FC
ENSMUSG00000044951	Mylk4	238564	3.05195877860046	3.40038851725907	26.2084567889432	0.001348998868153	0.024915991866184	12.5966516017341	FALSE	3.20498884406017	4.79771345897223	4.26255683851302	0.54275799199651	2.07640241895726	0.311268449629984	4.08841971384847	0.976809620194586	myosin light chain kinase family, member 4	52.9531384858428	-1.67264913000456	6.13E-09	FC
ENSMUSG00000031681	Smad1	17125	-0.765069204311508	4.12394075327124	24.8076903231169	0.001370680374606	0.025155811646632	990.957310584628	FALSE	3.88167198287838	3.62709535167808	3.55111759830836	4.20167895508691	4.49449625785547	4.63892216034815	3.68662831095494	4.44503245776351	SMAD family member 1	454.446329974388	-1.23555243360985	6.99E-17	FC
ENSMUSG00000028294	Cfap206	69329	1.29147066284777	1.96776040368272	24.610469030307	0.001403083364817	0.025620443967157	30.3517044427496	FALSE	2.09926166532181	2.82084694947439	2.37402810651789	0.906487378119288	1.38024040664507	1.23783755876003	2.4313789071047	1.17485511450813	cilia and flagella associated protein 206	20.8002549472856	-2.26691038387307	2.72E-05	FC
ENSMUSG00000021720	Rnf180	71816	-2.11295311046825	7.40955142960056	25.8586954118332	0.001437861341445	0.025992938399979	1746.34940783978	FALSE	6.76725475417176	5.12661122831701	5.5808369737817	7.81639227858643	8.30716991987847	8.16185653801471	5.82490098542349	8.09513957882654	ring finger protein 180	2640.62240930168	-5.23732075341142	0	FC
ENSMUSG00000026393	Nek7	59125	0.751696924794095	6.69866701293272	24.2705427908352	0.00146125614479	0.026261654686072	3524.56540585669	FALSE	6.74769360804194	7.22777635071436	7.06141164409508	6.25127699663132	6.47226808020884	6.07218558465261	7.01229386761713	6.26524355383092	NIMA (never in mitosis gene a)-related expressed kinase 7	1311.44660336687	-1.32495547040116	4.50E-65	FC
ENSMUSG00000028048	Gba	14466	0.590347032088971	5.25055231547	24.2570870353358	0.001463621468467	0.026261654686072	798.55728435651	FALSE	5.30944998960056	5.62538655401833	5.5899880171139	5.00599109364042	4.9859405280357	4.77363527601878	5.5082748535776	4.92185563256497	glucosidase, beta, acid	469.067478042583	-0.987575198043754	7.03E-17	FC
ENSMUSG00000039410	Prdm16	70673	-1.76665355777048	6.96578990091944	25.2473957905371	0.00146937147864	0.026299567232789	3169.99288898236	FALSE	6.53955924336184	5.29263219519295	5.25926259458565	7.45029919504917	7.76458044480902	7.54904248416935	5.69715134438014	7.58797404134251	PR domain containing 16	2668.54391945382	-5.35412309397295	0	FC
ENSMUSG00000028184	Adgrl2	99633	-1.3262570974456	5.11879728284711	24.4027259315709	0.0014829318022	0.026399845169399	1830.12437019584	TRUE	4.82707508853514	3.71112141954305	4.17607728182943	5.49115059312469	5.55540814018468	5.83343830351737	4.23809126330254	5.62666567894225	adhesion G protein-coupled receptor L2	1014.72563831876	-0.827026170555525	1.20E-13	FC
ENSMUSG00000032041	Tirap	117149	0.881619205367003	4.62781252738083	24.1473336461391	0.001483097656788	0.026399845169399	332.673736168525	FALSE	4.60901878429039	5.23623898842609	5.08553831896891	4.19757921139323	4.23481426516942	3.91011943870851	4.9769320305618	4.11417097175705	toll-interleukin 1 receptor (TIR) domain-containing adaptor protein	383.188541380665	-1.51991549767919	3.94E-35	FC
ENSMUSG00000026245	Farsb	23874	0.62659631308741	5.79176672623828	24.1397406213572	0.001484457236967	0.026399845169399	827.122306798201	FALSE	5.86502549224552	6.22584958563018	6.09871509914504	5.30932706031835	5.39307231607944	5.61456001619242	6.06319672567358	5.43898646419674	phenylalanyl-tRNA synthetase, beta subunit	584.932654998796	-0.985815212227827	6.12E-20	FC
ENSMUSG00000086290	Snhg12	100039864	-0.869767848015915	6.36522335703202	24.1213748986807	0.001487752303489	0.026399845169399	7022.30888496081	FALSE	6.12392168186801	5.96759054931593	5.41635713635131	6.61590051716221	6.803631402254	6.77980346504509	5.83595645584508	6.73311179482043	small nucleolar RNA host gene 12	1043.66219409628	-3.71934434123902	3.41E-225	FC
ENSMUSG00000028631	Kcnq4	60613	0.882999808405047	4.48226094970981	23.987879977069	0.001511985110524	0.026743724120468	298.084935812527	FALSE	4.66835203185476	5.17919154936286	4.65556009921739	3.75127541570735	4.15426034803602	3.99070502268768	4.83436789347833	3.96541359547702	potassium voltage-gated channel, subfamily Q, member 4	77.571553973258	-0.65387775055755	0.0048934540095	FC
ENSMUSG00000021929	Kpna3	16648	-0.607891393907476	6.83315356862384	23.9840966225258	0.001512679182032	0.026743724120468	5072.22291522098	FALSE	6.58190536612214	6.466474265225	6.44073591956152	7.07984973249666	7.32371102750625	6.87778531816776	6.49637185030289	7.09378202605689	karyopherin (importin) alpha 3	2588.03167436536	-2.14739911066914	1.84E-139	FC
ENSMUSG00000025945	Crygf	12969	-1.780304486657	13.693407424682	24.9037353033682	0.001516750847096	0.026767375105357	2906.68635907672	FALSE	13.2620742314528	11.9079894533824	12.0550535701946	14.2874972917186	14.4511798239978	14.2261953266477	12.4083724183432	14.3216241474547	crystallin, gamma F	107039.86963656	-7.2969983476419	1.98E-131	FC
ENSMUSG00000054252	Fgfr3	14184	-0.677118995198924	8.45100127471357	23.9180641937398	0.00152485866638	0.026795268570093	12890.3315811745	FALSE	7.98483411086868	8.10897623080055	8.12172526350431	8.57841775015051	9.03092524373054	8.59413364499393	8.07184520172451	8.73449221295833	fibroblast growth factor receptor 3	5131.32475220649	-1.98471772741569	1.30E-51	FC
ENSMUSG00000047250	Ptgs1	19224	-1.51115614709217	1.59256326650789	23.7908240578917	0.001548681867411	0.027049561795285	37.602892804561	FALSE	1.00210810028154	0.311227739928429	0.631750173268775	1.68075763536239	2.14821780077217	2.52661929734893	0.648362004492916	2.11853157782783	prostaglandin-endoperoxide synthase 1	47.7427388860953	-1.02169044480104	7.42E-04	FC
ENSMUSG00000020458	Rtn4	68585	0.900719191559595	7.85570430157754	23.6926742661586	0.00156738293394	0.027114397688918	8402.71570304011	FALSE	7.8033424089507	8.53861361496561	8.27474482305388	7.21907844981195	7.28141857460496	7.49359224730611	8.20556694899006	7.33136309057434	reticulon 4	2534.29582880169	-0.653951619869444	7.74E-12	FC
ENSMUSG00000035203	Epn1	13854	-0.740082702861555	6.8002439401274	23.6563208306845	0.001574382477392	0.027202771072937	6000.43381335082	FALSE	6.53413219286035	6.15843837797981	6.43262006415059	7.28745842413515	7.21790902294692	6.82252050979317	6.37506354499692	7.10929598562508	epsin 1	1659.32736192394	-1.63019304008429	8.09E-103	FC
ENSMUSG00000035770	Dync1li2	234663	0.710268948807421	7.11407772803348	23.5338954863193	0.001598249012751	0.027349118768097	3737.40036206325	FALSE	7.0900451165608	7.54755212449553	7.58847655476646	6.58131115929099	6.81780865614114	6.73818777427237	7.40869126527426	6.71243586323483	dynein, cytoplasmic 1 light intermediate chain 2	2218.28574008007	-0.649758161352637	7.74E-14	FC
ENSMUSG00000027257	Pacsin3	80708	-1.18245711404079	6.30654992126745	23.574716212024	0.001634555502169	0.027583362511511	15634.7507049426	FALSE	6.10110232676368	5.04800795848505	5.44756918644073	6.77465433941288	6.82330366954862	6.74024590176186	5.53222649056315	6.77940130357445	protein kinase C and casein kinase substrate in neurons 3	645.118750178358	-2.84963737278321	7.36E-102	FC
ENSMUSG00000026817	Ak1	11636	0.617694901635386	4.71839566406705	23.2960711786327	0.001645943890983	0.02759036151421	1445.01896710138	FALSE	4.84705544410041	5.21240906307894	4.89293170667217	4.30055970473853	4.33630799259517	4.48705767443719	4.98413207128384	4.3746417905903	adenylate kinase 1	357.982436126332	-1.27214989094102	5.23E-21	FC
ENSMUSG00000049232	Tigd2	68140	-0.681751301432617	4.97668922818776	23.2665182672969	0.001651996522579	0.02763115116634	713.844938907737	FALSE	4.8376873838254	4.424513461711	4.49465947129479	5.15930662852383	5.44389763221996	5.21362667069694	4.5856201056104	5.27227697714691	tigger transposable element derived 2	536.482754305381	-1.63851281966543	3.36E-32	FC
ENSMUSG00000030647	Ndufc2	68197	0.746459364416044	6.0824426526326	23.0124010653104	0.00170522891002	0.027986472411594	1405.46856213559	FALSE	6.38775740530231	6.44038308021762	6.39378212182869	5.92907670171034	5.69533013334062	5.28960853589132	6.40730753578287	5.63800512364743	NADH:ubiquinone oxidoreductase subunit C2	580.096895383088	-1.17419546887923	3.72E-18	FC
ENSMUSG00000039954	Stk32a	269019	1.45915364999882	3.17234704088846	22.9120280411718	0.001726855861329	0.028138511272115	111.243023751771	FALSE	3.07946328683043	4.13785599976729	3.74927734449241	1.97708754078851	2.64673401080569	2.09204905995189	3.65553221036338	2.23862353718203	serine/threonine kinase 32A	56.139387246418	-2.24012970940711	6.35E-11	FC
ENSMUSG00000039232	Stx11	74732	-1.77905436222206	5.76870106005954	23.6783283841578	0.001761958878624	0.028480413001469	518.194877799393	FALSE	5.31367948966964	3.85555866809246	4.30170104998406	6.07253621428629	6.55675106804402	6.52115453437654	4.49031306924872	6.38348060556895	syntaxin 11	624.795088000261	-6.65082890671693	2.08E-182	FC
ENSMUSG00000022151	Ttc33	67515	0.664019977060441	4.91376058173127	22.7097106210933	0.00177152037807	0.028486970209994	897.255826930656	FALSE	5.01542123299218	5.43534134868578	5.13722564820422	4.59204647517306	4.6541005717399	4.37142359301549	5.1959960766274	4.53919021330948	tetratricopeptide repeat domain 33	291.850814183599	-0.734157497267192	4.19E-08	FC
ENSMUSG00000001175	Calm1	12313	0.668966735549838	8.60898788587861	22.3394237516011	0.001857145637639	0.02903308613865	13424.0336743159	FALSE	8.60157968275004	9.13676422158665	8.92693115819819	8.2144195964063	8.32374195648984	8.1655625251631	8.88842502084496	8.23457469268641	calmodulin 1	4382.58676120587	-1.21335855625307	6.02E-44	FC
ENSMUSG00000035834	Polr3g	67486	0.709522143685419	4.85191260619994	22.3233010320612	0.001860992314378	0.02903308613865	954.652764747763	FALSE	4.91209814869994	5.39427344792643	5.14055114951137	4.51011686174764	4.57487652947439	4.25916630774573	5.14897424871258	4.44805323298925	polymerase (RNA) III (DNA directed) polypeptide G	270.028843186442	-0.844225638031073	1.05E-08	FC
ENSMUSG00000022263	Trio	223435	-0.78097945117189	6.27885160869911	22.2669863507636	0.00187450813396	0.029122286242443	1663.36057843062	FALSE	6.16523232208079	5.70837394974811	5.56730956488041	6.4478846750618	6.67922925834616	6.71011179843296	5.81363861223644	6.6124085772803	triple functional domain (PTPRF interacting)	1924.90219510448	-0.822319176387413	4.93E-20	FC
ENSMUSG00000112129	Pbld1	68371	-1.52870971050391	3.22160760489002	22.1883361061355	0.001893594483402	0.029288944833114	NA	FALSE	2.9287914089723	1.92336345355754	1.63823782819366	3.76242031622813	3.80022650549987	3.81438285104294	2.16346423024117	3.79234322425698	phenazine biosynthesis-like protein domain containing 1	112.802973944364	-5.08693041979167	3.45E-47	FC
ENSMUSG00000071862	Lrrtm2	107065	-2.04961211987845	3.75718989791043	22.7612138013828	0.001954848971562	0.030011704699288	52.8066821869549	FALSE	3.08343201348905	1.64819169912265	2.10795280987486	3.7343949550115	4.53859055560613	4.84804789153643	2.27985884082885	4.37367780071802	leucine rich repeat transmembrane neuronal 2	330.918557169874	-4.51911386122885	1.67E-100	FC
ENSMUSG00000021930	Spryd7	66674	0.644032376208943	3.99399767735964	21.8929525395949	0.001967524516355	0.030046821072367	444.377965049028	FALSE	4.21222741030264	4.45190859558625	4.15485628554173	3.76242031622813	3.68120253042934	3.44871947224072	4.27299743047687	3.63078077296606	SPRY domain containing 7	176.405340946143	-0.953736685391277	5.33E-09	FC
ENSMUSG00000030203	Dusp16	70686	0.709829766863719	4.85481567549271	21.8021027761739	0.001990999411994	0.030132593774139	675.213469879036	FALSE	5.18661327775263	5.16021692158258	5.14965694924943	4.45965596533976	4.72480227654763	4.12488354321607	5.16549571619488	4.43644726170115	dual specificity phosphatase 16	504.964243143494	-0.782485904191718	1.36E-13	FC
ENSMUSG00000025429	Pstpip2	19201	-0.634085371485784	4.73521018848464	21.7968626511003	0.001992364270847	0.030132593774139	1316.57470729887	FALSE	4.5413811298128	4.33612388399284	4.26255683851302	4.7710013363691	5.11588018064453	5.13758963562375	4.38002061743955	5.00815705087913	proline-serine-threonine phosphatase-interacting protein 2	275.258439196186	-3.95304175478776	1.45E-75	FC
ENSMUSG00000028278	Rragd	52187	0.668395040232541	5.02699155951601	21.735169317458	0.002008523034278	0.030132593774139	1411.45421645804	FALSE	5.28467131843203	5.40061410530159	5.27750255726392	4.92647688257582	4.58946169426945	4.39773972858821	5.32092932699918	4.63789276847782	Ras-related GTP binding D	501.163441342986	-1.14049164028485	5.54E-15	FC
ENSMUSG00000054484	Tmem62	96957	0.899569603440024	3.99824626313603	21.7271133983775	0.002010645345875	0.030132593774139	707.064935918119	FALSE	3.93535851518922	4.61711000546198	4.49075611590186	3.58860374145535	3.29882260758962	3.53660708630964	4.34774154551769	3.47467781178487	transmembrane protein 62	171.585399807403	-1.64833077725497	1.47E-21	FC
ENSMUSG00000062859	Tcp11	21463	-1.76971528760416	4.5626712594026	22.5158677643571	0.002014899967878	0.030135149233281	16212.2733536549	FALSE	4.16992826072635	2.84996969493021	2.82628278310247	4.97518837315973	5.2164047633945	5.3573252860542	3.28206024625301	5.18297280753614	t-complex protein 11	228.603972804863	-3.72366477858574	3.05E-76	FC
ENSMUSG00000065954	Tacc1	320165	-1.01924479569585	5.49055762782395	21.6365343774325	0.002034705856715	0.030239329359353	1394.4209140459	FALSE	5.35037394858255	4.54897445825581	4.64506188977416	5.77320814957576	5.84870019540422	6.09380872635252	4.84813676553751	5.9052390237775	transforming, acidic coiled-coil containing protein 1	1482.01290104902	-1.31392406220688	4.16E-50	FC
ENSMUSG00000019796	Lrp11	237253	1.27930059681014	1.1506783405747	21.6295137990062	0.002036586004426	0.030239329359353	241.685612096989	FALSE	1.31725740490905	1.82621960135303	1.71162091372077	0.407316656749184	0.060057209600622	0.628177870939102	1.61836597332761	0.365183912429636	low density lipoprotein receptor-related protein 11	35.1994521614286	-0.796048964712374	0.022402434612527	FC
ENSMUSG00000042650	Alkbh5	268420	0.605438967159276	7.20832745924654	21.5288324572601	0.002063793938962	0.030424656417197	3372.10669161523	FALSE	7.51386974872391	7.39817936217788	7.52277715758855	7.03919023274122	6.57762894032054	6.96426079303399	7.47827542283011	6.86035998869859	alkB homolog 5, RNA demethylase	2516.05537603299	-1.03041015001696	2.51E-28	FC
ENSMUSG00000023235	Ccl25	20300	-0.59961926853208	3.29421594875462	21.4654100561434	0.002081170944837	0.0305302091953	57.5066000186374	FALSE	3.01026891597157	3.00597028484969	2.87899915023369	3.45416462535003	3.55146875299808	3.67501517149882	2.96507945035165	3.56021618328231	chemokine (C-C motif) ligand 25	75.1269239901516	-1.04798789322872	7.47E-06	FC
ENSMUSG00000060044	Tmem26	327766	-0.79258232298184	2.42287163174722	21.4288620958967	0.002091269313109	0.030642286531081	2.03657688923011	FALSE	2.08349573467677	1.94666069297894	1.90391702034374	2.69944457242035	2.93765466118925	2.64265989749834	1.97802448266649	2.75991971036931	transmembrane protein 26	167.136523997227	-3.11594440839324	3.47E-46	FC
ENSMUSG00000041598	Cdc42ep4	56699	-0.671829597940125	5.36620181946122	21.3717143754638	0.002107184880477	0.030688930253234	4746.5527875753	FALSE	5.23201288427191	4.7521604998024	4.95279866919023	5.58751187308735	5.8365240241848	5.54875764423032	4.97899068442151	5.65759784716749	CDC42 effector protein (Rho GTPase binding) 4	739.828364652052	-1.01742018701001	4.31E-18	FC
ENSMUSG00000059182	Skap2	54353	-1.07020389340211	4.29205021888646	21.3631699874808	0.002109577718356	0.030692870183965	1600.30022943251	FALSE	4.15114329691515	3.34093928648925	3.33881574820736	4.59204647517306	4.77245152915425	4.81588226146846	3.61029944387058	4.72679342193192	src family associated phosphoprotein 2	178.184462829129	-2.83870680529563	6.68E-51	FC
ENSMUSG00000063063	Ctnna2	12386	-0.6496266278388	6.74930690500434	21.2075930727179	0.002153758067393	0.031272740131169	9701.93477685443	FALSE	6.67952234860415	6.27537691588056	6.15775731749339	7.07371154302118	7.07032460753746	6.96689968332543	6.37088552732603	7.03697861129469	catenin (cadherin associated protein), alpha 2	1764.5660937655	-4.11602815754139	3.73E-295	FC
ENSMUSG00000020069	Hnrnph3	432467	-0.867352906353021	5.39536082140122	21.195338155618	0.002157288035438	0.031292577300399	5624.52233925796	FALSE	5.3026568922316	4.55277509111153	4.7314009429874	5.819295941286	5.76337215004133	5.70935843238133	4.86227764211018	5.76400884123622	heterogeneous nuclear ribonucleoprotein H3	753.756404475672	-0.729221653950452	2.46E-13	FC
ENSMUSG00000039911	Spsb1	74646	-0.939700047844395	5.59140338528638	21.1648570528764	0.002166099969205	0.031357495249893	964.262788987529	FALSE	5.12151893404202	5.02539161193938	4.99198669376627	5.68517693623603	6.43327089073182	5.70865787329292	5.04629907991589	5.94236856675359	splA/ryanodine receptor domain and SOCS box containing 1	899.552208831694	-0.983522493770528	2.60E-20	FC
ENSMUSG00000038600	Atp6v0a4	140494	-0.918030647880233	2.9392309245448	21.1334638176754	0.002175223562678	0.03136399118988	122.700389103695	FALSE	2.31714902437041	2.35343043922523	2.55937088458097	2.97805277759551	3.62881857576983	3.30038429859612	2.4099834493922	3.30241855065382	ATPase, H+ transporting, lysosomal V0 subunit A4	78.7907462908685	-3.95323016186452	4.41E-34	FC
ENSMUSG00000052374	Actn2	11472	-3.65005144781106	5.46010899807316	22.1550986427163	0.002211262845845	0.031716091757331	7.68311232136238	FALSE	3.90652654566287	0.777513274603908	1.6000973519446	6.42307977384025	6.57111148586427	5.99327043967527	2.09471239073713	6.32915389979327	actinin alpha 2	905.980785249072	-5.7831459795441	1.63E-242	FC
ENSMUSG00000002007	Srpk3	56504	1.12889797986368	2.26192575311284	20.9765275480908	0.002221573845262	0.031716091757331	40.6425916728906	FALSE	2.38945793037343	3.01701755045414	2.65548612788345	1.2292264337867	1.76991122175521	1.7217179070229	2.687320536237	1.57361852085494	serine/arginine-rich protein specific kinase 3	22.5994313276635	-2.68504492978081	4.21E-08	FC
ENSMUSG00000009394	Syn2	20965	1.38965126478487	6.91406219298338	21.6482549942659	0.002247227974783	0.031987609223734	131.174593511573	FALSE	7.04369262956242	7.66618474864766	7.55833380812034	6.36440184515221	6.29229292920574	5.29148113473851	7.42273706211014	5.98272530303215	synapsin II	1170.87711726617	-5.73792275289152	2.95E-303	FC
ENSMUSG00000002102	Psmc3	19182	0.58679214434202	7.95535072289397	20.8687693210974	0.002254129632083	0.032022812121006	9753.77671524541	TRUE	8.02704443293998	8.38524594832801	8.22254820613512	7.65608089934435	7.7771995051546	7.44436601355062	8.21161286246771	7.62588213934985	proteasome (prosome, macropain) 26S subunit, ATPase 3	1689.84979857959	-1.7432557695227	1.29E-100	FC
ENSMUSG00000039835	Nhsl1	215819	-0.852934783496089	6.75460051321479	20.75888417061	0.002287956227155	0.032249924909466	3454.7535580743	FALSE	6.57205281496781	6.29404036212929	5.84159371493587	7.12480227856779	7.27892115526074	6.93221177239668	6.23589563067766	7.11197840207507	NHS-like 1	3422.38924171265	-0.641077696081914	2.70E-20	FC
ENSMUSG00000041035	Dpcd	226162	0.587896958137441	5.11975254123377	20.6767533304953	0.002313662081695	0.032485612646085	1550.8702971279	FALSE	5.14259431019179	5.59006761149842	5.38234957516684	4.77513395904753	4.88576989640615	4.72319331718579	5.37167049895235	4.79469905754649	deleted in primary ciliary dyskinesia	231.970506403197	-1.80886783329975	3.94E-34	FC
ENSMUSG00000001249	Hpn	15451	1.1649514463345	2.02723144069163	20.584848920527	0.002342864611551	0.032666795380161	15.6933456382537	FALSE	2.09926166532181	2.79967907510736	2.47231551850236	1.49280122699934	1.00802915307675	1.45389389779466	2.45708541964384	1.31824142595691	hepsin	33.3161682169395	-0.907678401515233	0.009284730494088	FC
ENSMUSG00000039033	Tasp1	75812	-0.791729600929693	4.45109067418484	20.5793194108029	0.00234463653745	0.032666795380161	285.017198241484	FALSE	3.96362555518663	4.10026058367349	3.94074782423625	4.38229980944758	4.86859860082787	5.04959630775586	4.00154465436546	4.7668315726771	taspase, threonine aspartase 1	401.373360273028	-1.90839215014929	6.81E-51	FC
ENSMUSG00000044835	Ankrd45	73844	0.788129633991507	2.42805403419378	20.38009593392	0.002409631886124	0.033125566860389	12.9948701388396	FALSE	2.77040966894138	2.90254290602888	2.60341678053772	2.07866392379107	1.82573071703518	2.0305917704018	2.75878978516933	1.97832880374269	ankyrin repeat domain 45	80.0330737117856	-0.938827966834746	9.12E-05	FC
ENSMUSG00000042240	Crybb2	12961	-1.76251638173052	11.0871598514295	21.1290802672895	0.002418203039089	0.033211825594776	5559343.96023885	TRUE	10.3277194749324	9.88513655962007	9.53293807374287	11.4877277494383	10.9110504797583	12.3675434531213	9.9152647027651	11.588773894106	crystallin, beta B2	13125.6846441027	-4.47412205164852	1.06E-28	FC
ENSMUSG00000051228	Nyx	236690	-1.46496054561376	3.09555060532994	20.2961885201664	0.002437692350896	0.033352797330806	634.850521151676	FALSE	2.80927038727573	1.74881281748354	1.7556593851977	3.5213103521709	3.41982834922731	3.95097482293785	2.10458086331899	3.63070450811202	nyctalopin	161.126297639337	-4.78050798758105	9.97E-70	FC
ENSMUSG00000041341	Atg2b	76559	0.65427484321166	5.70285577216607	20.1175210582998	0.002498843033209	0.033869042123962	1282.84053273781	FALSE	5.73293074050357	6.17907648600016	6.0308947070969	5.17607261594058	5.28172649698508	5.5353872319056	5.98096731120021	5.33106211494375	autophagy related 2B	1151.94381988769	-0.781696182525333	7.31E-19	FC
ENSMUSG00000028546	Elavl4	15572	-1.83937706636688	1.7093758373728	20.0266729060055	0.002530686317129	0.03391574027947	41.0448223498217	FALSE	1.19052016836762	-0.070057207717178	0.21867822151784	2.16518331312568	2.81614600594278	1.93798943647196	0.446380394056094	2.30643958518014	ELAV like RNA binding protein 4	178.728186723023	-2.48681658734004	7.07E-37	FC
ENSMUSG00000029403	Cdkl2	53886	1.66577506495649	2.65707501324367	19.940266194004	0.002561453862828	0.034068962353354	657.107605512649	FALSE	2.3830321214201	3.89601369299012	3.08634588223331	1.63298117863789	1.39507625323203	1.75467058265273	3.12179723221451	1.59424267150755	cyclin-dependent kinase-like 2 (CDC2-related kinase)	59.1655701422738	-1.54938919354411	2.66E-08	FC
ENSMUSG00000038332	Sesn1	140742	-1.07851520277133	5.82294133134039	19.9220438798162	0.002597863502063	0.034279472597478	3765.59482368159	FALSE	5.61107115153795	4.74664045837895	5.06730701670655	5.92412280831326	6.52633131196658	6.27792111152086	5.14167287554115	6.24279174393357	sestrin 1	986.454801739958	-2.23745904489327	2.34E-107	FC
ENSMUSG00000049537	Tecrl	243078	-1.39509696046728	3.72455247834014	19.821277422444	0.002604607363104	0.034337130068562	29.6249479442136	FALSE	3.38619694468358	2.55384041282938	2.49327675228051	3.75127541570735	4.23481426516942	4.65355633496727	2.81110470326449	4.21321533861468	trans-2,3-enoyl-CoA reductase-like	266.325941741082	-1.23825961651076	4.14E-19	FC
ENSMUSG00000029028	Lrrc47	72946	0.825189909016049	6.36129056813422	19.6539430224073	0.002666873834506	0.034652587057168	972.319096401485	FALSE	6.48996479077014	6.85659285386474	6.77406299597709	6.10463680657412	6.0354607187347	5.44574232856799	6.70687354687066	5.86194661795893	leucine rich repeat containing 47	736.523848232488	-1.14708151437955	8.10E-23	FC
ENSMUSG00000025427	Rnf165	225743	-0.966337880038228	5.07535284494617	19.636382312428	0.002673517747282	0.034676604180443	4519.31790327178	FALSE	4.58262345832771	4.23882129146407	4.68432722509267	5.5992139040826	5.76051071597051	4.96060072811092	4.50192399162815	5.44010844938801	ring finger protein 165	668.707122554051	-3.20394654339479	1.62E-103	FC
ENSMUSG00000050192	Eif5a2	208691	0.805055439553969	5.60910869468448	19.529458574349	0.00271442950463	0.035050070978536	622.280069678018	FALSE	5.57910285996378	6.3325017549416	5.85228110201516	5.15508450963525	5.12925151488994	5.16950559451038	5.92129523897351	5.15128053967852	eukaryotic translation initiation factor 5A2	564.145727189211	-2.1367720273827	4.55E-64	FC
ENSMUSG00000074283	Zfp109	56869	-0.905998240290197	3.02233859541673	19.4858456473313	0.00273134577293	0.035144642208983	34.3200224913739	FALSE	2.2621867742574	2.74314344361289	2.46702727594324	3.17022084956485	3.70521075388989	3.28542807370106	2.49078583127118	3.3869532257186	zinc finger protein 109	198.061232033015	-1.84453856449842	2.86E-21	FC
ENSMUSG00000022487	Gtsf1	74174	0.937310369915412	1.40461463460324	19.485516219775	0.002731474059113	0.035144642208983	30.4942352249435	FALSE	1.71528950329459	1.8996838170736	1.73820497652298	0.736055294603769	0.90814148579382	0.946078418927718	1.78439276563039	0.863425066441769	gametocyte specific factor 1	13.4219982162032	-5.00671452317604	1.18E-08	FC
ENSMUSG00000029185	Fam114a1	68303	0.651510249981965	6.37547305507145	19.4151239083102	0.002759063281084	0.035295897126629	3032.41576800367	FALSE	6.66171520918341	6.89002594388492	6.40038595087599	6.12582693851219	5.80075990893134	6.09166093798223	6.65070903464811	6.00608259514192	family with sequence similarity 114, member A1	498.182791840437	-1.46983640081754	1.28E-24	FC
ENSMUSG00000057963	Itpk1	217837	0.901684199774718	6.36233527566829	19.3136242134792	0.002799472635595	0.035471136465597	1663.75021085125	FALSE	6.25681912440093	7.08306902900752	6.77299201487919	5.64283558923344	5.98732118544077	5.87586708427739	6.70429338942921	5.8353412863172	inositol 1,3,4-triphosphate 5/6 kinase	565.217232511949	-3.60389476980551	1.77E-142	FC
ENSMUSG00000024593	Megf10	70417	1.43894809408349	5.17752238935823	19.9577534406406	0.002808234882112	0.035499195571688	224.246111873508	FALSE	4.99870645376386	6.31545140627036	5.54990735920069	4.45279249751027	4.36296381032747	4.00675173586434	5.62135507307831	4.2741693479007	multiple EGF-like-domains 10	480.191447970539	-1.67155885056143	2.17E-14	FC
ENSMUSG00000016386	Mpped2	77015	-0.77549981168029	4.15250463061319	19.2710150660673	0.002816660885362	0.035544982307252	121.038959902055	FALSE	3.87023133409081	3.62468998052044	3.63838754629141	4.08889407483602	4.67248408307264	4.63450280399793	3.71110295363422	4.46529365396886	metallophosphoesterase domain containing 2	292.250219949189	-1.79894875547079	8.92E-31	FC
ENSMUSG00000005677	Nr1i3	12355	-0.902069198218151	3.50787058912748	19.2529844148022	0.002823974802209	0.035606210627332	44.7631815482803	FALSE	3.1031135159007	2.99483777294024	2.86700368269272	3.81688884955556	3.49060716376402	4.25725126324098	2.98831832384455	3.85491575885352	nuclear receptor subfamily 1, group I, member 3	55.3789118422405	-4.58834166675217	3.86E-25	FC
ENSMUSG00000023809	Rps6ka2	20112	0.736236499315439	6.87764454923753	19.0248895490302	0.002918622012633	0.036171802565019	4113.88332187046	FALSE	6.81458020556638	7.43468199736392	7.27826958388515	6.30942292545325	6.43102317287548	6.63060828108023	7.17584392893848	6.45701812646965	ribosomal protein S6 kinase, polypeptide 2	855.76745129055	-1.69064560742864	1.32E-68	FC
ENSMUSG00000074582	Arfgef2	99371	0.659389635621868	5.57911008778495	18.9815477186789	0.002937061232881	0.036254388641439	1371.91567245856	FALSE	5.55071662928764	6.11067918131625	5.89671651990148	5.06681530052548	5.29167104982656	5.26789711366962	5.85270411016846	5.20879448800722	ADP-ribosylation factor guanine nucleotide-exchange factor 2 (brefeldin A-inhibited)	1033.23680676082	-0.830286395401369	8.23E-21	FC
ENSMUSG00000038539	Atf5	107503	0.842457256394698	6.46854638159059	18.9500675852404	0.002950547159158	0.036346518752765	1718.56034130555	FALSE	6.51552600553949	7.07758330701658	6.83870163006829	5.72203588402774	5.8607744606888	6.31014476879491	6.81060364754145	5.96431837117049	activating transcription factor 5	758.025570939687	-2.88099797571079	2.99E-155	FC
ENSMUSG00000033419	Snap91	20616	0.585339279191156	5.81471879566752	18.7705141037583	0.003028993862826	0.036793971069992	1771.18931454887	FALSE	5.8025975200216	6.27958773568323	6.11020967919278	5.4978343974688	5.59449593721671	5.37774093637402	6.06413164496587	5.49002375701984	synaptosomal-associated protein 91	562.949678460225	-1.98026896614507	1.93E-73	FC
ENSMUSG00000092210	A930009A15Rik	77798	-0.797828664663311	3.02454759832234	18.737751233387	0.003043593435964	0.036793971069992	35.7928871608718	FALSE	2.78997086915036	2.58881282344572	2.31049151573933	3.14063024279573	3.53481868219767	3.40441430853522	2.5630917361118	3.35995441117621	RIKEN cDNA A930009A15 gene	113.331646749854	-2.03831778294901	2.45E-20	FC
ENSMUSG00000054537	Tmprss11e	243084	-2.61093215175193	3.24684250585694	19.3658997070206	0.003064774344755	0.0368741818418	179.743580724993	FALSE	2.05951900759932	-0.589795027061195	1.72939793871981	3.64388639480719	4.19509945683517	4.18252917576285	1.06637397308598	4.00717167580174	transmembrane protease, serine 11e	521.894817336917	-1.17124917893726	2.65E-08	FC
ENSMUSG00000059772	Slx1b	75764	-1.25844689093325	3.40207876986376	18.6132076285638	0.003099916629796	0.037081054011666	238.373400915928	FALSE	2.506406049494	2.66570280873508	2.75430499394005	4.08889407483602	4.26541362666446	3.08839938129665	2.64213795072304	3.81423569426571	SLX1 structure-specific endonuclease subunit homolog B (S. cerevisiae)	305.928590015552	-2.08420022017766	4.56E-40	FC
ENSMUSG00000039137	Whrn	73750	1.00590685491826	4.17016398207048	18.5956527107252	0.003107962045519	0.037103311191931	745.184659550369	FALSE	4.15680451294367	4.98000789190446	4.49855229426033	3.32857067927406	3.51458158337176	3.85293595405877	4.54512156636949	3.56536273890153	whirlin	202.692945237223	-0.617764385946254	5.46E-05	FC
ENSMUSG00000000934	Top1mt	72960	-0.642067319257889	2.98652294686598	18.5859156375262	0.003112436014848	0.037108037631277	422.879441361857	FALSE	2.75057959270187	2.63256650190364	2.50880020550238	3.14063024279573	3.26287764755205	3.40094918997505	2.63064876670263	3.26815236010761	DNA topoisomerase 1, mitochondrial	119.116613774623	-0.677077100647381	5.57E-04	FC
ENSMUSG00000035547	Capn5	12337	-0.73106926611791	4.90343697943618	18.4416531298854	0.003179693054878	0.037754286502168	401.179111063843	FALSE	4.73546526219068	4.24509879604231	4.45781078878412	5.36796242579877	5.33943241817173	4.92002088770952	4.47945828233904	5.20913857722667	calpain 5	503.888321979201	-1.20437800135013	2.56E-27	FC
ENSMUSG00000037996	Slc24a2	76376	1.30654743203496	3.78218805234005	18.3984329613214	0.003200202629431	0.037926639225555	2113.03694100242	FALSE	3.75800792649322	4.57537099819797	4.41038563976832	3.08401223079053	3.36059377308162	2.33655955147324	4.2479215214865	2.92705518511513	solute carrier family 24 (sodium/potassium/calcium exchanger), member 2	135.339076745813	-3.57432966241955	6.56E-45	FC
ENSMUSG00000055652	Klhl25	207952	-0.952528947926802	4.20307577089104	18.3498289611071	0.003223468807437	0.037953511264927	2469.38913736736	FALSE	3.57843388065657	3.66270280269584	3.71176320717041	4.00926725554521	4.9105043947548	4.7383746629861	3.65096663017427	4.55271543776204	kelch-like 25	409.108641518685	-1.98169681569324	9.41E-35	FC
ENSMUSG00000021770	Samd8	67630	0.696318944430341	5.56484432307605	18.3470559278621	0.003224802714849	0.037953511264927	1408.13167445249	FALSE	5.65906366600386	5.9934562674209	5.93791408513885	5.27082205733089	5.37354151080946	4.8249611622868	5.86347800618787	5.15644157680905	sterile alpha motif domain containing 8	1393.39060814048	-0.806894306576649	3.77E-14	FC
ENSMUSG00000026587	Astn1	11899	1.08971438900347	2.09256110807893	18.3391872435434	0.003228591605358	0.037953511264927	85.0205379504521	FALSE	2.506406049494	2.19384105977942	2.81799883931931	1.76073863067966	1.15472473733004	1.37131225107757	2.50608198286424	1.42892520636242	astrotactin 1	189.459321486569	-0.975482464030163	2.07E-05	FC
ENSMUSG00000028680	Plk3	12795	1.69509067300717	2.15029283804673	18.2593982143214	0.003267333444901	0.038189111170146	65.6982444586268	FALSE	1.78518373646589	3.40120611259025	2.62256922930953	1.1465735003005	0.928679960382133	1.14145952167939	2.60298635945522	1.07223766078734	polo like kinase 3	77.5148816417063	-2.60996066819669	8.60E-24	FC
ENSMUSG00000062421	Arf2	11841	0.605306413480475	6.17819949413041	18.1970337111181	0.00329802793296	0.038478451999839	1957.93961530309	FALSE	6.17223680678801	6.64531587039616	6.48979936876561	5.65857997715956	5.92095694208729	5.93636122819528	6.43578401531659	5.83863271581404	ADP-ribosylation factor 2	540.806733846014	-0.945033336995612	4.83E-20	FC
ENSMUSG00000020142	Slc1a4	55963	1.30827172104203	6.15888451244314	18.6564570640544	0.003367809386162	0.038964207474139	818.068261837105	FALSE	5.92486376885969	6.95081837354278	6.91617453348253	5.05099609452666	5.20171265013913	5.73847888919818	6.59728555862834	5.33039587795466	solute carrier family 1 (glutamate/neutral amino acid transporter), member 4	1066.56641970842	-1.41013110404809	1.84E-60	FC
ENSMUSG00000058019	Ces5a	67935	-2.1872540411219	1.577985800246	17.987979593268	0.003403637692259	0.039144714494884	4879.66267965175	FALSE	0.705188000312721	-0.101571581024397	-0.362361199618196	1.65706716930068	1.58819223946001	3.09270146577138	0.080418406556709	2.11265362484402	carboxylesterase 5A	31.0895878262476	-5.25546365422021	2.52E-16	FC
ENSMUSG00000006586	Runx1t1	12395	-1.11302904067137	2.00247072045613	17.9366287611461	0.003430235840074	0.039307963040631	33.5692939294991	FALSE	1.76555707646929	1.00168450469801	1.18927969296459	2.25472028234138	2.67131782163085	2.40734677225732	1.31884042471063	2.44446162540985	RUNX1 translocation partner 1	355.106877912536	-1.64393775990824	1.06E-34	FC
ENSMUSG00000016427	Ndufa1	54405	-0.603592877278135	7.74181500355025	17.9241771174182	0.003436725265626	0.039307963040631	4524.47786031574	FALSE	7.67031380591684	7.25135584379844	7.26442806116129	8.07667255288263	8.11290873491106	7.83126050548977	7.39536590362552	8.00694726442782	NADH:ubiquinone oxidoreductase subunit A1	1908.06239869119	-2.54197711099942	1.56E-107	FC
ENSMUSG00000035891	Cerk	223753	-0.583699063411191	6.25756988219974	17.9091199609796	0.003444593516483	0.039307963040631	3732.94144217601	FALSE	6.00132250544045	5.98081649252354	5.82153318654172	6.52843283119884	6.74982158767294	6.23672374768163	5.93455739483524	6.50499272218447	ceramide kinase	1255.14618387424	-3.11875446094712	1.09E-170	FC
ENSMUSG00000040055	Gjb6	14623	-3.07987917564757	1.22355336274185	17.9649964544937	0.003451881694206	0.039307963040631	20.4411363197094	TRUE	0.161019320114687	-2.38815314571532	-1.68548809682104	1.21307033052974	2.23323443683379	2.46821526730194	-1.30420730747389	1.97150667822183	gap junction protein, beta 6	25.3714866276717	-5.52029728812677	1.92E-13	FC
ENSMUSG00000043298	Smco3	654818	-0.712589292678683	6.64927616601389	17.8523973371068	0.003474441330468	0.03947161863411	5522.07127858656	FALSE	6.54712297913592	6.1467507620962	5.99873092892157	6.75769875883898	7.17610989714781	6.92106620932051	6.23086822338456	6.95162495510243	single-pass membrane protein with coiled-coil domains 3	1534.85647789908	-4.80376832199836	0	FC
ENSMUSG00000028370	Pappa	18491	-0.809056096410469	6.06498568709439	17.7041722384955	0.003554009110235	0.039874383050598	784.879169031627	FALSE	5.70872618936725	5.73760797193968	5.33523842744194	5.97051182416867	6.6188945947711	6.56593733870817	5.59385752958295	6.38511458588265	pregnancy-associated plasma protein A	2198.43984860627	-5.59906157315132	0	FC
ENSMUSG00000029291	Rufy3	52822	-0.641619205599808	6.98106701421354	17.6750436420971	0.003569917545219	0.039990819162635	1995.32132264924	FALSE	6.71192914312065	6.56322501264926	6.59596211313926	7.18945117304428	7.57095945717474	6.97507883118325	6.62370542296972	7.24516315380076	RUN and FYVE domain containing 3	2757.18413878567	-2.27844757822703	1.44E-206	FC
ENSMUSG00000050908	Tvp23a	383103	-0.587482876893048	3.64553783542742	17.6251141648399	0.003597397947875	0.040081332143424	345.398844418739	FALSE	3.47044014296863	3.32027759431022	3.16683085860156	3.74004374949709	4.04091531386959	3.93189279646694	3.31918286529347	3.90428395327787	trans-golgi network vesicle protein 23A	244.227332561182	-1.03053522727522	2.22E-10	FC
ENSMUSG00000026107	Nabp1	109019	-0.866307302826772	4.81859365019019	17.5867804743461	0.00361867934451	0.040194578095473	303.862586771108	FALSE	4.5341496771429	4.14122567882652	4.2656059288703	4.76685684171228	5.54961831108454	5.14070931886981	4.31366042827991	5.15239482388888	nucleic acid binding protein 1	468.386891346534	-2.45403274471419	3.14E-95	FC
ENSMUSG00000046442	Ppm1e	320472	-2.28783598114589	3.13635499874405	18.0830258401107	0.003659818488854	0.040527025257125	228.618019718704	FALSE	2.52986348909925	0.287094083187878	1.08267286308452	4.0933141123968	3.86293324296744	3.60747030283067	1.29987681179055	3.85457255273164	protein phosphatase 1E (PP2C domain containing)	233.706921188246	-2.2559502497218	3.64E-36	FC
ENSMUSG00000028923	Necap2	66147	0.675040113556994	5.8040909665339	17.4856549375441	0.003675595304429	0.040608448657488	3708.00753969875	FALSE	5.82054159990615	6.16176037933114	6.28454203280406	5.29692530539009	5.26466183061754	5.68249509359416	6.08894800401378	5.41469407653393	NECAP endocytosis associated 2	458.8249146812	-1.52640536666123	7.31E-42	FC
ENSMUSG00000093930	Hmgcs1	208715	0.972709708088024	7.29166623054507	17.4377347939433	0.003741389868664	0.041021971403048	4233.11210460666	FALSE	8.06077605409453	7.48660201747757	7.46210576139014	7.06473638714137	6.29970342910055	6.70976174427781	7.66982794432075	6.69140052017325	3-hydroxy-3-methylglutaryl-Coenzyme A synthase 1	1871.64041918151	-0.924676038146898	1.79E-11	FC
ENSMUSG00000005506	Celf1	13046	-1.51128610409421	9.20383276362907	17.9470282702219	0.003754653270996	0.041042929406756	20941.4716117955	TRUE	8.93065050284967	7.66384372750964	7.83443271914085	9.95241722138803	9.93727542578907	9.34008558963677	8.14297564983339	9.74325941227129	CUGBP, Elav-like family member 1	19022.2838048366	-1.77282136110932	2.28E-107	FC
ENSMUSG00000021476	Habp4	56541	-0.659446391099816	6.16240373548646	17.187268293435	0.003850319756935	0.041612560901007	2852.64813687867	FALSE	5.90369656628298	5.80554963023368	5.66868453280271	6.21877458644493	6.29970342910055	6.77980346504509	5.79264357643979	6.43276049353019	hyaluronic acid binding protein 4	579.342589669191	-1.91057967700693	6.38E-51	FC
ENSMUSG00000027276	Jag1	16449	0.581924604154732	8.78034330798185	17.1184696311497	0.003892098744836	0.041706460305255	3665.85545303011	TRUE	8.773252330084	9.31545301799033	8.98531605122988	8.49391276914071	8.46435094717125	8.42158484254476	9.02467379976807	8.45994951961891	jagged 1	7774.57559898641	-1.23521875126202	2.67E-95	FC
ENSMUSG00000047414	Flrt2	399558	0.681107809779386	7.60999039853244	17.0646206057609	0.00392520312187	0.041791581580809	6059.97400043683	FALSE	7.71544728241286	8.18492077746896	7.78561743174764	7.16603787887836	7.46728733569	7.0189710732676	7.89532849720982	7.21743209594532	fibronectin leucine rich transmembrane protein 2	4214.91069861607	-2.35272903971458	1.20E-172	FC
ENSMUSG00000082226	Gm715	279618	1.28490108343222	3.33569392540355	16.9160435798131	0.004018422579139	0.042301891412764	19.337659607118	FALSE	3.06749117764869	4.36234798773117	3.79219792877722	2.35383594674906	2.57036450192095	2.72256118329479	3.74067903138569	2.54892054398827	predicted gene 715	61.6561555573415	-2.75355764320397	3.54E-20	FC
ENSMUSG00000069085	Dytn	241073	0.91632124774847	2.52305932090109	16.9117069709156	0.004021185584687	0.042301891412764	1.15013120095035	FALSE	2.5868908090771	3.21867655999913	2.83451943198216	1.74958068107234	2.17425292879356	2.0305917704018	2.88002893368613	1.98480846008923	dystrotelin	44.8680839758419	-5.38808236377012	4.86E-22	FC
ENSMUSG00000025981	Coq10b	67876	0.721066409860153	3.352868677746	16.5857508078619	0.004235982640086	0.043475819425547	447.653885589888	FALSE	3.31372023118588	3.90990913947912	3.71176320717041	2.89946539283707	2.88607732684171	3.05351291631492	3.64513085927847	2.94635187866457	coenzyme Q10B	125.193241142733	-0.914010835835651	1.19E-06	FC
ENSMUSG00000022295	Atp6v1c1	66335	0.61070850794103	6.001705264435	16.3859485776742	0.004374906174914	0.044182886244143	2121.8230052612	FALSE	5.94245101848375	6.5068710869992	6.3183380693516	5.62996307454682	5.79097767883023	5.56278077839709	6.25588672494485	5.66124051059138	ATPase, H+ transporting, lysosomal V1 subunit C1	620.455234238977	-1.49819718589108	4.85E-53	FC
ENSMUSG00000036975	Tmem177	66343	-0.758103070574776	3.41490125826533	16.3593569881794	0.004393830888252	0.044281242025021	546.79549842409	FALSE	2.74557919031945	3.06393498533514	3.13049834055531	3.39452587361045	3.94083117760504	3.84275544272612	2.98000417206997	3.72603749798054	transmembrane protein 177	185.760497250782	-1.79979819765028	2.12E-18	FC
ENSMUSG00000054383	Pnma1	70481	-1.12221950599172	1.56136584817843	16.3174762223294	0.004423848728958	0.044498084230876	2.52022829087683	FALSE	1.09938771428461	0.877879331851019	0.740942844123935	1.80452697833815	2.44051648803217	1.68799492874657	0.906069963419855	1.97767946503897	paraneoplastic antigen MA1	54.9726108173828	-2.20213841501291	4.14E-14	FC
ENSMUSG00000045102	Poln	272158	-0.942363064408877	4.51837701335063	16.2898410689235	0.004443799348471	0.0445983526562	355.564390144276	FALSE	4.29840863114215	3.64382158549981	3.90404155799894	4.43200397863566	5.06923646268656	5.14070931886981	3.94875725821363	4.88064992006401	DNA polymerase N	285.471636723551	-4.40900087054764	6.63E-91	FC
ENSMUSG00000079317	Trappc2	66226	0.697680572821665	3.38990604229417	16.2706147760907	0.004457747055925	0.044628253959898	348.370903556894	FALSE	3.38940638636007	3.88801293217659	3.76012779231813	2.90450453302027	2.89131883202039	3.1842399026141	3.67918237028493	2.99335442255159	trafficking protein particle complex 2	88.559146250565	-1.29557916886641	3.90E-09	FC
ENSMUSG00000031845	Bco1	63857	-0.828029917351072	2.73829973789216	16.2560091591421	0.004468380012027	0.044628253959898	32.5152811852308	FALSE	2.03513705763932	2.48655300652127	2.25634170986941	2.81634927061273	3.35680960036911	3.05792013878326	2.25934392467667	3.07702633658837	beta-carotene oxygenase 1	64.7988033979229	-4.32487092220909	5.02E-31	FC
ENSMUSG00000027371	Fahd2a	68126	-0.666378890645444	3.44251351631287	16.2348577556302	0.004483835711721	0.044720849698558	629.719225484862	FALSE	3.36678889817759	2.93784900218785	2.86700368269272	3.64689641178067	3.74628713795589	3.81438285104294	3.05721386101939	3.7358554669265	fumarylacetoacetate hydrolase domain containing 2A	219.846270326169	-0.83301446224158	1.77E-08	FC
ENSMUSG00000025272	Tro	56191	0.773521001738099	5.80326603203184	16.2127105855991	0.004500092146393	0.044737952527923	138.336800708243	FALSE	5.75362598936076	6.51143526008768	6.0469331723431	5.19264599703213	5.40869157270516	5.47980994624759	6.10399814059718	5.36038250532829	trophinin	970.86957478395	-0.719387608075486	1.23E-12	FC
ENSMUSG00000051067	Lingo3	237403	-0.853512487815259	3.56507908593435	16.2075489839436	0.004503891648836	0.044737952527923	1120.16781975375	FALSE	3.41167476067235	2.8905795563077	2.87101326406846	4.22603573165045	3.83328287289626	3.67214326783906	3.05775586034951	3.91048729079525	leucine rich repeat and Ig domain containing 3	227.037482231087	-0.621409785087984	1.04E-04	FC
ENSMUSG00000046709	Mapk10	26414	0.734765951966909	4.85187961409087	16.1510337755126	0.004545761756734	0.044737952527923	2399.10222869353	FALSE	4.77035029542534	5.46791103745812	5.19354305737424	4.2754954876432	4.44188498423944	4.58191779497863	5.14393479675256	4.43309942228709	mitogen-activated protein kinase 10	337.00985415107	-4.02688552288499	6.09E-118	FC
ENSMUSG00000040037	Negr1	320840	0.661311878696567	4.16214578009574	16.1363780550002	0.004556700599753	0.044737952527923	1755.55326010437	FALSE	4.31875210971507	4.42589564385782	4.60228802202252	3.45759717846611	4.01233412096309	3.85799939595347	4.44897859186513	3.77597689846089	neuronal growth regulator 1	231.815061475538	-1.62604253472153	3.13E-23	FC
ENSMUSG00000019920	Lims1	110829	-0.681607482506045	5.4988737657468	16.1185204240839	0.004570074704075	0.044828506309384	2060.70607643575	FALSE	5.31958003567791	4.94573076946331	5.06643308619153	5.59220408176063	5.62863486236564	6.11669773705277	5.11058129711092	5.77917889372635	LIM and senescent cell antigen-like domains 1	841.383032115456	-0.781832025859102	7.77E-12	FC
ENSMUSG00000039461	Tcta	102791	0.653121745506019	4.38905073774642	16.1056312844452	0.004579758864381	0.044842567837964	968.025188646521	FALSE	4.3553193933245	4.86549328910132	4.76303040222632	3.91752912793623	4.21613819858466	3.92467146093486	4.66128102821738	4.01944626248525	T cell leukemia translocation altered gene	191.434989446914	-0.929235983536389	4.14E-09	FC
ENSMUSG00000010051	Hyal1	15586	-1.69665147484916	2.45445116341402	15.9927220038113	0.004665720991135	0.045377038987082	228.420857272374	FALSE	2.15312391749584	0.469724100874016	1.02626199539144	3.32857067927406	2.83802659854646	2.99035495960332	1.2163700045871	3.05231741247461	hyaluronoglucosaminidase 1	330.443425558309	-2.70185381876943	5.09E-59	FC
ENSMUSG00000035910	Dcdc2a	195208	1.56314798894047	3.1508371644943	16.005157413593	0.004700939321111	0.045627506350275	92.8964177247854	FALSE	2.86105021254601	4.28524999381864	3.68695899370467	2.6281266240379	2.02009304399489	1.71056427148596	3.61108640002311	2.11959464650625	doublecortin domain containing 2a	50.5010106651864	-1.1962665014735	8.52E-05	FC
ENSMUSG00000020120	Plek	56193	-0.931657987984074	1.85597266298561	15.8453515127697	0.004781039536336	0.046126346747494	133.893136544231	FALSE	1.58698070784066	1.41196563215976	0.906358048780579	2.27041912679048	2.25779227673618	2.21553844745107	1.30176812959367	2.24791661699258	pleckstrin	81.0778971276553	-1.95180235333516	4.73E-14	FC
ENSMUSG00000034958	Atcay	16467	1.26526310885186	2.32561233118581	15.7591465195463	0.004850182622139	0.046514151910724	127.33999311188	FALSE	2.52986348909925	3.15676011147787	2.68311491811118	1.64507443824832	0.866165991440629	1.96639952692454	2.78991283956277	1.4925466522045	ataxia, cerebellar, Cayman type	57.6299360290278	-1.80603602018709	1.98E-09	FC
ENSMUSG00000028568	Btf3l4	70533	-0.652788772419603	6.70244427981087	15.7263440334591	0.004876827392713	0.046738686383973	4101.1960429529	FALSE	6.60486642553968	6.24789824941585	6.12245454542865	6.75351581683628	6.95991116398478	7.22431585498922	6.3250730734614	6.97924761193676	basic transcription factor 3-like 4	467.727890750623	-1.69427988490385	4.80E-43	FC
ENSMUSG00000031438	Rnf128	66889	1.06567034649946	1.88154997144739	15.5902600223683	0.004989379672157	0.047347951678044	22.2452412287086	FALSE	2.19040183573878	2.39918314338451	2.32809902374283	1.59608101351621	0.684868704216055	1.34270008130908	2.30589466762204	1.20788326634712	ring finger protein 128	29.4325446366837	-2.36334228592337	1.34E-08	FC
ENSMUSG00000025576	Rbfox3	52897	-0.913934765313068	2.87895054615585	15.1518944155518	0.005375221587518	0.049464369579469	32.434339076384	FALSE	2.74056139617071	1.96958768980435	2.25634170986941	2.99704849416262	3.40524614763321	3.35870530762266	2.32216359861482	3.25366664980616	RNA binding protein, fox-1 homolog (C. elegans) 3	74.7179304523891	-2.37633562643006	2.68E-18	FC
ENSMUSG00000001025	S100a6	20200	0.744875155936346	6.17847730044387	15.1171369016269	0.005407418099419	0.049621075129166	21945.4425336937	FALSE	6.29924145235978	6.80334968408143	6.3513605001711	5.66379015407009	5.48087502600265	6.06727538859693	6.48465054553744	5.73731352288989	S100 calcium binding protein A6 (calcyclin)	372.390582017924	-1.73949414024216	3.64E-23	FC
ENSMUSG00000029136	Rbks	71336	1.1116763228573	1.97810598780277	15.0553089399904	0.005465300769609	0.049993156059507	214.097725592269	FALSE	1.94203643880074	2.74314344361289	2.46171957783337	0.965543295801236	1.63893195702203	1.28371497565651	2.38229982008233	1.29606340949326	ribokinase	31.1155937913108	-0.881380611153484	0.016097596064412	FC
ENSMUSG00000032199	Polr2m	28015	0.954474103202735	6.39418799091167	95.2752807329979	1.77E-05	0.01016511822475	3247.73524177543	FALSE	6.66833610064895	6.82969484772592	6.87434231725768	5.93770529311094	5.72425553835531	5.84878049973356	6.79079108854418	5.8369137770666	polymerase (RNA) II (DNA directed) polypeptide M	1049.89322002871	0.964284069815861	2.55E-30	LEC
ENSMUSG00000032601	Prkar2a	19087	1.07120843184051	5.06742041600115	95.25675980664	1.77E-05	0.01016511822475	743.482606906352	FALSE	5.34377127449056	5.60600725331445	5.55115735925009	4.45794315709977	4.31696200703582	4.52256806059888	5.5003119623517	4.43249107491149	protein kinase, cAMP dependent regulatory, type II alpha	383.259412004592	0.760268988881388	1.95E-10	LEC
ENSMUSG00000057113	Npm1	18148	1.06063073690094	8.195514172658	78.6158085388543	3.42E-05	0.01016511822475	1165.32474638822	FALSE	8.4295669656961	8.80588371991949	8.63111565804024	7.67592469503989	7.46553136276806	7.56054146479067	8.62218878121861	7.56733250753287	nucleophosmin 1	1197.9782441912	0.829234778010162	2.47E-16	LEC
ENSMUSG00000036764	Dnajc12	30045	1.60872537954421	3.13417354646087	71.8496046418711	4.64E-05	0.01016511822475	345.987255309148	FALSE	3.36678889817759	3.91778971577729	3.81527106645359	2.28594897978993	2.02963189131494	2.0305917704018	3.69994989346949	2.11539088050223	DnaJ heat shock protein family (Hsp40) member C12	68.6300412485479	0.646949391760456	0.018688736703678	LEC
ENSMUSG00000023067	Cdkn1a	12575	5.80452007802833	4.17020666910857	75.8229637823059	5.39E-05	0.01016511822475	73.781647199735	FALSE	3.79961411234451	6.04158446899946	4.69680528230582	-0.362236553056589	-0.6463357532996	-0.723157831099925	4.84600128788326	-0.577243379152038	cyclin-dependent kinase inhibitor 1A (P21)	10.3685464785937	2.03638680555519	0.004115543272357	LEC
ENSMUSG00000060671	Atp8b2	54667	1.20110450936025	4.61243049729536	67.2384488970659	5.81E-05	0.01016511822475	584.506601374155	FALSE	4.82470616189981	5.17097235751471	5.24001418078386	3.874520690929	3.72882598193158	4.0516398297506	5.07856423339946	3.88499550087039	ATPase, class I, type 8B, member 2	337.624782004333	1.04172124606619	3.36E-16	LEC
ENSMUSG00000028919	Arhgef19	213649	-0.720882075715127	4.87348268046614	63.3760800892861	7.08E-05	0.01016511822475	2272.92817436414	FALSE	4.39418151430227	4.51690699960654	4.49465947129479	5.17189935016699	5.14140064666022	5.25259846561301	4.46858266173453	5.18863282081341	Rho guanine nucleotide exchange factor (GEF) 19	403.828524408906	0.870874705166088	1.45E-09	LEC
ENSMUSG00000034910	Pygo1	72135	0.940377668587574	4.32178898865465	61.1512682826387	7.98E-05	0.01016511822475	627.187709476817	FALSE	4.51957711272805	4.75436261609601	4.85091758695162	3.83019062150046	3.78903723130733	3.70903935451617	4.70828577192523	3.77608906910799	pygopus 1	111.71107299497	1.30307475851037	2.20E-09	LEC
ENSMUSG00000023845	Lnpep	240028	0.713612688284384	5.59975997195255	56.5892126910574	1.03E-04	0.011482598382983	776.475807388392	FALSE	5.97432593232998	5.93738126676965	5.82101512823296	5.28151378937401	5.23198203033325	5.0769967032598	5.9109074424442	5.19683084098902	leucyl/cystinyl aminopeptidase	1262.36815012115	0.721081499345349	2.58E-11	LEC
ENSMUSG00000056124	B4galt6	56386	1.96594225541789	3.79130713509727	54.7191281000578	1.15E-04	0.011828778163474	233.788758110525	FALSE	3.78750105974412	4.79984718050614	4.60108156567163	2.51406935352134	2.3056883660918	2.66015805957047	4.39614326864063	2.49330525972787	UDP-Gal:betaGlcNAc beta 1,4-galactosyltransferase, polypeptide 6	251.987452957105	1.42352489949299	6.71E-20	LEC
ENSMUSG00000009535	Rnmt	67897	0.886722150383178	4.60559721885428	50.9293553886502	1.46E-04	0.012326878031042	625.153143041512	FALSE	4.78991229525058	5.13593110136236	4.9947455240878	4.18727859035475	4.12563646114074	3.96512251543672	4.97352964023358	4.0926791889774	RNA (guanine-7-) methyltransferase	409.289212611801	0.621092593121681	2.02E-07	LEC
ENSMUSG00000028211	Trp53inp1	60599	2.51883907406182	4.98326818091219	53.3555628016972	1.51E-04	0.012326878031042	1017.91402322977	FALSE	5.58120948056289	6.0824733623444	5.51446026708827	3.86421196674677	2.9427124113066	2.58885480381977	5.72604770333185	3.13192639395771	transformation related protein 53 inducible nuclear protein 1	277.903009079531	1.2829629256669	7.31E-14	LEC
ENSMUSG00000022314	Rad21	19357	0.633566399939219	6.58654347059337	49.9089766625826	1.56E-04	0.012326878031042	2840.11974050131	FALSE	6.8505388018184	6.87745287809958	6.87758443524528	6.3621142477305	6.11546327892009	6.21764633686831	6.86852537172109	6.23174128783963	RAD21 cohesin complex component	1383.71611696042	0.848356226751102	1.14E-15	LEC
ENSMUSG00000026502	Desi2	78825	1.06749069271037	4.75837111091023	49.7088601860941	1.58E-04	0.012326878031042	522.390644665481	FALSE	4.98710166807268	5.36430957217076	5.20629404693001	4.343864621184	3.89720660712638	4.1101049073799	5.18590176239115	4.11705871189676	desumoylating isopeptidase 2	333.721965890792	0.703725013518327	5.23E-06	LEC
ENSMUSG00000025791	Pgm1	72157	0.771186146487809	6.93493867526614	49.546199005535	1.60E-04	0.012326878031042	3329.51191058493	FALSE	7.29774422195752	7.24373469952255	7.26614174452725	6.67607169577981	6.49826528180851	6.29622283215704	7.26920688866911	6.49018660324845	phosphoglucomutase 1	91.938179037508	1.02910781283453	2.06E-05	LEC
ENSMUSG00000032231	Anxa2	12306	0.797121620273733	6.52373640523427	49.4957244457973	1.60E-04	0.012326878031042	4824.1277743673	FALSE	6.70389543334137	7.02519959555049	6.8557471061232	6.20198880761365	5.95514645771582	6.04469278375765	6.86161404500502	6.06727601636237	annexin A2	669.534584439159	0.801986768275434	3.42E-13	LEC
ENSMUSG00000030062	Rpn1	103963	0.892949653598932	6.84805409672343	49.0798434750184	1.65E-04	0.012367585015217	2602.75694462965	FALSE	7.03884667293999	7.38100164792206	7.23847550171293	6.52516493060696	6.23675401007893	6.21813866575773	7.21944127419166	6.32668586881454	ribophorin I	1098.46920319088	0.604960222481342	4.35E-09	LEC
ENSMUSG00000029687	Ezh2	14056	-1.33296149482099	3.88601169052099	46.2063663806221	2.00E-04	0.013398650810115	316.078332229717	FALSE	3.08343201348905	3.06393498533514	3.07943164352325	3.93978963569361	4.46139926697439	4.70785051904124	3.07559954744915	4.36967980723641	enhancer of zeste 2 polycomb repressive complex 2 subunit	470.069252295932	1.06979619685056	2.07E-21	LEC
ENSMUSG00000004085	Map3k20	65964	1.10900971632908	2.75367436426878	45.8259121648773	2.06E-04	0.013398650810115	546.664506418645	FALSE	3.31372023118588	3.29629611259859	2.96028569880218	2.06971961990593	2.13943395984663	2.08342811461578	3.19010068086222	2.09752723145611	mitogen-activated protein kinase kinase kinase 20	224.638019161425	3.6671192750991	5.24E-56	LEC
ENSMUSG00000020097	Sgpl1	20397	0.978033024694974	5.90150566843349	44.9811200301375	2.18E-04	0.013679202092211	1827.808364297	FALSE	5.99764686880678	6.45094413363972	6.43295913788812	5.49031293613589	5.27171291989335	5.21757156663322	6.29385004677821	5.32653247422082	sphingosine phosphate lyase 1	768.501133423941	0.614157523485285	5.90E-08	LEC
ENSMUSG00000025351	Cd63	12512	0.685526666848267	6.0809313937422	43.5935024943424	2.42E-04	0.014036210379269	762.706592282462	FALSE	6.293256959526	6.46210223530733	6.38854713563746	5.85682540965035	5.65121094715739	5.57051291076289	6.38130211015693	5.69284975585688	CD63 antigen	419.667905372975	1.13951582831768	2.36E-18	LEC
ENSMUSG00000035258	Abi3bp	320712	-1.4080910152127	3.4607050045898	42.9969264331491	2.53E-04	0.014209557068581	3813.09606425511	FALSE	2.84243549986509	2.28805309964235	2.61302478690023	3.92746511513293	3.68724214567164	4.31362485427253	2.58117112880256	3.9761107050257	ABI gene family, member 3 (NESH) binding protein	309.605126959572	2.46809815562097	3.79E-37	LEC
ENSMUSG00000020362	Cnot6	104625	0.875901196901297	6.26743394968921	42.4616088832129	2.63E-04	0.014218103583792	2191.52567624714	FALSE	6.43044829496698	6.81262531483616	6.65004746180755	5.87040961125458	5.54546844651531	5.8538585214199	6.63104035720356	5.75657885972993	CCR4-NOT transcription complex, subunit 6	1745.2069808259	1.18377631676543	3.04E-45	LEC
ENSMUSG00000020917	Acly	104112	0.639099185425753	6.66416405810992	41.8976408874265	2.74E-04	0.014378770867501	2955.40435516115	FALSE	6.854027776593	6.96514923289502	7.02093452253102	6.44399635402907	6.17899112814634	6.2934222504017	6.94670384400635	6.30546991085904	ATP citrate lyase	1428.51655289117	0.746402769390523	3.51E-14	LEC
ENSMUSG00000041702	Btbd7	238386	0.632768524279851	5.45605169570409	41.5835947721766	2.81E-04	0.01446623955765	688.544686237249	FALSE	5.58120948056289	5.83601972038625	5.78268538502945	5.04758357898872	5.15017255788602	5.11661754743961	5.73330486199286	5.10479122810478	BTB (POZ) domain containing 7	646.134514161219	0.638355528376405	2.36E-10	LEC
ENSMUSG00000027646	Src	20779	0.676848616312801	4.36319561643959	41.5350083117425	2.82E-04	0.01446880869794	1325.50370962792	FALSE	4.59101111314234	4.63035930560929	4.75654302591417	3.97614380668242	3.89980960067588	4.07574563826331	4.65930448155527	3.98389968187387	Rous sarcoma oncogene	396.973954594778	1.41882568245113	2.16E-31	LEC
ENSMUSG00000035585	Tsen34	66078	0.900211974646087	5.15662549459732	41.4043471654794	2.85E-04	0.014486440932273	1131.10825081788	FALSE	5.30350778070219	5.6277907650428	5.65305207522972	4.55887228027985	4.48932063203864	4.84039329133167	5.52811687365824	4.62952873455005	tRNA splicing endonuclease subunit 34	259.736544740679	0.740599763999622	2.93E-06	LEC
ENSMUSG00000037373	Ctbp1	13016	0.661940976026937	5.80476463085472	40.4203875856574	3.08E-04	0.015032264663829	2390.12281400065	FALSE	5.95007853169479	6.09902979985785	6.2301710209804	5.4978343974688	5.32497879791766	5.47980994624759	6.09309311751101	5.43420771387802	C-terminal binding protein 1	869.563132482253	0.875578492257374	3.21E-21	LEC
ENSMUSG00000025935	Tram1	72265	0.690619073550912	5.31208079058036	39.5571915538828	3.29E-04	0.015331439046833	1820.37865987522	FALSE	5.58681214306344	5.65927399827556	5.6002895103353	5.11760418916183	4.86193945181457	4.77631226802795	5.6154585505581	4.91861863633478	translocating chain-associating membrane protein 1	812.715750115145	1.05148550012153	3.29E-25	LEC
ENSMUSG00000027520	Zdbf2	73884	1.60244557380745	2.69741256788921	39.1958852222871	3.39E-04	0.015447501194774	43.319650130647	FALSE	3.01443234772148	3.30232895866344	3.48201618749868	1.51932255445041	1.3036826128623	2.11760704848628	3.26625916462787	1.64687073859966	zinc finger, DBF-type containing 2	272.543955481867	1.14039128388786	3.10E-15	LEC
ENSMUSG00000027695	Pld1	18805	-0.850948286020118	5.19831333965674	39.1892334504701	3.39E-04	0.015447501194774	848.085696253318	FALSE	4.82233333905334	4.67521547047661	4.63212612599217	5.36978539385523	5.81531000112761	5.46162983663222	4.70989164517404	5.54890841053835	phospholipase D1	995.799959259379	1.23762028480511	1.86E-26	LEC
ENSMUSG00000022899	Slc15a2	57738	-1.50209850698234	4.04554888360866	39.0111029448653	3.44E-04	0.015479117955731	3154.82660050161	FALSE	3.26911663480358	3.09206675936524	2.96028569880218	4.16225283013758	4.43112851684787	5.0769967032598	3.10715636432367	4.55679268341509	solute carrier family 15 (H+/peptide transporter), member 2	732.724480203021	5.52221961868596	6.09E-148	LEC
ENSMUSG00000040274	Cdk6	12571	1.4255183588189	4.08013429206554	38.8800906181544	3.48E-04	0.01551631001482	75.8636260094059	FALSE	4.05133965860729	4.92143881419135	4.75002634595463	3.28286351678891	3.28694018528957	3.0132300775218	4.57426827291776	3.1943445932001	cyclin-dependent kinase 6	670.310430561069	1.25451079280923	2.74E-22	LEC
ENSMUSG00000046417	Lrrc75a	192976	-1.05124930839765	2.31202805394397	37.6924618210007	3.84E-04	0.015615401175074	218.229899777859	FALSE	1.68426618358757	1.71303002795118	1.71162091372077	2.87400224567974	2.57036450192095	2.77168393800746	1.70297237508651	2.73868356186938	leucine rich repeat containing 75A	117.725470436385	1.10369802216638	1.70E-07	LEC
ENSMUSG00000006373	Pgrmc1	53328	1.25750789106793	6.34468161223987	37.6332229810192	3.86E-04	0.015615401175074	3132.96603672563	TRUE	6.41910849573545	7.22062669207881	6.76762515122693	5.75728036554988	5.39307231607944	5.57666891746745	6.80245344634706	5.57567386636559	progesterone receptor membrane component 1	792.254883350001	1.17531269105271	1.45E-34	LEC
ENSMUSG00000063410	Stk24	223255	0.810049279488443	5.03439274382642	36.4601367020078	4.26E-04	0.016302981047204	1215.96447723135	FALSE	5.32126148286534	5.45848725937359	5.36397385602293	4.83442385962707	4.42572005855909	4.4201650940901	5.38124086608729	4.56010300409208	serine/threonine kinase 24	472.220637544007	1.0241340926031	6.30E-18	LEC
ENSMUSG00000051615	Rap2a	76108	0.862169720003424	3.81385340577994	36.1350382831343	4.38E-04	0.016413864251265	469.05066746233	FALSE	3.9462960950189	4.35801027297934	4.20336501679599	3.26730023487729	3.44142896305664	3.24348056302534	4.16922379493141	3.31740325365309	RAS related protein 2a	188.411999056642	0.599839116781237	1.35E-04	LEC
ENSMUSG00000053113	Socs3	12702	-1.02087503731927	2.65473618731781	34.7191447575858	4.96E-04	0.017252177146963	270.02543979453	FALSE	2.18302291223194	1.99215602806076	2.00953892995372	2.88424149743695	3.28295752971031	3.0357481455645	2.06157262341547	3.06764905757059	suppressor of cytokine signaling 3	171.165687187844	0.936476745486393	8.83E-08	LEC
ENSMUSG00000026153	Fam135a	68187	0.669188469001973	4.92304807779553	33.9713301094263	5.31E-04	0.017774843003951	831.73495006549	FALSE	5.07144473983173	5.27739993963048	5.29551478868831	4.67842507599904	4.39468313928174	4.56343819716549	5.21478648938351	4.54551547081542	family with sequence similarity 135, member A	857.26165078691	1.19685621426379	3.60E-18	LEC
ENSMUSG00000025130	P4hb	18453	0.649033066100187	7.37000203090355	33.8153818206966	5.39E-04	0.017804175074803	5115.10870524371	FALSE	7.59168828760836	7.68477740881169	7.69579053769207	7.20791202014532	6.9514674590317	6.84405200133427	7.65741874470404	7.0011438268371	prolyl 4-hydroxylase, beta polypeptide	1989.24525092216	1.09121085761225	1.21E-37	LEC
ENSMUSG00000035199	Arl6ip5	65106	0.770189278323708	4.61148325919787	32.456029005682	6.11E-04	0.01830318536162	1511.21903666492	FALSE	4.79233899982994	5.14435178265664	4.87307750203677	4.25196631153541	3.98807616656432	4.27060349692754	4.93658942817445	4.17021532500909	ADP-ribosylation factor-like 6 interacting protein 5	254.572591864065	0.845034628992761	1.11E-08	LEC
ENSMUSG00000030421	Uri1	19777	0.656695488030767	4.70844794498595	32.2037844900861	6.26E-04	0.018447764397012	1186.9742622795	FALSE	4.80681412774799	5.15188860051103	5.01662827680485	4.37687136309558	4.38170658691098	4.26870358417785	4.99177700168796	4.34242717806147	URI1, prefoldin-like chaperone	468.632181620331	0.693888155633274	5.83E-10	LEC
ENSMUSG00000048234	Rnf149	67702	0.857454658686644	3.84165575221729	31.8586764639621	6.47E-04	0.018826026542839	308.061187079339	TRUE	4.16056635288202	4.22776949987673	4.22702114250551	3.6317831305218	3.20932312393252	3.16393982779601	4.20511899842142	3.33501536075011	ring finger protein 149	178.777405615364	0.894330138185678	6.98E-07	LEC
ENSMUSG00000053153	Spag16	66722	1.09630968875963	1.81298913480751	31.6481606365187	6.60E-04	0.018940723973851	4.24007704264727	FALSE	2.17560605378422	2.33589204532335	2.2316069401743	1.26100579030432	1.00802915307675	1.22221505855334	2.24770167976062	1.1637500006448	sperm associated antigen 16	58.1284204587161	1.29233542931443	1.31E-05	LEC
ENSMUSG00000035403	Crb2	241324	-0.745748576664442	5.02907634720207	31.3390876600108	6.81E-04	0.019069693376343	1738.67144995594	FALSE	4.72661058913468	4.38099548739088	4.69680528230582	5.27666373156791	5.53042931213317	5.23810713120605	4.60147045294379	5.34840005830238	crumbs family member 2	1355.89575968157	1.74333964406601	5.91E-63	LEC
ENSMUSG00000031207	Msn	17698	0.957101802503514	6.45528699408888	31.0532934209342	7.00E-04	0.019069693376343	1711.72924369121	FALSE	6.47266885940476	7.16149473995715	6.85067995668024	5.96388924537037	5.76051071597051	5.96304180281882	6.82828118534738	5.89581392138657	moesin	699.19788383495	0.626457338064557	9.48E-08	LEC
ENSMUSG00000024816	Frmd8	67457	1.15571104304439	3.91224601121818	31.0280025641597	7.02E-04	0.019069693376343	458.874090084203	FALSE	3.89075962560462	4.61952803717732	4.5114530276977	3.38012753350998	3.04031315524733	3.22791937991941	4.34058023015988	3.21612002289224	FERM domain containing 8	158.351650618981	1.0717980953353	5.76E-09	LEC
ENSMUSG00000028698	Pik3r3	18710	2.01577083528222	4.45610248462787	32.1366975045971	7.22E-04	0.019321048666116	2063.62007899525	FALSE	4.19031307989724	5.65633305965668	5.19674138568314	3.08401223079053	2.89131883202039	3.35870530762266	5.01446250841235	3.11134545681119	phosphoinositide-3-kinase regulatory subunit 3	453.281819540361	1.85509971826174	4.33E-40	LEC
ENSMUSG00000038375	Trp53inp2	68728	0.846018385666023	4.21035937219856	30.7281779850504	7.23E-04	0.019321048666116	1136.28289182713	FALSE	4.30011492064525	4.64229943828959	4.73360468845178	3.86937553639433	3.53816410445754	3.75319160380908	4.55867301579554	3.72024374822032	transformation related protein 53 inducible nuclear protein 2	289.005462208617	0.728439724203939	2.41E-07	LEC
ENSMUSG00000024270	Slc39a6	106957	0.849161839865606	5.21864775318668	30.5934086381116	7.33E-04	0.019473575302816	673.80429962899	FALSE	5.34294381147005	5.78684624730379	5.57838686048038	4.9510382063637	4.53021489269234	4.68523834798328	5.56939230641807	4.72216381567977	solute carrier family 39 (metal ion transporter), member 6	495.509360535433	1.15465627149719	2.19E-23	LEC
ENSMUSG00000040936	Ulk4	209012	-1.0702538107351	2.03687186914856	30.5021604480491	7.39E-04	0.019599545485991	515.840872081295	TRUE	1.47058632421139	1.30786394841511	1.46867991667815	2.24680633112747	2.59627279388625	2.55807261682213	1.41571006310155	2.46705058061195	unc-51-like kinase 4	86.4200147966252	0.711264192288994	0.002541669620682	LEC
ENSMUSG00000037503	Fam168b	214469	0.610768474918291	6.52341705724003	30.3739021327455	7.49E-04	0.019723853427927	3340.49076231291	FALSE	6.75704152431674	6.76017042597702	6.86934017293359	6.3675983998745	5.9940363910072	6.17212612469248	6.79551737440912	6.17792030519139	family with sequence similarity 168, member B	1168.63245657326	0.853350215297492	7.06E-19	LEC
ENSMUSG00000062444	Ap3b2	11775	-0.878903896723679	4.89523320116882	29.9604430231772	7.81E-04	0.02020321217088	1697.35064679511	FALSE	4.47646472071448	4.27147759377587	4.41862718400297	4.90526586749099	5.33559225590588	5.50181325726862	4.38885649949777	5.2475571268885	adaptor-related protein complex 3, beta 2 subunit	1006.50816673426	1.53230098573817	6.41E-47	LEC
ENSMUSG00000038393	Txnip	56338	2.25949287534153	5.18747602824852	31.1296663509318	8.27E-04	0.020735238449739	1124.02321390857	FALSE	5.91710141125287	5.41947056922262	6.27511708504615	4.16855008555712	2.59627279388625	3.78544106033671	5.87056302184054	3.51675464659336	thioredoxin interacting protein	287.961756300388	3.92335899499998	5.03E-11	LEC
ENSMUSG00000005949	Ctns	83429	0.985242714608946	3.64633066172477	29.3913660156272	8.27E-04	0.020735238449739	412.543549215848	FALSE	3.65510130872382	4.29284489577919	4.1383173562966	3.17022084956485	2.97762872096325	3.06231393882433	4.02875452026654	3.07005450311748	cystinosis, nephropathic	136.70357222731	0.741984439003037	0.002190140341417	LEC
ENSMUSG00000028007	Snx7	76561	1.10212696648466	1.90306548207853	28.413627089467	9.16E-04	0.021294838014784	125.633846053296	FALSE	2.13028587892995	2.40480154246022	2.46702727594324	1.24520361382641	1.08324067329689	1.41319387822111	2.33403823244447	1.24721272178147	sorting nexin 7	50.2530882213802	1.53957563413715	1.76E-06	LEC
ENSMUSG00000042606	Hirip3	233876	-1.10568108332785	3.46688718446128	28.3341360665547	9.24E-04	0.021295019620692	650.984302883143	FALSE	3.0309669536891	2.36500536139585	2.96404455837718	3.68839024841642	3.9559184608956	4.0779172335225	2.78667229115404	3.90740864761151	HIRA interacting protein 3	208.655438983453	0.867333544789844	1.10E-07	LEC
ENSMUSG00000074794	Arrdc3	105171	2.01588895002114	5.38196009763406	29.2772907741869	9.58E-04	0.021329546189699	1716.2172825806	FALSE	6.4401529514959	5.87449002722359	5.77948923428808	4.71903444820215	3.73466988042279	3.32253187697741	6.03137740433586	3.92541206853411	arrestin domain containing 3	527.686507356762	0.696908475079626	5.89E-09	LEC
ENSMUSG00000043587	Pxylp1	235534	1.28135587380984	1.51950289947363	27.2862781362959	0.001034268030265	0.021843496866293	140.835071681813	FALSE	2.08349573467677	1.83456948330643	2.09429807184759	0.407316656749184	0.77836333231714	1.00204132552292	2.00412109661026	0.729240438196413	2-phosphoxylose phosphatase 1	39.8378000517677	3.02506205236007	4.06E-12	LEC
ENSMUSG00000021756	Il6st	16195	0.606405666275986	6.06116266430304	27.2697588162565	0.001036138767133	0.021843496866293	5347.61366104557	FALSE	6.11377038093242	6.47684671717925	6.38223997423013	5.79440152955455	5.76408662266357	5.61456001619242	6.3242856907806	5.72434938947018	interleukin 6 signal transducer	1188.83252188178	0.628315878633776	1.14E-13	LEC
ENSMUSG00000035725	Prkx	19108	1.18605321593211	3.57039490477207	27.0674101106387	0.001059407086419	0.022054838150981	281.240752561872	FALSE	3.61453673685909	4.35365947678857	4.06145217879321	3.01113292490202	2.51031156705181	3.00412350840638	4.00988279748029	2.84185600012007	protein kinase, X-linked	146.616622985259	0.836427200548452	2.67E-05	LEC
ENSMUSG00000020189	Osbpl8	237542	0.681413512049505	4.35512846304057	26.8280005438096	0.001087802939308	0.022378102572222	904.875327676288	FALSE	4.59240432680968	4.83460547185067	4.5178603908289	4.1367852849803	3.9024079062115	3.87058079314329	4.64829006316308	3.96992466144503	oxysterol binding protein-like 8	698.215977508087	0.679689789348967	3.66E-06	LEC
ENSMUSG00000029122	Evc	59056	-1.17935281292345	2.6685359434095	26.6299954372438	0.001112023270709	0.022618959973265	1065.33983984687	FALSE	2.3830321214201	1.77507925966394	1.64761745403695	3.0884472273649	3.06835069601194	3.25887568977332	1.93524294504033	3.13855787105005	EvC ciliary complex subunit 1	130.848942468819	0.91175146701261	1.58E-05	LEC
ENSMUSG00000055240	Zfp101	22643	1.58625023003808	2.90980048316225	26.6090380179354	0.001114626813272	0.022640074401033	75.1269249956116	FALSE	3.11479481401935	3.73361896406107	3.54861644523667	1.59608101351621	1.46704983156012	2.46157754103731	3.4656767411057	1.84156946203788	zinc finger protein 101	88.4827926620495	2.14177902514333	3.55E-17	LEC
ENSMUSG00000026614	Slc30a10	226781	-1.27347089545932	2.43931969977172	26.5003573667442	0.001128253346934	0.022725348054813	69.2069831141006	FALSE	1.62014348558995	1.54002304326051	1.85617084440965	2.41867149646035	3.22601418004937	3.05792013878326	1.67211245775337	2.90086860509766	solute carrier family 30, member 10	115.215459369808	2.84540541532172	1.00E-28	LEC
ENSMUSG00000028937	Acot7	70025	1.03252368814819	5.31043102192496	26.0106413600569	0.001192352671948	0.023492921446469	988.494920375296	FALSE	5.27516005082367	5.96521596162537	5.87292150102335	4.72616734951804	4.43830839862778	4.90908532728942	5.7044325044908	4.69118702514508	acyl-CoA thioesterase 7	269.792301800668	1.53965406426157	3.09E-23	LEC
ENSMUSG00000031934	Panx1	55991	0.987462185615552	2.77344676510191	25.7348491429904	0.001230496866426	0.023775328790097	23.7900499900591	FALSE	2.8794278008165	3.41797270183106	3.18948406239758	1.99609588732806	2.25779227673618	2.32197556614583	3.16229485501505	2.19195457673669	pannexin 1	71.2887989436198	1.00405811356795	5.75E-05	LEC
ENSMUSG00000027605	Acss2	60525	1.12198782136622	2.24637812034366	25.6651619333445	0.001240380048216	0.023850748648491	368.786333187581	FALSE	2.32387438344417	2.8905795563077	2.80128687242856	1.41018015035352	1.54893092868313	1.76548964314186	2.67191360406014	1.57486690739284	acyl-CoA synthetase short-chain family member 2	54.6568891968716	1.48801606167236	1.28E-06	LEC
ENSMUSG00000035469	Rcbtb1	71330	0.642734965549084	4.32230273994902	25.4123056584514	0.00127710013835	0.024291330918279	717.386381774599	FALSE	4.57841127295298	4.70284354860718	4.53438756773576	4.16645405305073	3.80301031676027	3.90278801170517	4.60521412976531	3.95741746050539	regulator of chromosome condensation (RCC1) and BTB (POZ) domain containing protein 1	307.430463391997	1.4286115899796	2.57E-23	LEC
ENSMUSG00000032334	Loxl1	16949	-0.793377292743846	6.50935720148626	25.334467565896	0.001288681686553	0.024393867213255	1726.1241482848	TRUE	6.35693995258436	5.71573817852076	6.0344742508332	6.76948498739937	6.90039038911584	6.88307294262092	6.03571746064611	6.85098277304538	lysyl oxidase-like 1	2200.49838120401	0.834969449408862	1.19E-08	LEC
ENSMUSG00000028382	Ptbp3	230257	0.595405053833766	4.7957250497577	25.2575208198755	0.001300262310473	0.024474651478721	947.37851207517	FALSE	5.03911445026254	5.1223549371515	5.02294872044216	4.67105156628407	4.30915038537208	4.39773972858821	5.06147270261873	4.45931389341479	polypyrimidine tract binding protein 3	611.649311361435	1.28518859194885	1.55E-28	LEC
ENSMUSG00000000184	Ccnd2	12444	0.68506406595779	7.95905289355561	24.9641770344751	0.00134564504974	0.024885829551588	4840.8497666436	FALSE	8.05699673037704	8.31677050638487	8.38907705088883	7.50978891069259	7.39601748684554	7.79343788821721	8.25428142921692	7.56641476191845	cyclin D2	4657.84506607683	1.07650952482233	1.49E-21	LEC
ENSMUSG00000024781	Lipa	16889	0.982387882755592	4.76915664956247	24.8291886001907	0.001367206077208	0.025155811646632	1205.64994031474	FALSE	4.71514556541364	5.30620506051752	5.41567105743094	4.24403719726558	3.97332316517356	4.34642107755787	5.14567389445403	4.18792714666567	lysosomal acid lipase A	405.658928989995	1.2349812908861	6.76E-15	LEC
ENSMUSG00000070372	Capza1	12340	1.03946973116959	5.28385643426788	24.4292231559902	0.001433726040391	0.02595062077114	360.393625461509	FALSE	5.45822898464056	5.94944488912237	5.6830095382644	5.06005686940074	4.5268509648008	4.33011615687658	5.69689447067578	4.63900799702604	capping protein (actin filament) muscle Z-line, alpha 1	282.515340776174	0.586314248183776	3.61E-04	LEC
ENSMUSG00000029211	Gabra4	14397	-1.84792470697731	1.3598707985187	24.1806767014015	0.001477146093892	0.026399845169399	51.7702049344838	FALSE	0.684434241529744	-0.730516507070992	0.316010250490993	2.01485704122019	2.08557728917727	1.91873372503235	0.089975994983248	2.00638935180994	gamma-aminobutyric acid (GABA) A receptor, subunit alpha 4	84.2984435158794	5.40983144210629	2.09E-25	LEC
ENSMUSG00000040721	Zfhx2	239102	-0.871308611745454	2.9700333598591	24.1296621382371	0.001486264305832	0.026399845169399	385.41526170999	FALSE	2.60908518264767	2.38219545997682	2.42400866189831	3.31349528591971	3.07757675076603	3.58626932445191	2.4717631015076	3.32578045371255	zinc finger homeobox 2	481.695404845368	0.792689043601045	2.11E-10	LEC
ENSMUSG00000036585	Fgf1	14164	-1.72887693067856	1.79083327272365	23.9368451689125	0.001521381908944	0.026767375105357	1983.43306668933	FALSE	1.0187837417572	-0.166743900206788	0.997207257208862	2.64026047411649	2.38214256602743	2.17553838687813	0.616415699586426	2.39931380900735	fibroblast growth factor 1	85.2728417536021	2.60525024540698	1.62E-21	LEC
ENSMUSG00000024065	Ehd3	57440	0.989767114414278	2.3111556868957	23.5903672266499	0.001587183169334	0.027293511290029	656.759011836347	FALSE	2.488559231474	2.77819598538913	2.85490764051879	1.84702532971205	1.45293950356859	1.86943910443102	2.70722095246064	1.72313464590388	EH-domain containing 3	74.4637581502668	1.23250569746837	1.37E-06	LEC
ENSMUSG00000026014	Raph1	77300	1.6078395882841	5.41071145099591	24.446872197686	0.001598663759306	0.027349118768097	116.607299525861	FALSE	5.18384333092623	6.58813038096237	5.89327076163437	4.29673190046786	4.33630799259517	4.53842465765085	5.88841482450766	4.39048818357129	Ras association (RalGDS/AF-6) and pleckstrin homology domains 1	764.653265165557	0.643883928542758	4.85E-08	LEC
ENSMUSG00000028347	Tmeff1	230157	1.03313844793236	3.00610841739366	23.5256528649736	0.001599872388177	0.027349118768097	111.708861612986	FALSE	3.50043388060049	3.44549113952748	3.33301377020855	2.68780039446526	1.92106637430468	2.4879471520103	3.42631293011217	2.36560464026008	transmembrane protein with EGF-like and two follistatin-like domains 1	155.720314086626	1.44997853513808	1.61E-12	LEC
ENSMUSG00000026078	Pdcl3	68833	0.706891277581425	3.65039956128166	23.2937563955344	0.001646416953863	0.02759036151421	480.431375502433	FALSE	3.7228194837898	4.10199088887904	4.02413038380686	3.11041998189235	3.3643680459137	3.27789141308698	3.94964691882523	3.25089314696434	phosducin-like 3	124.678354119777	1.30626226951842	9.49E-11	LEC
ENSMUSG00000031134	Rbmx	19655	-0.660024228177791	4.95180151071745	23.2539322131527	0.001654582831562	0.02763115116634	1691.87740363142	FALSE	4.71258536162008	4.4355340177403	4.59503410383393	4.98116327299708	5.38287487649098	5.33661658084144	4.58105116106477	5.2335515767765	RNA binding motif protein, X chromosome	778.262460570996	0.758253319016463	1.11E-13	LEC
ENSMUSG00000037692	Ahdc1	230793	-0.933338324240505	2.97449201808878	23.2433614055471	0.001656759011012	0.027635581104107	1440.1803247037	FALSE	2.31714902437041	2.26352530222487	2.69673339584552	3.2944267807344	3.15805907450405	3.61047374009565	2.42580257414693	3.35431986511137	AT hook, DNA binding motif, containing 1	503.118687258734	1.01039493527686	4.39E-14	LEC
ENSMUSG00000067071	Hes6	55927	0.632025386796342	3.83602565919011	23.2270035115271	0.001660133746747	0.027659970328871	432.757500984485	FALSE	3.92212301342555	4.24196345811239	4.16468939310958	3.45759717846611	3.39789940007253	3.59539363423163	4.10959195488251	3.48363007092342	hairy and enhancer of split 6	143.301982563765	1.37762268588911	5.35E-08	LEC
ENSMUSG00000034462	Pkd2	18764	-0.667892809855101	4.79389010737938	23.1006095110006	0.001686506907921	0.027902625247159	2654.61424405892	FALSE	4.49595044263574	4.20057160125948	4.54822572558651	4.90777752788386	5.06692212306824	5.27074763678848	4.41491592316058	5.08181576258019	polycystin 2, transient receptor potential cation channel	778.113591248276	0.813056964983782	1.15E-13	LEC
ENSMUSG00000021408	Ripk1	19766	-0.906067376428615	2.86315392083411	23.0383809134985	0.001699687391189	0.027964595052753	308.477662511895	FALSE	2.6363564549484	2.07905640602931	2.26855186363604	3.22361474390512	3.13172736480791	3.37292448478349	2.32798824153792	3.24275553116551	receptor (TNFRSF)-interacting serine-threonine kinase 1	196.255233732031	0.884289817790204	1.04E-06	LEC
ENSMUSG00000026721	Rabgap1l	29809	0.806520130256321	2.57879108999887	22.5757463757011	0.001801906315018	0.028699525471131	374.723149272136	FALSE	2.84243549986509	3.09206675936524	2.8138389614977	2.19838870078076	1.96149629568408	2.19167173799327	2.91611374024268	2.1171855781527	RAB GTPase activating protein 1-like	192.91056045405	1.74756516425682	7.62E-18	LEC
ENSMUSG00000015488	Cacfd1	381356	1.02456545014894	4.80286299493506	22.5580914682192	0.00180596015963	0.028700874536885	974.62660721337	FALSE	4.66703029672826	5.50696276488188	5.36752587286499	4.0255480915847	4.2894342541296	4.27628826895934	5.18050631149171	4.19709020489121	calcium channel flower domain containing 1	268.195050525899	0.607061774695048	1.50E-05	LEC
ENSMUSG00000042613	Pbxip1	229534	-0.854278202156158	4.15234972960224	22.3857251802108	0.001846154836459	0.028918993519211	3047.88270961183	FALSE	3.96792558958413	3.34970450916006	3.61227737485904	4.51176886936952	4.68762673623809	4.33011615687658	3.64330249120108	4.5098372541614	pre B cell leukemia transcription factor interacting protein 1	443.112493711196	0.985568908813428	1.09E-18	LEC
ENSMUSG00000002266	Zim1	22776	-0.96910861484868	3.73359596299054	21.7897954510522	0.001994206902456	0.030132593774139	3.90558820737623	FALSE	3.55289959596086	2.75198674467354	3.10348787922437	4.02323347641639	4.25528578068499	4.12698247266797	3.13612473995292	4.13516724325645	zinc finger, imprinted 1	234.251325773859	2.51581357250519	1.92E-44	LEC
ENSMUSG00000033209	Ttc28	209683	-0.653031041915008	5.00701359440354	21.5843945134034	0.002048722125331	0.030318651750952	1577.36914179814	FALSE	4.76911881840574	4.38810390921125	4.74675693414451	5.14660302134411	5.47303069507312	5.25163689207069	4.63465988725383	5.29042353616264	tetratricopeptide repeat domain 28	1344.16064806006	1.1312630225637	2.99E-45	LEC
ENSMUSG00000041688	Amot	27494	-0.580211781497583	3.63955715905127	21.4641821381642	0.002081509214947	0.0305302091953	313.423727743751	FALSE	3.47044014296863	3.16008597506091	3.32133934136785	3.87708640348447	3.89980960067588	3.92467146093486	3.3172884864658	3.90052248836507	angiomotin	349.816895769843	1.11582270529273	2.18E-19	LEC
ENSMUSG00000031790	Mmp15	17388	-1.2547775457559	2.25376545042535	21.0881996115142	0.00218846469958	0.031523482555111	191.622602145443	FALSE	1.4212653909084	1.12933853150678	1.87226245058828	2.7507107253341	2.36717242332185	3.04909218916077	1.47428879100115	2.72232511260557	matrix metallopeptidase 15	150.559415995369	2.23412377038303	5.72E-26	LEC
ENSMUSG00000027239	Mdk	17242	0.987079429365168	4.46507507923734	21.0618895096492	0.002196208375535	0.031597710430773	717.206153457096	FALSE	4.96360824501376	4.62435197622639	5.00572838966118	4.1914076683367	3.38309270606243	3.97680719372903	4.86456287030045	3.85043585604272	midkine	508.095575924093	2.61477140835358	3.41E-58	LEC
ENSMUSG00000051043	Gprc5c	70355	-0.610441877643808	5.48994438489636	20.7978291897128	0.00227589406978	0.032171089000778	1557.90455701164	FALSE	5.20949165645393	4.9959155128792	5.24233759601983	5.66304699410085	6.00011411774043	5.59270455791999	5.14924825511765	5.75195522325376	G protein-coupled receptor, family C, group 5, member C	1195.02346786295	0.701453565219341	1.13E-12	LEC
ENSMUSG00000026433	Rab29	226422	1.32642876718288	1.31352576055555	20.5129493955411	0.002366038518331	0.032851477532404	268.523151595625	FALSE	1.45841326194612	2.12061938259794	1.78145132699945	0.713262763255896	0.096820705203237	0.651694908803288	1.7868279905145	0.487259459087474	RAB29, member RAS oncogene family	26.9043330961624	1.24931266289443	0.001913000049894	LEC
ENSMUSG00000022685	Parn	74108	0.764692636666497	4.54847236378541	20.4293578444081	0.00239334914043	0.032995820084743	837.727292867424	FALSE	4.48998281859986	5.12576097405634	4.94995836724763	4.0933141123968	4.22030937908857	4.02937035709765	4.85523405330128	4.11433128286101	poly(A)-specific ribonuclease (deadenylation nuclease)	360.482763614116	0.610364418131747	1.11E-06	LEC
ENSMUSG00000020886	Dlg4	13385	-0.856442171668804	4.20174242066759	20.3328915083366	0.002425367147714	0.033278614506869	1663.10846475162	FALSE	3.90203926687557	3.45364534716903	3.74927734449241	4.58578611413379	4.21195492321082	4.83655070709569	3.701653986179	4.54476391481344	discs large MAGUK scaffold protein 4	355.403369428772	0.913831742728979	4.67E-13	LEC
ENSMUSG00000026383	Epb41l5	226352	0.936500007777139	3.9570623377117	20.118149611408	0.002498624501225	0.033869042123962	553.641462487584	FALSE	3.95064801402096	4.60861483571686	4.40900746012656	3.08401223079053	3.51797420798586	3.59235860497024	4.32275676995479	3.39811501458221	erythrocyte membrane protein band 4.1 like 5	541.625156072354	1.06650348401922	7.52E-20	LEC
ENSMUSG00000024079	Eif2ak2	19106	0.583182351753562	4.01222476083356	20.0628256925221	0.002517952807552	0.03391574027947	375.422523114278	FALSE	4.15114329691515	4.39517747819585	4.26255683851302	3.56651954429844	3.8682593555253	3.62242535066949	4.26962587120801	3.68573475016441	eukaryotic translation initiation factor 2-alpha kinase 2	274.513874990049	1.06323743270671	7.41E-14	LEC
ENSMUSG00000078247	Airn	104103	-1.03626577053104	4.03631241893048	20.000756133957	0.002539865061932	0.033947808249227	76.8662551623272	FALSE	3.46436583416885	3.51467533516995	3.30364863153244	3.91752912793623	4.44188498423944	4.87452361562534	3.42756326695708	4.41131257593367	antisense Igf2r RNA	209.753864922549	1.78485508924991	2.46E-14	LEC
ENSMUSG00000038486	Sv2a	64051	0.59197979834528	3.41693399623427	19.9608059272499	0.002554097139107	0.034068962353354	2018.85280814027	FALSE	3.68152425533779	3.62468998052044	3.73394829997188	3.26338303917419	3.02608736955644	2.96711128625724	3.68005417861004	3.08552723166262	synaptic vesicle glycoprotein 2 a	179.921285700661	1.01952063874828	1.63E-08	LEC
ENSMUSG00000029705	Cux1	13047	-0.607015431911452	5.43018182997114	19.7985103559615	0.002612969544362	0.034353423227784	1827.69973998673	FALSE	5.33962920526164	4.82834775181401	5.07427946780041	5.64509533454229	5.68102536837119	5.77641378928916	5.08075214162535	5.70084483073421	cut-like homeobox 1	2039.90907723517	1.0605240829779	2.57E-45	LEC
ENSMUSG00000001750	Tcirg1	27060	0.926825902274173	2.38788357625821	19.7445752281336	0.002632916412454	0.03446146853665	319.662194829334	FALSE	2.60356851687204	2.95709647349882	2.73243310701281	1.79370385876296	1.58819223946001	2.12602674287481	2.76436603246122	1.83597428036592	T cell, immune regulator 1, ATPase, H+ transporting, lysosomal V0 protein A3	76.9995997643395	1.54346174589242	1.90E-08	LEC
ENSMUSG00000042138	Msantd2	235184	0.829825293120885	3.76341495762461	19.7440755569057	0.002633102111257	0.03446146853665	259.606805643057	FALSE	3.99134937918298	4.20701738891598	4.14495569737322	3.20739532016837	2.94775249206601	3.6313245286822	4.11444082182406	3.26215744697219	Myb/SANT-like DNA-binding domain containing 2	129.57145148866	1.00776335314352	4.53E-07	LEC
ENSMUSG00000046949	Nqo2	18105	0.761334702844188	2.62663668417246	19.7180513146071	0.002642796914628	0.034557078643178	464.530484183296	FALSE	2.72540244271012	3.11623996737488	2.99008587838961	2.19015872824281	2.10375381965095	2.29235771981034	2.94390942949154	2.19542342256803	N-ribosyldihydronicotinamide quinone reductase 2	89.1691175863968	0.983812860361155	6.09E-05	LEC
ENSMUSG00000036473	Tbc1d24	224617	0.776379432208611	3.31790036147667	19.6959174794242	0.002651078228045	0.034634049985539	445.948987997033	FALSE	3.44906721948259	3.7969453730184	3.68695899370467	2.88424149743695	2.60267781597712	3.10553127831501	3.64432386206856	2.86415019724302	TBC1 domain family, member 24	221.649622765671	0.802322668797543	1.19E-07	LEC
ENSMUSG00000020814	Mxra7	67622	-1.02541120763219	6.54758838114369	19.6455956450922	0.002700714637436	0.034935362331487	7361.6267816461	FALSE	6.36755701164094	5.45578340619618	5.87142120036779	7.14516831772842	7.0325742950286	6.69886772091049	5.89825387273497	6.9588701112225	matrix-remodelling associated 7	1883.16872012527	1.29534094336792	6.66E-36	LEC
ENSMUSG00000020674	Pxdn	69675	-0.666655914027303	8.53490726199463	19.3540598210808	0.002783284543199	0.03537070392244	8949.83515629387	TRUE	8.40678350375806	7.89374153783285	8.14447111830611	8.88150614386563	8.95786465247856	8.63092774445461	8.14833205329901	8.82343284693293	peroxidasin	9084.19977042895	0.910728867243022	1.34E-36	LEC
ENSMUSG00000049295	Zfp219	69890	-0.727234627861759	4.79231438105834	19.0642793118889	0.002901991871776	0.036171802565019	1650.12647988267	FALSE	4.59379619634555	4.03473511454005	4.46843537106748	5.08135085124126	4.94115378183117	5.28773350327656	4.36565556065103	5.10341271211633	zinc finger protein 219	538.644307873919	1.66862380389725	1.16E-46	LEC
ENSMUSG00000002731	Prkra	23992	0.626425912913374	3.67575094883112	19.0073040624602	0.002926085701874	0.036199049478872	574.018512099286	FALSE	3.75053946280345	4.06698422922817	4.02232884360181	3.27510286212633	3.20090461856482	3.49495855805059	3.94661751187781	3.32365534624724	protein kinase, interferon inducible double stranded RNA dependent activator	187.913630424237	1.72060154057996	4.89E-23	LEC
ENSMUSG00000027167	Elp4	77766	-0.672404317588938	4.92413710966577	18.7964388165153	0.003017504638961	0.036793971069992	2021.19672251672	FALSE	4.8725082948803	4.29738271915348	4.415885230452	5.21816666764248	5.23919425986036	5.20669703988939	4.52859208149526	5.22135265579741	elongator acetyltransferase complex subunit 4	961.582787860283	0.584364444434877	4.35E-11	LEC
ENSMUSG00000026110	Mgat4a	269181	0.593563230776443	3.51295631765851	18.7498393825284	0.003038196381119	0.036793971069992	1199.66467140978	FALSE	3.59520907068992	3.76672084750874	3.94835787477177	3.19510995537842	3.10038701448738	3.25887568977332	3.77009593099015	3.18479088654637	mannoside acetylglucosaminyltransferase 4, isoenzyme A	468.759570182687	1.19920255193831	1.00E-19	LEC
ENSMUSG00000003617	Cp	12870	-0.629251012699333	7.69610847255203	18.6448371446462	0.003085487675765	0.037015946988182	19583.4615001644	FALSE	7.63627229586645	7.13067651973269	7.22444084671396	7.90485934552782	8.09966740840476	7.91715269000914	7.33046322077103	7.97389314798058	ceruloplasmin	4788.72128986473	0.832497085145607	5.76E-19	LEC
ENSMUSG00000032431	Crtap	56693	0.619224540936779	4.43499595846908	18.642126076895	0.003086721070983	0.037015946988182	785.966022123008	FALSE	4.41007010545506	4.78914687473819	4.88898266410057	4.08223852337174	4.0147376329397	4.17646188387319	4.69606654809794	4.09114601339488	cartilage associated protein	295.583059929662	1.75931402651087	9.22E-24	LEC
ENSMUSG00000023044	Csad	246277	-0.587202566580346	4.86307246642323	18.3834005448078	0.003207375556642	0.037953511264927	2582.89981564301	FALSE	4.46889957116128	4.54261773540773	4.60710378365287	4.8251528441134	5.28172649698508	5.23226959349127	4.53954036340729	5.11304964486325	cysteine sulfinic acid decarboxylase	519.638552665562	0.610010700267668	6.56E-07	LEC
ENSMUSG00000041959	S100a10	20194	1.58986719989608	2.92266158575199	18.0820377303404	0.003355596248181	0.038916305486123	4978.74831981581	FALSE	2.66312176761035	4.15462623722099	3.29770319136153	2.14828955246692	1.63893195702203	1.93798943647196	3.37181706539763	1.90840364865364	S100 calcium binding protein A10 (calpactin)	43.5814194964726	2.64631633946288	9.60E-11	LEC
ENSMUSG00000060802	B2m	12010	1.00843921918747	3.46291310370938	17.9546258735638	0.003420883846468	0.039264144593349	1123.62682602938	FALSE	4.26559970281812	3.56321415354096	3.70728495460417	3.14489481265847	2.52387435406641	2.88515851768484	3.84536627032108	2.85130922813657	beta-2 microglobulin	105.628908652606	1.40543088199369	4.08E-10	LEC
ENSMUSG00000033565	Rbfox2	93686	0.588850072143111	4.55982546309262	17.9249076913618	0.003436344080519	0.039307963040631	920.81359368555	FALSE	4.85055284289647	4.77185957659323	4.84685168495056	4.45965596533976	3.9559184608956	4.2476377234374	4.82308803481342	4.22107071655759	RNA binding protein, fox-1 homolog (C. elegans) 2	634.237770680359	1.79027914180646	5.20E-61	LEC
ENSMUSG00000068373	D430041D05Rik	241589	-0.827254351313702	4.39838213245275	17.895879613174	0.003451531352348	0.039307963040631	24.8367492901967	FALSE	4.14165828878252	3.71564908233623	3.89619346975392	4.31954785137531	4.92846223975535	4.93087418029239	3.91783361362422	4.72629475714102	RIKEN cDNA D430041D05 gene	637.120941305025	1.1706087155714	5.26E-09	LEC
ENSMUSG00000034023	Fancd2	211651	-1.31564575689196	1.15903137842429	17.7362223549356	0.003536609325424	0.039805850428419	57.1016577385584	FALSE	0.663377568586216	-0.101571581024397	0.49294561025254	1.54536512334359	1.38024040664507	2.01254071660133	0.35158386593812	1.64604874886333	Fanconi anemia, complementation group D2	94.3506481087979	4.41010020861786	4.80E-30	LEC
ENSMUSG00000053965	Pde5a	242202	-1.23968463981256	3.52272486000249	17.6508909253899	0.003583177295894	0.040035804679594	736.704899501779	FALSE	2.93758792600914	1.9619857691922	3.17658296184845	3.86421196674677	3.97084959731492	4.18655990758916	2.6920522190166	4.00720715721695	phosphodiesterase 5A, cGMP-specific	431.34019559994	3.67681374714254	6.63E-98	LEC
ENSMUSG00000024601	Isoc1	66307	0.627318333021996	4.43180297871357	17.5522851863892	0.003637967119053	0.040346840855631	951.725051908047	FALSE	4.76541806766249	4.72771274469627	4.63566558003235	4.37868311568106	3.91275458397692	3.91011943870851	4.7095987974637	4.06718571278883	isochorismatase domain containing 1	318.417653130142	1.20360297384989	2.98E-18	LEC
ENSMUSG00000059713	Rcan3	53902	0.685259349990219	3.82549217148242	17.4315880717416	0.003706493713127	0.040793997016171	979.69753927976	FALSE	3.96577717444684	4.23567226628673	4.16305518899667	3.23965384698407	3.31060796201363	3.72852243473106	4.12150154324341	3.42626141457625	regulator of calcineurin 3	178.800090728132	1.03256874990631	3.65E-09	LEC
ENSMUSG00000028434	Epb41l4b	54357	0.946787270138732	3.37767194516456	17.2926529354146	0.003787425112279	0.041214252801942	1214.34520999187	FALSE	3.32046155581896	3.85555866809246	4.04380025603112	2.97805277759551	2.48972527812811	2.96711128625724	3.73994015998085	2.81162978066029	erythrocyte membrane protein band 4.1 like 4b	163.852333228604	1.86811802160094	1.36E-15	LEC
ENSMUSG00000030641	Ddias	74041	1.27791120161597	1.37247142753028	17.246183588464	0.003814995876119	0.041422489040755	33.6270257965719	FALSE	1.58698070784066	2.27584132608686	1.6000973519446	0.463028080463248	0.330860904487254	0.946078418927718	1.82097312862404	0.579989134626073	DNA damage-induced apoptosis suppressor	34.557213203077	2.39729452316266	1.81E-08	LEC
ENSMUSG00000026123	Plekhb2	226971	1.02017065129906	2.8661418304106	17.1438005377306	0.00387664929958	0.041706460305255	1933.58667169783	FALSE	2.83303729407136	3.42904314364604	3.49766062176542	1.99609588732806	2.13943395984663	2.60098610259146	3.25324701982761	2.24550531658871	pleckstrin homology domain containing, family B (evectins) member 2	113.747277248609	1.1738987022038	6.47E-08	LEC
ENSMUSG00000020261	Slc36a1	215335	0.853605058886585	2.32191139849752	17.08650139602	0.003911708511076	0.041780744820666	229.720133659067	FALSE	2.44603749388107	2.91834126783357	2.63676853372228	2.04254910303325	1.78124923610094	1.65346477083563	2.66704909847897	1.82575436998994	solute carrier family 36 (proton/amino acid symporter), member 1	122.595664239615	2.37915795044323	3.11E-22	LEC
ENSMUSG00000029163	Emilin1	100952	-0.930879392661817	3.93692372048243	17.0324731073535	0.003945137361888	0.041890291136292	853.515145420735	FALSE	3.73800545923814	2.99855816326515	3.37314599085613	3.96412724971224	4.44188498423944	4.51937571990619	3.36990320445314	4.30846265128596	elastin microfibril interfacer 1	254.758141345565	1.95354921930949	5.49E-21	LEC
ENSMUSG00000068457	Uty	22290	-7.66464903169179	2.21830926634413	17.8099793657695	0.00396654449396	0.041994265352594	555.644128481701	FALSE	-3.41863896206022	-3.20164885468534	-3.89433576646465	3.64990016177361	3.93068461493318	-3.35479530621647	-3.50487452773674	1.40859649016344	ubiquitously transcribed tetratricopeptide repeat containing, Y-linked	416.996158713071	0.940454572122262	0.032398498757753	LEC
ENSMUSG00000020250	Txnrd1	50493	0.830753888240307	5.85397543070522	16.9085572880492	0.004023193876092	0.042301891412764	1531.74792716522	FALSE	5.75611445058721	6.52665308588811	6.24415031159691	5.32162311474835	5.19006295794907	5.59725362158269	6.17563928269075	5.36964656476004	thioredoxin reductase 1	641.529462203674	0.9685051242554	2.46E-20	LEC
ENSMUSG00000052364	B630019K06Rik	102941	1.19831010030679	1.87504995882903	16.8120845927646	0.004085330561639	0.042708277122565	253.231940576962	FALSE	1.69468159041204	2.47591678226305	2.67854670757928	1.30739961630213	1.15472473733004	1.00204132552292	2.28304836008479	1.1547218930517	F-box and leucine-rich repeat protein 17 pseudogene	34.0892067922636	1.89676879368741	9.46E-07	LEC
ENSMUSG00000027015	Cybrd1	73649	-1.29924687202546	1.00319196593272	16.7933761724005	0.004097521674728	0.042724122898283	1894.22761211421	FALSE	0.684434241529744	-0.166743900206788	0.086983192837719	1.42428310863501	1.28787118318323	1.77622817286065	0.201557844720225	1.4961274882263	cytochrome b reductase 1	47.8522481997321	3.93815132029452	3.41E-17	LEC
ENSMUSG00000036782	Klhl13	67455	1.05493078459091	1.67148960749442	16.7823545534357	0.004104725486014	0.042744190511093	186.785577300653	FALSE	1.85184769873087	2.20676384448822	2.19369100065621	1.21307033052974	0.61054364405834	1.25329269840229	2.08410084795843	1.02563555766346	kelch-like 13	79.7466419976394	1.73196598480857	7.97E-11	LEC
ENSMUSG00000038463	Olfml2b	320078	-0.819162358102354	3.01280051799012	16.6656659770897	0.004181993291275	0.043261793260673	308.412907665121	FALSE	2.8188241853475	2.14767737385014	2.60822878208428	3.30589810105674	3.50777230576016	3.27031517399534	2.52491011376064	3.36132852693741	olfactomedin-like 2B	182.983247331385	2.27234485755078	5.38E-30	LEC
ENSMUSG00000052056	Zfp217	228913	-0.715252983813578	2.25957175691832	16.6030475149922	0.004224222284149	0.043459525594081	340.32372899207	FALSE	2.01865044960507	1.71303002795118	1.84805723069899	2.48071818303877	2.62801727721448	2.60701371167546	1.85991256941841	2.5719163906429	zinc finger protein 217	194.448533694188	1.28872005175049	1.54E-13	LEC
ENSMUSG00000018339	Gpx3	14778	0.753622462235722	2.31599917249752	16.571499293978	0.004245703885954	0.043516208078433	14045.8975854756	FALSE	2.47048887169533	2.75638815034949	2.67396398611234	1.80452697833815	2.08557728917727	1.76548964314186	2.63361366938572	1.88519797021909	glutathione peroxidase 3	37.3210483959626	1.07627917635463	0.002732042498248	LEC
ENSMUSG00000021196	Pfkp	56421	1.66203207667028	3.28110476852125	16.7094879334418	0.004307636619094	0.043809452029069	4558.22301787583	FALSE	4.37001563707863	3.29931568903524	3.77304151982081	2.52064805720191	1.23936979588828	2.57046441682361	3.81412428197823	2.11016075663793	phosphofructokinase, platelet	72.8587592087022	2.8344442569269	2.03E-19	LEC
ENSMUSG00000037736	Limch1	77569	-1.04040666303846	5.34364435066837	16.5791837427726	0.004328298350112	0.043896108512847	4319.78890301144	FALSE	5.23825633445032	4.1940968853037	4.57058752671685	5.55823440770254	5.80978439796374	5.92373939707238	4.66764691549029	5.76391940091289	LIM and calponin homology domains 1	285.580044757032	4.40165864231032	1.10E-83	LEC
ENSMUSG00000029245	Epha5	13839	0.70139249348609	4.33334893571783	16.4366388755735	0.004339117770418	0.043944202518052	408.236062771751	FALSE	4.2427137225067	4.88069269772585	4.7236612160464	3.97853515393467	4.01713714735424	3.81958318046164	4.61568921209298	3.93841849391685	Eph receptor A5	534.144279426223	0.920275241499602	1.45E-14	LEC
ENSMUSG00000030428	Ttyh1	57776	-1.75267064369635	2.18908572961128	15.981779932986	0.004674160544196	0.045428568407371	915.371762851317	FALSE	1.76555707646929	0.311227739928429	0.792588684744375	2.62202121356655	2.29781529549259	3.32619030869516	0.95645783371403	2.7486756059181	tweety family member 1	116.566951791365	2.38834624504293	8.30E-23	LEC
ENSMUSG00000036339	Tmem260	218989	-0.697506417690631	3.20664123415765	15.8852101052537	0.004749494727497	0.045944610534493	1012.82872356546	FALSE	2.83303729407136	2.78251827184681	2.8427093229287	3.14914681370508	3.6193736211689	3.7118388124504	2.81942162961563	3.49345308244146	transmembrane protein 260	273.971338430293	1.37125477255451	1.18E-22	LEC
ENSMUSG00000027712	Anxa5	11747	1.14020845453518	4.851849864133	16.0866512145585	0.004766852484881	0.046020173989547	5943.8430314064	FALSE	4.68542529531379	5.73927661165213	5.31845263381069	4.53307457859052	3.98317524302959	3.9198370776222	5.24771818025887	4.14536229974744	annexin A5	302.33044880158	0.857633047272585	4.55E-10	LEC
ENSMUSG00000028018	Gstcd	67553	-0.61059158614825	3.40265994126883	15.775827959091	0.004836703823444	0.04645555298631	544.431024469085	FALSE	3.30014233836141	2.80818353117113	3.05496747005724	3.67370764177767	3.6902524982174	3.66349309493827	3.05443111319659	3.67581774497778	glutathione S-transferase, C-terminal domain containing	265.892887261293	0.756225993659542	1.55E-07	LEC
ENSMUSG00000020681	Ace	11421	-0.785088837519722	5.56142792599656	15.7746577321943	0.004837647821697	0.04645555298631	909.840146515015	TRUE	5.44903012638218	4.70056130977031	5.10609583111918	5.86654144493476	5.69682768011481	6.10981602139791	5.08522908909056	5.89106171548249	angiotensin I converting enzyme (peptidyl-dipeptidase A) 1	728.396876789522	1.25605645706131	7.64E-23	LEC
ENSMUSG00000002428	Hltf	20585	0.643299375707746	3.13926585373071	15.6452301191735	0.00494352041882	0.047128010742895	497.224245807658	FALSE	3.15306319868762	3.6461952956066	3.42588477328207	2.73947464486977	2.78832017863378	2.81918902662486	3.40838108919209	2.7823279500428	helicase-like transcription factor	263.535982926501	1.6937616045633	3.88E-28	LEC
ENSMUSG00000023827	Agpat4	68262	0.849914226592334	2.68310176460249	15.5844098947102	0.004994292068755	0.047362263539895	161.546468696999	FALSE	2.70493950688716	3.30533594777359	3.0514384754541	2.17355658409817	1.96149629568408	2.42109677098066	3.02057131003828	2.18538321692097	1-acylglycerol-3-phosphate O-acyltransferase 4 (lysophosphatidic acid acyltransferase, delta)	120.436434503156	0.653442699121731	0.001265068741264	LEC
ENSMUSG00000110444	Gm10033	378466	-0.727741549156232	3.06818684707294	15.4060975831023	0.005147026685274	0.048309734119002	NA	FALSE	2.76052870150332	2.41039814622086	2.78862461538551	3.17022084956485	3.63820209863404	3.31150058727536	2.65318382103656	3.37330784515808	predicted gene 10033	129.941899857585	1.2995256954302	2.16E-09	LEC
ENSMUSG00000034218	Atm	11920	0.811288189070951	4.5255418250902	15.3718511394397	0.005177039554698	0.048459770899706	379.914468878492	TRUE	4.38134343858021	5.20839885797077	4.91251638500173	3.89744947622109	4.11671362284579	4.16425021087394	4.83408622718424	4.05947110331361	ataxia telangiectasia mutated	878.323116592274	1.1223914304182	1.37E-35	LEC
ENSMUSG00000038605	Samd10	229011	1.425685539408	1.60909292606365	15.3401638178083	0.005205008704535	0.048564410248378	231.155449708453	FALSE	1.57575485704114	2.36500536139585	2.33971909970541	0.349367153201836	0.361398685053816	1.28371497565651	2.09349310604746	0.664826937970719	sterile alpha motif domain containing 10	31.7663477136326	1.49806469191983	2.49E-04	LEC
ENSMUSG00000041324	Inhba	16323	-2.03091682777943	1.98071049630759	15.3202810922063	0.005222656826925	0.048634940779777	613.004332120775	FALSE	1.44613661208043	-0.545781211834249	0.450704258762652	2.0241469138554	2.75420489305971	3.04020988795911	0.450353219669612	2.60618723162474	inhibin beta-A	227.636902871306	4.68821971582602	1.20E-67	LEC
ENSMUSG00000027495	Fam210b	67017	-1.53802047426939	5.0275956255208	15.7342131326449	0.005286471328048	0.049039735950111	1328.62808921232	FALSE	4.76170779946409	3.00597028484969	3.91767381396998	5.6261550787486	5.60808943529701	5.56665202462477	3.89511729942792	5.60029884622346	family with sequence similarity 210, member B	668.720497509042	2.94143725914719	2.55E-20	LEC
ENSMUSG00000048878	Hexim1	192231	0.870446810230984	4.47185413064804	15.2248046217431	0.005308473839433	0.049212274785817	1394.4990405351	FALSE	4.25684031419862	5.01440852796895	5.10949378298448	3.85902984969297	3.90759052057416	4.13534778647483	4.79358087505068	3.96732271891398	hexamethylene bis-acetamide inducible 1	213.065989451637	0.734010456562115	6.57E-06	LEC
ENSMUSG00000037703	Lzts3	241638	-0.833926498442419	1.6395172005594	15.2045662106295	0.005326895189593	0.049225276825488	390.127462945431	FALSE	1.34397076616126	0.909840822213042	1.2397675079979	1.95782540062492	2.02009304399489	2.01254071660133	1.1645263654574	1.99681972040705	leucine zipper, putative tumor suppressor family member 3	62.807046420964	0.75058376098425	0.005608934423088	LEC
ENSMUSG00000057969	Sema3b	20347	-0.88874806742979	2.38183778579827	15.1925050008319	0.005337912286088	0.049264127301471	1612.20206325839	FALSE	2.20504741637459	1.45592657549312	1.88024144408402	2.69944457242035	2.67739887234487	2.89011031302302	1.84707181198391	2.75565125259608	sema domain, immunoglobulin domain (Ig), short basic domain, secreted, (semaphorin) 3B	146.226462255612	0.698655097587675	1.51E-04	LEC
ENSMUSG00000062312	Erbb2	13866	-0.770261803930991	3.06738642067741	15.150281091841	0.00537671061948	0.049464369579469	629.655200403435	FALSE	2.79482000674143	2.21957190165071	2.81799883931931	3.30208445331803	3.3377384015995	3.5523109620775	2.61079691590382	3.39737793899834	erb-b2 receptor tyrosine kinase 2	280.63838143173	1.85323771195646	6.98E-37	LEC
ENSMUSG00000054889	Dsp	109620	5.46052809881127	4.21402272803335	334.892298737895	2.04E-07	0.002950553002468	131.550865220363	FALSE	4.55859014479745	5.50041778416915	5.31035507845752	-0.097574277707411	-0.421729258059717	-0.135136706773228	5.12312100247471	-0.218146747513452	desmoplakin	NA	NA	NA	NA
ENSMUSG00000003528	Slc25a1	13358	1.99892643317193	4.92298086279235	131.963034866178	5.69E-06	0.01016511822475	1317.4486038757	FALSE	5.21854237929279	5.79969750997338	5.71291614529395	3.70869804979124	3.42345098557308	3.66349309493827	5.57705201152004	3.59854737676753	solute carrier family 25 (mitochondrial carrier, citrate transporter), member 1	NA	NA	NA	NA
ENSMUSG00000028300	C9orf72	73205	2.19016460305908	5.34844462721675	121.948632030834	7.50E-06	0.01016511822475	651.702649172925	FALSE	5.54712875500988	6.30347031552089	6.21998995446779	3.87964756123374	3.91017486284151	3.83250258082036	6.02352967499952	3.8741083349652	C9orf72, member of C9orf72-SMCR8 complex	NA	NA	NA	NA
ENSMUSG00000071076	Jund	16478	1.66628419960045	6.25646966867275	119.27928485622	8.11E-06	0.01016511822475	2682.61237132251	FALSE	6.6124396161907	6.87112501475291	7.06316506470776	5.41991515167519	5.07270102581955	5.06500459316183	6.84890989855046	5.18587359021885	jun D proto-oncogene	NA	NA	NA	NA
ENSMUSG00000031422	Morf4l2	56397	1.00087036749324	8.41420946174112	105.264020715763	1.25E-05	0.01016511822475	5398.71688684176	FALSE	8.70050399422474	8.92393470010339	8.85486566530892	7.92483683887209	7.76939225761504	7.78681533731729	8.82643478654568	7.82701481126814	mortality factor 4 like 2	NA	NA	NA	NA
ENSMUSG00000079434	Neu2	23956	-2.70248613169995	1.88833231991549	99.7045483993894	1.51E-05	0.01016511822475	37.6887992005299	FALSE	0.19075680451167	0.262549836223781	-0.439710900928624	2.43965162359979	2.78832017863378	2.79826852710255	0.004531913268942	2.67541344311204	neuraminidase 2	NA	NA	NA	NA
ENSMUSG00000107470	Gm3375	100041503	1.06937874792486	4.82168167307323	95.8992520161413	1.73E-05	0.01016511822475	NA	FALSE	5.22304653704776	5.36142314312932	5.18390530862493	4.16645405305073	4.32860070100361	4.06483835824446	5.25612499626734	4.18663103743293	proteasome subunit beta type 5 precursor (proteasome epsilon chain) (Macropain epsilon chain) (multicatalytic endopeptidase complex epsilon chain) (proteasome subunit X) (proteasome chain 6)	NA	NA	NA	NA
ENSMUSG00000056820	Tsnax	53424	1.23665971654372	6.73781438455608	95.0191407393498	1.79E-05	0.01016511822475	4160.70235224237	FALSE	6.95685055289379	7.39624162437107	7.29254021553819	6.01137406946086	5.90290484354771	6.05465065409635	7.21521079760102	5.98964318903497	translin-associated factor X	NA	NA	NA	NA
ENSMUSG00000022400	Rbx1	56438	0.877936348928336	5.92397104165371	94.768706734633	1.80E-05	0.01016511822475	723.890245413252	FALSE	6.16850531413835	6.37712720666192	6.33585065060725	5.46751037263986	5.39860432442448	5.39090151648429	6.2938277238025	5.41900540451621	ring-box 1	NA	NA	NA	NA
ENSMUSG00000015806	Qdpr	110391	1.26117412275289	4.84442770350041	93.674841479734	1.88E-05	0.01016511822475	2285.93596623231	FALSE	5.14923605720577	5.47727365807818	5.37389754783683	4.10211376830048	3.9024079062115	4.22037392935024	5.33346908770693	4.07496520128741	quinoid dihydropteridine reductase	NA	NA	NA	NA
ENSMUSG00000040785	Ttc3	22129	0.924990943068761	7.75757294594699	89.9303416115996	2.16E-05	0.01016511822475	5156.8587640843	FALSE	7.98761629191605	8.2716494469273	8.1675772229478	7.18816035507194	7.25014074650767	7.22774277396019	8.14228098726371	7.22201462517994	tetratricopeptide repeat domain 3	NA	NA	NA	NA
ENSMUSG00000062929	Cfl2	12632	1.00286632312234	6.6690804160863	88.7634632684057	2.26E-05	0.01016511822475	3721.7228262554	FALSE	6.87364082304602	7.21003590228339	7.14863822801388	6.10627791248806	6.09913439257757	6.04080164053207	7.0774383177811	6.08207131519923	cofilin 2, muscle	NA	NA	NA	NA
ENSMUSG00000026380	Tfcp2l1	81879	2.23677645469152	1.25777189246153	88.2967340854951	2.30E-05	0.01016511822475	182.690808123688	FALSE	2.01033595190332	2.00700780933449	1.84805723069899	-0.314615623374487	-0.01640554952392	-0.351851342276539	1.95513366397893	-0.227624171724982	transcription factor CP2-like 1	NA	NA	NA	NA
ENSMUSG00000046844	Vat1l	270097	1.45837913600802	4.69413493093069	88.1524415580272	2.31E-05	0.01016511822475	1317.72921266162	FALSE	5.01542123299218	5.42846245201194	5.26002721500569	3.53111801123248	3.86293324296744	3.94146535838989	5.23463696666994	3.77850553752994	vesicle amine transport protein 1 like	NA	NA	NA	NA
ENSMUSG00000020921	Tmem101	76547	1.16695389550788	4.43378383242319	88.0300604999886	2.32E-05	0.01016511822475	403.248726274352	FALSE	4.69193850771573	5.0515938977613	4.93471492098649	3.7953475755312	3.76067838184271	3.64895987653171	4.89274910882118	3.73499527796854	transmembrane protein 101	NA	NA	NA	NA
ENSMUSG00000029463	Fam216a	68948	1.2300946279967	4.70831211024538	86.6466031937157	2.45E-05	0.01016511822475	461.426559596614	FALSE	4.93753504909277	5.39568489313904	5.21341726144746	3.92746511513293	3.9929604977107	3.97913281577136	5.18221240122642	3.966519476205	family with sequence similarity 216, member A	NA	NA	NA	NA
ENSMUSG00000033658	Ddx19b	234733	0.998446503931508	4.94646040036732	85.8351438926665	2.53E-05	0.01016511822475	554.455043741257	FALSE	5.1856905529338	5.44832157420104	5.43068993574191	4.42675970431728	4.28545848713274	4.37319301532324	5.35490068762559	4.36180373559109	DEAD box helicase 19b	NA	NA	NA	NA
ENSMUSG00000033430	Terf2ip	57321	1.20764768773334	4.64037056758357	83.5130108450631	2.78E-05	0.01016511822475	740.91387940901	FALSE	4.88051365555093	5.19468017341163	5.25620005400459	4.0439325301597	3.86293324296744	3.8273486956066	5.11046462765572	3.91140482291124	telomeric repeat binding factor 2, interacting protein	NA	NA	NA	NA
ENSMUSG00000025266	Gnl3l	237107	1.37545177194689	6.44467204697271	83.1879098443052	2.82E-05	0.01016511822475	943.148403887077	FALSE	6.68540955153223	7.17244655967644	7.0213855541599	5.45124530041365	5.53462259940033	5.78972381072793	6.95974722178952	5.59186390351397	guanine nucleotide binding protein-like 3 (nucleolar)-like	NA	NA	NA	NA
ENSMUSG00000031157	Pqbp1	54633	1.24688754742761	5.67348183142373	81.986236833672	2.96E-05	0.01016511822475	1292.24080188029	TRUE	5.93807426504864	6.3225183848349	6.20894477780689	4.82913343386414	4.79220039273982	5.11556089745953	6.15651247589681	4.91229824135449	polyglutamine binding protein 1	NA	NA	NA	NA
ENSMUSG00000057132	Rpgrip1	77945	-2.9736839321449	2.20157723578453	79.9487000656868	3.23E-05	0.01016511822475	1202.10863311577	FALSE	0.161019320114687	0.287094083187878	-0.152460701423724	2.46715880137327	2.84884369585965	3.55854496023243	0.098550900626281	2.95818248582178	retinitis pigmentosa GTPase regulator interacting protein 1	NA	NA	NA	NA
ENSMUSG00000029838	Ptn	19242	1.04715033165289	5.65231649579418	78.8155004809122	3.39E-05	0.01016511822475	3477.64053185635	TRUE	5.84996116707776	6.16051552506154	6.21013224240759	4.99658318800004	4.9810323318694	5.12609273223263	6.07353631151563	5.03456941736736	pleiotrophin	NA	NA	NA	NA
ENSMUSG00000017466	Timp2	21858	1.23779904444613	7.42923358019994	78.010259858817	3.51E-05	0.01016511822475	12027.7833966016	FALSE	7.66882879046102	8.02790077030981	8.0311258159673	6.72744950854192	6.46788930045259	6.8260776528187	7.90928512557938	6.67380548727107	tissue inhibitor of metalloproteinase 2	NA	NA	NA	NA
ENSMUSG00000058793	Cds2	110911	0.927885166772594	5.86967011077775	76.7902302530384	3.71E-05	0.01016511822475	3555.79952239632	FALSE	6.10696294628617	6.35661860363077	6.30358009016619	5.45382569214588	5.30744111558578	5.22738687031979	6.25572054669438	5.32955122601715	CDP-diacylglycerol synthase (phosphatidate cytidylyltransferase) 2	NA	NA	NA	NA
ENSMUSG00000015711	Prune1	229589	1.19014191072745	4.11826718299587	75.9240311751288	3.85E-05	0.01016511822475	572.084267789556	FALSE	4.47797300186632	4.68909564436387	4.59987409957496	3.56333688046281	3.45210918828902	3.17209416656298	4.58898091526838	3.39584674510494	prune exopolyphosphatase	NA	NA	NA	NA
ENSMUSG00000047935	Sox1ot	434280	-0.8891384398151	7.35794879862772	75.6611579253243	3.90E-05	0.01016511822475	6062.80440567824	FALSE	6.86040239801204	6.95513259829191	6.71282898866293	7.62741388654686	7.84899753522938	7.72025298389731	6.84278799498896	7.73222146855785	Sox1 overlapping transcript	NA	NA	NA	NA
ENSMUSG00000021248	Tmed10	68581	0.752108157680097	7.53305051767855	75.3863395546603	3.95E-05	0.01016511822475	4221.69018224974	FALSE	7.80048216282271	7.90456387182766	7.87442818779617	7.20740239581118	7.08068564676812	7.03191051204376	7.85982474081551	7.10666618487435	transmembrane p24 trafficking protein 10	NA	NA	NA	NA
ENSMUSG00000028773	Fabp3	14077	3.5048218094667	2.56104772432369	74.9798777679671	4.02E-05	0.01016511822475	9.32763877653992	FALSE	2.64712223993363	3.97933099893081	3.35035016979817	0.407316656749184	-0.321308905482192	-0.261223220137463	3.32560113622087	-0.058405156290157	fatty acid binding protein 3, muscle and heart	NA	NA	NA	NA
ENSMUSG00000039474	Wfs1	22393	1.42130056358034	5.52132735547609	74.775031463992	4.06E-05	0.01016511822475	652.247410211434	TRUE	5.76417243328557	6.27882304566359	6.09828761014692	4.80911973766191	4.39468313928174	4.69375949883678	6.04709436303202	4.63252079192681	wolframin ER transmembrane glycoprotein	NA	NA	NA	NA
ENSMUSG00000036745	Ttll7	70892	2.13472945278607	4.16648066195917	74.6585102841672	4.08E-05	0.01016511822475	445.18114752895	FALSE	4.8656110232975	4.77728414268948	4.9537441952317	2.38301203796575	2.39695896482468	3.25504228218548	4.86554645373956	2.67833776165864	tubulin tyrosine ligase-like family, member 7	NA	NA	NA	NA
ENSMUSG00000050071	Bex1	19716	0.849127671669781	4.342651098006	70.6334623889286	4.92E-05	0.01016511822475	228.238927937458	FALSE	4.7542585140031	4.65649836654497	4.70018974124598	3.9544414159312	3.78622630030364	3.82476483211143	4.70364887393135	3.85514418278209	brain expressed X-linked 1	NA	NA	NA	NA
ENSMUSG00000032624	Eml4	78798	1.16592077986788	6.79286065697931	70.6199885054793	4.92E-05	0.01016511822475	1720.57724798719	FALSE	7.01566834843606	7.40187146817337	7.33579405615472	5.89403682026705	6.2587199129373	6.11034655113247	7.25111129092138	6.08770109477894	echinoderm microtubule associated protein like 4	NA	NA	NA	NA
ENSMUSG00000027879	Sec22b	20333	0.844263645153695	5.79736825933145	70.3867788493505	4.98E-05	0.01016511822475	2313.47081725562	FALSE	5.99869800662424	6.2807340112774	6.18055231984131	5.36430956467235	5.33366833480786	5.24295376735317	6.15332811258099	5.31364388894446	SEC22 homolog B, vesicle trafficking protein	NA	NA	NA	NA
ENSMUSG00000079179	Rab10os	74173	1.20692697465623	4.10990442888378	70.3263163331327	4.99E-05	0.01016511822475	360.108317570888	FALSE	4.31031049466678	4.77077221149323	4.64506188977416	3.46443788057385	3.36059377308162	3.32619030869516	4.57538153197806	3.38374065411688	RAB10, member RAS oncogene family, opposite strand	NA	NA	NA	NA
ENSMUSG00000044528	Tram1l1	229801	1.28518904458003	3.56838614261393	68.0188995359664	5.59E-05	0.01016511822475	200.436462538838	FALSE	3.92212301342555	4.30641576954716	3.94455786726594	2.92943955177259	2.75420489305971	2.67170669573789	4.05769888341288	2.78511704685673	translocation associated membrane protein 1-like 1	NA	NA	NA	NA
ENSMUSG00000051747	Ttn	22138	3.9110002157923	2.07658490644881	67.7276661418243	5.67E-05	0.01016511822475	4.36049750980602	FALSE	1.87034213615072	3.60530125751678	2.92214843115044	-0.686609901429034	-1.06655267747715	-0.784957805159923	2.79926394160598	-0.846040128022035	titin	NA	NA	NA	NA
ENSMUSG00000015944	Castor2	80909	1.7361853413654	4.91417646033469	67.647430467208	5.69E-05	0.01016511822475	1385.81716116335	FALSE	5.20676533042177	5.69754277274252	5.64780338653916	4.17481997334446	3.5809630478624	3.55854496023243	5.51737049656781	3.77144266047976	cytosolic arginine sensor for mTORC1 subunit 2	NA	NA	NA	NA
ENSMUSG00000055200	Sertad3	170742	1.24106786624036	3.66918948283428	67.1260550946038	5.84E-05	0.01016511822475	208.930211050037	FALSE	4.02269010727703	4.22935352012259	4.20971134095817	3.16182813940521	2.81062360993115	2.75549482135348	4.15391832278593	2.90931552356328	SERTA domain containing 3	NA	NA	NA	NA
ENSMUSG00000024381	Bin1	30948	1.12867733615992	5.68467187659217	67.1053290653287	5.85E-05	0.01016511822475	2068.71253818434	FALSE	5.86329530722733	6.31059608200266	6.21052784684319	4.9977625367322	4.884456259187	5.14485843040461	6.12813974535772	5.00902574210794	bridging integrator 1	NA	NA	NA	NA
ENSMUSG00000027663	Zmat3	22401	1.31395404513657	4.35574790460711	66.873775450266	5.91E-05	0.01016511822475	428.992251354176	FALSE	4.69842244757723	5.17179638705707	4.67059057126796	3.60726766020403	3.44142896305664	3.61047374009565	4.84693646863409	3.55305678778544	zinc finger matrin type 3	NA	NA	NA	NA
ENSMUSG00000022808	Snx4	69150	0.879583572043789	6.20224502038025	66.2843159206826	6.09E-05	0.01016511822475	1569.59361133724	FALSE	6.42810943127168	6.70146256287678	6.58410380938241	5.79846775630282	5.72498964289556	5.55578624952276	6.57122526784362	5.69308121624038	sorting nexin 4	NA	NA	NA	NA
ENSMUSG00000021277	Traf3	22031	1.00867373897237	5.81799143062006	65.2869754790006	6.41E-05	0.01016511822475	1278.9095094153	FALSE	5.98762267612621	6.36780855199373	6.3212716353616	5.31973822189434	5.10689660792653	5.24778417605465	6.22556762116051	5.22480633529184	TNF receptor-associated factor 3	NA	NA	NA	NA
ENSMUSG00000020668	Kif3c	16570	1.34772252492961	5.30356861574046	65.0124055579217	6.50E-05	0.01016511822475	927.355235829272	FALSE	5.45822898464056	6.09859652957683	5.84516498134946	4.37505733242978	4.45078784767507	4.6001636766581	5.80066349852228	4.47533628558765	kinesin family member 3C	NA	NA	NA	NA
ENSMUSG00000038319	Kcnh2	16511	-0.721936178120708	5.48508953911286	64.374953103051	6.72E-05	0.01016511822475	2374.89779283367	FALSE	5.12729736455624	5.00796290248559	5.1026898572254	5.69393473159413	5.84870019540422	5.8557581809299	5.07931670808908	5.79946436930942	potassium voltage-gated channel, subfamily H (eag-related), member 2	NA	NA	NA	NA
ENSMUSG00000032532	Cck	12424	3.98299073536414	1.57183158185091	64.3321589691969	6.73E-05	0.01016511822475	46.6013343458168	FALSE	2.21954581464672	1.92336345355754	3.00475827120579	-1.27770372979447	-0.841198308261697	-2.32660951236575	2.38255584647002	-1.48183718347397	cholecystokinin	NA	NA	NA	NA
ENSMUSG00000025162	Csnk1d	104318	0.946808490170384	6.72318690702557	64.0366279003721	6.84E-05	0.01016511822475	3401.08279875586	FALSE	6.86444435894786	7.18617338532745	7.27732575910577	6.20913391341592	6.17416111122231	6.13662732974235	7.10931450112703	6.17330745146019	casein kinase 1, delta	NA	NA	NA	NA
ENSMUSG00000048027	Rgmb	68799	1.03227750090174	3.65015739949253	63.5886886512624	7.00E-05	0.01016511822475	1442.73216239497	FALSE	3.95064801402096	4.24196345811239	4.00965467612787	3.01113292490202	2.99720793081453	3.12246212049848	4.06742204942041	3.04360099207168	repulsive guidance molecule family member B	NA	NA	NA	NA
ENSMUSG00000030282	Cmas	12764	1.06911139569412	5.59212409029493	63.5035841226044	7.03E-05	0.01016511822475	618.033620984335	FALSE	5.74111888904123	6.23178859719956	6.07153280745929	4.89010338026954	5.00661605563577	4.98394868582917	6.01481343123336	4.96022270724483	cytidine monophospho-N-acetylneuraminic acid synthetase	NA	NA	NA	NA
ENSMUSG00000052459	Atp6v1a	11964	1.24669900613255	6.4744701299459	62.944379541876	7.24E-05	0.01016511822475	3567.64270859671	FALSE	6.58645699284367	7.19896263346662	7.04642089431514	5.7305734157447	5.78606157757047	5.6419723318674	6.94394684020847	5.71953577506085	ATPase, H+ transporting, lysosomal V1 subunit A	NA	NA	NA	NA
ENSMUSG00000035215	Lsm7	66094	0.984976878998532	4.23563994150358	62.6526204143137	7.36E-05	0.01016511822475	126.242792296878	FALSE	4.46281875879257	4.73442150608917	4.71810730720172	3.74285987425069	3.7081838837161	3.52391973727539	4.63844919069449	3.65832116508073	LSM7 homolog, U6 small nuclear RNA and mRNA degradation associated	NA	NA	NA	NA
ENSMUSG00000047514	Tspyl1	22110	1.08656670175739	5.58174988292211	62.3679160933186	7.47E-05	0.01016511822475	2138.22464588216	FALSE	5.72533097828528	6.16300416038277	6.14332534864294	5.02924590392209	4.95873643549852	4.82107719864364	6.01055349577033	4.93635317935475	testis-specific protein, Y-encoded-like 1	NA	NA	NA	NA
ENSMUSG00000005656	Snx6	72183	1.03043629353703	6.29443835306298	62.2887801523499	7.50E-05	0.01016511822475	2365.07981144682	FALSE	6.47380319752753	6.88375310770903	6.76923730767358	5.57334298085021	5.64268913935328	5.8385705186252	6.70893120430338	5.68486754627623	sorting nexin 6	NA	NA	NA	NA
ENSMUSG00000021147	Wdr37	207615	1.10349965491824	4.71307885101559	62.059228612339	7.60E-05	0.01016511822475	737.331766876163	FALSE	4.88165366091374	5.33076177494905	5.23068292019916	4.03246973917112	4.17589864589844	3.96042201647728	5.14769945202065	4.05626346718228	WD repeat domain 37	NA	NA	NA	NA
ENSMUSG00000038587	Akap12	83397	0.931010149318806	4.43701053106681	61.8305928958607	7.69E-05	0.01016511822475	410.818762387952	FALSE	4.80080046458857	4.97906666461588	4.68660400493109	3.87195040733777	3.80856187607104	4.00675173586434	4.82215704471185	3.89575467309105	A kinase (PRKA) anchor protein (gravin) 12	NA	NA	NA	NA
ENSMUSG00000031393	Mecp2	17257	0.826355062896101	6.29043465206078	61.7865884255429	7.71E-05	0.01016511822475	3001.97436863008	FALSE	6.4703975039826	6.76017042597702	6.68832731214303	5.87040961125458	5.87142295874815	5.70935843238133	6.63963174736755	5.81706366746135	methyl CpG binding protein 2	NA	NA	NA	NA
ENSMUSG00000026127	Imp4	27993	0.683721863097147	4.72518510444788	61.7705288138012	7.71E-05	0.01016511822475	427.842230324829	FALSE	5.01645950460754	5.06229854484207	4.99841577709144	4.38590745918833	4.31696200703582	4.32646767949762	5.02572460884702	4.34311238190725	IMP4, U3 small nucleolar ribonucleoprotein	NA	NA	NA	NA
ENSMUSG00000029390	Tmed2	56334	0.899453300663507	6.02735456852788	61.6754306322066	7.75E-05	0.01016511822475	3156.94309718833	FALSE	6.2716788112002	6.54394150363095	6.39413044642831	5.63451944146629	5.53880373391868	5.337523167549	6.40325025375315	5.50361544764466	transmembrane p24 trafficking protein 2	NA	NA	NA	NA
ENSMUSG00000037706	Cd81	12520	0.63683918940187	6.74021815413588	59.4187238396303	8.78E-05	0.010806266127932	7268.00208429273	FALSE	6.99422113537904	7.04557288774704	7.03037670126381	6.46887251539215	6.39641953980171	6.29014801899227	7.0233902414633	6.38514669139538	CD81 antigen	NA	NA	NA	NA
ENSMUSG00000066979	Bub3	12237	0.772048016878301	5.52087252868127	59.3016469888576	8.84E-05	0.010806266127932	1624.93853464525	FALSE	5.70099750292521	5.92325990801523	5.92976814979382	5.16876145947116	5.01504412866169	5.06390944219514	5.85134185357808	5.082571676776	BUB3 mitotic checkpoint protein	NA	NA	NA	NA
ENSMUSG00000030870	Ubfd1	28018	1.2835793175749	6.637720716744	59.1917740468117	8.89E-05	0.010806266127932	1440.11769699764	FALSE	6.75237513737278	7.32265180827116	7.28034382749976	5.96750532919945	5.91453566329475	5.67534186299609	7.11845692438123	5.8524609518301	ubiquitin family domain containing 1	NA	NA	NA	NA
ENSMUSG00000031197	Vbp1	22327	0.781080057060844	5.07162896209675	57.840771716097	9.60E-05	0.011287522279144	1488.81718963957	FALSE	5.27255514897824	5.51996431765362	5.42388254901979	4.72189184205606	4.59268291479635	4.56808033520536	5.40546733855055	4.62755169735259	von Hippel-Lindau binding protein 1	NA	NA	NA	NA
ENSMUSG00000043885	Slc36a4	234967	0.934544467412265	4.50669663975765	57.1360181118384	1.00E-04	0.011482598382983	1118.72072717285	FALSE	4.81399759051277	5.02994333373312	4.84073126562165	4.04164724650324	3.7692447214072	4.06702642125333	4.89489072995585	3.95930612972126	solute carrier family 36 (proton/amino acid symporter), member 4	NA	NA	NA	NA
ENSMUSG00000004843	Chmp2b	68942	0.788444114177156	5.46176453497153	56.9031753332588	1.01E-04	0.011482598382983	1970.06811270563	FALSE	5.64704679063765	5.91590115733178	5.83031183389816	5.07242324164875	5.0611199790427	4.90419834361084	5.79775326062253	5.01258052143409	charged multivesicular body protein 2B	NA	NA	NA	NA
ENSMUSG00000030654	Arl6ip1	54208	1.02023741620644	6.79477489940301	56.8038920099243	1.02E-04	0.011482598382983	5018.84598234011	FALSE	6.95197476298404	7.32432035396683	7.33977774734115	6.23786479008354	6.31733485097465	6.0177974628531	7.20535762143067	6.1909990346371	ADP-ribosylation factor-like 6 interacting protein 1	NA	NA	NA	NA
ENSMUSG00000028478	Clta	12757	0.706675857547277	6.61867066008514	56.3636960780225	1.05E-04	0.011482598382983	5548.05314270118	FALSE	6.79595683784038	7.01421504410289	6.96740003632805	6.26554515596441	6.27284557372461	6.12459760170187	6.92585730609044	6.22099611046363	clathrin, light polypeptide (Lca)	NA	NA	NA	NA
ENSMUSG00000024725	Ostf1	20409	0.809773585628722	4.36050302606998	56.199408044999	1.06E-04	0.011482598382983	689.7862418772	FALSE	4.58682338132801	4.84083616607809	4.68432722509267	3.9024956503437	3.94083117760504	3.85546989640686	4.70399559083292	3.89959890811853	osteoclast stimulating factor 1	NA	NA	NA	NA
ENSMUSG00000038112	AW551984	244810	2.13482769210647	1.11018204429085	55.6522818451528	1.09E-04	0.011610575425166	13.6193142367924	FALSE	1.57575485704114	2.15436331530411	1.55095854358235	-0.223844872783947	-0.474688400815228	-0.175953295186707	1.7603589053092	-0.291495522928627	expressed sequence AW551984	NA	NA	NA	NA
ENSMUSG00000044155	Lsm8	76522	0.980617523021488	4.04797862040578	55.6190506675806	1.09E-04	0.011610575425166	504.487782243721	FALSE	4.28812829672057	4.60983149832248	4.44710738198079	3.43339601168803	3.61621151199002	3.36938280739443	4.44835572567461	3.47299677702416	LSM8 homolog, U6 small nuclear RNA associated	NA	NA	NA	NA
ENSMUSG00000027651	Rprd1b	70470	0.860005431393646	4.41227278764324	55.5109991089497	1.10E-04	0.011610575425166	817.06910070698	FALSE	4.64168447768909	4.7987807142064	4.88204572174773	3.80076312262841	4.03382292340055	3.91498644010305	4.77417030454774	3.916524162044	regulation of nuclear pre-mRNA domain containing 1B	NA	NA	NA	NA
ENSMUSG00000001017	Chtop	66511	0.598262744504697	6.56739511674562	54.8062361633565	1.15E-04	0.011828778163474	3255.68720784988	FALSE	6.76478545091061	6.88375310770903	6.8552411913054	6.25325342814177	6.28633700023931	6.1706007265803	6.83459324997501	6.23673038498713	chromatin target of PRMT1	NA	NA	NA	NA
ENSMUSG00000046785	Epm2aip1	77781	0.710239958125508	5.80676357102978	54.5442657719666	1.17E-04	0.011870038363214	1394.46228073492	FALSE	6.00707965180158	6.25180029529361	6.08454064768935	5.38788949284289	5.3575348853949	5.47734428941871	6.11447353159485	5.4075895558855	EPM2A (laforin) interacting protein 1	NA	NA	NA	NA
ENSMUSG00000054364	Rhob	11852	0.884020026538302	6.08606282929264	54.2199404328461	1.19E-04	0.011937415926713	2386.61917253756	FALSE	6.20675801772544	6.5101326833776	6.63303058744912	5.53811054558882	5.59047335190231	5.60329681258012	6.44997376285072	5.57729357002375	ras homolog family member B	NA	NA	NA	NA
ENSMUSG00000006699	Cdc42	12540	0.763552767837237	7.41859902283894	53.9098298627002	1.21E-04	0.011998339018195	6515.54568223257	FALSE	7.61637981171981	7.86460610045183	7.75908944263828	7.09121986184102	7.00322065483299	6.85675508372902	7.74669178493664	6.98373186680101	cell division cycle 42	NA	NA	NA	NA
ENSMUSG00000055493	Epm2a	13853	0.882910019529183	4.22895314172873	53.7781655031299	1.22E-04	0.012012997656473	857.144580684221	FALSE	4.46738176919356	4.70398331557581	4.62502106021398	3.72017544009141	3.8468359021269	3.58626932445191	4.59879538166112	3.71776022222341	epilepsy, progressive myoclonic epilepsy, type 2 gene alpha	NA	NA	NA	NA
ENSMUSG00000026958	Dpp7	83768	1.60779880212181	3.95895855955411	52.3735286291086	1.33E-04	0.012326878031042	505.357479405681	FALSE	4.15114329691515	4.85424439335478	4.54822572558651	3.24760702258872	2.71335653873506	2.81398727368286	4.51787113861882	2.92498361166888	dipeptidylpeptidase 7	NA	NA	NA	NA
ENSMUSG00000060681	Slc9a6	236794	1.22525372947834	4.79753180184004	52.1792631045108	1.35E-04	0.012326878031042	1278.23023890099	FALSE	4.90762819292082	5.56832846055663	5.29551478868831	4.09110578634459	3.96588970198256	4.11645715484047	5.25715714738858	4.05781754772254	solute carrier family 9 (sodium/hydrogen exchanger), member 6	NA	NA	NA	NA
ENSMUSG00000079045	Prox1os	102632463	-1.24874228537195	7.03498893948802	52.0687353589426	1.36E-04	0.012326878031042	4144.66311017995	FALSE	6.51148125192358	6.13581253533147	6.161854358488	7.16472593188932	7.64186641644564	7.71834013652521	6.26971604858101	7.50831082828672	prospero homeobox 1, opposite strand	NA	NA	NA	NA
ENSMUSG00000039740	Alg2	56737	0.727595637061463	5.57101927135964	51.9702120596285	1.37E-04	0.012326878031042	1607.30743594402	FALSE	5.85461312013372	5.89059686548329	5.92060910580566	5.33007478964584	5.0738540337756	5.06609891342907	5.88860636380756	5.1566759122835	asparagine-linked glycosylation 2 (alpha-1,3-mannosyltransferase)	NA	NA	NA	NA
ENSMUSG00000056629	Fkbp2	14227	0.818776977793765	3.69261845928049	51.8982473330905	1.37E-04	0.012326878031042	1545.09219564375	FALSE	4.12442652677239	3.94117640931483	4.05617924258453	3.25551659481668	3.17964089549621	3.24348056302534	4.04059405955725	3.22621268444608	FK506 binding protein 2	NA	NA	NA	NA
ENSMUSG00000020783	Ncbp3	66874	1.11692813651807	5.69775369031026	51.6708011099895	1.39E-04	0.012326878031042	1102.47018380306	FALSE	5.84821281016328	6.3789123755508	6.17367040200019	5.09904202433319	5.15017255788602	4.83398328656003	6.13359852923809	5.02773262292641	nuclear cap binding subunit 3	NA	NA	NA	NA
ENSMUSG00000022285	Ywhaz	22631	0.847194395026313	8.23635421006283	51.5820044739255	1.40E-04	0.012326878031042	2988.34270218965	FALSE	8.40351332453939	8.76004424462247	8.6099794123284	7.87933210619389	7.68457069486899	7.68150568520049	8.59117899383008	7.74846949542112	tyrosine 3-monooxygenase/tryptophan 5-monooxygenase activation protein, zeta polypeptide	NA	NA	NA	NA
ENSMUSG00000038812	Trmt112	67674	1.52533711884747	4.61443342460888	51.517996017855	1.41E-04	0.012326878031042	307.632203470929	FALSE	4.71897737245935	5.45171810110439	5.2782575739711	3.47463849814077	3.91532970047722	3.5523109620775	5.14965101584495	3.6474263868985	tRNA methyltransferase 11-2	NA	NA	NA	NA
ENSMUSG00000005873	Reep5	13476	0.834335735463423	5.82350931831753	51.3561065487418	1.42E-04	0.012326878031042	3914.43902314722	FALSE	5.93807426504864	6.33471093096437	6.23989321481739	5.37886584126411	5.34421829117664	5.31744546244134	6.17089280361013	5.34684319829403	receptor accessory protein 5	NA	NA	NA	NA
ENSMUSG00000035666	Gtf3c4	269252	0.796281453320284	5.8697787933445	51.0741461089148	1.45E-04	0.012326878031042	1067.24525728489	FALSE	6.03193631919449	6.31731449631282	6.27398194247649	5.46580686952852	5.49901428105017	5.27832161111435	6.20774425266127	5.41438092056435	general transcription factor IIIC, polypeptide 4	NA	NA	NA	NA
ENSMUSG00000062683	Atp5g2	67942	0.609054257222333	5.40525628406799	50.9614730424404	1.46E-04	0.012326878031042	455.410939009102	FALSE	5.67558944134822	5.67911495041278	5.67729659325657	5.0407342363858	5.16431413026069	4.9966308059282	5.67733366167253	5.06722639085823	ATP synthase, H+ transporting, mitochondrial F0 complex, subunit C2 (subunit 9)	NA	NA	NA	NA
ENSMUSG00000063952	Brpf3	268936	-0.751786132835032	5.34342812641763	50.9431753414732	1.46E-04	0.012326878031042	1386.78991759686	FALSE	4.92321281977946	4.75765950091591	5.06293206054812	5.59532376398918	5.73376988394164	5.68035284603257	4.9146014604145	5.6698154979878	bromodomain and PHD finger containing, 3	NA	NA	NA	NA
ENSMUSG00000030557	Mef2a	17258	0.652674472614935	5.74454833096988	50.4713763454573	1.50E-04	0.012326878031042	1172.42116756961	FALSE	6.02421451611787	6.02845159889304	6.04870426752314	5.50199610514167	5.37634786600713	5.25643836356574	6.03379012751135	5.37826077823818	myocyte enhancer factor 2A	NA	NA	NA	NA
ENSMUSG00000042688	Mapk6	50772	0.932239715307164	5.73479013529205	50.349276240833	1.52E-04	0.012326878031042	1113.33683969495	FALSE	6.11812968768315	6.21269705815326	6.04294024065369	5.42781170485872	5.15997762272497	4.95824501511837	6.1245889954967	5.18201144756736	mitogen-activated protein kinase 6	NA	NA	NA	NA
ENSMUSG00000014504	Srp19	66384	0.976782104696756	4.18717491694079	50.2586773289293	1.52E-04	0.012326878031042	564.681322908614	FALSE	4.34378457479351	4.72771274469627	4.6763300804688	3.61957746813618	3.72295831535776	3.50467702527342	4.58260913331953	3.61573760292245	signal recognition particle 19	NA	NA	NA	NA
ENSMUSG00000022516	Nudt16l1	66911	0.86235241630044	5.43791723535207	50.1611528507739	1.53E-04	0.012326878031042	1488.68113236788	FALSE	5.57910285996378	5.95472109251929	5.85481409111593	4.99303934630828	5.01143812456761	4.81848206833241	5.79621268119967	4.94098651306943	nudix (nucleoside diphosphate linked moiety X)-type motif 16-like 1	NA	NA	NA	NA
ENSMUSG00000018326	Ywhab	54401	0.979770563917837	7.5629512133337	50.13471367751	1.54E-04	0.012326878031042	4818.10411503227	FALSE	7.65522777288619	8.14990715441664	8.06126775601498	7.0268232910672	6.89648570985482	7.04667651508275	7.95546756110594	6.98999517200159	tyrosine 3-monooxygenase/tryptophan 5-monooxygenase activation protein, beta polypeptide	NA	NA	NA	NA
ENSMUSG00000038127	Ccdc50	67501	0.663173242737281	6.19266802756284	49.561326203149	1.60E-04	0.012326878031042	1747.83981921309	FALSE	6.35612001027797	6.50850280690161	6.58440908919677	5.90602098744175	5.79866929334506	5.76162952589414	6.48301063545878	5.82210660222698	coiled-coil domain containing 50	NA	NA	NA	NA
ENSMUSG00000060913	Trim55	381485	1.82481647480445	2.28590560273776	49.3207321578661	1.62E-04	0.012338749946593	4.55031881736286	FALSE	2.43985934436649	3.17660124863852	3.03008128446492	1.38155378394787	0.928679960382133	0.983627177201333	2.88218062582331	1.09795364051044	tripartite motif-containing 55	NA	NA	NA	NA
ENSMUSG00000022043	Trim35	66854	0.688058638366481	6.51997824887633	48.9457054892317	1.66E-04	0.012367585015217	1609.86107903582	FALSE	6.71928085233559	6.88199181495329	6.86255964869671	6.24632403942647	5.99037742695655	6.15782596071771	6.82127743866186	6.13150914236691	tripartite motif-containing 35	NA	NA	NA	NA
ENSMUSG00000022205	Sub1	20024	0.638896557138267	6.47633478788037	48.9454808108247	1.66E-04	0.012367585015217	2598.53990252346	FALSE	6.77402362606158	6.77624357769488	6.73059122510277	6.25769052407022	6.09004560628649	6.00644139275804	6.76028614295308	6.11805917437159	SUB1 homolog, transcriptional regulator	NA	NA	NA	NA
ENSMUSG00000030849	Fgfr2	14183	-1.16835595323866	8.08925451219568	48.8939352366226	1.67E-04	0.012367585015217	9814.53340763469	FALSE	7.74831617836136	7.17901895087726	7.16322179294983	8.53886146304616	8.62959440956517	8.50333522595244	7.36351897406281	8.55726369952126	fibroblast growth factor receptor 2	NA	NA	NA	NA
ENSMUSG00000028063	Lmna	16905	0.971200835625425	4.280444977182	48.7059775775938	1.69E-04	0.012396466541806	1671.49644437386	FALSE	4.49743849961707	4.90071264411921	4.6238334731787	3.85122160480789	3.64131642576468	3.643105347126	4.67399487230499	3.71188112589952	lamin A	NA	NA	NA	NA
ENSMUSG00000029426	Scarb2	12492	1.04295699218279	5.87669067685651	48.0252989551078	1.77E-04	0.012782274027165	1110.39900488527	FALSE	6.03244963952995	6.45670302322858	6.39134149199697	5.43392372549873	5.29661773824603	5.03066227249514	6.29349805158516	5.25373457874664	scavenger receptor class B, member 2	NA	NA	NA	NA
ENSMUSG00000031458	Coprs	66423	1.66708796252959	3.23596926742205	47.4812988226047	1.83E-04	0.012980151300592	488.009335075436	FALSE	3.37004175804613	4.0580982119204	3.98396733940099	1.96748861777153	2.00082403093046	2.50095338849494	3.80403576978918	2.15642201239898	coordinator of PRMT5, differentiation stimulator	NA	NA	NA	NA
ENSMUSG00000030245	Golt1b	66964	0.751091418810127	4.26231979261456	46.9500556609167	1.90E-04	0.013227599273101	585.034896960816	FALSE	4.59379619634555	4.67637726581832	4.48814799942271	3.92993845641886	3.73175089014679	3.84785467833909	4.58610715386219	3.83651467496825	golgi transport 1B	NA	NA	NA	NA
ENSMUSG00000040040	Ift88	21821	1.08836200922213	4.37577441499596	46.7875379578909	1.92E-04	0.013313014691535	407.140966492476	FALSE	4.48098484185017	5.06762122970782	4.84481442880952	3.65588896482398	3.7491768941497	3.78809625557995	4.79780683345584	3.73105403818454	intraflagellar transport 88	NA	NA	NA	NA
ENSMUSG00000048402	Gli2	14633	-0.978753957833424	3.65391045727447	46.6399069347864	1.94E-04	0.013362106571795	455.83537700846	FALSE	3.08738985247527	2.96472413263506	3.19908473841408	4.0643388001814	4.23893187313152	3.85799939595347	3.08373290784147	4.05375668975546	GLI-Kruppel family member GLI2	NA	NA	NA	NA
ENSMUSG00000042032	Mat2b	108645	0.778578269363855	4.38400403068661	46.529109239292	1.96E-04	0.013362106571795	1182.44508134575	FALSE	4.64437352492291	4.88873404434987	4.61070508480726	4.0022331149373	3.91790022875109	3.90767976698232	4.71460421802668	3.94260437022357	methionine adenosyltransferase II, beta	NA	NA	NA	NA
ENSMUSG00000023965	Fbxl17	50758	0.831559879120169	4.64088105225007	46.3881028328014	1.98E-04	0.013398650810115	859.563980068501	FALSE	4.77771716402754	5.11723075680341	5.07079745442459	4.2340641260792	4.19509945683517	4.06483835824446	4.98858179175184	4.16466731371961	F-box and leucine-rich repeat protein 17	NA	NA	NA	NA
ENSMUSG00000041654	Slc39a11	69806	1.05411151067547	3.5821234823289	46.1629350144598	2.01E-04	0.013398650810115	236.811039222712	FALSE	3.7329612076326	4.15462623722099	4.11145425606234	2.83230267552879	2.97762872096325	3.06669439794735	3.99968056697198	2.95887526481313	solute carrier family 39 (metal ion transporter), member 11	NA	NA	NA	NA
ENSMUSG00000018102	H2bc4	68024	0.822900364149475	6.62114129486762	45.9988528716749	2.03E-04	0.013398650810115	2712.81445010931	FALSE	6.72469074699805	7.13088840716031	7.03686042120419	6.20964292657542	6.19073020461258	6.05023341718104	6.96414652512085	6.15020218278968	H2B clustered histone 4	NA	NA	NA	NA
ENSMUSG00000056851	Pcbp2	18521	0.6021330110876	7.55423665707698	45.8760487426161	2.05E-04	0.013398650810115	11193.0736133511	FALSE	7.75579613049177	7.7934411540137	7.91771236379768	7.28311207975181	7.13168008338129	7.24692929047255	7.82231654943438	7.22057381786855	poly(rC) binding protein 2	NA	NA	NA	NA
ENSMUSG00000032042	Srpr	67398	0.624256186114183	6.20253347896394	45.235273238387	2.15E-04	0.013679202092211	2060.21966705063	FALSE	6.34045190554011	6.55408957625029	6.53819485335857	5.91728331004522	5.85676092318207	5.79435345864055	6.47757877838299	5.85613256395595	signal recognition particle receptor ('docking protein')	NA	NA	NA	NA
ENSMUSG00000048458	Inka2	109050	3.95514920255176	1.7340218739615	45.1740873568577	2.16E-04	0.013679202092211	206.480954172923	FALSE	1.40866712322047	3.45364534716903	2.26855186363604	-1.10573205581546	-1.66193014803095	-0.917115735394899	2.37695477800852	-1.22825931308044	inka box actin regulator 2	NA	NA	NA	NA
ENSMUSG00000028436	Dcaf12	68970	1.2731320467393	6.02851774160365	45.1145778841555	2.16E-04	0.013679202092211	1739.87161912707	FALSE	6.03654964030225	6.82498808458797	6.61282074830953	5.25709878768293	5.30154752348454	5.20868033314075	6.49145282439992	5.25577554810274	DDB1 and CUL4 associated factor 12	NA	NA	NA	NA
ENSMUSG00000018322	Tomm34	67145	0.984881854923716	4.59603205975385	45.020593490869	2.18E-04	0.013679202092211	975.554268587552	FALSE	4.89751986597498	5.08084265643316	5.02924159496682	4.22200471821117	3.71115089906579	4.08441247534558	5.00253470579166	4.00585603087418	translocase of outer mitochondrial membrane 34	NA	NA	NA	NA
ENSMUSG00000041124	Msantd4	78100	0.83529997768957	4.93706375862054	44.9845697581209	2.18E-04	0.013679202092211	880.905070653317	FALSE	5.18014177620227	5.47794009741641	5.20470632276119	4.38410476199332	4.61661550891321	4.36610226784888	5.28759606545996	4.45560751291847	Myb/SANT-like DNA-binding domain containing 4 with coiled-coils	NA	NA	NA	NA
ENSMUSG00000030872	Gga2	74105	0.947261681372544	5.18826998942842	44.9144505056052	2.20E-04	0.013685506055734	959.746485846512	FALSE	5.30944998960056	5.79702958758519	5.60571360797513	4.76823966325045	4.60390088246575	4.53368595098178	5.57073106172029	4.63527549889933	golgi associated, gamma adaptin ear containing, ARF binding protein 2	NA	NA	NA	NA
ENSMUSG00000072825	Cep170b	217882	1.39052195638195	5.66645958007251	44.7181830203913	2.23E-04	0.013793718628104	1992.22813102681	FALSE	5.63695569639891	6.45094413363972	6.37837197967	4.73043022370468	4.79499971921679	4.90052221142334	6.15542393656954	4.80865071811494	centrosomal protein 170B	NA	NA	NA	NA
ENSMUSG00000000826	Dnajc5	13002	0.764750430201536	6.78284028099015	44.4288582200224	2.27E-04	0.013816262709551	3793.85363007287	FALSE	7.01020606695648	7.15463344434404	7.17421565095396	6.54788629690378	6.29575589994484	6.18326336666072	7.11301838741816	6.34230185450311	DnaJ heat shock protein family (Hsp40) member C5	NA	NA	NA	NA
ENSMUSG00000000838	Fmr1	14265	0.800604972536683	5.43364809767833	44.3991236933495	2.28E-04	0.013816262709551	1453.22457661823	FALSE	5.69062775750435	5.85563952988482	5.78428080903027	5.18230996662019	4.78799119223858	4.93806461215606	5.77684936547315	4.96945525700494	FMRP translational regulator 1	NA	NA	NA	NA
ENSMUSG00000030447	Cyfip1	20430	-0.973157226098423	4.72031414606567	44.220939593153	2.31E-04	0.013889338745565	1812.4696833903	FALSE	4.44287722395433	3.94310829522617	4.02952154577227	5.0577970050097	5.18793468810486	5.13028403261912	4.13850235498426	5.12533857524456	cytoplasmic FMR1 interacting protein 1	NA	NA	NA	NA
ENSMUSG00000026687	Aldh9a1	56752	0.638027128973946	5.49600103928301	44.1675938617241	2.32E-04	0.013889338745565	1644.57973818853	FALSE	5.63154477897828	5.88558276847179	5.80957052481794	5.14127665845813	5.10238375655235	5.18167305102722	5.77556602408933	5.14177782201257	aldehyde dehydrogenase 9, subfamily A1	NA	NA	NA	NA
ENSMUSG00000020184	Mdm2	17246	0.582544107476178	5.51546836670665	44.1263493875718	2.32E-04	0.013889338745565	2698.67494394162	FALSE	5.76972478826624	5.85410026139952	5.70339082707264	5.26397673983442	5.18793468810486	5.13028403261912	5.77573862557947	5.19406515351947	transformed mouse 3T3 cell double minute 2	NA	NA	NA	NA
ENSMUSG00000005054	Cstb	13014	1.03987445620177	4.13414949361547	43.6823828190977	2.40E-04	0.014036210379269	833.191237324045	FALSE	4.26210232674169	4.82416080796184	4.5394349961291	3.55053554567991	3.57119846084071	3.44535927222198	4.54189937694421	3.52236442624753	cystatin B	NA	NA	NA	NA
ENSMUSG00000029772	Ahcyl2	74340	0.677246841463923	5.19028190086857	43.4507638693228	2.44E-04	0.014071725371597	3907.06243526501	FALSE	5.32880383759858	5.56519595305988	5.55987716514221	4.88883261704731	4.81029967097594	4.73425011382474	5.48462565193356	4.81112746728267	S-adenosylhomocysteine hydrolase-like 2	NA	NA	NA	NA
ENSMUSG00000026032	Ndufb3	66495	0.65599579259959	4.54868107656282	43.3122770332973	2.47E-04	0.014160178747113	776.51200574175	FALSE	4.75922897563556	4.93023111145216	4.82117684383976	4.18934460655319	4.25121465054024	4.10798126093803	4.83687897697582	4.18284683934382	NADH:ubiquinone oxidoreductase subunit B3	NA	NA	NA	NA
ENSMUSG00000028644	Ermap	27028	-2.33993141989553	5.21579628170368	45.4269174660017	2.51E-04	0.014209557068581	331.942281645143	FALSE	4.31875210971507	3.00966211393531	3.16029264018737	5.78896200459096	6.01759610266738	6.04691159121871	3.49623562127925	5.95115656615902	erythroblast membrane-associated protein	NA	NA	NA	NA
ENSMUSG00000030315	Vgll4	232334	-0.821374482518124	5.01797003649493	43.0177261313435	2.52E-04	0.014209557068581	2080.2589912193	FALSE	4.71002060641577	4.37956959040295	4.54446482708385	5.41197513893262	5.48867693569296	5.19673946939525	4.54468500796752	5.36579718134028	vestigial like family member 4	NA	NA	NA	NA
ENSMUSG00000026223	Itm2c	64294	0.733415988497085	6.98363790852576	42.8910854754619	2.55E-04	0.014209557068581	5740.29425626505	FALSE	7.11618995079336	7.42866200219988	7.34915024617243	6.69145942360604	6.55096663669318	6.46086116973739	7.29800073305522	6.56776241001221	integral membrane protein 2C	NA	NA	NA	NA
ENSMUSG00000024583	Txnl1	53382	0.732304551651142	6.40401203857122	42.8135841873165	2.56E-04	0.014209557068581	2391.76914617996	FALSE	6.59029718475563	6.93172965210438	6.62444628452431	6.05508153524151	5.97564805994295	5.942928854965	6.71549104046144	5.99121948338315	thioredoxin-like 1	NA	NA	NA	NA
ENSMUSG00000025199	Chuk	12675	0.609084297912725	5.33905536710843	42.7790859982874	2.57E-04	0.014209557068581	1165.55374760496	FALSE	5.4922115714748	5.72475054294122	5.60691619859537	4.98354632151752	4.97857195773111	5.04516354448612	5.60795943767047	5.00242727457825	conserved helix-loop-helix ubiquitous kinase	NA	NA	NA	NA
ENSMUSG00000031227	Magee1	107528	1.25311092761701	4.80482474668316	42.6432185153403	2.59E-04	0.014209557068581	913.145737544152	FALSE	4.88393097272562	5.54434904634821	5.38585669119924	3.99043279224534	3.85490702384757	4.26489623606883	5.27137890342436	4.03674535072058	MAGE family member E1	NA	NA	NA	NA
ENSMUSG00000056429	Tgoln1	22134	0.942663638709806	5.42328623962697	42.6378626324969	2.59E-04	0.014209557068581	4033.98068672528	FALSE	5.4711611080211	5.98925530155135	5.93934684073849	4.83837898633257	4.92207435335786	4.86826380042705	5.79992108343698	4.87623904670583	trans-golgi network protein	NA	NA	NA	NA
ENSMUSG00000003033	Ap1m1	11767	1.06204533130945	6.27527997952999	42.4597947119441	2.63E-04	0.014218103583792	1215.97411800142	FALSE	6.29282854433274	6.86756925024058	6.89393295669972	5.62233700513328	5.72057940202423	5.60103358138494	6.68477691709101	5.64798332951415	adaptor-related protein complex AP-1, mu subunit 1	NA	NA	NA	NA
ENSMUSG00000023571	C1qtnf12	67389	0.922552338613049	4.52440933172313	42.4021155770855	2.64E-04	0.014218103583792	346.391452544279	FALSE	4.64571617132363	5.14854376363872	4.89686996915826	4.00926725554521	3.9281367847042	4.03385183671368	4.89704330137354	3.99041862565436	C1q and tumor necrosis factor related 12	NA	NA	NA	NA
ENSMUSG00000069769	Msi2	76626	0.600482985506222	7.51191139916786	42.3582943974773	2.65E-04	0.014218103583792	6701.49287282953	FALSE	7.79716319894793	7.65782746415359	7.87941275230048	7.25503036082529	7.13278692323556	7.15117725477717	7.77813447180067	7.17966484627934	musashi RNA-binding protein 2	NA	NA	NA	NA
ENSMUSG00000053293	Pom121	107939	0.66489950232017	5.87730762072353	42.3353319131936	2.65E-04	0.014218103583792	942.603030141208	FALSE	6.09570909746298	6.19497172905467	6.22038286538023	5.6697216925446	5.38659138138633	5.44910163756136	6.17035456396596	5.50180490383076	nuclear pore membrane protein 121	NA	NA	NA	NA
ENSMUSG00000039485	Tspyl4	72480	0.8548157862191	5.09584018322838	42.2627044711246	2.67E-04	0.014243634138325	2078.87921338842	FALSE	5.2364752469124	5.61148404437958	5.50610540843782	4.43548960069026	4.7306624634348	4.63745054523649	5.45135489990993	4.60120086978718	TSPY-like 4	NA	NA	NA	NA
ENSMUSG00000097591	A330032B11Rik	319931	-1.74725555714632	1.59275664172989	41.9836319005782	2.73E-04	0.014378770867501	12.9750359508762	FALSE	0.642009007900082	0.491009210524693	0.362319666568365	1.93830259787203	1.99109214633568	2.61899390147741	0.49844596166438	2.18279621522837	RIKEN cDNA A330032B11 gene	NA	NA	NA	NA
ENSMUSG00000024121	Atp6v0c	11984	0.948104761494311	6.39374010561784	41.807557961931	2.76E-04	0.014425678498198	2339.23842879576	FALSE	6.54927678287406	6.9334312931323	6.86155241078079	6.06524220387049	5.79447895160294	5.63756232340885	6.78142016226238	5.8324278262941	ATPase, H+ transporting, lysosomal V0 subunit C	NA	NA	NA	NA
ENSMUSG00000035781	R3hdm4	109284	1.02279196759175	5.29137147872871	41.6536914959566	2.80E-04	0.014447521089387	1640.58028220703	FALSE	5.32210147213816	5.94076926162487	5.80538623822477	4.68429686985089	4.67248408307264	4.71763297846474	5.6894189906626	4.69147131046276	R3H domain containing 4	NA	NA	NA	NA
ENSMUSG00000027195	Hsd17b12	56348	0.619053887426291	5.60221517113184	41.3385674186072	2.86E-04	0.014486440932273	2097.5278027655	FALSE	5.82706557425308	5.96521596162537	5.83852557743676	5.38067509246089	5.1534483227122	5.23616390859446	5.8769357044384	5.25676244125585	hydroxysteroid (17-beta) dehydrogenase 12	NA	NA	NA	NA
ENSMUSG00000047879	Usp14	59025	0.863297989549249	5.38701142778805	40.8248589142492	2.98E-04	0.014771134439422	1327.92797376409	FALSE	5.50706176026325	5.99112390787062	5.72348819108307	4.98235528929819	4.87787007109811	4.81066855045003	5.74055795307231	4.89029797028211	ubiquitin specific peptidase 14	NA	NA	NA	NA
ENSMUSG00000054027	Nt5dc3	103466	1.50644639716777	3.78303686799084	40.8175177711766	2.98E-04	0.014771134439422	756.530822654747	FALSE	3.83770627274524	4.76313762150601	4.28376637050667	2.93437525339217	2.90174505671931	2.68316361983508	4.29487008825264	2.83976130998218	5'-nucleotidase domain containing 3	NA	NA	NA	NA
ENSMUSG00000030942	Thumpd1	233802	0.691216523570133	5.67154104753364	40.6656332091515	3.02E-04	0.014896385838894	1035.91798957956	FALSE	5.86098516140929	6.05772276354076	6.00101960491043	5.41550942947106	5.3084210444497	5.11556089745953	5.9732425099535	5.27983045712676	THUMP domain containing 1	NA	NA	NA	NA
ENSMUSG00000020368	Canx	12330	0.609138236805411	8.4445762456871	40.4016522702457	3.08E-04	0.015032264663829	10143.7711447779	FALSE	8.64837752993477	8.80322722348414	8.69548588884206	8.19398592464158	8.14425558251731	7.97728390425104	8.71569688075366	8.10517513713664	calnexin	NA	NA	NA	NA
ENSMUSG00000038975	Rabggtb	19352	0.711944394079711	5.49671969780658	40.3771150560904	3.09E-04	0.015032264663829	4166.78635209667	FALSE	5.6261134911511	5.87347735405133	5.9099307400972	4.99303934630828	5.07154709563759	5.21855610746584	5.80317386176654	5.0943808498039	Rab geranylgeranyl transferase, b subunit	NA	NA	NA	NA
ENSMUSG00000026374	Tsn	22099	0.671205420611071	6.44902274721433	40.1836923933924	3.13E-04	0.015110722770826	2341.39124622127	FALSE	6.6175804561612	6.85761744419279	6.75167557824785	6.21624380661881	6.04548666348001	5.95005960392426	6.74229115953395	6.07059669134103	translin	NA	NA	NA	NA
ENSMUSG00000028381	Ugcg	22234	0.750816522537058	5.12861578772061	40.0037609420818	3.18E-04	0.015179473371919	799.97778660493	FALSE	5.26907461399543	5.61754508212988	5.45693601295389	4.82249300283195	4.67552535549083	4.60920080688112	5.4478519030264	4.7024063884013	UDP-glucose ceramide glucosyltransferase	NA	NA	NA	NA
ENSMUSG00000055850	Rnf181	66510	0.741808000615331	5.12497903127389	40.0007258763593	3.18E-04	0.015179473371919	2182.49093564322	FALSE	5.22574229727124	5.60661681338782	5.48533108126977	4.6546959590587	4.76533233110028	4.69941243310918	5.43923006397628	4.70648024108939	ring finger protein 181	NA	NA	NA	NA
ENSMUSG00000028643	Svbp	69216	-1.4874907622223	6.00225606121359	40.1396845372168	3.21E-04	0.015196492275582	3512.77337360715	FALSE	5.56142702414011	4.63395173292207	4.86706756665435	6.39962654422827	6.58087665958823	6.6910862672731	5.02081544123884	6.5571964903632	small vasohibin binding protein	NA	NA	NA	NA
ENSMUSG00000067787	Blcap	53619	1.03607698296856	5.48629711091324	39.7434209573602	3.25E-04	0.015285795694923	1547.86494217892	FALSE	5.52832659978184	6.1704444123202	5.96583370124404	4.97518837315973	4.78939562404149	4.86197670564968	5.88820157111536	4.87552023428363	bladder cancer associated protein	NA	NA	NA	NA
ENSMUSG00000032244	Fem1b	14155	0.659397927647538	6.56425090222479	39.5089358207159	3.31E-04	0.015331439046833	1981.68498866872	FALSE	6.65806072555009	6.99362387148471	6.89688561318183	6.17148232606418	6.1655342832375	6.25315196465907	6.84952340340554	6.19672285798692	fem 1 homolog b	NA	NA	NA	NA
ENSMUSG00000031584	Gsr	14782	1.12818985439193	4.8191038583334	39.4076276596231	3.33E-04	0.015362071380078	618.471327139946	FALSE	4.8963923341379	5.58512746400748	5.25926259458565	4.16645405305073	4.00267982958954	4.26298878745112	5.24692746424368	4.14404089003046	glutathione reductase	NA	NA	NA	NA
ENSMUSG00000025949	Pikfyve	18711	0.591753963404213	4.80055452476463	39.4044941188786	3.34E-04	0.015362071380078	460.208546924885	FALSE	5.12633589862118	5.11294665960037	4.95090575601287	4.51341898746666	4.45256184655429	4.45733920593666	5.0633961047448	4.4744400133192	phosphoinositide kinase, FYVE type zinc finger containing	NA	NA	NA	NA
ENSMUSG00000021469	Msx2	17702	-1.16931598114262	2.80009655829957	39.0039735755799	3.45E-04	0.015479117955731	378.796036647983	FALSE	2.40222431819869	2.01437675648267	1.85617084440965	3.23566075716232	3.3643680459137	3.20425829525493	2.09092397303034	3.26809569944365	msh homeobox 2	NA	NA	NA	NA
ENSMUSG00000074909	Ranbp6	240614	0.751953668595937	4.33068487646763	38.739943582214	3.52E-04	0.01551631001482	835.000993591111	FALSE	4.66173121366916	4.68448374174615	4.6238334731787	4.09991888106236	3.74628713795589	3.85039755327511	4.65668280953134	3.89886785743112	RAN binding protein 6	NA	NA	NA	NA
ENSMUSG00000021102	Glrx5	73046	0.868486232550515	4.62141844232774	38.7114798873119	3.53E-04	0.01551631001482	984.352150994127	FALSE	4.68019347086311	5.0825963938392	5.16198204770511	4.14532451672982	4.10773525459979	4.11645715484047	4.97492397080247	4.12317230872336	glutaredoxin 5	NA	NA	NA	NA
ENSMUSG00000024841	Eif1ad	69860	0.617712368428819	4.55453344297229	38.7097167244509	3.53E-04	0.01551631001482	548.559782735738	FALSE	4.80561339881039	4.78914687473819	4.89194545896563	4.24403719726558	4.10096461899232	4.28759105060793	4.82890191083807	4.21086428895527	eukaryotic translation initiation factor 1A domain containing	NA	NA	NA	NA
ENSMUSG00000034723	Tmx4	52837	1.15285691042257	7.35776380475678	38.7050835606882	3.53E-04	0.01551631001482	3841.53030888987	FALSE	7.39635415679193	8.14025647972491	7.83353406862898	6.71817811170625	6.76631895443257	6.51074326190736	7.79004823504861	6.66508010934873	thioredoxin-related transmembrane protein 4	NA	NA	NA	NA
ENSMUSG00000031428	Zcchc18	66995	1.7373366246371	4.25640382739828	38.4324834026248	3.61E-04	0.015530213099643	868.811774859146	FALSE	4.45976871427141	5.14351192281927	4.93949582227756	3.39810311735227	2.48279738190157	3.37292448478349	4.84759215312275	3.08460832801244	zinc finger, CCHC domain containing 18	NA	NA	NA	NA
ENSMUSG00000062169	Cnih4	98417	0.921482505226026	4.37293361086784	38.3700217681237	3.63E-04	0.015530213099643	961.24463608654	FALSE	4.47797300186632	4.99032106535754	4.76518639452338	3.72872395600723	3.87356587754962	3.91255499178784	4.74449348724908	3.83828160844823	cornichon family AMPA receptor auxiliary protein 4	NA	NA	NA	NA
ENSMUSG00000070802	Pnmal2	434128	1.09771776890881	5.1776691022597	38.3069293533444	3.65E-04	0.015530213099643	2508.69360213113	FALSE	5.35530619893832	5.75805419649139	5.72348819108307	4.25985208514433	4.42932794931678	4.83141128889532	5.61228286217093	4.50686377445214	PNMA-like 2	NA	NA	NA	NA
ENSMUSG00000000346	Dazap2	23994	0.581764194190555	7.07286743869831	38.1656223076209	3.69E-04	0.015530213099643	7801.44374432714	FALSE	7.30880427381046	7.36793785214809	7.32596901305643	6.8614330895107	6.78861136075529	6.59579638988268	7.33423704633833	6.74861361338289	DAZ associated protein 2	NA	NA	NA	NA
ENSMUSG00000028729	Ebna1bp2	69072	0.735647163526374	5.38529455338702	38.1413320010526	3.70E-04	0.015530213099643	2947.33560188415	FALSE	5.48097274812887	5.85512662284659	5.75637390015154	4.93758125273161	4.90014150841357	5.070467912646	5.69749109037567	4.96939689126372	EBNA1 binding protein 2	NA	NA	NA	NA
ENSMUSG00000073678	Pgap1	241062	0.668098347495863	4.37030730926631	37.8764948735782	3.78E-04	0.015615401175074	460.637312108335	FALSE	4.55287658455794	4.76094886878219	4.67288911570911	4.05756873042447	4.04327171697664	3.88801243245263	4.66223818968308	3.99628429328458	post-GPI attachment to proteins 1	NA	NA	NA	NA
ENSMUSG00000033793	Atp6v1h	108664	0.683470526347975	4.9800645882416	37.8755980906169	3.78E-04	0.015615401175074	1285.07281049932	FALSE	5.15301765790436	5.44968114468315	5.22286049924978	4.63966458925345	4.64946785747686	4.50169045024518	5.27518643394576	4.5969409656585	ATPase, H+ transporting, lysosomal V1 subunit H	NA	NA	NA	NA
ENSMUSG00000060032	H2aj	232440	0.908294397226357	4.39368293956256	37.7584486069349	3.82E-04	0.015615401175074	1523.35324728477	FALSE	4.63358713177912	5.02539161193938	4.63212612599217	3.6971286181485	3.96340334519715	3.93429189813696	4.76370162323689	3.86494128716087	H2J.A histone	NA	NA	NA	NA
ENSMUSG00000041801	Phlda3	27280	1.88882930995264	2.51136798914168	36.9738392874218	4.08E-04	0.016138389287542	1060.03433840573	FALSE	2.59803067513163	3.65093103123951	3.02289137935109	1.41018015035352	1.46704983156012	0.926931086993191	3.09061769524074	1.26805368963561	pleckstrin homology like domain, family A, member 3	NA	NA	NA	NA
ENSMUSG00000030682	Cdipt	52858	0.66500864792474	5.16418964757037	36.7392840989347	4.16E-04	0.016256957734266	1304.62669759959	FALSE	5.28294665453736	5.59499090040434	5.47877727406668	4.8251528441134	4.85524942310996	4.69658873471867	5.45223827633613	4.79233033398068	CDP-diacylglycerol--inositol 3-phosphatidyltransferase (phosphatidylinositol synthase)	NA	NA	NA	NA
ENSMUSG00000047749	Zc3hav1l	209032	1.04588376144395	5.20726230958855	36.6778534808818	4.18E-04	0.016263433443908	311.836917637912	FALSE	5.24092384968401	5.93835007743896	5.64604957164253	4.64117479334413	4.62921905821347	4.50169045024518	5.60844116625517	4.59069476726759	zinc finger CCCH-type, antiviral 1-like	NA	NA	NA	NA
ENSMUSG00000024646	Cyb5a	109672	0.669408346096551	4.20354655588085	36.5617115713707	4.22E-04	0.016302981047204	2429.29548732734	FALSE	4.38295445956107	4.61226174972288	4.49075611590186	3.86937553639433	3.74049020260896	3.87807730073738	4.49532410839527	3.82931434658022	cytochrome b5 type A (microsomal)	NA	NA	NA	NA
ENSMUSG00000004698	Hdac9	79221	0.997040771189126	3.17878473768557	36.5059467789842	4.24E-04	0.016302981047204	525.72531147286	FALSE	3.35698608014299	3.84112707769978	3.52590877080221	2.63420630557455	2.64052204066122	2.51384341754373	3.57467397621499	2.5961905879265	histone deacetylase 9	NA	NA	NA	NA
ENSMUSG00000020235	Fzr1	56371	0.898324130560124	5.35033025074848	36.1889211127162	4.36E-04	0.016413334848799	1132.53232929477	FALSE	5.37243748330975	5.86891150765295	5.89080445724671	4.74314378771777	4.87390387747779	4.87701995632404	5.7107178160698	4.83135587383987	fizzy and cell division cycle 20 related 1	NA	NA	NA	NA
ENSMUSG00000116597	Gm536	224098	-1.91373690344887	1.52270972157297	36.0668637755357	4.41E-04	0.016468434537726	NA	FALSE	0.663377568586216	0.186307614554655	0.001780230398075	1.63298117863789	2.35204531254341	2.44147913325848	0.283821804512982	2.14216854147993	predicted gene 536	NA	NA	NA	NA
ENSMUSG00000031066	Usp11	236733	0.68039504421204	5.93431607369904	35.7820936962067	4.52E-04	0.016556090303771	2327.2715331556	FALSE	6.211299059371	6.23927641714862	6.25224277840248	5.71416518057179	5.32012856587494	5.60103358138494	6.2342727516407	5.54510910927722	ubiquitin specific peptidase 11	NA	NA	NA	NA
ENSMUSG00000024384	Iws1	73473	0.788889950078157	5.448405833906	35.7417516267096	4.53E-04	0.016556090303771	436.173771192392	FALSE	5.5048439532858	5.99625013072172	5.82308624622297	4.99658318800004	5.04003689871402	4.96530064578667	5.7747267767435	5.00064024416691	IWS1, SUPT6 interacting protein	NA	NA	NA	NA
ENSMUSG00000000787	Ddx3x	13205	0.584797624183561	8.81045235949303	35.5776757327122	4.60E-04	0.016697456100868	9306.65583013009	FALSE	9.10109544193305	9.04338849982164	9.07505732244159	8.6408000103109	8.44231237322625	8.36890701378225	9.07318042139876	8.48400646577313	DEAD box helicase 3, X-linked	NA	NA	NA	NA
ENSMUSG00000058690	Ccser2	72972	0.722816348843699	4.48078178417435	35.5310260363215	4.62E-04	0.016697456100868	775.928030343912	FALSE	4.64033807218492	4.91259260481294	4.82221265842206	4.22603573165045	3.9929604977107	3.99300836680359	4.79171444513997	4.07066819872158	coiled-coil serine rich 2	NA	NA	NA	NA
ENSMUSG00000042211	Fbxo38	107035	0.851441769754462	5.60927664358124	35.5015336334718	4.63E-04	0.016697456100868	1397.91168215265	FALSE	5.64503421055593	6.14926323437364	6.07327397746909	5.08135085124126	5.22161589618094	5.05732102082576	5.95585714079956	5.12009592274932	F-box protein 38	NA	NA	NA	NA
ENSMUSG00000038280	Ostm1	14628	0.860700884306011	4.38617349116759	35.4555872424597	4.65E-04	0.01672334456204	1185.57598562036	FALSE	4.50485584854849	4.94573076946331	4.77056232119095	4.01859307571167	3.91017486284151	3.73679244943733	4.74038297973425	3.88852012933017	osteopetrosis associated transmembrane protein 1	NA	NA	NA	NA
ENSMUSG00000024563	Smad2	17126	0.605027704297494	5.42608489802439	35.0658628510521	4.81E-04	0.017084482031903	1161.11276111521	FALSE	5.73482444223038	5.73147306111835	5.62067441680817	5.24622388826501	4.96620675180985	5.04959630775586	5.69565730671897	5.08734231594357	SMAD family member 2	NA	NA	NA	NA
ENSMUSG00000027805	Pfn2	18645	0.842639767493632	6.24535294285571	35.0463491267046	4.82E-04	0.017084482031903	3630.06621409657	FALSE	6.52504149362975	6.67526128544118	6.61252142231703	6.04883682513815	5.6681050218248	5.52109394987492	6.60427473379599	5.74601193227929	profilin 2	NA	NA	NA	NA
ENSMUSG00000030805	Stx4a	20909	0.670353328259273	4.2357623531254	34.8827215213351	4.89E-04	0.017242669246899	1526.22044452645	FALSE	4.40690635504887	4.62194202292639	4.55571823740371	3.75685862781408	3.85490702384757	3.9674670342859	4.52818887179299	3.85974422864918	syntaxin 4A (placental)	NA	NA	NA	NA
ENSMUSG00000029512	Ulk1	22241	1.04354823813368	5.1882951786914	34.7927329092348	4.93E-04	0.017242669246899	1497.46912844514	FALSE	5.17364111456503	5.78738400837301	5.80381399668973	4.69451535251709	4.48412637194721	4.53684681755794	5.58827970654259	4.57182951400741	unc-51 like kinase 1	NA	NA	NA	NA
ENSMUSG00000000581	C1d	57316	0.734462551944281	4.20798948736401	34.7521889722107	4.95E-04	0.017242669246899	806.791110798832	FALSE	4.52688179441742	4.56034645092832	4.49465947129479	3.98330598981667	3.77208890183904	3.6044605998914	4.52729590554684	3.78661849718237	C1D nuclear receptor co-repressor	NA	NA	NA	NA
ENSMUSG00000015804	Med28	66999	0.751499586250203	4.64795610581918	34.4561691573378	5.08E-04	0.017438681897247	1235.12920336653	FALSE	4.88051365555093	5.09307428407388	4.94045010427843	4.30055970473853	4.35539798491535	3.99070502268768	4.97134601463441	4.21555423744719	mediator complex subunit 28	NA	NA	NA	NA
ENSMUSG00000028057	Rit1	19769	0.836103983924088	3.73149755530512	34.4121509576766	5.10E-04	0.017438681897247	632.492107733856	FALSE	3.9397435027273	4.21343450562057	4.09612101117121	3.40878193464543	3.28295752971031	3.04909218916077	4.08309967317303	3.2469438845055	Ras-like without CAAX 1	NA	NA	NA	NA
ENSMUSG00000006736	Tspan31	67125	0.692070058529958	5.59949869116542	34.3616319905925	5.12E-04	0.017438681897247	861.633121270323	FALSE	5.65440232322735	5.97705000774841	6.05003116351542	5.25216581130136	5.18686937466141	5.19773832489224	5.89382783149706	5.21225783695167	tetraspanin 31	NA	NA	NA	NA
ENSMUSG00000025702	Marchf8	71779	0.93147794858459	5.90630070424396	34.2864162158772	5.16E-04	0.017491095334684	1905.23862862926	FALSE	5.93862208591448	6.51857848541028	6.37414048806047	5.45640147685088	5.42685325815327	5.20471101642308	6.27711368646174	5.36265525047574	membrane associated ring-CH-type finger 8	NA	NA	NA	NA
ENSMUSG00000005225	Plekha8	231999	1.11220159730701	4.76824574061491	34.2384947994161	5.18E-04	0.017491095334684	857.654838583652	FALSE	4.76046891993597	5.50565614195931	5.29028441114392	4.08223852337174	4.00267982958954	4.23017025032896	5.1854698243464	4.10502953443008	pleckstrin homology domain containing, family A (phosphoinositide binding specific) member 8	NA	NA	NA	NA
ENSMUSG00000038615	Nfe2l1	18023	0.799008146891342	8.12614951152653	33.8981781949292	5.35E-04	0.017804175074803	8847.53449693633	FALSE	8.18001291280359	8.63363688419367	8.55931936649246	7.7097829373147	7.76458044480902	7.5317193405836	8.45765638782991	7.66869424090244	nuclear factor, erythroid derived 2,-like 1	NA	NA	NA	NA
ENSMUSG00000043445	Pgp	67078	0.780702088420377	4.4968153245225	33.787443903185	5.40E-04	0.017804175074803	364.040156583462	FALSE	4.54570266638399	4.9771823658376	4.93949582227756	4.05982895213739	4.0526590290294	4.0516398297506	4.82079361816638	4.0547092703058	phosphoglycolate phosphatase	NA	NA	NA	NA
ENSMUSG00000026434	Nucks1	98415	0.666448433557559	6.11800900139567	33.7798590949841	0.000540336265363	0.017804175074803	2297.93281549055	FALSE	6.43821723563285	6.46243901609129	6.33439936095038	5.95784222436158	5.6558380764342	5.60027838130961	6.41168520422484	5.73798622736846	nuclear casein kinase and cyclin-dependent kinase substrate 1	NA	NA	NA	NA
ENSMUSG00000019124	Scrn1	69938	1.05685568743445	7.26487722728614	33.664332365151	5.46E-04	0.017904325696759	4122.29735017153	FALSE	7.25527719049714	7.93035705984769	7.8225769808371	6.46674483334337	6.77839254532937	6.66351582794726	7.66940374372731	6.63621773554	secernin 1	NA	NA	NA	NA
ENSMUSG00000026158	Ogfrl1	70155	0.700086595845681	4.95847817119856	33.5231024286351	5.53E-04	0.017904325696759	1700.46521173982	FALSE	5.11377818048219	5.37078300003492	5.2999829263112	4.64870219134188	4.66178885616988	4.37142359301549	5.2615147022761	4.56063821350908	opioid growth factor receptor-like 1	NA	NA	NA	NA
ENSMUSG00000039449	Prpf18	67229	0.595970635075654	5.21406596611723	33.4865692780229	5.55E-04	0.017904325696759	1200.32856178698	FALSE	5.31367948966964	5.57207851350341	5.54301293218671	4.93018784405877	4.91951125820119	4.80412480334947	5.47625697845326	4.88460796853648	pre-mRNA processing factor 18	NA	NA	NA	NA
ENSMUSG00000031591	Asah1	11886	0.676938298260324	4.98526244389599	33.4516310471108	5.57E-04	0.017904325696759	1831.48544674195	FALSE	5.17084612487322	5.23623898842609	5.43068993574191	4.76547269346951	4.53691930854491	4.50653524579861	5.27925834968041	4.60297574927101	N-acylsphingosine amidohydrolase 1	NA	NA	NA	NA
ENSMUSG00000045180	Shroom2	110380	0.789889135398637	3.90211968926468	33.2788441943172	5.66E-04	0.017907858836271	458.423652350855	FALSE	4.3304879984808	4.18596241224663	4.20495421698093	3.67370764177767	3.29091187674356	3.36938280739443	4.24046820923612	3.44466744197189	shroom family member 2	NA	NA	NA	NA
ENSMUSG00000028567	Txndc12	66073	-1.16256192759251	5.58515314160763	33.0533908275453	5.78E-04	0.018011984042022	2575.57131487909	FALSE	5.08635371571268	4.68332845881112	4.87607310722443	5.778021037895	5.82561380876972	6.4512608323707	4.88191842724941	6.01829855967847	thioredoxin domain containing 12 (endoplasmic reticulum)	NA	NA	NA	NA
ENSMUSG00000021774	Ube2e1	22194	0.666146688677054	5.6626753194599	33.051518141971	5.78E-04	0.018011984042022	1248.11907169741	FALSE	5.80920295892637	6.10421891921766	5.94268441405581	5.43130745810396	5.28272404261338	5.14692852000331	5.95203543073328	5.28698667357355	ubiquitin-conjugating enzyme E2E 1	NA	NA	NA	NA
ENSMUSG00000024120	Lrpprc	72416	1.16806627733256	5.69801242844451	32.9551559935959	5.83E-04	0.01804674503233	970.849534787789	FALSE	5.64905656705227	6.52439674942878	6.19341813132729	4.97039057272561	5.00419896368369	5.0227930982179	6.12229048260278	4.99912754487573	leucine-rich PPR-motif containing	NA	NA	NA	NA
ENSMUSG00000023147	Get1	71446	1.21488726766342	3.61121622416018	32.9179772639358	5.85E-04	0.01804674503233	490.462294926224	FALSE	3.59520907068992	4.23567226628673	4.33546487912292	2.77842393436276	2.79951499400901	3.04909218916077	4.05544873869986	2.87567703917751	guided entry of tail-anchored proteins factor 1	NA	NA	NA	NA
ENSMUSG00000066324	Bpnt2	242291	0.715715058561253	6.09581005389049	32.8525428733475	5.89E-04	0.018084063835406	2483.42718313286	FALSE	6.44363070849048	6.37104105621292	6.41247233013991	5.92288167249215	5.66351713166335	5.45829960674747	6.40904803161444	5.68156613696766	3'(2'), 5'-bisphosphate nucleotidase 2	NA	NA	NA	NA
ENSMUSG00000033763	Mtss2	244654	-0.592943939261263	6.38354506386583	32.8505469597118	5.89E-04	0.018084063835406	3055.25271670957	FALSE	5.95225043471812	6.03842539428186	6.17204634518212	6.60394643054147	6.79316881782094	6.54018015372484	6.05424072472737	6.64576513402909	MTSS I-BAR domain containing 2	NA	NA	NA	NA
ENSMUSG00000029120	Ppp2r2c	269643	3.72902733904547	1.31939281251924	32.7853352219589	5.93E-04	0.018103923662304	209.464070264463	FALSE	1.43375459649936	2.8124170331334	1.9652157658038	-1.37204253284059	-2.96954752254463	-0.663896764647337	2.07046246514552	-1.66849560667752	protein phosphatase 2, regulatory subunit B, gamma	NA	NA	NA	NA
ENSMUSG00000055733	Nap1l3	54561	1.33970324398966	1.89518708996476	32.7704021032057	5.93E-04	0.018103923662304	243.271837390735	FALSE	2.19774321038194	2.60354531486266	2.37966778022041	1.18020500374463	1.27188454379211	0.742107362180908	2.39365210182167	1.06473230323921	nucleosome assembly protein 1-like 3	NA	NA	NA	NA
ENSMUSG00000054051	Ercc6	319955	0.802710119047179	4.4528637738573	32.7334264967662	5.95E-04	0.018103923662304	526.199274339532	TRUE	4.49892502333452	4.97623929274071	4.87507526312019	3.99988075929661	3.95090687697544	4.03831943849567	4.78341319306514	3.99636902492257	excision repair cross-complementing rodent repair deficiency, complementation group 6	NA	NA	NA	NA
ENSMUSG00000025278	Flnb	286940	-0.664075041180783	5.83567496480599	32.51885920416	6.08E-04	0.01830318536162	3132.27033822771	TRUE	5.57628923892308	5.44832157420104	5.36681616877734	5.94994301322277	6.10872889888296	6.30829625449873	5.46380899396715	6.12232272220149	filamin, beta	NA	NA	NA	NA
ENSMUSG00000021840	Mapk1ip1l	218975	0.866413749818227	5.85393269493097	32.4912169738925	6.09E-04	0.01830318536162	1153.58787997546	FALSE	6.06392400060556	6.32363106588005	6.26715226663106	5.64885372887375	5.12703154768743	5.24101706628938	6.21823577770555	5.33896744761685	mitogen-activated protein kinase 1 interacting protein 1-like	NA	NA	NA	NA
ENSMUSG00000036438	Calm2	12314	0.706470418718045	6.97308389653711	32.3990357048329	6.15E-04	0.01836109799562	5367.57562723062	FALSE	7.24623345607836	7.2964450479982	7.30648603210867	6.81836238626973	6.36520975624261	6.50993927410171	7.28305484539508	6.56450380553801	calmodulin 2	NA	NA	NA	NA
ENSMUSG00000018593	Sparc	20692	-0.874404129790049	10.326138685586	32.3107498498504	6.20E-04	0.018382268999934	74430.0018146487	TRUE	10.1057365927106	9.59121486897184	9.72360316072247	10.7289821839584	10.8172457214908	10.5336010544376	9.80685154080164	10.6932763199622	secreted acidic cysteine rich glycoprotein	NA	NA	NA	NA
ENSMUSG00000057440	Mpp7	75739	1.10202038357085	3.12571484337182	32.3021825906782	6.20E-04	0.018382268999934	509.501749646397	FALSE	3.35041366693349	3.79266615832361	3.530985898256	2.2308469890666	2.39695896482468	2.74460026274804	3.5580219078377	2.45746873887977	membrane protein, palmitoylated 7 (MAGUK p55 subfamily member 7)	NA	NA	NA	NA
ENSMUSG00000000266	Mid2	23947	0.887028978385501	3.04740403200427	31.8753070273939	6.46E-04	0.018826026542839	516.560359467364	FALSE	3.21225655018497	3.6198671734148	3.39836798079316	2.53371614596017	2.60905452782508	2.46821526730194	3.41016390146431	2.53699531369573	midline 2	NA	NA	NA	NA
ENSMUSG00000060981	H4c8	69386	1.03504655128678	2.56036804927346	31.8367384625299	6.49E-04	0.018826026542839	144.396423084023	FALSE	2.73552608885361	3.10247634097368	3.07596205792992	1.78279892986297	1.97142919193706	2.09204905995189	2.97132149591907	1.94875906058398	H4 clustered histone 8	NA	NA	NA	NA
ENSMUSG00000034636	Zyg11b	414872	0.598285950043916	5.74246233002329	31.5432364249512	6.67E-04	0.018989510422119	1243.96658066113	FALSE	5.86214069671446	6.16217509217006	5.9909221601555	5.49700061337108	5.42052264231672	5.31468581598366	6.00507931634668	5.41073635722382	zyg-ll family member B, cell cycle regulator	NA	NA	NA	NA
ENSMUSG00000022472	Desi1	28075	-0.688030380427231	4.12743882855865	31.5278140483679	6.68E-04	0.018989510422119	1243.72997141293	FALSE	3.67890363171841	3.76016095254204	3.79219792877722	4.23206121204372	4.47368140881009	4.56653461492462	3.74375417101255	4.42409241192614	desumoylating isopeptidase 1	NA	NA	NA	NA
ENSMUSG00000032840	Spring1	76792	0.881920698250269	5.07937802434931	31.5055593798693	6.70E-04	0.018989510422119	811.107250071911	FALSE	5.0814011563857	5.64925025008497	5.56545505153543	4.48173937827404	4.66485273441999	4.56498723676472	5.43203548600203	4.57052644981958	SREBF pathway regulator in golgi 1	NA	NA	NA	NA
ENSMUSG00000038500	Prr3	75210	0.883889420127039	4.26714678680663	31.457686651304	6.73E-04	0.019040763060581	612.671879977105	FALSE	4.58682338132801	4.66120045704736	4.67288911570911	4.06208563837529	3.49405656947678	3.66059813987939	4.64030431802816	3.73891344924382	proline-rich polypeptide 3	NA	NA	NA	NA
ENSMUSG00000062373	Tmem65	74868	0.637920306845597	5.00778829345387	31.3874593640652	6.77E-04	0.019069693376343	2822.85776430669	FALSE	5.10794523691534	5.41181803291963	5.33596383285243	4.72474358775629	4.69663662012808	4.53368595098178	5.28524236756247	4.65168871962205	transmembrane protein 65	NA	NA	NA	NA
ENSMUSG00000040928	S100pbp	74648	1.02327334466621	5.53326837001457	31.2009400016844	6.90E-04	0.019069693376343	992.765290418484	FALSE	5.4772069330663	6.19699697340473	6.09186002801679	4.89517526943678	4.88314142475324	5.01714586385801	5.92202131149594	4.93182085268268	S100P binding protein	NA	NA	NA	NA
ENSMUSG00000057335	Cep170	545389	0.782493506910028	4.96793909111491	31.0912723083385	6.97E-04	0.019069693376343	832.602678348306	FALSE	5.08931711112393	5.44150443659384	5.36326240200957	4.29289391312136	4.58946169426945	4.66515772600716	5.29802798324245	4.51583777779932	centrosomal protein 170	NA	NA	NA	NA
ENSMUSG00000029270	Dipk1a	67266	-0.97982076473559	3.02664677368388	31.0397720299066	7.01E-04	0.019069693376343	418.307357098156	FALSE	2.64712223993363	2.47056911915694	2.23783050297539	3.20331181164265	3.57446067198485	3.50144480483263	2.45184062068865	3.42640576282005	divergent protein kinase domain 1A	NA	NA	NA	NA
ENSMUSG00000049489	Ccnq	69109	-0.9245179135514	4.05320202129058	31.0176708984326	7.02E-04	0.019069693376343	543.80325331966	FALSE	3.80923185717627	3.29931568903524	3.40391348613755	4.36595280637145	4.6150322951472	4.33011615687658	3.50415367744969	4.43703375279841	cyclin Q	NA	NA	NA	NA
ENSMUSG00000028134	Ptbp2	56195	0.660656890506137	5.95919522682861	30.9408463352356	7.08E-04	0.019069693376343	1780.96034284147	FALSE	6.32670596198374	6.24985059158341	6.17448174534172	5.79846775630282	5.39676267757807	5.55032251840396	6.25034609963629	5.58185098409495	polypyrimidine tract binding protein 2	NA	NA	NA	NA
ENSMUSG00000019944	Rhobtb1	69288	1.14024396510847	4.07023807475682	30.4919253669623	7.40E-04	0.019599545485991	136.884908763264	FALSE	4.11863656310785	4.7848444314678	4.60108156567163	3.46102158401176	3.5809630478624	3.08839938129665	4.50152085341576	3.37679467105694	Rho-related BTB domain containing 1	NA	NA	NA	NA
ENSMUSG00000048701	Ccdc6	76551	0.767985080753469	4.4436734578293	30.4728541873481	7.41E-04	0.019601008540153	1029.5524927168	FALSE	4.50928802188697	4.91357819987094	4.87107697073228	4.1367852849803	3.91017486284151	3.97214467264109	4.76464773083006	4.00636827348763	coiled-coil domain containing 6	NA	NA	NA	NA
ENSMUSG00000031148	Gpkow	209416	0.714426256838778	4.79318849733104	30.4290178013543	7.45E-04	0.019651149551566	709.81201566334	FALSE	4.8563630656399	5.2650972710458	5.16443448222733	4.49683225485703	4.35539798491535	4.3191429272705	5.09529827297101	4.39045772234763	G patch domain and KOW motifs	NA	NA	NA	NA
ENSMUSG00000035151	Elmod2	244548	1.24324211812859	4.47847651279635	30.2445510280502	7.59E-04	0.019872907979936	724.42924061334	FALSE	4.4304670820599	5.26200514125881	5.08553831896891	3.54085944629204	3.95841773953861	3.65187825602918	4.92600351409588	3.71705181395328	ELMO/CED-12 domain containing 2	NA	NA	NA	NA
ENSMUSG00000034187	Nsf	18195	0.963952498692241	4.56004458750663	30.0308596656923	7.75E-04	0.0201970929071	1328.11651602408	FALSE	4.55144465191644	5.13677538466884	5.12216529672909	3.83547717902184	4.0526590290294	4.09731588400589	4.93679511110479	3.99515069735238	N-ethylmaleimide sensitive fusion protein	NA	NA	NA	NA
ENSMUSG00000067924	Rtl8b	553127	0.746416608849427	4.15208618558224	30.012465652274	7.76E-04	0.0201970929071	948.737856379531	FALSE	4.19765490505469	4.61711000546198	4.57673811641121	3.72872395600723	3.73758297665864	3.72852243473106	4.46383434230929	3.73160978913231	retrotransposon Gag like 8B	NA	NA	NA	NA
ENSMUSG00000021621	Zcchc9	69085	0.674215344786791	4.60553454827685	29.9563161496992	7.81E-04	0.02020321217088	533.599886279738	FALSE	4.72787887462211	5.06584918247228	4.89391728062573	4.35126498860411	4.20775948262179	4.12067650104915	4.89588177924004	4.22656699075835	zinc finger, CCHC domain containing 9	NA	NA	NA	NA
ENSMUSG00000004508	Gab2	14389	1.09496738667573	4.55937895536506	29.8740644359819	7.87E-04	0.020299831228501	381.182682981403	FALSE	4.73420363136603	5.13508632368133	5.10779580744293	4.16435497087332	4.01233412096309	3.46871796054769	4.9923619208301	3.8818023507947	growth factor receptor bound protein 2-associated protein 2	NA	NA	NA	NA
ENSMUSG00000040183	Ankrd6	140577	2.30787416700731	2.12277138264858	29.7310827764236	7.99E-04	0.020494760858431	363.186120705013	FALSE	2.03513705763932	3.41240546143515	2.75863986050788	0.349367153201836	0.096820705203237	1.07343389396102	2.73539412652745	0.50654058412203	ankyrin repeat domain 6	NA	NA	NA	NA
ENSMUSG00000073639	Rab18	19330	0.583308509193586	4.67049093818634	29.7249280848305	7.99E-04	0.020494760858431	3285.73400447436	FALSE	4.79476162939174	5.0088854711179	4.98275230359977	4.26377886675986	4.45610331354161	4.32280995197022	4.9287998013698	4.34756404409056	RAB18, member RAS oncogene family	NA	NA	NA	NA
ENSMUSG00000049536	Tceal1	237052	1.10210144831112	3.49772405126258	29.5841144793551	8.11E-04	0.020687599312645	418.423690016254	FALSE	3.76790611457996	4.06521139891781	3.97840289731448	2.52064805720191	3.2176927899578	2.70580807861109	3.93717347027075	2.81471630859026	transcription elongation factor A (SII)-like 1	NA	NA	NA	NA
ENSMUSG00000030718	Ppme1	72590	0.595267925611947	4.87201255180237	29.4424984481153	8.23E-04	0.020698233359784	1701.07520064877	FALSE	5.08832998883454	5.10864980282921	5.21499543310652	4.5150672203565	4.39652744094283	4.70363764518846	5.13732507492342	4.53841076882926	protein phosphatase methylesterase 1	NA	NA	NA	NA
ENSMUSG00000028943	Espn	56226	0.846250816755283	4.85236131922227	29.3561691581092	8.30E-04	0.020757169111151	986.841375186438	FALSE	5.14259431019179	5.23071377568039	5.26384425022382	4.47328571427447	3.9929604977107	4.57424670834119	5.212384112032	4.34683097344212	espin	NA	NA	NA	NA
ENSMUSG00000038806	Sde2	208768	0.580967150290027	4.39946331991517	29.3229493155571	8.33E-04	0.020757169111151	520.66877400483	FALSE	4.72025238318389	4.62194202292639	4.63566558003235	4.21390874417604	3.96588970198256	4.049428287796	4.65928666204754	4.0764089113182	SDE2 telomere maintenance homolog (S. pombe)	NA	NA	NA	NA
ENSMUSG00000004127	Trmt10a	108943	0.689410344806319	3.08033789467528	29.2892108559248	8.36E-04	0.020757169111151	238.507411791886	FALSE	3.36678889817759	3.38424237337786	3.3928010770717	2.68780039446526	2.75994709111546	2.63677969427216	3.38127744954238	2.6948423932843	tRNA methyltransferase 10A	NA	NA	NA	NA
ENSMUSG00000040797	Iqsec3	243621	-1.65169669120723	1.11560611102635	29.2598385057495	8.39E-04	0.020757169111151	353.946374003966	FALSE	0.357355047527275	0.077947836748753	-0.152460701423724	1.8984460995364	1.94142295579884	1.20642153343855	0.094280727617435	1.68209686292459	IQ motif and Sec7 domain 3	NA	NA	NA	NA
ENSMUSG00000039987	Phtf2	68770	1.15283759375942	3.86391397349596	29.1175587013028	8.51E-04	0.020831249077304	222.198434963469	FALSE	3.81640332151762	4.67405273879265	4.35849524103828	3.17022084956485	3.2466100585683	3.1097826527373	4.28298376711618	3.17553785362349	putative homeodomain transcription factor 2	NA	NA	NA	NA
ENSMUSG00000042410	Agps	228061	0.907317084532774	5.4221460013682	28.6797312313615	8.91E-04	0.021207297109108	980.40581170084	TRUE	5.38535470053064	6.04158446899946	5.90749277626851	4.9002293904913	4.80614302265732	4.98394868582917	5.77814398193287	4.89677369965926	alkylglycerone phosphate synthase	NA	NA	NA	NA
ENSMUSG00000038155	Gstp2	14869	1.64233329174402	4.04528223814369	28.7509401794284	8.98E-04	0.021207297109108	868.611768262659	FALSE	4.56001500627779	4.58034460976464	4.77377828785899	3.63784745493249	2.44764991518281	2.62494689526853	4.63804596796714	2.90348142179461	glutathione S-transferase, pi 2	NA	NA	NA	NA
ENSMUSG00000047786	Lix1	66643	-0.814468847173769	6.69227056793048	28.5897908350292	8.99E-04	0.021207297109108	6238.80949164299	FALSE	6.49108561617981	6.03163256479144	6.12161340034804	6.824689570773	7.06887967119893	7.20879318034446	6.21477719377309	7.0341208074388	limb and CNS expressed 1	NA	NA	NA	NA
ENSMUSG00000047187	Rab2a	59021	0.604157630963086	6.37109196638732	28.58560974569	9.00E-04	0.021207297109108	4736.41837943831	FALSE	6.49890710690116	6.7505501892577	6.66369127181031	6.16939055245024	6.06880585982474	5.85765534236431	6.63771618932305	6.03195058487976	RAB2A, member RAS oncogene family	NA	NA	NA	NA
ENSMUSG00000030946	Lhpp	76429	0.750871092917781	2.94828978582901	28.5767142450655	9.01E-04	0.021207297109108	581.890973179189	FALSE	3.24451562517828	3.36419590020852	3.20227081839729	2.6281266240379	2.45474824446726	2.4879471520103	3.27032744792803	2.52360734017182	phospholysine phosphohistidine inorganic pyrophosphate phosphatase	NA	NA	NA	NA
ENSMUSG00000014905	Dnajb9	27362	1.07947031244906	4.52452123631996	28.4999318481008	9.08E-04	0.021278860800374	1356.2142056349	FALSE	5.10013111172549	4.89971821744656	4.88204572174773	4.28711771988063	3.76353948371472	3.49495855805059	4.96063168363992	3.84853858721531	DnaJ heat shock protein family (Hsp40) member B9	NA	NA	NA	NA
ENSMUSG00000047875	Gpr157	269604	1.80824578046951	1.6908442789991	28.4542577377051	9.12E-04	0.021294838014784	86.3219989796959	FALSE	2.01865044960507	2.78251827184681	1.98754755585481	0.965543295801236	0.330860904487254	0.188013024198658	2.2629054257689	0.494805741495716	G protein-coupled receptor 157	NA	NA	NA	NA
ENSMUSG00000028670	Lypla2	26394	1.08133836492909	4.95425937346933	28.4219228046639	9.15E-04	0.021294838014784	1125.81389977172	FALSE	4.84938798509239	5.64569576276839	5.56359815123633	4.2754954876432	4.38728226478116	4.28006571045069	5.3528939663657	4.31428115429168	lysophospholipase 2	NA	NA	NA	NA
ENSMUSG00000038160	Atg5	11793	0.817800276828105	3.96480043673231	28.3799307813709	9.19E-04	0.021294838014784	499.863998836018	FALSE	4.08340015183974	4.51690699960654	4.31058546950025	3.66185301035862	3.49060716376402	3.32619030869516	4.30363087364885	3.4928834942726	autophagy related 5	NA	NA	NA	NA
ENSMUSG00000038437	Mllt6	246198	0.656557793346268	5.65214864109377	28.3710090119102	9.20E-04	0.021294838014784	2274.61390224142	FALSE	5.76972478826624	6.0868487742232	5.95454168125133	5.45210594390027	5.12814195828935	5.26217911512181	5.93703841458026	5.28080900577048	myeloid/lymphoid or mixed-lineage leukemia; translocated to, 6	NA	NA	NA	NA
ENSMUSG00000038886	Man2a2	140481	-0.92574850137712	5.57504092252319	28.287400564684	9.28E-04	0.021302008703166	5485.29291970678	FALSE	5.38776385577326	4.7532619781104	4.90177772714275	5.80319724774858	5.99707845487131	6.08033228900736	5.01426785367547	5.96020266387575	mannosidase 2, alpha 2	NA	NA	NA	NA
ENSMUSG00000019302	Atp6v0a1	11975	0.707766536486102	5.81583852841012	28.2238266765996	9.35E-04	0.021307451199716	2354.7917867067	FALSE	5.95982644941343	6.28340511779595	6.11740030289602	5.49700061337108	5.17724598809937	5.55500698222575	6.12021062336847	5.4097511945654	ATPase, H+ transporting, lysosomal V0 subunit A1	NA	NA	NA	NA
ENSMUSG00000034189	Hsdl1	72552	0.751716779393025	4.11909042409523	28.2141681782458	9.36E-04	0.021307451199716	776.018929656819	FALSE	4.1755163829814	4.4973187169628	4.62502106021398	3.62874138225022	3.78622630030364	3.6663822525251	4.43261872005273	3.69378331169299	hydroxysteroid dehydrogenase like 1	NA	NA	NA	NA
ENSMUSG00000039512	Uhrf1bp1	224648	0.813217592182767	4.87612197300884	28.2011561587534	9.37E-04	0.021307451199716	509.627789807551	FALSE	4.88051365555093	5.47860622904143	5.25389887463772	4.40381161494504	4.40388116057599	4.43209744455885	5.20433958641002	4.41326340669329	UHRF1 (ICBP90) binding protein 1	NA	NA	NA	NA
ENSMUSG00000032939	Nup93	71805	0.802459405554738	5.24982707410574	28.1509438351026	9.42E-04	0.021329546189699	1356.90103377355	FALSE	5.27255514897824	5.85871314867982	5.59484494274144	4.77788247880525	4.72626955639688	4.87327382359386	5.57537108013317	4.79247528626533	nucleoporin 93	NA	NA	NA	NA
ENSMUSG00000025968	Ndufs1	227197	0.6155024582731	5.79305213006198	28.045118542128	9.53E-04	0.021329546189699	1678.2014318685	FALSE	5.89299535238524	6.26999985405592	6.01422280113388	5.48527675487172	5.50329974258808	5.36623717578357	6.05907266919168	5.45160455774779	NADH:ubiquinone oxidoreductase core subunit S1	NA	NA	NA	NA
ENSMUSG00000028822	Tmem50a	71817	0.624458632684036	5.34570961818176	27.8771199638805	9.70E-04	0.021451826359913	1484.68291338513	FALSE	5.53848127584561	5.75035182581199	5.5734741154311	5.13700136411843	5.04827252455755	4.79359267671569	5.6207690723629	4.99295552179722	transmembrane protein 50A	NA	NA	NA	NA
ENSMUSG00000025326	Ube3a	22215	0.973426677913332	6.1458216521602	27.800143112959	9.78E-04	0.021532811827628	1056.39164189372	FALSE	6.09570909746298	6.84733864837399	6.6122220342084	5.45210594390027	5.6642827939253	5.6115650826228	6.51842326001512	5.57598460681612	ubiquitin protein ligase E3A	NA	NA	NA	NA
ENSMUSG00000027661	Slc2a10	170441	1.2521692651773	1.56272636909701	27.7312737284057	9.85E-04	0.021629802720694	53.8400559296085	FALSE	1.76555707646929	2.09998756396274	2.22535641352804	0.618311466606486	1.00802915307675	0.785273926072923	2.03030035132002	0.803871515252052	solute carrier family 2 (facilitated glucose transporter), member 10	NA	NA	NA	NA
ENSMUSG00000020135	Apc2	23805	0.853196363550801	3.01318771960042	27.720452811215	9.87E-04	0.021629802720694	555.528216289876	FALSE	3.21225655018497	3.4884571786632	3.40667826570282	2.30131344087028	2.60905452782508	2.64265989749834	3.36913066485033	2.5176759553979	APC regulator of WNT signaling pathway 2	NA	NA	NA	NA
ENSMUSG00000033623	Pcgf3	69587	0.65144245494133	5.04307373772396	27.4775212019163	0.001012920322322	0.021828255485236	580.068883664347	FALSE	5.18845695879497	5.44832157420104	5.34608139571442	4.83045786018705	4.47542749587271	4.71484475204347	5.32761997623681	4.67357670270108	polycomb group ring finger 3	NA	NA	NA	NA
ENSMUSG00000069255	Dusp22	105352	0.977125694366086	3.5634274905635	27.4408622585958	0.001016968669533	0.021828255485236	225.322339013392	FALSE	3.56146133714214	4.09157779129012	4.17607728182943	3.10167099730221	3.02608736955644	2.84492012626614	3.94303880342057	2.9908928310416	dual specificity phosphatase 22	NA	NA	NA	NA
ENSMUSG00000051851	Rtl8c	72865	0.641184760695979	3.77962312896344	27.4404627693274	0.00101701289952	0.021828255485236	961.811649407939	FALSE	3.88622295969635	4.13616820419556	4.15156363298907	3.44381769055338	3.3681324705289	3.45875336823687	4.05798493229366	3.42356784310638	retrotransposon Gag like 8C	NA	NA	NA	NA
ENSMUSG00000025352	Gdf11	14561	1.27465646124903	4.96706556195343	27.3777738979504	0.001023984017865	0.021828255485236	548.278468314944	FALSE	4.8656110232975	5.67039520702653	5.71570578240645	4.47158902093384	4.06430792026179	3.99989641649376	5.41723733757683	4.17859778589646	growth differentiation factor 11	NA	NA	NA	NA
ENSMUSG00000020696	Rffl	67338	-1.54354165251254	3.56414253160242	27.3296357134548	0.001029378387563	0.021828255485236	869.187481395544	FALSE	2.85641900285769	2.38788027559116	2.52415840236749	3.36558404572894	4.45963610836873	4.36076124249326	2.58948589360545	4.06199379886364	ring finger and FYVE like domain containing protein	NA	NA	NA	NA
ENSMUSG00000029861	Fam131b	76156	-2.27270780418609	1.48707556940732	27.270413662418	0.001036064526904	0.021843496866293	81.5721934050933	FALSE	0.663377568586216	-0.942429561750629	-0.152460701423724	1.88830752087485	2.17425292879356	2.52024549960448	-0.143837564862712	2.19426864975763	family with sequence similarity 131, member B	NA	NA	NA	NA
ENSMUSG00000062014	Gmfb	63985	0.588487190331891	6.20005684121007	27.2303630985264	0.001040617559841	0.021905984207316	2581.35809591097	FALSE	6.24888982711309	6.64115677303334	6.47571559453165	5.91166313855637	5.88528088989518	5.83022137301388	6.4552540648927	5.87572180048848	glia maturation factor, beta	NA	NA	NA	NA
ENSMUSG00000048920	Fkrp	243853	-0.744845150304182	4.32371296902806	27.1196836728529	0.001053332920296	0.022054838150981	1061.37415457761	TRUE	4.00396748785371	3.68134010150669	4.00783495718272	4.46989032983338	4.82543906616721	4.62858919111844	3.89771418218104	4.64130619570634	fukutin related protein	NA	NA	NA	NA
ENSMUSG00000028385	Snx30	209131	1.37121646939705	4.39377799441362	27.1105700200891	0.001054388727196	0.022054838150981	367.076985823243	FALSE	4.21765437327453	5.36070063263157	4.9594043748925	3.54409202892162	3.54815407597241	3.56475213665083	4.84591979359953	3.55233274718162	sorting nexin family member 30	NA	NA	NA	NA
ENSMUSG00000052428	Tmco1	68944	0.695487837473016	4.4882418642658	26.9290737518978	0.001075698166388	0.022282107294915	1286.11756616165	FALSE	4.5341496771429	4.97056787137486	4.84073126562165	4.02323347641639	4.09416205859041	4.17646188387319	4.7818162713798	4.09795247296	transmembrane and coiled-coil domains 1	NA	NA	NA	NA
ENSMUSG00000032872	Cyb5r4	266690	0.624051545147473	5.02210797798735	26.7499767069401	0.001097266020392	0.02250873927222	321.466295395362	FALSE	5.20585540897191	5.39427344792643	5.29327551982719	4.72331841952946	4.82543906616721	4.45733920593666	5.29780145890851	4.66869889721111	cytochrome b5 reductase 4	NA	NA	NA	NA
ENSMUSG00000058407	Txndc9	98258	0.698662566529394	5.87196267444621	26.3785342135006	0.001143780734765	0.022878778680737	1141.63398605636	FALSE	6.00603460529474	6.30196565887997	6.21289919809014	5.56938235543676	5.6254930090749	5.21461390641347	6.17363315408828	5.46982975697504	thioredoxin domain containing 9	NA	NA	NA	NA
ENSMUSG00000002897	Il17ra	16172	1.5617810237627	1.78685359372693	26.1837128983264	0.001169182085087	0.023255341394404	171.031750757038	FALSE	2.02691730388384	2.55384041282938	2.42400866189831	1.26100579030432	0.299662721279837	0.720029874315192	2.33492212620384	0.760232795299781	interleukin 17 receptor A	NA	NA	NA	NA
ENSMUSG00000007659	Bcl2l1	12048	0.590852475903854	5.51066668715521	26.0506228991586	0.001186948460284	0.023418347384205	1303.92628098581	FALSE	5.64234639564335	5.86382133962638	5.81113650881464	5.2600504974938	5.29365176099333	4.98279021853022	5.77243474802813	5.17883082567245	BCL2-like 1	NA	NA	NA	NA
ENSMUSG00000026753	Ppp6c	67857	0.628390610458844	4.35674103305438	25.6548676968692	0.001241848550153	0.023850748648491	986.242086769179	FALSE	4.47797300186632	4.74664045837895	4.66943992429625	4.01160436826527	4.14331826604518	3.85799939595347	4.63135112818051	4.00430734342131	protein phosphatase 6, catalytic subunit	NA	NA	NA	NA
ENSMUSG00000020737	Jpt1	15374	0.787169853309177	4.62637394356178	25.4689156237098	0.001268760232259	0.02420687398276	827.12788922604	FALSE	4.71642396557386	5.14014758569985	5.00846109158073	4.20780680864994	3.93576681642539	4.3643241221701	4.95501088095148	4.16929924908181	Jupiter microtubule associated homolog 1	NA	NA	NA	NA
ENSMUSG00000000278	Scpep1	74617	0.822576018168858	5.20596578441285	25.4161201412714	0.001276535992058	0.024291330918279	905.184208961241	FALSE	5.36267310114222	5.68893403086355	5.6045100140723	4.44070229427002	4.69513887491361	5.01714586385801	5.55203904869269	4.71766234434721	serine carboxypeptidase 1	NA	NA	NA	NA
ENSMUSG00000032966	Fkbp1a	14225	0.621590368723775	7.12697409351051	25.3802555602214	0.001281852771666	0.024296402075806	4512.51845946767	FALSE	7.17176715155958	7.57957398067295	7.43256714135049	6.90514191457164	6.70177919877599	6.73371839999287	7.39463609119434	6.7802131711135	FK506 binding protein 1a	NA	NA	NA	NA
ENSMUSG00000034453	Polr3b	70428	1.08040228719087	4.80678363743142	25.2915359348271	0.001295126709564	0.024451857015296	598.330581565368	TRUE	4.70616490422799	5.53605320120293	5.37106916586562	3.97853515393467	4.30326378597622	4.20456012515148	5.20442909043218	4.16211968835412	polymerase (RNA) III (DNA directed) polypeptide B	NA	NA	NA	NA
ENSMUSG00000051232	Tmem199	195040	0.74302087017101	4.35478154253724	25.2337628068136	0.001303864674519	0.024474651478721	549.455016347962	FALSE	4.41007010545506	4.92143881419135	4.65556009921739	3.874520690929	4.03855505567132	3.89048556169984	4.66235633962127	3.93452043610005	transmembrane protein 199	NA	NA	NA	NA
ENSMUSG00000003873	Bax	12028	0.613573968672385	4.05343765897509	25.1815605066546	0.001311824696383	0.024542831512415	2163.87217909382	FALSE	4.39098268965449	4.35365947678857	4.23014618673686	3.82488462084774	3.77208890183904	3.53027735863352	4.32492945105998	3.70908362710676	BCL2-associated X protein	NA	NA	NA	NA
ENSMUSG00000022297	Fzd6	14368	0.867449064060985	5.9134928983605	25.1074199669262	0.001323236566189	0.024628889601315	1313.44996966189	FALSE	6.0138540643253	6.17948625165815	6.59110895341248	5.53161116960249	5.52116095239402	5.16542686424581	6.26148308979865	5.40606632874744	frizzled class receptor 6	NA	NA	NA	NA
ENSMUSG00000070576	Mn1	433938	-0.65357650010786	3.62824964830429	24.9716069821712	0.001344470909289	0.024885829551588	118.934602364482	FALSE	3.38619694468358	3.21867655999913	3.18948406239758	3.94224195581464	3.7578115946577	4.04054806200676	3.26478585569343	3.91353387082637	meningioma 1	NA	NA	NA	NA
ENSMUSG00000022765	Snap29	67474	0.853123682031189	4.86218579071277	24.5216639952633	0.001417992085423	0.025762564747976	739.748116176169	FALSE	4.83886172345844	5.50434833457905	5.25620005400459	4.25196631153541	4.47717147220867	4.38376421692663	5.1998033706807	4.3709673335569	synaptosomal-associated protein 29	NA	NA	NA	NA
ENSMUSG00000021910	Nisch	64652	0.657228825223762	8.52367996212255	24.4723969429212	0.001426350109082	0.025849467766352	9412.16997794222	FALSE	8.60908407011691	8.92613399775421	8.88974358554232	8.14293166150567	7.96368781384554	8.34239343460246	8.80832055113781	8.14967096998456	nischarin	NA	NA	NA	NA
ENSMUSG00000036097	Slf2	226151	0.864966235083807	4.736986532271	24.2616324693547	0.001462821903408	0.026261654686072	1103.32931005313	FALSE	4.71002060641577	5.37722751108306	5.14800561840471	4.14745145059225	4.18232735176516	4.3820077203634	5.07841791196784	4.23726217424027	SMC5-SMC6 complex localization factor 2	NA	NA	NA	NA
ENSMUSG00000053702	Nebl	74103	1.07532726424113	4.548504809602	24.2454706225523	0.001465667383637	0.026265776582608	855.022942782142	FALSE	4.63899040896428	5.34032201960549	4.8909585365843	3.6707531035561	4.22239045558065	3.78809625557995	4.95675698838469	3.89374660490557	nebulette	NA	NA	NA	NA
ENSMUSG00000038524	Fchsd1	319262	1.40364316140451	2.75988158559494	24.1563832473064	0.001481479336649	0.026399845169399	271.373842992784	FALSE	2.77040966894138	3.70430317085838	3.24615253889675	2.2308469890666	1.58819223946001	1.79746837378743	3.2402884595655	1.87216920077135	FCH and double SH3 domains 1	NA	NA	NA	NA
ENSMUSG00000053119	Chmp3	66700	0.634567108868834	5.89209478015512	23.9366367550034	0.00152142043539	0.026767375105357	2280.11791002606	FALSE	5.94844745599899	6.32066200728327	6.22821869537527	5.4936606498783	5.70801000435881	5.40221104245513	6.16577605288584	5.53462723223074	charged multivesicular body protein 3	NA	NA	NA	NA
ENSMUSG00000060678	H4c3	319155	1.15068241832816	1.94094660560869	23.9047818647114	0.001527323614645	0.026806012275478	21.7817572541864	FALSE	2.19774321038194	2.69809508681248	2.2316069401743	1.11213924262205	1.13718303001452	1.49347715787774	2.37581507912291	1.24759981017144	H4 clustered histone 3	NA	NA	NA	NA
ENSMUSG00000019872	Smpdl3a	57319	0.757285397911082	3.05261223698608	23.8320311791522	0.001540915107237	0.026988497579864	529.958788040609	FALSE	3.26911663480358	3.49110053935449	3.3674807147235	2.81099202362329	2.45474824446726	2.58885480381977	3.37589929629386	2.61819835730344	sphingomyelin phosphodiesterase, acid-like 3A	NA	NA	NA	NA
ENSMUSG00000032652	Crebl2	232430	1.04060711909756	1.8184202404968	23.7429315071129	0.001557771428999	0.027114397688918	994.014523364592	FALSE	2.1225921468868	2.38219545997682	2.19369100065621	0.984703345052386	1.42429795454722	1.19045319739299	2.23282620250661	1.1998181656642	cAMP responsive element binding protein-like 2	NA	NA	NA	NA
ENSMUSG00000020641	Rsad2	58185	-2.70742217540491	2.15944398621363	23.8474358663012	0.00155871763186	0.027114397688918	12.0909252605947	FALSE	1.16077775528915	-1.19091957008287	0.03074393516659	2.6281266240379	2.96276794208096	3.21613734408346	2.01E-04	2.93567730340077	radical S-adenosyl methionine domain containing 2	NA	NA	NA	NA
ENSMUSG00000096146	Kcnj11	16514	-1.23320579177945	4.91341314184706	23.7768912427983	0.001559450534537	0.027114397688918	127.006194978706	FALSE	4.17737429073197	4.15462623722099	4.18093042198508	4.67252928614692	5.73157982827245	5.591944984133	4.17097698331268	5.33201803285079	potassium inwardly rectifying channel, subfamily J, member 11	NA	NA	NA	NA
ENSMUSG00000036427	Gpi1	14751	0.930620128416447	8.18375459748578	23.6961444378902	0.001566716854863	0.027114397688918	3440.27801937844	FALSE	8.87735675988541	8.19640566076227	8.57222908652585	7.89413270219715	7.51135739464106	7.49196457720347	8.54866383572451	7.63248489134722	glucose-6-phosphate isomerase 1	NA	NA	NA	NA
ENSMUSG00000049686	Orai1	109305	1.09260942452033	3.26534329615266	23.6926222333625	0.001567392924072	0.027114397688918	276.826551395563	FALSE	3.1416888894568	3.92562747897783	3.91961080616113	2.65229312248532	2.64673401080569	2.55807261682213	3.66230905819859	2.61903325003771	ORAI calcium release-activated calcium modulator 1	NA	NA	NA	NA
ENSMUSG00000037017	Zscan21	22697	0.886345533454465	4.36591327928017	23.6336510216109	0.001578767504878	0.027245985269146	355.65423336345	FALSE	4.32379347077553	4.98657934498145	4.83047251082022	3.79263215958411	4.00992659808242	3.75319160380908	4.71361510885907	3.85191678715854	zinc finger and SCAN domain containing 21	NA	NA	NA	NA
ENSMUSG00000006906	Stambp	70527	0.71100932429482	3.45490059746351	23.5996487252978	0.001585373767871	0.027293511290029	535.374518370309	FALSE	3.53272236222645	3.95464559789409	3.77518261414942	2.97326450933228	3.10490610635627	3.08839938129665	3.75418352475665	3.0555233323284	STAM binding protein	NA	NA	NA	NA
ENSMUSG00000018574	Acadvl	11370	0.593225567186457	4.90461301300369	23.5057274904444	0.001603805347696	0.027383982217678	1714.91253691301	FALSE	4.97112500517404	5.35490748540803	5.15870563656657	4.64569594348814	4.60868200848165	4.47392498490352	5.16157937571621	4.57610097895777	acyl-Coenzyme A dehydrogenase, very long chain	NA	NA	NA	NA
ENSMUSG00000008348	Ubc	22190	0.581473084512594	4.691360999269	23.4810258391834	0.0016086981726	0.027435133221871	280.659491316867	FALSE	4.77035029542534	5.09828482993063	4.968788937146	4.47498041454871	4.25121465054024	4.38024908263977	4.94580802083399	4.36881471590957	ubiquitin C	NA	NA	NA	NA
ENSMUSG00000075316	Scn9a	20274	2.60174991583279	1.7429573268967	23.4560257044771	0.001613669483203	0.02744671117839	9.10225201270282	FALSE	1.70502234278478	3.40120611259025	1.66619572069859	0.257830019437045	-0.139280723011375	-0.305825756408433	2.25747472535788	-0.062425486660921	sodium channel, voltage-gated, type IX, alpha	NA	NA	NA	NA
ENSMUSG00000037788	Vopp1	232023	0.763922132490258	3.83370065078697	23.4489972901912	0.001615070613526	0.02744671117839	717.589202713093	FALSE	4.03298752378573	4.19571829052466	4.25337071077464	3.55695041163984	3.08216774677749	3.52073038942764	4.16069217502834	3.38661618261499	vesicular, overexpressed in cancer, prosurvival protein 1	NA	NA	NA	NA
ENSMUSG00000026596	Abl2	11352	0.624463956022011	5.6148590941201	23.3082316853328	0.001643461537392	0.02759036151421	936.47908962296	FALSE	5.7442558438617	6.03208641648971	5.8883339294613	5.34775625878928	5.40319818244246	5.02954072923093	5.88822539660424	5.26016505682089	v-abl Abelson murine leukemia viral oncogene 2 (arg, Abelson-related gene)	NA	NA	NA	NA
ENSMUSG00000026726	Cubn	65969	-1.4137403939825	1.03729718257839	23.3040408878724	0.00164431647647	0.02759036151421	2145.77164916207	FALSE	0.248453744073052	-0.200468412301586	0.471979529552969	1.27663675546882	1.81473825947021	1.59401190348676	0.173321620441479	1.56179563947526	cubilin (intrinsic factor-cobalamin receptor)	NA	NA	NA	NA
ENSMUSG00000020671	Rab10	19325	0.629659460797517	7.01406203210618	23.2966723451758	0.001645821061307	0.02759036151421	3613.45191374334	FALSE	6.99974415863295	7.47813292044433	7.3638073439477	6.6845186311886	6.71070140155718	6.59806784538852	7.28056147434166	6.66442929271143	RAB10, member RAS oncogene family	NA	NA	NA	NA
ENSMUSG00000058076	Sdhc	66052	0.601248186927902	4.8280308189287	23.1601653390242	0.001674014149836	0.027827117971178	1090.09791017166	FALSE	4.87937274865313	5.2573544846457	5.1280407959388	4.43896682160432	4.42752513176398	4.61519426328146	5.08825600974588	4.49389540554992	succinate dehydrogenase complex, subunit C, integral membrane protein	NA	NA	NA	NA
ENSMUSG00000047554	Tmem41b	233724	0.635237951821208	3.88053244462847	23.0925654186393	0.001688203366842	0.027902625247159	372.504860515372	FALSE	4.15491990818228	4.14626548602096	4.18415680260133	3.7058143782771	3.54815407597241	3.30409925334314	4.16178073226819	3.51935590253089	transmembrane protein 41B	NA	NA	NA	NA
ENSMUSG00000037331	Larp1	73158	0.614594722691759	7.25430903837578	22.9078244457264	0.001727769188884	0.028138511272115	3756.41194623362	FALSE	7.26513841493007	7.6962773077266	7.59121345024371	6.89346725861805	7.02752496312497	6.81472889228044	7.51754305763346	6.91190703800782	La ribonucleoprotein domain family, member 1	NA	NA	NA	NA
ENSMUSG00000020171	Yeats4	64050	0.674278217309609	4.90367284110219	22.8370826456451	0.001743232134022	0.0282955336836	1141.68626959029	FALSE	5.24269945700543	5.13085499934646	5.22677701145082	4.74032821764668	4.57487652947439	4.22037392935024	5.20011048926757	4.51185955882377	YEATS domain containing 4	NA	NA	NA	NA
ENSMUSG00000039463	Slc9a8	77031	-0.681899375414441	4.71993769276834	22.7817802136268	0.001755443167729	0.028429136720833	1622.10014396964	FALSE	4.60626296131975	4.21663239185044	4.15649979805009	4.91278776858258	5.12814195828935	5.01374688213184	4.32646505040676	5.01822553633459	solute carrier family 9 (sodium/hydrogen exchanger), member 8	NA	NA	NA	NA
ENSMUSG00000052512	Nav2	78286	-0.732483839651197	4.803563246667	22.6767453939761	0.001778936702187	0.028519662698509	1372.13310768576	FALSE	4.55859014479745	4.46002671353002	4.12494832941803	5.07800946836327	4.93355226226694	5.33116506427532	4.38118839591517	5.11424226496851	neuron navigator 2	NA	NA	NA	NA
ENSMUSG00000031351	Zfp185	22673	-0.85369663368778	6.05872039566884	22.6709565684868	0.001780243115553	0.028519662698509	2341.25521405277	FALSE	5.95441907296773	5.34105480564792	5.32285040023522	6.36622931501021	6.35528696325773	6.54057386496272	5.53944142628363	6.42069671441022	zinc finger protein 185	NA	NA	NA	NA
ENSMUSG00000042302	Ehbp1	216565	0.703766468892668	4.77722931119691	22.647486246358	0.0017855523939	0.028549266209109	1199.98304738098	FALSE	4.73798521878354	5.27356661348146	5.18953515023262	4.35126498860411	4.39652744094283	4.40121255505187	5.06702899416587	4.38300166153294	EH domain binding protein 1	NA	NA	NA	NA
ENSMUSG00000010609	Psen2	19165	0.714473675047954	3.83160876712911	22.5421827714375	0.001809622996576	0.02872751676891	658.168687418138	FALSE	3.94193100863476	4.28524999381864	4.18093042198508	3.601073143287	3.2176927899578	3.44871947224072	4.13603714147949	3.42249513516184	presenilin 2	NA	NA	NA	NA
ENSMUSG00000061273	Mmgt1	236792	0.655288970210047	3.99517059520717	22.4785577251682	0.001824367001555	0.028772078055054	374.297039754826	FALSE	4.22665419098588	4.34052780457945	4.28376637050667	3.85122160480789	3.40890553922284	3.59842229203669	4.28364945535734	3.61951647868914	membrane magnesium transporter 1	NA	NA	NA	NA
ENSMUSG00000029135	Fosl2	14284	1.83191304533145	1.84085549297983	22.3969601585587	0.001843500426793	0.028918993519211	603.141946872696	FALSE	1.63103048063251	2.91046371199591	2.57911303637002	1.07686296960532	0.267774939469015	0.53007788647469	2.37353574299948	0.624905265183007	fos-like antigen 2	NA	NA	NA	NA
ENSMUSG00000057554	Lgals8	56048	0.695938528338979	3.92563681894168	22.3875469295595	0.001845724094124	0.028918993519211	1205.83020403236	FALSE	4.14165828878252	4.43278676098319	4.09269137860463	3.57602562463309	3.3377384015995	3.67501517149882	4.22237880945678	3.52959306591047	lectin, galactose binding, soluble 8	NA	NA	NA	NA
ENSMUSG00000034105	Meak7	74347	0.891260022990251	3.70668504106412	22.3792785744668	0.001847680128043	0.028918993519211	255.621135392834	FALSE	4.08340015183974	4.18432999928067	3.9709500977801	3.53111801123248	3.13172736480791	2.83468269134365	4.07956008296684	3.16584268912801	MTOR associated protein , eak-7 homolog	NA	NA	NA	NA
ENSMUSG00000037845	Fdxacb1	382137	1.00719929211382	2.83727358472778	22.3314702717471	0.001859041970827	0.02903308613865	127.048895684585	FALSE	3.15306319868762	3.34678868136862	3.24306201160514	2.51406935352134	2.35204531254341	1.78688736180499	3.24763796388712	2.21766734262325	ferredoxin-fold anticodon binding domain containing 1	NA	NA	NA	NA
ENSMUSG00000008167	Fbxw9	68628	0.757165155114941	3.78699203744614	22.3067412975223	0.001864953823378	0.029063536846655	473.947671769086	FALSE	4.17179337417691	4.31539261364218	3.81110330452811	3.25945517856427	3.31060796201363	3.49820532664735	4.09942976411573	3.35608948907508	F-box and WD-40 domain protein 9	NA	NA	NA	NA
ENSMUSG00000038930	Rccd1	269955	-1.70827391703416	3.21708300523529	22.2659219510019	0.001874764796827	0.029122286242443	494.845326318776	FALSE	2.32387438344417	2.04348182685244	2.01679552020927	3.19510995537842	3.37188709818744	4.53684681755794	2.12805057683529	3.7012812903746	RCC1 domain containing 1	NA	NA	NA	NA
ENSMUSG00000030095	Tmem43	74122	0.822649449777693	5.05220347379899	22.2332974566153	0.001882653416761	0.029182136884458	1301.11974566884	FALSE	5.01956984365906	5.68893403086355	5.42797083433301	4.53307457859052	4.7306624634348	4.47392498490352	5.37882490295188	4.57922067564295	transmembrane protein 43	NA	NA	NA	NA
ENSMUSG00000045414	Dipk2a	68861	-2.41413732532272	6.5013550263682	23.4541811255793	0.001889734201094	0.029260531066616	4649.18083448707	FALSE	5.70615455819784	3.70202324169485	4.38256875206442	6.8539635188175	7.45162787668035	7.38311958620164	4.59691551731903	7.22957032723316	divergent protein kinase domain 2A	NA	NA	NA	NA
ENSMUSG00000048038	Ccdc187	329366	-1.30329525124395	2.15173233485368	22.1616057299509	0.00190013753917	0.029358749029363	30.8941667155871	FALSE	1.87950120043332	1.07399287524017	0.997207257208862	2.64026047411649	2.5768853241754	2.7609114036912	1.31690044429412	2.65935240066103	coiled-coil domain containing 187	NA	NA	NA	NA
ENSMUSG00000042507	Mideas	238317	-0.72766528869003	6.03875860042418	22.0000640144371	0.001940298426512	0.029851697706606	863.84435960239	FALSE	5.80680447890588	5.49910521740574	5.5660734875644	6.43183189878209	6.56045742130945	6.0273803348747	5.62399439462534	6.33988988498875	mitotic deacetylase associated SANT domain protein	NA	NA	NA	NA
ENSMUSG00000067925	Rtl8a	66158	0.743124769698639	3.83837608371283	21.954673625898	0.001951777024468	0.029996386108245	895.672509418866	FALSE	3.8748184863311	4.28829275418029	4.28075546093654	3.54085944629204	3.47323532974405	3.22791937991941	4.14795556714931	3.41400471865184	retrotransposon Gag like 8A	NA	NA	NA	NA
ENSMUSG00000025170	Rab40b	217371	1.23812149797328	1.76639448255312	21.9260438643793	0.001959061578607	0.030012657362094	94.5179474811775	FALSE	1.83311309217943	2.53858876146557	2.27461840547245	0.736055294603769	1.22283342752071	1.07343389396102	2.21544008637248	1.01077420536183	Rab40B, member RAS oncogene family	NA	NA	NA	NA
ENSMUSG00000054280	Prr14l	215476	0.84613789605236	3.81829249688593	21.9043369115757	0.001964607778589	0.030041216549954	654.678342646771	FALSE	3.81878590956201	4.43416104329573	4.21445283039531	3.17022084956485	3.48714949093883	3.32983948670693	4.15579992775102	3.32906994240354	proline rich 14-like	NA	NA	NA	NA
ENSMUSG00000031823	Zdhhc7	102193	1.01553681966473	2.85850725368056	21.9024912639988	0.001965080269413	0.030041216549954	468.784215542005	FALSE	2.80927038727573	3.54552085986079	3.3674807147235	2.14828955246692	2.25779227673618	2.37944727329571	3.24075732062001	2.26184303416627	zinc finger, DHHC domain containing 7	NA	NA	NA	NA
ENSMUSG00000041037	Irgq	210146	0.70762778678458	5.21527326856371	21.799741427006	0.001991614308751	0.030132593774139	789.504911666994	FALSE	5.1567893721578	5.67272562992467	5.68585754956933	4.75295523469059	4.88576989640615	4.81458059905616	5.50512418388393	4.81776857671764	immunity-related GTPase family, Q	NA	NA	NA	NA
ENSMUSG00000004044	Cavin1	19285	-0.841383239609066	4.56367480655916	21.7686033831726	0.001999745335803	0.030132593774139	2611.71760570914	FALSE	4.34047190190321	3.97933099893081	3.8942247587731	4.88628772770154	4.63704072714067	5.19373874682009	4.07134255320238	4.90568906722077	caveolae associated 1	NA	NA	NA	NA
ENSMUSG00000041438	Utp4	21771	0.683861596735933	4.53545830414766	21.6401092728644	0.002033749330134	0.030239329359353	882.659131266866	FALSE	4.57136351893813	5.07644896338149	4.81598658618686	4.2754954876432	4.07355978204295	4.10372456696426	4.82126635616883	4.1509266122168	UTP4 small subunit processome component	NA	NA	NA	NA
ENSMUSG00000021710	Nln	75805	0.84621129949139	4.01769984278866	21.5785014535698	0.002050314023816	0.030318651750952	687.984647836584	FALSE	3.98923558971355	4.69598597244775	4.36134835727124	3.50149271701135	3.60029616199533	3.49820532664735	4.34885663981085	3.53333140188468	neurolysin (metallopeptidase M3 family)	NA	NA	NA	NA
ENSMUSG00000057378	Ryr3	20192	1.09742101721323	1.63808194637978	21.4657125877319	0.002081087613377	0.0305302091953	55.9433589162654	FALSE	2.19774321038194	1.99215602806076	2.02401579324505	1.29210017962391	0.928679960382133	0.697609278426228	2.07130501056258	0.972796472810757	ryanodine receptor 3	NA	NA	NA	NA
ENSMUSG00000032702	Kank1	107351	1.87985234551449	2.61294022861178	21.4048892664554	0.002097927014211	0.030648795934803	563.262135184663	FALSE	2.11485716494778	3.65565127237531	3.55111759830836	1.09460892380932	1.65134287712284	1.38540831814321	3.10720867854382	1.37712003969179	KN motif and ankyrin repeat domains 1	NA	NA	NA	NA
ENSMUSG00000072640	Lyrm9	66274	-0.603411476437248	3.24936705650707	21.4013521939926	0.002098911608566	0.030648795934803	698.630772375248	FALSE	3.02272333829089	2.8985661353257	2.83040698562904	3.42990532161898	3.60349330883347	3.52073038942764	2.91723215308188	3.5180430066267	LYR motif containing 9	NA	NA	NA	NA
ENSMUSG00000108929	Cc2d2b	668310	-1.06512224095036	2.00168896777873	21.3776587327168	0.002105522213914	0.030688930253234	NA	FALSE	1.4212653909084	1.35506102310064	1.38142352247188	1.99609588732806	2.62172401416557	2.61301624202981	1.38591664549364	2.41027871450781	coiled-coil and C2 domain containing 2B	NA	NA	NA	NA
ENSMUSG00000024663	Rab3il1	74760	-0.764713074265074	4.68516745256788	21.300714156876	0.002127173837511	0.030917776922704	1083.05253514723	FALSE	4.39737326202445	4.19733787553844	4.15649979805009	4.76962116062487	5.33751361475529	4.88075638695329	4.25040364520433	4.99596372077782	RAB3A interacting protein (rabin3)-like 1	NA	NA	NA	NA
ENSMUSG00000018362	Kpna2	16647	0.634200511247031	4.76878800644328	21.1784655629356	0.002162160164828	0.031331823951639	80.667955990278	FALSE	4.84120753890626	5.15021715143525	5.13888935704336	4.32894902188297	4.27547086962651	4.62265123851269	5.04343801579496	4.40902371000739	karyopherin (importin) alpha 2	NA	NA	NA	NA
ENSMUSG00000028273	Pdlim5	56376	0.980074545627117	5.93583959655424	21.1379890242018	0.002173905419669	0.03136399118988	2941.09310935178	FALSE	5.8139879895949	6.7353018593678	6.33657574832678	5.303616417676	5.33366833480786	5.45161599596973	6.29528853242983	5.3629669161512	PDZ and LIM domain 5	NA	NA	NA	NA
ENSMUSG00000045268	Zfp691	195522	-1.10909495426533	1.91006677636036	20.9944732673588	0.002216210396175	0.031716091757331	135.746592921769	FALSE	0.897791665656375	1.31980875744845	1.51040570674094	2.43269209287226	2.09469418001287	2.52024549960448	1.24266870994859	2.34921059082987	zinc finger protein 691	NA	NA	NA	NA
ENSMUSG00000066595	Flvcr1	226844	0.737501841870085	3.28618584905986	20.8004625774541	0.002275081375873	0.032171089000778	457.849438513632	FALSE	3.55861306524837	3.70202324169485	3.55111759830836	2.65827202083555	2.78269002606262	3.13085360999246	3.60391796841719	2.85727188563021	feline leukemia virus subgroup C cellular receptor 1	NA	NA	NA	NA
ENSMUSG00000109572	Cfap99	100862066	-2.67751312145805	1.2213087985296	20.7895589949792	0.002278448752201	0.032171089000778	NA	FALSE	0.276459376347892	-1.57730090245795	-1.07908188406696	1.30739961630213	1.82573071703518	2.60701371167546	-0.793307803392342	1.91338134833759	cilia and flagella associated protein 99	NA	NA	NA	NA
ENSMUSG00000036295	Lrrn3	16981	-1.37262058973572	2.81643158295209	20.7514866927393	0.002290256587241	0.032250916031826	141.998780604343	FALSE	2.29678276768903	1.52977518721951	2.02401579324505	2.71099552067854	3.5809630478624	3.58321501895459	1.95019124938453	3.29172452916518	leucine rich repeat protein 3, neuronal	NA	NA	NA	NA
ENSMUSG00000070327	Rnf213	672511	-1.69642058646472	1.98010152059653	20.7126510500088	0.002302381567428	0.032390118898979	429.579165306013	FALSE	1.39595787187176	0.262549836223781	0.890644335541862	2.19015872824281	2.33675790703094	3.08408442972288	0.849717347879133	2.53700035499888	ring finger protein 213	NA	NA	NA	NA
ENSMUSG00000020827	Mink1	50932	-0.606464996248657	4.767477300043	20.6896282795946	0.00230960817472	0.032460207407963	1961.58809155876	FALSE	4.5571638746774	4.42174511844051	4.31206090137431	4.95347149635316	4.86992675010729	5.26313369007174	4.43032329816407	5.02884397884406	misshapen-like kinase 1 (zebrafish)	NA	NA	NA	NA
ENSMUSG00000038305	Spats2l	67198	0.754965600891113	3.00933910309516	20.609673931042	0.002334930442485	0.032657412049536	477.636683496505	FALSE	3.07946328683043	3.46444642292826	3.42860780550148	2.47395442212791	2.53731082380551	2.72810259683209	3.32417250508673	2.57978928092183	spermatogenesis associated, serine-rich 2-like	NA	NA	NA	NA
ENSMUSG00000005897	Nr2c1	22025	-0.698446265800466	2.91622268790577	20.60054877014	0.002337842896212	0.032666554555577	730.206981305504	FALSE	2.57001804817778	2.60354531486266	2.40754012101375	3.07062484768572	3.38309270606243	3.20027677659848	2.52703449468473	3.21799811011554	nuclear receptor subfamily 2, group C, member 1	NA	NA	NA	NA
ENSMUSG00000031590	Frg1	14300	0.731480206515051	4.80799207881655	20.5599847672916	0.002350845736843	0.032690318313676	669.657840562052	FALSE	4.79476162939174	5.41738753624417	5.10098385016362	4.38229980944758	4.48239078773315	4.32097760471989	5.10437767193318	4.39522273396688	FSHD region gene 1	NA	NA	NA	NA
ENSMUSG00000061313	Ddhd2	72108	0.732069262027059	4.24817729421574	20.5030567096304	0.002369249831717	0.032851477532404	736.118880080634	FALSE	4.2898467810341	4.79557657702552	4.57058752671685	3.83019062150046	3.65061927204935	4.00675173586434	4.55200362825882	3.82918720980472	DDHD domain containing 2	NA	NA	NA	NA
ENSMUSG00000017132	Cyth1	19157	-0.663994571647225	5.12937173027029	20.4108863204485	0.002399438142547	0.033016816762616	1700.87544829219	FALSE	4.97433452338254	4.51949879039711	4.75220184491001	5.29979672572185	5.620767362598	5.32751924190089	4.74867838622989	5.41602777674025	cytohesin 1	NA	NA	NA	NA
ENSMUSG00000024500	Ppp2r2b	72930	0.615882226110056	3.91812575302109	20.3175120261174	0.002430522037786	0.033317734322719	1464.929859566	FALSE	4.31369307030289	4.2591241009433	3.98211490900778	3.72303057723025	3.4974977475153	3.50144480483263	4.18497736008466	3.57399104319273	protein phosphatase 2, regulatory subunit B, beta	NA	NA	NA	NA
ENSMUSG00000051185	Fam174a	67698	0.73158619500495	3.84520817108511	20.2677676827711	0.002447291171773	0.033452481026638	1049.68429257041	FALSE	3.80923185717627	4.36234798773117	4.25950129034889	3.3909397378381	3.50435557691733	3.40441430853522	4.14369371175211	3.43323654109688	family with sequence similarity 174, member A	NA	NA	NA	NA
ENSMUSG00000042428	Mgat3	17309	-0.672075630400083	3.47909558624954	20.180782986425	0.002476969970583	0.033730640032553	1501.5115268038	FALSE	3.28987439458547	2.93396850052951	3.07596205792992	3.75964215210577	3.93068461493318	3.62242535066949	3.0999349843483	3.77091737256948	mannoside acetylglucosaminyltransferase 3	NA	NA	NA	NA
ENSMUSG00000030538	Cib1	23991	0.780918763316499	3.43279897359933	20.0897700425182	0.002508515667241	0.03391574027947	649.240279637186	FALSE	3.41167476067235	3.94696432347001	3.88830245522846	2.85850580666234	3.01171991147718	3.09270146577138	3.74898051312361	2.98764239463697	calcium and integrin binding 1 (calmyrin)	NA	NA	NA	NA
ENSMUSG00000037012	Hk1	15275	0.672379930526697	4.89125014085068	20.0653851798152	0.002517054416964	0.03391574027947	2522.14617829455	FALSE	4.87021286625346	5.37865572361387	5.26612963322735	4.57160017920394	4.36296381032747	4.60318234767428	5.17166607436489	4.5125821124019	hexokinase 1	NA	NA	NA	NA
ENSMUSG00000054836	Elp6	72341	0.724062641266066	2.36006715851098	20.037249525949	0.002526952615988	0.03391574027947	168.478598807596	FALSE	2.66312176761035	2.66570280873508	2.68766870931421	1.83651753024196	1.96149629568408	2.05725180956906	2.67216442855321	1.9517552118317	elongator acetyltransferase complex subunit 6	NA	NA	NA	NA
ENSMUSG00000027907	S100a11	20195	0.670760090847817	5.65730633778206	20.0183482427662	0.002533629987155	0.03391574027947	1669.91543871926	FALSE	5.80500299848118	6.14002936570357	5.89425610406956	5.50780240058486	5.28869487491142	5.01147643726707	5.9464294894181	5.26932457092112	S100 calcium binding protein A11	NA	NA	NA	NA
ENSMUSG00000033728	Lrrc14	223664	0.601055013559626	3.57771834504544	19.9205820362162	0.002568529487693	0.034110260285602	463.678752344527	FALSE	3.62001169988885	3.93342289175286	3.95781433312547	3.24363591523447	3.21351402642009	3.28166466484199	3.83708297492239	3.24627153549885	leucine rich repeat containing 14	NA	NA	NA	NA
ENSMUSG00000078496	Zfp982	195531	-1.28996970525885	1.67077098126443	19.9131826153288	0.00257119570413	0.034114341534976	46.1094149982671	FALSE	1.09938771428461	0.811750329544828	0.792588684744375	2.16518331312568	2.5768853241754	1.64176858541661	0.901242242857938	2.1279457409059	zinc finger protein 982	NA	NA	NA	NA
ENSMUSG00000016308	Ube2a	22209	0.597320827735777	4.6725571064736	19.8871514787477	0.002580603502214	0.034151786671625	854.829630749375	TRUE	4.71386603143336	5.15689136020673	4.91348867460457	4.34571827487826	4.43472292426121	4.2437742984962	4.92808202208155	4.34140516587856	ubiquitin-conjugating enzyme E2A	NA	NA	NA	NA
ENSMUSG00000035539	Ccdc180	381522	-1.82259484398239	1.13007136628677	19.674200895487	0.002659235576803	0.034652587057168	2913.63982315014	FALSE	0.642009007900082	-0.780648591749225	-0.219091082024373	1.54536512334359	1.62641334370001	2.08342811461578	-0.119243555291172	1.75173552721979	coiled-coil domain containing 180	NA	NA	NA	NA
ENSMUSG00000032656	Marchf3	320253	-1.06683073711379	3.7006267677268	19.6658200932234	0.002662392185707	0.034652587057168	257.155183965136	FALSE	3.29672780388919	2.85818363115521	3.03723553513484	3.57918044959476	4.47368140881009	4.22037392935024	3.06404899005975	4.09107859591836	membrane associated ring-CH-type finger 3	NA	NA	NA	NA
ENSMUSG00000027983	Cyp2u1	71519	1.10150878322234	1.18824890999298	19.6033207148895	0.002686083571566	0.03478275011557	103.561619938228	FALSE	1.35714422057676	1.8996838170736	1.55095854358235	0.618311466606486	0.449315204539352	0.555235304160843	1.60259552707757	0.540953991768894	cytochrome P450, family 2, subfamily u, polypeptide 1	NA	NA	NA	NA
ENSMUSG00000068966	Zbtb34	241311	0.606154670143789	4.41710583820199	19.4787091507586	0.002734126596873	0.035147501194646	293.359455405963	FALSE	4.60488307326174	4.76094886878219	4.69228028422084	4.27743903992173	4.11671362284579	3.81698535888534	4.68603740875492	4.07037934055095	zinc finger and BTB domain containing 34	NA	NA	NA	NA
ENSMUSG00000044501	Zfp758	224598	-0.681250034434609	2.86239695134896	19.3996006584556	0.002765195093657	0.035295897126629	88.018861796181	FALSE	2.35703879554699	2.51799912905246	2.57420276772474	3.03430566238439	3.31841171675903	3.12246212049848	2.48308023077473	3.1583931665473	zinc finger protein 758	NA	NA	NA	NA
ENSMUSG00000010048	Ifrd2	15983	-0.815633734768647	2.21135113644429	19.3289522823479	0.002793322080053	0.035435985896251	352.281584062665	FALSE	1.85184769873087	1.85112565114287	1.54092669878392	2.42569882670916	2.6154031785922	2.63677969427216	1.74796668288589	2.55929389985784	interferon-related developmental regulator 2	NA	NA	NA	NA
ENSMUSG00000031781	Ciapin1	109006	0.660988280837433	4.58177648659076	19.2860564170794	0.002810577992642	0.035499195571688	878.101239192683	FALSE	4.61176935314776	5.01807885414154	4.95846255241009	4.02785899920372	4.18446390353787	4.40467704186859	4.86277025323313	4.20566664820339	cytokine induced apoptosis inhibitor 1	NA	NA	NA	NA
ENSMUSG00000040018	Cox15	226139	0.854318358991201	4.37958807464896	19.1905376342481	0.002849493315263	0.03578939767206	693.788723932457	FALSE	4.28640776297142	4.97529560276454	4.87507526312019	3.68253512487881	3.97579249924287	3.99300836680359	4.71225954295205	3.88377866364176	cytochrome c oxidase assembly protein 15	NA	NA	NA	NA
ENSMUSG00000102550	Gm8276	666756	-0.949553887147749	1.77277563221788	19.1700308270343	0.002857937326025	0.035808472566481	NA	FALSE	1.20516455386992	1.10193108810183	1.38142352247188	2.04254910303325	2.02009304399489	2.4142381525713	1.22950638814788	2.15896009986648	poly(A) binding protein, cytoplasmic 1 pseudogene	NA	NA	NA	NA
ENSMUSG00000047731	Wbp1l	226178	0.66792781756087	5.68272219550367	19.1628474675716	0.002860902727415	0.035808472566481	1824.66160467463	FALSE	5.60210821163512	6.18602672312141	6.0806505955314	5.3505283663824	5.32884727725062	5.2506746772006	5.95626184342931	5.3100167736112	WW domain binding protein 1 like	NA	NA	NA	NA
ENSMUSG00000014907	Naf1	234344	0.82053188381376	2.88074627625769	19.1458406352729	0.002867939049306	0.035847998730391	204.521829756245	FALSE	2.8794278008165	3.47249449112742	3.27367334345674	2.34644878921874	2.40431049081272	2.4879471520103	3.20853187846689	2.41290214401392	nuclear assembly factor 1 ribonucleoprotein	NA	NA	NA	NA
ENSMUSG00000031323	Dmrtc1a	70887	2.80417198796147	1.15955883852011	19.0584018143223	0.002904465643334	0.036171802565019	66.2446536234308	FALSE	0.383342727056758	2.81663814847731	1.63823782819366	-0.411483183577385	-1.33374405318971	-0.723157831099925	1.61273956790924	-0.822795022622339	DMRT-like family C1a	NA	NA	NA	NA
ENSMUSG00000021065	Fut8	53618	-0.618806690456476	4.26645204749828	19.0337905501152	0.002914853464248	0.036171802565019	777.483992547124	FALSE	4.18108294374221	3.72241404500446	3.83387841793754	4.47158902093384	4.6150322951472	4.53842465765085	3.91245846889474	4.54168199124397	fucosyltransferase 8	NA	NA	NA	NA
ENSMUSG00000021481	Zfp346	26919	0.792603336845383	3.79833648649189	19.0071397254389	0.002926155564921	0.036199049478872	728.935224362194	FALSE	3.80202456618004	4.47078029641502	4.0632055501715	3.25945517856427	3.3681324705289	3.41476000642692	4.11200347092219	3.34744921850669	zinc finger protein 346	NA	NA	NA	NA
ENSMUSG00000052102	Gnpda1	26384	1.49009382169621	2.89626419195561	18.9733598045639	0.002940561324603	0.036254388641439	306.287540741544	FALSE	2.62005562979347	3.89601369299012	3.5536144227164	1.80452697833815	2.32130677323554	1.71056427148596	3.3565612485	1.94546600768655	glucosamine-6-phosphate deaminase 1	NA	NA	NA	NA
ENSMUSG00000040282	Cdin1	399568	-0.950452966198338	1.73088067257993	18.9026445004493	0.002971012246609	0.03650533484321	204.267750009188	FALSE	1.30371291790867	1.28367348097276	0.967555332084914	2.0241469138554	2.33675790703094	2.00342978129495	1.18498057698878	2.12144486739376	CDAN1 interacting nuclease 1	NA	NA	NA	NA
ENSMUSG00000025920	Stau2	29819	0.587033152649324	4.89594647592899	18.8667846157863	0.002986607502255	0.036634705426298	2077.12696204177	FALSE	4.87136103709025	5.30695537750259	5.26002721500569	4.49181881948418	4.66332160864667	4.55878107395766	5.14611454319951	4.57130716736284	staufen double-stranded RNA binding protein 2	NA	NA	NA	NA
ENSMUSG00000069601	Ank3	11735	-0.875166095274059	6.57928690188498	18.8159733510924	0.003008884047261	0.036783162376578	2368.60468717656	FALSE	6.48659708045579	5.69811486650839	5.92928754174867	6.76395051938214	7.0143734448522	7.05882130190838	6.03799982957095	6.94571508871424	ankyrin 3, epithelial	NA	NA	NA	NA
ENSMUSG00000042202	Slc35e2	320541	0.641580074102383	3.93760019225491	18.7598738265861	0.00303372551152	0.036793971069992	403.524993353353	FALSE	3.9997737019747	4.43690568680385	4.19379287701998	3.72303057723025	3.54815407597241	3.4620825520582	4.21015742193284	3.57775573508695	solute carrier family 35, member E2	NA	NA	NA	NA
ENSMUSG00000026307	Scly	50880	-0.714709328759632	2.49718869054027	18.5923600948062	0.003109474012213	0.037103311191931	287.272587843861	FALSE	2.2621867742574	1.94666069297894	2.08051285934115	2.87400224567974	2.81614600594278	2.73912197583685	2.0964534421925	2.80975674248646	selenocysteine lyase	NA	NA	NA	NA
ENSMUSG00000033960	Jcad	240185	-0.886758074438507	5.4233740592877	18.3945022801212	0.003202076233882	0.037926639225555	1950.5679942623	FALSE	5.35448532731294	4.50649302265136	4.74566548166848	5.73269992772927	5.86210982912008	5.80094157545497	4.86888127721092	5.79858377743477	junctional cadherin 5 associated	NA	NA	NA	NA
ENSMUSG00000057156	Homez	239099	-0.68572030657652	3.17151727583747	18.3432079971379	0.003226654843525	0.037953511264927	361.877483902308	FALSE	2.97652171130229	2.66570280873508	2.71469367296893	3.37650538311362	3.66904691488669	3.35512850741559	2.78563939766877	3.4668936018053	homeodomain leucine zipper-encoding gene	NA	NA	NA	NA
ENSMUSG00000028849	Map7d1	245877	0.733435472312983	5.43199142460269	18.3101918224588	0.003242602389218	0.038032859491384	1203.11142008703	FALSE	5.35858502276199	5.95088576840347	5.87691469180065	5.17503043069708	5.02580837523883	4.83783270602539	5.7287951609887	5.0128905039871	MAP7 domain containing 1	NA	NA	NA	NA
ENSMUSG00000023074	Mospd1	70380	0.794968450005085	2.75006129013238	18.1520543507121	0.003320394134654	0.038631971017994	214.290736647732	FALSE	2.96366017490929	3.30232895866344	2.97526273095821	2.46033101921026	2.36717242332185	2.03953330196242	3.08041728817698	2.28901224816484	motile sperm domain containing 1	NA	NA	NA	NA
ENSMUSG00000024059	Clip4	78785	0.778315301241036	4.01153223732871	18.0822040490661	0.003355512066495	0.038916305486123	1279.05698124882	FALSE	3.94193100863476	4.57412491157884	4.44979068747289	3.42640616511975	3.54815407597241	3.72298263666251	4.32194886922883	3.56584762591822	CAP-GLY domain containing linker protein family, member 4	NA	NA	NA	NA
ENSMUSG00000054752	Fsd1l	319636	0.747535020513678	4.53168071054695	18.0584902003956	0.003367541962886	0.038964207474139	758.849652291429	FALSE	4.46586236872501	5.13000724321694	4.89588641095168	4.11303839330942	4.22861573383264	3.97913281577136	4.83058534096454	4.10692898097114	fibronectin type III and SPRY domain containing 1-like	NA	NA	NA	NA
ENSMUSG00000034795	Ccdc122	108811	-0.858252218327263	1.66276888786598	18.0453905177647	0.003374210920032	0.038981053847616	292.264076317968	FALSE	1.30371291790867	1.12933853150678	1.11007214861984	2.0241469138554	1.90041844339162	2.15099495232937	1.1810411993451	2.0251867698588	coiled-coil domain containing 122	NA	NA	NA	NA
ENSMUSG00000027883	Gpsm2	76123	-1.8722079275198	4.2169560976484	18.5910511188617	0.00341912873712	0.039264144593349	1435.34868260053	FALSE	3.75053946280345	1.99960103001592	2.72801865575962	4.48342418304248	4.80752990318993	5.21953997687475	2.82605304952633	4.83683135436905	G-protein signalling modulator 2 (AGS3-like, C. elegans)	NA	NA	NA	NA
ENSMUSG00000033114	Slc35d2	70484	1.64271212141657	1.37273970709646	17.9156040192272	0.003441202403413	0.039307963040631	76.5283871098588	FALSE	1.08362316860949	2.34176189839055	2.14153471835296	-0.01914368410367	0.684868704216055	0.281427676046987	1.855639928451	0.315717565386457	solute carrier family 35, member D2	NA	NA	NA	NA
ENSMUSG00000036882	Arhgap33	233071	-0.655737607103043	3.11555493103494	17.9029281118522	0.003447835781745	0.039307963040631	254.77848185891	FALSE	2.77532489009336	2.61812888076066	2.85895093364136	3.32857067927406	3.26287764755205	3.6044605998914	2.75080156816513	3.39863630890583	Rho GTPase activating protein 33	NA	NA	NA	NA
ENSMUSG00000039662	Icmt	57295	0.630925604538929	5.16958761217629	17.8674354520489	0.003466496179337	0.039443326314377	2873.12987444835	FALSE	5.11280765946571	5.62538655401833	5.55987716514221	4.78473095637653	4.94241681689464	4.72458005982479	5.43269045954208	4.81724261103199	isoprenylcysteine carboxyl methyltransferase	NA	NA	NA	NA
ENSMUSG00000061576	Dpp6	13483	1.59316484687835	1.16742868351601	17.7902005927329	0.003507549508268	0.039692431678818	171.159449776297	FALSE	1.29004006479546	2.18733599868667	1.57081535703945	0.568384642197379	-0.474688400815228	0.250956614619064	1.68273047350719	0.114884285333738	dipeptidylpeptidase 6	NA	NA	NA	NA
ENSMUSG00000025583	Rptor	74370	-0.588082640460393	5.31109544238519	17.7849818874298	0.003510345741751	0.039692431678818	1219.12267800948	FALSE	4.77281010039665	5.05873914712223	5.10949378298448	5.34775625878928	5.75692592390101	5.59270455791999	4.98034767683446	5.56579558020343	regulatory associated protein of MTOR, complex 1	NA	NA	NA	NA
ENSMUSG00000030306	Tmtc1	387314	0.954923657264419	1.75529047504986	17.7510826179929	0.003528578623508	0.039805850428419	784.130990862675	FALSE	2.04331024454418	2.23857327568641	2.14815830561837	1.33752018665563	0.844711197385815	1.37131225107757	2.14334727528299	1.18451454503967	transmembrane and tetratricopeptide repeat containing 1	NA	NA	NA	NA
ENSMUSG00000040913	Fbxw4	30838	-0.683030127281722	3.56439580136353	17.6446288364272	0.00358662539978	0.040035804679594	960.094377871781	FALSE	3.11866765600227	3.34093928648925	3.08289290500896	3.66482581285944	3.76353948371472	4.12698247266797	3.18083328250016	3.85178258974738	F-box and WD-40 domain protein 4	NA	NA	NA	NA
ENSMUSG00000002550	Uck1	22245	0.593392477354163	4.60246007478969	17.6445844250034	0.003586649869208	0.040035804679594	943.304335024886	FALSE	4.54714030668843	5.03538651122373	4.97345842504996	4.28325403622031	4.27145638178214	4.27250091093599	4.85199508098737	4.27573710964615	uridine-cytidine kinase 1	NA	NA	NA	NA
ENSMUSG00000063458	Lrmda	76633	-1.98237321396083	3.65335062711297	17.9156405157706	0.003751144907027	0.041042929406756	28.2681013588049	FALSE	2.9419661528795	2.31217085242224	1.44735556935735	3.72872395600723	3.91532970047722	4.99548248163105	2.2338308582197	4.21317871270517	leucine rich melanocyte differentiation associated	NA	NA	NA	NA
ENSMUSG00000058013	Septin11	52398	0.641543753656545	5.79227687016731	17.3245314101884	0.003768657993417	0.041150662164918	841.51879731307	FALSE	5.76602559360334	6.28416738361481	6.133345036154	5.46665887251663	5.23919425986036	5.58203395946266	6.06117933779071	5.42929569727988	septin 11	NA	NA	NA	NA
ENSMUSG00000019813	Cep57l1	103268	-1.06729497001815	2.26982474761451	17.2979713526988	0.003784285852885	0.041214252801942	274.519555603508	FALSE	1.91556683055605	1.40076285519621	1.59040257383492	2.2228006216742	2.85422198143828	2.94348698668079	1.63557741986239	2.67350319659776	centrosomal protein 57-like 1	NA	NA	NA	NA
ENSMUSG00000025813	Homer2	26557	0.915003550986818	2.56211533104722	17.2459185152309	0.00381515387929	0.041422489040755	131.13588254972	FALSE	2.47048887169533	3.17660124863852	3.08289290500896	2.09638787451079	2.04852243822082	1.95699152255324	2.90999434178094	2.03396727842828	homer scaffolding protein 2	NA	NA	NA	NA
ENSMUSG00000026797	Stxbp1	20910	0.866888153813546	4.14322901622768	17.2210622383753	0.003830007180155	0.041490309992063	2334.10029549586	FALSE	4.38295445956107	4.5988444198328	4.54195210361396	3.51143556253574	3.2425143378209	4.06045225141534	4.50791699433595	3.60480071725732	syntaxin binding protein 1	NA	NA	NA	NA
ENSMUSG00000032232	Cgnl1	68178	-0.604782392249505	6.69789045693207	17.1784583092007	0.003855637734771	0.041612560901007	3905.88381323553	FALSE	6.54028131006164	6.09859652957683	6.41899134969277	7.17492761809458	6.80640865751573	6.89912758718862	6.35262306311041	6.96015462093297	cingulin-like 1	NA	NA	NA	NA
ENSMUSG00000051098	Mblac2	72852	1.10716891556725	3.11149235497788	17.1563857530142	0.003869002573083	0.041694124599051	529.564652926571	FALSE	3.00609343431192	3.92562747897783	3.59298688762832	2.33902361182001	2.19982653865824	2.76630772557527	3.50823593363936	2.43505262535117	metallo-beta-lactamase domain containing 2	NA	NA	NA	NA
ENSMUSG00000056708	Ier5	15939	-0.803577892712713	3.87416182977662	17.123893418658	0.003888784157571	0.041706460305255	326.985121328135	FALSE	3.19768434076434	3.45635320663842	3.57834784296111	3.97134918785269	4.5732468160619	4.04054806200676	3.41079513012129	4.19504802197378	immediate early response 5	NA	NA	NA	NA
ENSMUSG00000026664	Phyh	16922	-0.598833802985677	4.31200565627237	17.1166391751077	0.003893218186426	0.041706460305255	1538.98234601831	FALSE	4.2049595570112	3.9295304505448	3.78371535639514	4.73043022370468	4.56507051945788	4.43039885347853	3.97273512131705	4.57529986554703	phytanoyl-CoA hydroxylase	NA	NA	NA	NA
ENSMUSG00000036966	Spryd3	223918	0.977120996723039	4.11783947294639	17.000897845535	0.003964842529751	0.041994265352594	1135.30965322112	FALSE	3.90203926687557	4.80197775096186	4.70693493276105	3.49148087101767	3.72001550846798	3.41819215116035	4.47031731686616	3.54322951021533	SPRY domain containing 3	NA	NA	NA	NA
ENSMUSG00000069049	Eif2s3y	26908	-10.5178863960051	4.15556742986293	17.799130412681	0.003972856025256	0.042030317364485	2034.82178265445	FALSE	-3.41863896206022	-3.88836201159721	-4.41287469685915	5.67489185875751	5.8035426921234	-4.41287469685915	-3.90662522350552	2.35518661800725	eukaryotic translation initiation factor 2, subunit 3, structural gene Y-linked	NA	NA	NA	NA
ENSMUSG00000064357	ATP6	17705	-0.585348148989469	3.67442667569615	16.9020133243062	0.00402737050738	0.042301891412764	84771.7860748714	FALSE	3.39260870410809	3.24710305292724	3.4176847024195	4.12819520889863	3.93830121922264	3.71742148432427	3.35246548648495	3.92797263748184	ATP synthase F0 subunit 6	NA	NA	NA	NA
ENSMUSG00000056673	Kdm5d	20592	-10.3912692883191	2.75311361881303	17.6314951325815	0.004072047481358	0.042642976593335	639.360604688855	FALSE	-4.41287469685915	-4.41287469685915	-3.89433576646465	4.2360642632953	4.43651677529936	-4.41287469685915	-4.24002838672765	1.41990211391184	lysine (K)-specific demethylase 5D	NA	NA	NA	NA
ENSMUSG00000027944	Hax1	23897	0.863584044589472	5.04128044508132	16.8092994279887	0.004087142548585	0.042708277122565	275.321948218812	FALSE	4.97005357711575	5.73035481450925	5.42524659845314	4.26181681195942	4.5732468160619	4.76017529576742	5.37521833002605	4.53174630792958	HCLS1 associated X-1	NA	NA	NA	NA
ENSMUSG00000003948	Mmd	67468	-0.918910372823221	3.48585859437488	16.8035062143607	0.00409091480988	0.042716830310818	1962.11287888759	FALSE	3.4179745278715	2.69351190901822	2.62731787577578	3.83811321103576	3.95841773953861	3.81958318046164	2.9129347708885	3.87203804367867	monocyte to macrophage differentiation-associated	NA	NA	NA	NA
ENSMUSG00000042510	AA986860	212439	-1.46645311978309	1.63692075505849	16.7634793751401	0.004117099976653	0.042761624404179	305.63950296193	FALSE	1.40866712322047	0.262549836223781	0.268164898678566	2.10516885897321	2.29781529549259	2.16740354708806	0.646460619374273	2.19012923385129	expressed sequence AA986860	NA	NA	NA	NA
ENSMUSG00000020635	Fkbp1b	14226	0.83172738524144	2.80393368357795	16.6373519839887	0.004201020879854	0.043334639061661	48.1456627366636	FALSE	3.00609343431192	3.40120611259025	3.02649081091089	2.0241469138554	2.34442185866751	2.57046441682361	3.14459678593769	2.31301106311551	FK506 binding protein 1b	NA	NA	NA	NA
ENSMUSG00000042709	Atpaf2	246782	-0.596505930058785	3.63006148003316	16.611685062385	0.004218365032786	0.043459525594081	695.04612305315	FALSE	3.5414043253025	3.18967868145496	3.14712663366033	3.86937553639433	3.82508951745366	3.99300836680359	3.29273654680593	3.89582447355053	ATP synthase mitochondrial F1 complex assembly factor 2	NA	NA	NA	NA
ENSMUSG00000041439	Mfsd6	98682	1.02039709745829	2.53284022463869	16.6021817238998	0.004224809961619	0.043459525594081	460.516901591639	FALSE	2.57566425600964	3.18967868145496	3.01203888683672	2.01485704122019	1.50857120404929	2.19967125815728	2.92579394143378	1.90769983447559	major facilitator superfamily domain containing 6	NA	NA	NA	NA
ENSMUSG00000069045	Ddx3y	26900	-6.68768920779765	4.24515400687028	17.3376277303807	0.004253773426199	0.043534644339722	2306.48687730483	FALSE	-1.5159901800205	-1.26035748064908	-1.14233449813835	5.93831965081643	5.67571923166599	-1.40675165299454	-1.30622738626931	3.40242907649596	DEAD box helicase 3, Y-linked	NA	NA	NA	NA
ENSMUSG00000041115	Iqsec2	245666	-0.789280768990471	2.49657198535895	16.5300861115798	0.004274114496677	0.043652568286201	625.89162071953	FALSE	1.98510102632145	1.81782111134661	2.31638459429733	2.76740245035107	2.7426514736458	2.99035495960332	2.03976891065513	2.83346962786673	IQ motif and Sec7 domain 2	NA	NA	NA	NA
ENSMUSG00000036402	Gng12	14701	0.668731996558243	4.62102426276288	16.504763082983	0.004291606256037	0.043738696035809	1880.06294670603	FALSE	4.69453558161717	5.13593110136236	4.88303875799748	4.15803933724712	4.04327171697664	4.50330719050151	4.904501813659	4.23487274824176	guanine nucleotide binding protein (G protein), gamma 12	NA	NA	NA	NA
ENSMUSG00000024640	Psat1	107272	0.965086943659933	7.39946477782173	16.5310462008502	0.004315761671818	0.043816265487446	4398.7781838121	FALSE	7.21920802529431	8.1361458685464	7.90334654627562	6.55110319056094	6.88470786029226	7.03582567727916	7.75290014670544	6.82387890937746	phosphoserine aminotransferase 1	NA	NA	NA	NA
ENSMUSG00000026154	Sdhaf4	68002	0.73729914158464	2.19134571592747	16.4676662294917	0.004317395817979	0.043816265487446	326.202585790981	FALSE	2.35703879554699	2.67037504361021	2.47758444761998	1.70406535733199	1.88998259219558	1.7327859736847	2.50166609559239	1.77561130773742	succinate dehydrogenase complex assembly factor 4	NA	NA	NA	NA
ENSMUSG00000035443	Thyn1	77862	0.5995693495071	3.97804527082175	16.3949415513498	0.004368529569146	0.044149318399011	765.067484982444	FALSE	3.99767222854731	4.47479231444092	4.22388931436972	3.75964215210577	3.58420327864105	3.59235860497024	4.23211795245265	3.64540134523902	thymocyte nuclear protein 1	NA	NA	NA	NA
ENSMUSG00000022474	Pmm1	29858	0.742374291987776	3.30200411151609	16.3164634403926	0.004424577867791	0.044498084230876	2440.46525192576	FALSE	3.45520614657221	3.87592797726336	3.50025161319765	2.91453031568297	2.6154031785922	3.08408442972288	3.6104619123444	2.87133930799935	phosphomannomutase 1	NA	NA	NA	NA
ENSMUSG00000025964	Adam23	23792	1.5111622253865	1.02576438221072	16.3016665484142	0.004435248182478	0.044574398342599	91.2591216598888	FALSE	0.915709994731276	1.96958768980435	1.62879682179589	0.160089130959731	-0.421729258059717	0.424817473505331	1.50469816877717	0.054392448801782	a disintegrin and metallopeptidase domain 23	NA	NA	NA	NA
ENSMUSG00000017802	Retreg3	67998	-0.698218134869704	7.02738007698754	16.190743286703	0.004516290844646	0.044737952527923	3567.76259827725	FALSE	6.71704733881303	6.61048736394482	6.57890414451827	7.35963998597206	7.63933750308843	6.91470183344343	6.63547961575871	7.30455977416797	reticulophagy regulator family member 3	NA	NA	NA	NA
ENSMUSG00000030532	Hddc3	68695	-2.10857146051577	1.95743834954799	16.1719981066805	0.004530172368991	0.044737952527923	1194.70907920208	FALSE	0.458609798464761	0.358316672417508	0.874757583403387	1.12945910366769	2.73100478447921	3.33711026803965	0.563894684761886	2.39919138539552	HD domain containing 3	NA	NA	NA	NA
ENSMUSG00000022836	Mylk	107589	-0.967878801707397	3.78267866253708	16.162059019599	0.004537554711174	0.044737952527923	1665.29409025618	FALSE	3.52106453570832	2.82084694947439	3.24306201160514	4.11303839330942	3.81409215458024	4.54000077398391	3.19499116559595	4.15571044062452	myosin, light polypeptide kinase	NA	NA	NA	NA
ENSMUSG00000040557	Mettl27	79565	-1.03802053791729	1.918913206616	16.1611937255183	0.004538198141225	0.044737952527923	163.639411651907	FALSE	1.65256105869387	0.956493399832767	1.27650667429209	2.38301203796575	2.56381407239785	2.04841975690058	1.29518704427291	2.33174862242139	methyltransferase like 27	NA	NA	NA	NA
ENSMUSG00000029212	Gabrb1	14400	-0.925352319218551	2.27765126469948	16.1538005312814	0.004543700443119	0.044737952527923	13.7485973889878	FALSE	1.84251080581619	1.77507925966394	1.62879682179589	2.2228006216742	2.95778013633812	2.72810259683209	1.74879562909201	2.63622778494814	gamma-aminobutyric acid (GABA) A receptor, subunit beta 1	NA	NA	NA	NA
ENSMUSG00000015291	Gdi1	14567	0.777079566098051	7.04023637517418	16.1439161863688	0.004551070048614	0.044737952527923	7558.55769323709	FALSE	6.9934304032118	7.60983675524762	7.45827978142725	6.4912351070083	6.36803234951184	6.88834125813891	7.35384897996222	6.58253623821968	guanosine diphosphate (GDP) dissociation inhibitor 1	NA	NA	NA	NA
ENSMUSG00000027082	Tfpi	21788	-0.786308303310753	3.98047588505171	16.1157909750303	0.004572123275228	0.044828506309384	599.544523414736	FALSE	3.45213994830491	3.59058677820004	3.56355873169569	3.92993845641886	4.23275104574921	4.69517481032125	3.53542848606688	4.28595477082977	tissue factor pathway inhibitor	NA	NA	NA	NA
ENSMUSG00000015937	Macroh2a1	26914	-0.744578351486437	6.23256318597243	15.9985614634003	0.004661225000797	0.045377038987082	2067.16903117864	FALSE	6.20174630737356	5.47660691074232	5.66059996111247	6.56509336816265	6.43057320876533	6.66640494005462	5.77965105974278	6.5540238389942	macroH2A.1 histone	NA	NA	NA	NA
ENSMUSG00000023048	Prr13	66151	0.764673058727755	3.08773991617325	15.886519331607	0.00474846308983	0.045944610534493	730.773112636351	FALSE	3.0391637322501	3.58069308199845	3.56603413560166	2.48071818303877	2.68345439859566	2.78769340353137	3.3952969832834	2.65062199505527	proline rich 13	NA	NA	NA	NA
ENSMUSG00000085980	Gm12408	100040557	-1.63569787645568	1.71742391936417	15.8208229951499	0.004800584679732	0.046249704987144	590.936567550835	FALSE	1.39595787187176	0.1058102993262	0.268164898678566	2.45347076977227	2.5768853241754	1.80797234719972	0.589977689958841	2.2794428137158	predicted gene 12408	NA	NA	NA	NA
ENSMUSG00000052125	F730043M19Rik	320046	-1.52912227535272	1.1959106354185	15.6772038510629	0.004917093148873	0.046937954533991	19.340589265188	FALSE	0.553221717068616	0.334964317904825	-0.152460701423724	1.2292264337867	1.42429795454722	2.37238727371174	0.245241777849906	1.67530388734855	RIKEN cDNA F730043M19 gene	NA	NA	NA	NA
ENSMUSG00000037190	Cyb561d2	56368	0.719685441549333	2.72770271614571	15.5932586849	0.004986864060679	0.047347951678044	258.601440274227	FALSE	2.95934738933943	3.14337945118259	3.00840317175449	2.25472028234138	2.58983920905705	2.08342811461578	3.03704333742551	2.30932920200473	cytochrome b-561 domain containing 2	NA	NA	NA	NA
ENSMUSG00000036678	Aaas	223921	0.674155850271811	3.65279713227313	15.505546952248	0.005061119790564	0.047745541037927	399.143282070612	FALSE	3.73800545923814	4.13785599976729	3.94265410350336	3.03430566238439	3.23840695646756	3.51753397530436	3.93950518750293	3.26341553138543	achalasia, adrenocortical insufficiency, alacrimia	NA	NA	NA	NA
ENSMUSG00000024427	Spry4	24066	1.00901300375962	2.23003073957378	15.4971762857904	0.00506827978114	0.047750789703486	72.2499776668731	FALSE	2.58128845265921	2.9723116756523	2.28667549181137	1.85745714919661	1.27188454379211	1.7327859736847	2.61342520670763	1.62070922222447	sprouty RTK signaling antagonist 4	NA	NA	NA	NA
ENSMUSG00000000538	Tom1l2	216810	0.871171857325556	5.16778925445177	15.2078659678947	0.005323886138003	0.049225276825488	2323.26651180615	FALSE	4.99344312025057	5.83289731889471	5.65770159944961	4.4109115226117	4.86327374285562	4.69375949883678	5.49468067953163	4.65598158810137	target of myb1-like 2 (chicken)	NA	NA	NA	NA
ENSMUSG00000001707	Eef1e1	66143	0.678482951815522	3.44503385342861	15.2046869750483	0.005326785026184	0.049225276825488	238.905442602165	FALSE	3.37975656226546	3.87794917947148	3.9098997335223	2.98758189981835	3.01171991147718	3.19228062255555	3.72253515841975	3.0638608112837	eukaryotic translation elongation factor 1 epsilon 1	NA	NA	NA	NA
