# Supplementary material for: High-Throughput Transcriptomics of Celf1 Conditional Knockout Lens Identifies Downstream Networks Linked to Cataract Pathology
Source: Cells. 2023 Apr 1;12(7):1070. doi: 10.3390/cells12071070 (PMC10093462; doi:10.3390/cells12071070)
Supplement: Supplementary file 1 [file cells-12-01070-s001.zip › cells-2223860 Supplementary Files Revised Submited March 29 2023/Table_S8.ods]

## Sheet: Common_RNAseq_P0_MicroArray_P0
genes	Symbol	Entrez	logFC.RNA_seq_P0	logCPM.RNA_seq_P0	F.RNA_seq_P0	PValue.RNA_seq_P0	FDR.RNA_seq_P0	CatMap	Celf1KO_1	Celf1KO_2	Celf1KO_3	Control_1	Control_2	Control_3	Log_CPM_Celf1KO	Log_CPM_Control	Gene_description.RNA_seq_P0	X	Entrez.µarray_P0	logFC.µarray_P0	logSignal.µarray_P0	F.µarray_P0	PValue.µarray_P0	FDR.µarray_P0	CatMap.µarray_P0	Celf1_KO_P0_A	Celf1_KO_P0_B	Celf1_WT_P0_A	Celf1_WT_P0_B	Celf1_KO_P0_C	Log_Signal_Celf1_KO_P0	Log_Signal_Celf1_WT_P0	Gene_description.µarray_P0	base_mean.FC_LEC	log2_FC	padj.FC_LEC	FC_LEC	Prob_ID	E10.5	E12.5	E14.5	E16.5	E17.5	E19.5	P0	P2	P28	P56	WB
ENSMUSG00000018574	Acadvl	11370	0.593225567186457	4.90461301300369	23.5057274904444	0.001603805347696	0.027383982217678	FALSE	4.97112500517404	5.35490748540803	5.15870563656657	4.64569594348814	4.60868200848165	4.47392498490352	5.16157937571621	4.57610097895777	acyl-Coenzyme A dehydrogenase, very long chain	494	11370	0.682561770991495	5.93659025684803	24.4026392032378	0.001017898064348	0.023055185105231	FALSE	6.17759766790614	6.25096645022271	5.46939088884006	5.5197832936259	6.07686168385272	6.16847526732719	5.49458709123298	acyl-Coenzyme A dehydrogenase, very long chain	NA	NA	NA	NA	1424184_at	247.304432139978	322.80806869867	366.401897743423	316.547470731388	500.474596717709	393.104538020468	395.100969203165	407.935576712418	945.738848338791	517.925382725604	415.851357846327
ENSMUSG00000052374	Actn2	11472	-3.65005144781106	5.46010899807316	22.1550986427163	0.002211262845845	0.031716091757331	FALSE	3.90652654566287	0.777513274603908	1.6000973519446	6.42307977384025	6.57111148586427	5.99327043967527	2.09471239073713	6.32915389979327	actinin alpha 2	47	11472	-4.86271812356518	7.15683133509104	123.73781430863	1.27E-05	0.002996650009882	FALSE	3.50485414944623	4.36113086753669	8.24915295735002	8.5422611544333	2.22357209565765	3.36318570421352	8.39570705589166	actinin alpha 2	905.980785249072	-5.7831459795441	1.63E-242	FC	1448327_at	27.7903592049006	30.5035025936744	26.4153286428353	371.547470731268	1210.5217270364	310.307055916136	1402.28726826379	206.444742200752	192.125279312966	27.1207411839717	296.154217254285
ENSMUSG00000028494	Plin2	11520	1.05629025063079	5.69814843719909	67.844918978457	5.63E-05	0.01016511822475	FALSE	5.92375741439845	6.31433239627668	6.12832886916108	4.96437079736706	5.22784451037411	5.02166541838829	6.1221395599454	5.07129357537649	perilipin 2	715	11520	0.926229794861235	5.10972655551898	18.6764927359055	0.002328917418004	0.036363436121141	FALSE	5.64064698893353	5.48592925866463	4.44250510607202	4.5549796254607	5.0297362869611	5.38543751151976	4.49874236576636	perilipin 2	534.202788493472	-2.13492489983194	8.28E-77	FC	1448318_at	507.476387126991	596.412812813783	571.995338928069	531.114379896972	624.863792812754	670.64514584149	537.090205669672	642.427169704105	311.062290820603	115.129721253223	893.589521853058
ENSMUSG00000030695	Aldoa	11674	0.910857438074454	9.28300500152865	27.3952664935481	0.001022032709022	0.021828255485236	FALSE	9.83821968265664	9.43150991080971	9.70399918166129	9.05312679354542	8.69371731211447	8.46153242051205	9.65790959170921	8.73612550872398	aldolase A, fructose-bisphosphate	213	11674	0.778791933435899	10.0166245526727	40.0665199896205	1.93E-04	0.010080827087918	FALSE	10.2223685198587	10.3552803130592	9.62656002467044	9.36458054247045	10.258626575425	10.2787584694476	9.49557028357045	aldolase A, fructose-bisphosphate	5182.78708536844	-1.7419143376692	1.58E-31	FC	1416921_x_at	4949.2769537929	4893.56946166584	3020.98664165457	3275.95545554227	3044.64597984532	3550.27096069593	2670.33001600598	2055.97985186515	5498.48786459403	3082.17786477019	2897.70388058054
ENSMUSG00000027712	Anxa5	11747	1.14020845453518	4.851849864133	16.0866512145585	0.004766852484881	0.046020173989547	FALSE	4.68542529531379	5.73927661165213	5.31845263381069	4.53307457859052	3.98317524302959	3.9198370776222	5.24771818025887	4.14536229974744	annexin A5	203	11747	1.09506294001017	6.90950626367811	40.7602668639409	1.81E-04	0.009971170209363	FALSE	7.42607569163303	7.09038427124959	6.35673590419382	5.94108711598731	7.22292624276295	7.24646206854852	6.14891151009057	annexin A5	302.33044880158	0.857633047272585	4.55E-10	AEL	1425567_a_at	1108.06087208911	819.273460254997	823.558326786607	643.126669744216	668.087229362373	660.670054903308	591.264575736008	535.962083156183	708.130179568199	1813.40880211341	1265.87064559011
ENSMUSG00000003033	Ap1m1	11767	1.06204533130945	6.27527997952999	42.4597947119441	2.63E-04	0.014218103583792	FALSE	6.29282854433274	6.86756925024058	6.89393295669972	5.62233700513328	5.72057940202423	5.60103358138494	6.68477691709101	5.64798332951415	adaptor-related protein complex AP-1, mu subunit 1	80	11767	1.28828697099013	6.91820202539919	64.973933492048	3.34E-05	0.004674801379914	FALSE	7.14886299052169	7.28234039414106	5.8561331671268	6.17619533228837	7.4669400334451	7.29938113936928	6.01616424970758	adaptor-related protein complex AP-1, mu subunit 1	NA	NA	NA	NA	1459832_s_at	1025.10865537416	1158.20848768042	1183.30726864247	1004.67521038534	1349.26327009597	979.358415180977	1202.82097066065	1062.55916597102	1456.92416432062	521.718547194547	988.463921596277
ENSMUSG00000038160	Atg5	11793	0.817800276828105	3.96480043673231	28.3799307813709	9.19E-04	0.021294838014784	FALSE	4.08340015183974	4.51690699960654	4.31058546950025	3.66185301035862	3.49060716376402	3.32619030869516	4.30363087364885	3.4928834942726	autophagy related 5	99	11793	1.10833692203049	5.82446214623877	59.7458125963015	4.56E-05	0.00511488201429	FALSE	6.23435671209706	6.17948564062065	5.01153573756119	5.13534158890313	6.09078906965396	6.16821047412389	5.07343866323216	autophagy related 5	NA	NA	NA	NA	1418236_s_at	256.53238788335	261.749457524859	208.669633066064	243.854145600233	218.347376741475	220.084330404979	191.892031114444	219.275313154789	231.884103350336	180.36341586983	274.060715803233
ENSMUSG00000019302	Atp6v0a1	11975	0.707766536486102	5.81583852841012	28.2238266765996	9.35E-04	0.021307451199716	FALSE	5.95982644941343	6.28340511779595	6.11740030289602	5.49700061337108	5.17724598809937	5.55500698222575	6.12021062336847	5.4097511945654	ATPase, H+ transporting, lysosomal V0 subunit A1	273	11975	0.931569432709376	4.8124473572409	34.8998539333802	3.11E-04	0.012734666952478	FALSE	5.1039687677576	5.10911099318507	4.27585502037837	4.12216191569449	5.12045473001772	5.11117816365346	4.19900846803643	ATPase, H+ transporting, lysosomal V0 subunit A1	NA	NA	NA	NA	1417632_at	177.776720704406	231.797271266431	206.738100275261	307.255439218367	222.006967024355	173.616408617767	209.617658014808	197.849511045201	243.981915140695	132.442950978428	109.975154430576
ENSMUSG00000032263	Bckdhb	12040	-1.27574092900721	4.17884755336031	26.3654663671447	0.001145462450315	0.022880770658097	FALSE	3.80443099934783	3.08858014076633	3.23063326890537	4.52981718715161	4.36484908337487	5.05291196495944	3.37454813633984	4.64919274516197	branched chain ketoacid dehydrogenase E1, beta polypeptide	306	12040	-1.85648758487079	4.7892358178935	34.7528987634229	3.99E-04	0.014543932458795	FALSE	4.07712566905219	3.39000549458617	5.99697689732656	5.03945699037756	3.80859551251742	3.75857555871859	5.51821694385206	branched chain ketoacid dehydrogenase E1, beta polypeptide	449.803973017271	-1.88051400536428	1.98E-54	FC	1427153_at	684.995585451617	728.883048481641	689.68249521425	633.018045673363	555.748237127043	680.396348284107	635.1119306765	1127.87380955261	586.065684560518	561.784758866861	614.914428123217
ENSMUSG00000042750	Bex2	12069	0.730676738052154	5.45043504576955	34.8059729603314	4.92E-04	0.017242669246899	FALSE	5.80560374193437	5.76735212633721	5.73453359471351	5.08468451312114	4.77670624601094	5.22150570508022	5.76916315432836	5.02763215473743	brain expressed X-linked 2	183	12069	0.749673187820059	7.85060439286818	43.041561564209	1.50E-04	0.009022204103278	FALSE	8.04328482037492	8.12241720253018	7.34754458783352	7.36752988475122	8.14774409723149	8.10448204004553	7.35753723629237	brain expressed X-linked 2	331.338647636671	-1.73073799765628	1.21E-34	FC	1417388_at	1246.09636925368	1292.02015541341	1106.40999266819	1354.20639840631	913.688480883141	866.09578412527	834.333805506334	1432.83560632449	383.108753043527	177.381016192421	2316.57949209595
ENSMUSG00000046432	Bex3	12070	0.65459676341187	7.53635353551023	58.4948157724492	9.25E-05	0.01114612883105	FALSE	7.74158229601495	7.91825484838261	7.81479215462072	7.19099863164834	7.11665403279286	7.20755403857687	7.82487643300609	7.17173556767269	brain expressed X-linked 3	291	12070	0.614524523334033	10.1753902568269	33.6538926246071	3.52E-04	0.013531584334977	FALSE	10.329738176726	10.3988337270914	9.80808528479536	9.74435094413156	10.4415441207994	10.3900386748723	9.77621811446346	brain expressed X-linked 3	1333.36833478388	-0.860223462461788	1.91E-15	FC	NA	NA	NA	NA	NA	NA	NA	NA	NA	NA	NA	NA
ENSMUSG00000066979	Bub3	12237	0.772048016878301	5.52087252868127	59.3016469888576	8.84E-05	0.010806266127932	FALSE	5.70099750292521	5.92325990801523	5.92976814979382	5.16876145947116	5.01504412866169	5.06390944219514	5.85134185357808	5.082571676776	BUB3 mitotic checkpoint protein	117	12237	1.36746407953851	5.58928674770658	54.9708962477819	6.20E-05	0.005885014021683	FALSE	5.74908829620868	5.97988408310887	4.70409845476475	4.57988007312012	6.20626879180279	5.97841372370678	4.64198926394243	BUB3 mitotic checkpoint protein	NA	NA	NA	NA	1416815_s_at	3017.12990239428	2493.05594530754	1752.72406079566	1269.28020760352	1634.75983478285	1445.45962635435	1426.9852133824	1349.46500610997	1479.71713886264	1602.15326992609	2651.47667942731
ENSMUSG00000032231	Anxa2	12306	0.797121620273733	6.52373640523427	49.4957244457973	1.60E-04	0.012326878031042	FALSE	6.70389543334137	7.02519959555049	6.8557471061232	6.20198880761365	5.95514645771582	6.04469278375765	6.86161404500502	6.06727601636237	annexin A2	384	12306	0.69157925448809	9.54815612064283	28.8490012980141	5.90E-04	0.01720509556752	FALSE	9.64147039875138	9.78798820212905	9.18654382502846	8.99806273017799	9.91668161163997	9.7820467375068	9.09230327760323	annexin A2	669.534584439159	0.801986768275434	3.42E-13	AEL	1419091_a_at	365.469382719029	329.314033009949	357.420853816708	936.488342398104	1031.85678655117	1626.7200604746	1020.61709407697	1439.31101996738	2301.44568257699	2059.23901858452	2525.00509784991
ENSMUSG00000035547	Capn5	12337	-0.73106926611791	4.90343697943618	18.4416531298854	0.003179693054878	0.037754286502168	FALSE	4.73546526219068	4.24509879604231	4.45781078878412	5.36796242579877	5.33943241817173	4.92002088770952	4.47945828233904	5.20913857722667	calpain 5	264	12337	-0.735860523416111	6.61445598373359	36.0425669031394	2.78E-04	0.011782944957996	FALSE	6.18815819018704	6.31099685002389	7.061890401215	6.95150181508353	6.32590897569795	6.27502133863629	7.00669610814927	calpain 5	503.888321979201	-1.20437800135013	2.56E-27	FC	1418671_at	56.4119827496644	69.4283585875236	94.382911656277	228.985465279767	242.919948275169	175.186633317447	260.989185638466	158.243790240593	179.546247225899	108.134563704853	75.4889140152757
ENSMUSG00000025076	Casp7	12369	-0.883447651046565	7.2216551927743	27.0734024662489	0.001058708519234	0.022054838150981	FALSE	7.00131828952853	6.53660323157854	6.55355678537837	7.37560471975287	7.83852082404304	7.53745111420298	6.69715943549515	7.58385888599963	caspase 7	260	12369	-0.817121977369148	7.49653543405256	36.2338164079379	2.73E-04	0.011726134494352	FALSE	7.09889290371544	7.290846420042	7.96587077477473	7.89046953630367	6.93017002246146	7.10663644873963	7.9281701555392	caspase 7	3138.49068418153	-4.41913441513921	0	FC	1448659_at	175.578112448124	222.954252232911	418.759335138048	2150.58854975713	1717.09426117547	2047.09886113032	2157.43642174113	1905.22270424183	492.805976618184	589.540927409145	145.060314131197
ENSMUSG00000037815	Ctnna1	12385	-0.704047134091066	7.33045551671516	25.2553652226137	0.00130058863501	0.024474651478721	FALSE	7.20811817875145	6.77461717511873	6.78180392307006	7.6374744322682	7.75634539650136	7.51598869039189	6.92151309231342	7.63660283972048	catenin (cadherin associated protein), alpha 1	300	12385	-1.09288820368924	9.23754376315303	33.9054423588427	3.86E-04	0.014389439113723	FALSE	8.83892643438713	8.77512699914826	9.47309053058192	10.0510917328613	8.45406844369001	8.68937395907514	9.76209113172161	catenin (cadherin associated protein), alpha 1	2502.5139790987	-0.845197632506409	3.74E-23	FC	1448149_at	3459.4515463723	2470.14769056501	2491.58136903635	2159.92864901121	2760.36177612099	2343.51535450353	2789.00796741125	2310.79870179262	3233.1415236199	2195.74009468345	2696.74138548239
ENSMUSG00000020326	Ccng1	12450	1.22323022052982	7.94086828239565	37.2439285215181	3.98E-04	0.01598068235739	FALSE	8.21333241456797	8.76237114161921	8.23378206615515	6.8890250674612	7.18920293994609	7.4731131790108	8.40316187411411	7.1837803954727	cyclin G1	51	12450	1.42553384955266	7.17957247605039	82.3360329740231	1.37E-05	0.00300438561655	FALSE	7.70717796831792	7.52715780456906	5.96453879169102	6.36284374405759	7.54417182479388	7.59283586589362	6.16369126787431	cyclin G1	1553.40628772725	-3.0622227759015	1.40E-143	FC	1420827_a_at	305.926962126173	260.757311883628	587.615564204611	1413.59370751607	1197.68685583048	1813.10503993065	1343.25060392359	1962.31668893023	2771.81865717195	5931.18926716546	409.432801139362
ENSMUSG00000025351	Cd63	12512	0.685526666848267	6.0809313937422	43.5935024943424	2.42E-04	0.014036210379269	FALSE	6.293256959526	6.46210223530733	6.38854713563746	5.85682540965035	5.65121094715739	5.57051291076289	6.38130211015693	5.69284975585688	CD63 antigen	265	12512	0.733594464862944	7.58463293802507	35.9982631942975	2.79E-04	0.011782944957996	FALSE	7.84718419633688	7.75313341689856	7.17510547591609	7.02761333049737	7.89941183191606	7.83324314838383	7.10135940320673	CD63 antigen	419.667905372975	1.13951582831768	2.36E-18	AEL	NA	NA	NA	NA	NA	NA	NA	NA	NA	NA	NA	NA
ENSMUSG00000006699	Cdc42	12540	0.763552767837237	7.41859902283894	53.9098298627002	1.21E-04	0.011998339018195	FALSE	7.61637981171981	7.86460610045183	7.75908944263828	7.09121986184102	7.00322065483299	6.85675508372902	7.74669178493664	6.98373186680101	cell division cycle 42	475	12540	1.27950016625883	6.86742157877225	26.4475273192006	9.24E-04	0.021765284125646	FALSE	7.31003838626364	7.45819699375469	6.3123459764073	5.5475031409093	6.94191144793149	7.2367156093166	5.9299245586583	cell division cycle 42	NA	NA	NA	NA	1449574_a_at	3989.56441988381	3771.72951499431	3621.8960213689	1560.66523089395	2093.31099152331	1728.03970648723	1946.48645444123	2528.05328876922	356.391379843147	2778.67076130275	4891.87797920585
ENSMUSG00000023067	Cdkn1a	12575	5.80452007802833	4.17020666910857	75.8229637823059	5.39E-05	0.01016511822475	FALSE	3.79961411234451	6.04158446899946	4.69680528230582	-0.362236553056589	-0.6463357532996	-0.723157831099925	4.84600128788326	-0.577243379152038	cyclin-dependent kinase inhibitor 1A (P21)	27	12575	4.33575869081437	4.92440596203993	117.524651741953	4.43E-06	0.001837712744242	FALSE	5.50751115414549	5.20415402196177	1.97160781994339	0.98515221548572	5.99015110947889	5.56727209519538	1.47838001771455	cyclin-dependent kinase inhibitor 1A (P21)	10.3685464785937	2.03638680555519	0.004115543272357	AEL	1424638_at	64.44786458786	91.728950225385	181.092663601686	228.85255647601	96.8419215508113	107.530737182026	85.2759886482658	113.236811201666	199.756569216037	147.783641607968	239.214383750629
ENSMUSG00000053113	Socs3	12702	-1.02087503731927	2.65473618731781	34.7191447575858	4.96E-04	0.017252177146963	FALSE	2.18302291223194	1.99215602806076	2.00953892995372	2.88424149743695	3.28295752971031	3.0357481455645	2.06157262341547	3.06764905757059	suppressor of cytokine signaling 3	231	12702	-1.02967045109858	4.70256757920303	38.2285754902165	2.27E-04	0.010955281118442	FALSE	4.21796762451633	4.04438441917438	5.2990663608891	5.13560820765167	4.36120507619656	4.20785237329576	5.21733728427039	suppressor of cytokine signaling 3	171.165687187844	0.936476745486393	8.83E-08	AEL	1455899_x_at	455.687388805477	325.636584141649	258.853878877967	380.578635477606	304.43964070391	205.362055312715	244.157619898693	222.428828504097	262.191538564661	175.366628286842	177.436453241136
ENSMUSG00000028680	Plk3	12795	1.69509067300717	2.15029283804673	18.2593982143214	0.003267333444901	0.038189111170146	FALSE	1.78518373646589	3.40120611259025	2.62256922930953	1.1465735003005	0.928679960382133	1.14145952167939	2.60298635945522	1.07223766078734	polo like kinase 3	590	12795	1.01209090098261	5.02715249110171	22.0885842079746	0.001394377796781	0.026443547742688	FALSE	5.5989341656241	5.03074036173513	4.20657282057886	4.49179036392589	5.3547055197698	5.32812668237634	4.34918159225237	polo like kinase 3	77.5148816417063	-2.60996066819669	8.60E-24	FC	1434496_at	49.8204600875342	45.295772958885	53.5134141893325	95.2393982582851	75.30117782559	50.5802925273916	60.9669883151603	63.8157524309118	45.4146444837662	29.1659636119141	81.9274389444725
ENSMUSG00000070870	Cryge	12968	-0.974462116965481	13.7786373046827	51.9615431958433	1.37E-04	0.012326878031042	FALSE	13.438171709186	13.078662594629	13.0850341264554	14.156694301045	14.320023134551	14.0671360212731	13.2006228100901	14.181284485623	crystallin, gamma E	613	12968	-1.54008972267652	8.261796686791	24.6893678497725	0.001557301881603	0.028417326481806	FALSE	7.83571747816449	7.61933068303756	8.94140670714558	9.02272069045708	6.61292544225924	7.35599120115376	8.98206369880133	crystallin, gamma E	207147.278549805	-7.29404910218981	9.20E-134	FC	NA	NA	NA	NA	NA	NA	NA	NA	NA	NA	NA	NA
ENSMUSG00000000826	Dnajc5	13002	0.764750430201536	6.78284028099015	44.4288582200224	2.27E-04	0.013816262709551	FALSE	7.01020606695648	7.15463344434404	7.17421565095396	6.54788629690378	6.29575589994484	6.18326336666072	7.11301838741816	6.34230185450311	DnaJ heat shock protein family (Hsp40) member C5	158	13002	0.857732361135666	8.38763601376186	46.3160826045866	1.15E-04	0.008150443711847	FALSE	8.51603416095969	8.72577192665666	7.84374834406848	7.78794550702395	8.7627686043045	8.66819156397361	7.81584692554621	DnaJ heat shock protein family (Hsp40) member C5	NA	NA	NA	NA	1436180_at	864.695766407956	847.659540659264	779.991690625546	692.530143902489	807.53140141532	742.435549511786	754.581705360978	579.654825638872	1430.06470359315	1061.72270811637	1028.25742299329
ENSMUSG00000005054	Cstb	13014	1.03987445620177	4.13414949361547	43.6823828190977	2.40E-04	0.014036210379269	FALSE	4.26210232674169	4.82416080796184	4.5394349961291	3.55053554567991	3.57119846084071	3.44535927222198	4.54189937694421	3.52236442624753	cystatin B	172	13014	0.947910452451017	9.11398222251834	44.1937503151765	1.36E-04	0.00876374820784	FALSE	9.50286703951633	9.3203979770804	8.64867272123334	8.27876569954993	9.43809841475459	9.42045447711711	8.46371921039163	cystatin B	NA	NA	NA	NA	1422506_a_at	1085.90958408778	1086.54186758015	905.945769664237	1489.47446728141	1613.5055907687	1313.80422901884	1374.97408739368	800.155324806088	2283.02181551645	1678.23121808503	1200.28232282926
ENSMUSG00000005506	Celf1	13046	-1.51128610409421	9.20383276362907	17.9470282702219	0.003754653270996	0.041042929406756	TRUE	8.93065050284967	7.66384372750964	7.83443271914085	9.95241722138803	9.93727542578907	9.34008558963677	8.14297564983339	9.74325941227129	CUGBP, Elav-like family member 1	40	13046	-1.29419340496773	6.30874944659207	90.0587267606345	9.72E-06	0.002690152232579	TRUE	5.66013344470609	5.79063057694209	6.96533627124126	6.91095823975463	5.49658484626666	5.64911628930494	6.93814725549795	CUGBP, Elav-like family member 1	19022.2838048366	-1.77282136110932	2.28E-107	FC	1426407_at	5594.33560632449	5836.93403941735	6603.20848768042	4608.21614978072	5123.10095957578	7478.48563602567	5676.03865260647	3522.35559413381	3067.22075268523	4598.94574268823	3528.25314116212
ENSMUSG00000003528	Slc25a1	13358	1.99892643317193	4.92298086279235	131.963034866178	5.69E-06	0.01016511822475	FALSE	5.21854237929279	5.79969750997338	5.71291614529395	3.70869804979124	3.42345098557308	3.66349309493827	5.57705201152004	3.59854737676753	solute carrier family 25 (mitochondrial carrier, citrate transporter), member 1	18	13358	1.7281275846371	5.7528877937473	120.189002189869	3.18E-06	0.00172576036216	FALSE	6.11343983689403	6.21045798834126	4.43602642811842	4.59735016350757	6.33061161429871	6.218169813178	4.51668829581299	solute carrier family 25 (mitochondrial carrier, citrate transporter), member 1	NA	NA	NA	NA	1428190_at	297.275202336865	457.897496249974	404.757716506389	375.272769225182	303.220465613416	218.383928909926	224.940815633578	245.434444085919	322.741616241004	296.345763827685	454.665800978179
ENSMUSG00000029757	Dync1i1	13426	1.00688675516318	6.7819440681412	37.7796906090672	3.81E-04	0.015615401175074	FALSE	6.89214258203113	7.46222335508014	7.18633358867522	5.97171267004473	6.24035272349439	6.34076039631413	7.18023317526216	6.18427526328442	dynein cytoplasmic 1 intermediate chain 1	107	13426	1.03406072855049	7.147212148907	58.2936141422149	5.00E-05	0.005224273376116	FALSE	7.30878734575469	7.51087442764024	6.43713904936893	6.45724983224773	7.59466882333582	7.47144353224359	6.44719444080833	dynein cytoplasmic 1 intermediate chain 1	801.383742170585	-2.8117914941737	7.23E-68	FC	1416361_a_at	57.0722097420365	68.2034549912502	84.9945317342498	801.690757025327	825.038139616463	675.429392067484	1070.99497873492	670.231033034813	812.657596811532	2063.23427261662	90.4356101365646
ENSMUSG00000005873	Reep5	13476	0.834335735463423	5.82350931831753	51.3561065487418	1.42E-04	0.012326878031042	FALSE	5.93807426504864	6.33471093096437	6.23989321481739	5.37886584126411	5.34421829117664	5.31744546244134	6.17089280361013	5.34684319829403	receptor accessory protein 5	217	13476	0.798911493881624	6.45351233580519	39.8654737599521	1.96E-04	0.010104802916405	FALSE	6.71380359225667	6.65972313253609	5.94407975592504	5.91121224766747	6.78616526337637	6.71989732938971	5.92764600179625	receptor accessory protein 5	NA	NA	NA	NA	1419398_a_at	503.395406532285	496.898134448862	497.767075673939	780.811169179089	602.152409487608	465.801454532587	578.133388968297	639.711791046769	213.782036787256	594.822079903394	367.293233443132
ENSMUSG00000028773	Fabp3	14077	3.5048218094667	2.56104772432369	74.9798777679671	4.02E-05	0.01016511822475	FALSE	2.64712223993363	3.97933099893081	3.35035016979817	0.407316656749184	-0.321308905482192	-0.261223220137463	3.32560113622087	-0.058405156290157	fatty acid binding protein 3, muscle and heart	8	14077	3.17443993607279	5.74180500379757	163.408124869657	9.47E-07	0.001325169955283	FALSE	6.57664343420701	6.48542225102312	3.15350263382899	3.38871948487699	5.97940034179062	6.34715534234025	3.27111105935299	fatty acid binding protein 3, muscle and heart	NA	NA	NA	NA	1416023_at	261.39573625787	107.144378918163	84.539093831796	107.317888409313	68.6156357287588	66.5890182716852	62.4918805777541	100.663939583655	113.89867713772	24.2762515793728	174.545560233083
ENSMUSG00000023092	Fhl1	14199	0.868434090357188	5.44570142015703	50.4044801532275	1.51E-04	0.012326878031042	FALSE	5.65839868127253	5.89359698021813	5.88039969006266	5.139140594968	4.884456259187	4.79623292537459	5.81079845051778	4.93994325984319	four and a half LIM domains 1	52	14199	1.0459635746201	7.87068309694591	81.9040936942846	1.40E-05	0.003006200695857	FALSE	8.24797213749966	8.17224343012807	7.12181599508081	7.19781574499975	8.18826531760925	8.20282696174566	7.15981587004028	four and a half LIM domains 1	444.774597555042	-0.965115717386308	4.19E-16	FC	1417872_at	498.378445030382	480.108819582993	402.904758690953	650.9203520872	872.558588831236	832.983932375442	996.901099616007	1140.43992922156	996.537402374874	679.93730762153	957.077154905867
ENSMUSG00000032966	Fkbp1a	14225	0.621590368723775	7.12697409351051	25.3802555602214	0.001281852771666	0.024296402075806	FALSE	7.17176715155958	7.57957398067295	7.43256714135049	6.90514191457164	6.70177919877599	6.73371839999287	7.39463609119434	6.7802131711135	FK506 binding protein 1a	128	14225	0.789598468447346	8.85259017730961	52.2783778215838	7.44E-05	0.006505971116777	FALSE	9.133107089066	9.09766743027976	8.28357358269893	8.37533740757909	9.12495125102324	9.11857525678967	8.32945549513901	FK506 binding protein 1a	NA	NA	NA	NA	1456196_x_at	3116.86299875809	3043.72543683296	3055.93604793284	2804.83033882367	2192.174833437	2033.3691081968	1795.82270305526	1600.36069291402	2427.24160249421	2595.78716091643	3179.80780136723
ENSMUSG00000020593	Lpin1	14245	-0.694678562786926	5.68536556526275	29.8898549229176	7.86E-04	0.020299831228501	FALSE	5.40213490967724	5.28198652666862	5.20072935089162	5.72702224879775	6.11153871184199	6.10290132227634	5.29495026241249	5.98048742763869	lipin 1	389	14245	-0.951859963527463	5.23922023128915	28.6768196072472	6.02E-04	0.017323643319674	FALSE	5.01082913195118	4.79358888907536	5.65790970194598	5.79260930489141	4.52246796361628	4.77562866154761	5.72525950341869	lipin 1	1086.15147267799	-3.55422619298853	5.85E-184	FC	1418288_at	23.9530858799436	23.5088802553005	47.9535709346797	319.178776979233	457.984464528937	371.740556334944	725.816414962613	290.159373022996	396.531353219242	577.958532066624	38.6328467052997
ENSMUSG00000003380	Rabac1	14470	0.626272255036564	5.59524046040336	44.6855568107436	2.23E-04	0.013793718628104	FALSE	5.73608553051245	5.953284040554	5.92350772216371	5.2059730726861	5.30646052066751	5.23129436998712	5.87095909774339	5.24790932111358	Rab acceptor 1 (prenylated)	197	14470	1.07096885928962	8.42006896552028	41.319779258043	1.73E-04	0.009760206534559	FALSE	8.55202107216648	8.65542954236762	7.77706954143234	7.59728766051318	9.02534518183251	8.74426526545554	7.68717860097276	Rab acceptor 1 (prenylated)	372.069526442091	-1.30097367890053	4.06E-20	FC	1427773_a_at	447.295984358718	457.009859855597	674.48814869737	1523.39288255816	1484.38754585114	1745.40593614874	1585.78302031554	1663.58012715758	656.349870255492	1465.48576436455	565.115267341438
ENSMUSG00000015291	Gdi1	14567	0.777079566098051	7.04023637517418	16.1439161863688	0.004551070048614	0.044737952527923	FALSE	6.9934304032118	7.60983675524762	7.45827978142725	6.4912351070083	6.36803234951184	6.88834125813891	7.35384897996222	6.58253623821968	guanosine diphosphate (GDP) dissociation inhibitor 1	225	14567	0.814412098813968	6.37321187997492	38.9710095992773	2.12E-04	0.01055121652413	FALSE	6.57794027595855	6.7096610087093	5.77982566628022	5.89151042211277	6.64339785739089	6.64366638068625	5.83566804419649	guanosine diphosphate (GDP) dissociation inhibitor 1	NA	NA	NA	NA	1451070_at	880.146927166811	1070.59030722138	1215.65507829405	927.434092515742	892.835606324488	900.645325726464	790.306819828823	945.195475584132	779.779147910023	943.505305936358	1016.51042121993
ENSMUSG00000038280	Ostm1	14628	0.860700884306011	4.38617349116759	35.4555872424597	4.65E-04	0.01672334456204	FALSE	4.50485584854849	4.94573076946331	4.77056232119095	4.01859307571167	3.91017486284151	3.73679244943733	4.74038297973425	3.88852012933017	osteopetrosis associated transmembrane protein 1	497	14628	0.654728265938813	7.1029201182945	24.2876496241738	0.001033367871968	0.023163405949735	FALSE	7.17769842692752	7.34110773246043	6.71392934865849	6.64069658663393	7.45649198590524	7.3250993817644	6.67731296764621	osteopetrosis associated transmembrane protein 1	NA	NA	NA	NA	1428334_at	118.979446178157	186.76459720777	246.90340313643	395.821676778609	440.309650617548	319.18072506268	488.125420512712	396.405940540928	764.158542412789	521.582238671964	146.159817267872
ENSMUSG00000048402	Gli2	14633	-0.978753957833424	3.65391045727447	46.6399069347864	1.94E-04	0.013362106571795	FALSE	3.08738985247527	2.96472413263506	3.19908473841408	4.0643388001814	4.23893187313152	3.85799939595347	3.08373290784147	4.05375668975546	GLI-Kruppel family member GLI2	169	14633	-0.993206985957399	5.05639283539793	44.5266526756242	1.33E-04	0.00876374820784	FALSE	4.66201442206815	4.57028975211372	5.61733918297245	5.5011267187581	4.51845998378313	4.583588052655	5.55923295086528	GLI-Kruppel family member GLI2	NA	NA	NA	NA	1459211_at	323.971427680309	325.165600767048	225.943904925378	264.21167053035	337.629416719141	432.026139607375	269.517431729386	226.524445807947	440.595435221598	142.095038900968	679.269994129137
ENSMUSG00000038155	Gstp2	14869	1.64233329174402	4.04528223814369	28.7509401794284	8.98E-04	0.021207297109108	FALSE	4.56001500627779	4.58034460976464	4.77377828785899	3.63784745493249	2.44764991518281	2.62494689526853	4.63804596796714	2.90348142179461	glutathione S-transferase, pi 2	283	14869	1.03997869738542	8.96864559580821	34.8555509305722	3.30E-04	0.0130659103615	FALSE	9.54883765755892	9.08239634293021	8.07191068933589	8.42929518883179	9.22894390208328	9.28672596752414	8.25060293908384	glutathione S-transferase, pi 2	NA	NA	NA	NA	NA	NA	NA	NA	NA	NA	NA	NA	NA	NA	NA	NA
ENSMUSG00000020737	Jpt1	15374	0.787169853309177	4.62637394356178	25.4689156237098	0.001268760232259	0.02420687398276	FALSE	4.71642396557386	5.14014758569985	5.00846109158073	4.20780680864994	3.93576681642539	4.3643241221701	4.95501088095148	4.16929924908181	Jupiter microtubule associated homolog 1	210	15374	0.898525912142301	7.30291011256065	40.2442619466097	1.90E-04	0.010080827087918	FALSE	7.7036048305858	7.6844061117171	6.69677339974445	6.70920467783163	7.3834375950722	7.5904828457917	6.70298903878804	Jupiter microtubule associated homolog 1	NA	NA	NA	NA	NA	NA	NA	NA	NA	NA	NA	NA	NA	NA	NA	NA
ENSMUSG00000071076	Jund	16478	1.66628419960045	6.25646966867275	119.27928485622	8.11E-06	0.01016511822475	FALSE	6.6124396161907	6.87112501475291	7.06316506470776	5.41991515167519	5.07270102581955	5.06500459316183	6.84890989855046	5.18587359021885	jun D proto-oncogene	216	16478	1.69417873630867	4.64712668120922	39.9825146644097	1.96E-04	0.010104802916405	FALSE	4.99409306786808	5.15524254225519	2.90456376008543	3.87077332561609	5.15733647426373	5.102224028129	3.38766854285076	jun D proto-oncogene	NA	NA	NA	NA	1449117_at	1832.63221649398	1419.32814943381	1466.85651325381	1149.2248259271	1089.04330041354	904.808607095552	1100.2616581163	753.142673064732	900.846437879475	1121.75142601522	1447.89996418073
ENSMUSG00000020668	Kif3c	16570	1.34772252492961	5.30356861574046	65.0124055579217	6.50E-05	0.01016511822475	FALSE	5.45822898464056	6.09859652957683	5.84516498134946	4.37505733242978	4.45078784767507	4.6001636766581	5.80066349852228	4.47533628558765	kinesin family member 3C	851	16570	0.817897968780559	5.45861587541147	16.4584914025667	0.003376757647849	0.044386806096372	FALSE	5.66448252102627	5.55350835699513	4.66694125428888	5.14294384033544	5.94224532464202	5.72007873422114	4.90494254731216	kinesin family member 3C	NA	NA	NA	NA	1448946_at	232.494182674423	266.201482794029	284.612958917207	323.279150243626	321.447706815455	264.818907546077	303.990979633514	225.980272479653	378.62116907338	329.473279969495	350.72060133159
ENSMUSG00000021288	Klc1	16593	0.723737729915969	8.25532452595909	32.3574913931024	6.17E-04	0.01836109799562	TRUE	8.39185895575238	8.63893548881989	8.66996633122943	7.63444467236566	8.00295665895626	7.88418272248848	8.56692025860056	7.8405280179368	kinesin light chain 1	432	16593	1.40488242076325	7.0966595005589	28.4938311428987	7.61E-04	0.019692506194226	TRUE	7.70992129862012	7.76785676233026	6.16931223761171	6.0494865080914	6.89193018727469	7.45656941607502	6.10939937285155	kinesin light chain 1	2342.81118866113	-1.20675943614405	3.03E-26	FC	1428881_at	337.80955764422	553.565144518365	751.408227552992	824.825631737528	893.501085448401	745.388120367024	849.959841618524	720.091784695942	449.798576938379	477.068388536455	292.072484482591
ENSMUSG00000027239	Mdk	17242	0.987079429365168	4.46507507923734	21.0618895096492	0.002196208375535	0.031597710430773	FALSE	4.96360824501376	4.62435197622639	5.00572838966118	4.1914076683367	3.38309270606243	3.97680719372903	4.86456287030045	3.85043585604272	midkine	45	17242	1.37753662577766	6.23419109651176	85.4982458427601	1.19E-05	0.002949179182511	FALSE	6.62024218905992	6.55842477224872	5.14244970419994	5.39661610561162	6.73238335311285	6.63701677147383	5.26953290490578	midkine	508.095575924093	2.61477140835358	3.41E-58	AEL	1416006_at	8471.03052157873	6951.5426160345	4260.10081271511	869.961181725188	853.117598582331	602.9203520872	426.44829521524	1171.11107105583	383.925801800935	168.702611039793	5931.40696895069
ENSMUSG00000020184	Mdm2	17246	0.582544107476178	5.51546836670665	44.1263493875718	2.32E-04	0.013889338745565	FALSE	5.76972478826624	5.85410026139952	5.70339082707264	5.26397673983442	5.18793468810486	5.13028403261912	5.77573862557947	5.19406515351947	transformed mouse 3T3 cell double minute 2	498	17246	0.614423333999931	7.39658302199863	24.2860106590984	0.001033590469637	0.023163405949735	FALSE	7.58511178440335	7.51145333315786	6.97049442867905	7.02738484961518	7.72891245223491	7.60849252326537	6.99893963914712	transformed mouse 3T3 cell double minute 2	NA	NA	NA	NA	1423605_a_at	465.742385985505	583.200912411275	561.564419883811	494.314437692733	596.958810599589	535.798557927462	599.582136083926	450.886453782115	332.907785832511	1070.77896226062	470.700013104149
ENSMUSG00000057113	Npm1	18148	1.06063073690094	8.195514172658	78.6158085388543	3.42E-05	0.01016511822475	FALSE	8.4295669656961	8.80588371991949	8.63111565804024	7.67592469503989	7.46553136276806	7.56054146479067	8.62218878121861	7.56733250753287	nucleophosmin 1	529	18148	0.608028412607579	9.69604841882678	23.3969935491039	0.001163650176722	0.024612631053576	FALSE	9.97899053119202	9.85773867643103	9.43985166089088	9.14912650701037	9.88875467213825	9.9084946265871	9.29448908395063	nucleophosmin 1	1197.9782441912	0.829234778010162	2.47E-16	AEL	1415839_a_at	9962.20001310416	8838.23381231217	7901.3364700914	4218.03173106989	3760.44685465862	3791.1720149846	2842.5993553709	2433.25086056178	2435.66131601939	1917.26926061251	10005.3779792059
ENSMUSG00000034187	Nsf	18195	0.963952498692241	4.56004458750663	30.0308596656923	7.75E-04	0.0201970929071	FALSE	4.55144465191644	5.13677538466884	5.12216529672909	3.83547717902184	4.0526590290294	4.09731588400589	4.93679511110479	3.99515069735238	N-ethylmaleimide sensitive fusion protein	94	18195	1.15411505304486	6.2184710361773	61.0148403889349	4.22E-05	0.004978769017466	FALSE	6.49148789987055	6.54125622878985	5.54339780606069	5.3094438916687	6.68499835961134	6.57258082942391	5.4264208488647	N-ethylmaleimide sensitive fusion protein	NA	NA	NA	NA	1422456_at	306.66443266191	338.049151985437	253.140988707036	297.896032400245	247.973855073295	240.089785456137	199.318123713787	341.155474730884	599.903745366586	263.403252774295	359.551434256774
ENSMUSG00000015837	Sqstm1	18412	2.0657101649322	8.36026068352592	69.8640470344263	5.24E-05	0.01016511822475	FALSE	8.42995664588606	9.49115464574596	9.04104056330403	7.05655414016252	6.95616450597445	6.94178222509009	8.98738395164535	6.98483362374235	sequestosome 1	15	18412	1.85024183876423	9.16808980356327	128.242125943803	2.47E-06	0.00172576036216	FALSE	9.74668938195112	9.81143246845311	7.70330503633193	7.91382132470745	9.38606736922767	9.64806307321063	7.80856318051969	sequestosome 1	1464.35672152862	-0.995497391328174	4.36E-31	FC	1450957_a_at	799.845882380238	732.84408090076	700.954250392284	715.272141979626	931.750860561776	787.839987969756	1061.38793734755	1505.15730411251	235.505837721201	1835.67973516704	837.77259679903
ENSMUSG00000025130	P4hb	18453	0.649033066100187	7.37000203090355	33.8153818206966	5.39E-04	0.017804175074803	FALSE	7.59168828760836	7.68477740881169	7.69579053769207	7.20791202014532	6.9514674590317	6.84405200133427	7.65741874470404	7.0011438268371	prolyl 4-hydroxylase, beta polypeptide	404	18453	0.738970366482963	8.79683271359557	27.900953093045	6.59E-04	0.018259225837875	FALSE	8.86373853909965	9.01108234928478	8.2764591601697	8.34423237375454	9.24524913611732	9.04002334150058	8.31034576696212	prolyl 4-hydroxylase, beta polypeptide	1989.24525092216	1.09121085761225	1.21E-37	AEL	1437465_a_at	4110.98537866646	3751.57060471462	3120.49657652137	1588.77556462957	2080.76652042371	1805.52899091962	1557.82019162257	1571.64474374303	3068.31295498287	1551.78424027806	3489.40867423477
ENSMUSG00000028370	Pappa	18491	-0.809056096410469	6.06498568709439	17.7041722384955	0.003554009110235	0.039874383050598	FALSE	5.70872618936725	5.73760797193968	5.33523842744194	5.97051182416867	6.6188945947711	6.56593733870817	5.59385752958295	6.38511458588265	pregnancy-associated plasma protein A	667	18491	-0.966717327485797	6.2238795381628	20.2485430173794	0.001922263999515	0.032246194738496	FALSE	5.90158182038322	5.89746426943207	6.39350126245094	6.98845218044717	5.43893968548381	5.74599525843304	6.69097672144905	pregnancy-associated plasma protein A	2198.43984860627	-5.59906157315132	0	FC	1432591_at	12.101312262407	11.1034673037033	13.713939686534	358.071879070894	428.242385985505	444.885339720249	555.763499356749	248.331072624732	331.154122974455	198.684719792492	35.1910970799771
ENSMUSG00000062070	Pgk1	18655	1.31094506094827	9.11823152617612	62.6954386003037	7.34E-05	0.01016511822475	FALSE	9.75026593882492	9.48958579339754	9.63711293748994	8.6408000103109	8.20010146335904	8.04794432484167	9.62565488990414	8.2962819328372	phosphoglycerate kinase 1	366	18655	0.811020413617617	5.96017231588266	29.5135445106451	5.48E-04	0.016695545795309	FALSE	6.27248527017539	6.32831939335094	5.35333940476903	5.49844732540742	6.07751873795532	6.22610780049388	5.42589336508823	phosphoglycerate kinase 1	269.310918044409	-1.69249428845759	3.56E-23	FC	1438640_x_at	5119.70987714251	3354.0659777574	3111.27673004091	4461.70123510253	8088.6335987131	4912.84114148221	7960.25566178741	4258.10679276517	7133.29592948162	5219.17016119007	4798.48939960948
ENSMUSG00000028698	Pik3r3	18710	2.01577083528222	4.45610248462787	32.1366975045971	7.22E-04	0.019321048666116	FALSE	4.19031307989724	5.65633305965668	5.19674138568314	3.08401223079053	2.89131883202039	3.35870530762266	5.01446250841235	3.11134545681119	phosphoinositide-3-kinase regulatory subunit 3	188	18710	1.12263225577204	5.65958970595079	42.7689060517515	1.53E-04	0.009106200831635	FALSE	6.17770246562675	5.77658251842643	4.85543504442396	4.9439139646315	6.0398444206278	5.99804313489366	4.89967450452773	phosphoinositide-3-kinase regulatory subunit 3	453.281819540361	1.85509971826174	4.33E-40	AEL	1456482_at	319.205849373634	271.59469202356	301.711051538255	186.819825871906	270.152886923198	111.104159479034	191.09817955215	313.106792765347	260.573522463361	287.554373309731	641.229027456624
ENSMUSG00000003363	Pld3	18807	0.695214965319915	7.307722467655	50.403069148689	1.51E-04	0.012326878031042	FALSE	7.46203540838645	7.66384372750964	7.70368082590036	6.99233117478166	6.92647411641631	6.83284430359524	7.60985332059882	6.91721653159774	phospholipase D family, member 3	499	18807	0.852013783077966	7.77336279806476	24.2827491284702	0.001034033614961	0.023163405949735	FALSE	7.81222710743217	7.95702656240657	7.25462407550633	7.15695477468572	8.34544516451218	8.03823294478364	7.20578942509603	phospholipase D family, member 3	1541.13099854934	-0.880589109436491	1.39E-20	FC	1416013_at	406.962724968556	608.344080900759	933.963589996624	908.990349174327	1239.8119773428	902.944181485564	1298.68637875573	1165.27408903211	395.259335138047	233.593886771708	357.129040748985
ENSMUSG00000035725	Prkx	19108	1.18605321593211	3.57039490477207	27.0674101106387	0.001059407086419	0.022054838150981	FALSE	3.61453673685909	4.35365947678857	4.06145217879321	3.01113292490202	2.51031156705181	3.00412350840638	4.00988279748029	2.84185600012007	protein kinase, X-linked	194	19108	0.935056939494009	5.52727890584272	41.763277355292	1.66E-04	0.009568113566413	FALSE	5.86398851882594	5.81641877948101	4.9737858008126	4.83745403051404	5.80636719656249	5.82892483162314	4.90561991566332	protein kinase, X-linked	146.616622985259	0.836427200548452	2.67E-05	AEL	1424286_at	143.764493564956	128.686497219456	128.774861333039	168.382044477466	145.299822562158	181.954844275496	142.458578136856	150.730141757022	238.534896060912	118.184336093879	144.519817306868
ENSMUSG00000015671	Psma2	19166	0.880805497729195	6.60536174913541	79.7873248766215	3.25E-05	0.01016511822475	FALSE	6.79807155527173	7.09896898215774	7.02386371077317	6.11391181974802	6.08719357797336	6.09541747188091	6.97363474940088	6.0988409565341	proteasome subunit alpha 2	656	19166	0.74012810746265	10.5204856118502	20.2251194661083	0.001868387452795	0.031820993942369	FALSE	10.8224422927279	10.8420287524642	10.2714314258128	9.74715565875833	10.6460795313599	10.7701835255173	10.0092935422855	proteasome subunit alpha 2	561.329544477471	-0.64300292133247	2.09E-10	FC	1448206_at	2760.32436546135	2422.1399124972	2525.90741167625	2224.47442475854	2672.19500865986	1917.32762010762	2388.62583187061	2250.60450115443	2350.56713653179	2092.36709951543	3194.07681640958
ENSMUSG00000029838	Ptn	19242	1.04715033165289	5.65231649579418	78.8155004809122	3.39E-05	0.01016511822475	TRUE	5.84996116707776	6.16051552506154	6.21013224240759	4.99658318800004	4.9810323318694	5.12609273223263	6.07353631151563	5.03456941736736	pleiotrophin	400	19242	0.863872099599753	7.72526619949155	28.2212580434889	6.35E-04	0.017761730053254	TRUE	7.98328121045774	7.94125807397418	6.88646188710718	7.37324604682897	8.10403317275982	8.00952415239725	7.12985396696807	pleiotrophin	NA	NA	NA	NA	1448254_at	509.258301799052	421.78104242906	323.679730072211	886.099470026566	560.211490024571	1000.46068796168	545.518837632246	666.731163690687	895.971199544827	1173.29392657127	3223.49662327364
ENSMUSG00000034789	Rab24	19336	0.721312344705066	5.05730486715909	34.52932674112	5.05E-04	0.017426884840057	FALSE	5.157730762015	5.54307586329784	5.39075237456573	4.64419046716731	4.55519740151769	4.75067802841641	5.36385299995952	4.65002196570047	RAB24, member RAS oncogene family	220	19336	0.815572475755565	6.74505596399802	39.5852112697239	2.01E-04	0.010217055380836	FALSE	6.98147453417488	7.0639088275933	6.31030472566338	6.09433048830913	7.00513672937897	7.01684003038238	6.20231760698625	RAB24, member RAS oncogene family	277.418794923032	-0.729316844302742	6.80E-07	FC	1421872_at	360.244374159901	508.32793129098	387.76600068228	585.998913477794	308.971861741233	452.944657507975	294.77797573495	386.996356381304	232.753913644899	399.178220300241	254.687406250104
ENSMUSG00000022391	Rangap1	19387	0.971983929653199	6.78476567912407	59.2797337823138	8.85E-05	0.010806266127932	FALSE	6.90172672773078	7.3614516166305	7.26728307027459	6.20147708626326	6.22070805366313	6.23331812060746	7.17682047154529	6.21850108684462	RAN GTPase activating protein 1	352	19387	0.742073101268712	7.66357135055484	30.1904372310593	5.08E-04	0.016136770407672	FALSE	7.82069519313356	7.85893610980472	7.27473476464863	7.07007037141633	8.05682201345725	7.91215110546517	7.17240256803248	RAN GTPase activating protein 1	932.911778582027	-0.784234461947497	6.46E-17	FC	1451092_a_at	926.124394046122	726.690463634268	711.507394153625	440.048320529055	480.275915660852	319.309356908537	376.864643123515	449.224576106699	235.900640389023	219.688661598402	657.1260387588
ENSMUSG00000031134	Rbmx	19655	-0.660024228177791	4.95180151071745	23.2539322131527	0.001654582831562	0.02763115116634	FALSE	4.71258536162008	4.4355340177403	4.59503410383393	4.98116327299708	5.38287487649098	5.33661658084144	4.58105116106477	5.2335515767765	RNA binding motif protein, X chromosome	295	19655	-0.967256779851608	5.57562527189115	33.4251486594025	3.60E-04	0.013661692910654	FALSE	5.13780537191087	5.2429257993641	6.23342328564501	5.88685878232009	4.95058202089222	5.1104377307224	6.06014103398255	RNA binding motif protein, X chromosome	778.262460570996	0.758253319016463	1.11E-13	AEL	1416354_at	800.492386572957	887.860446970703	844.182340348595	503.914922733957	560.646804921819	292.219749876062	488.992707458892	492.600284002199	390.932388227543	311.393068992255	1244.52279622243
ENSMUSG00000001025	S100a6	20200	0.744875155936346	6.17847730044387	15.1171369016269	0.005407418099419	0.049621075129166	FALSE	6.29924145235978	6.80334968408143	6.3513605001711	5.66379015407009	5.48087502600265	6.06727538859693	6.48465054553744	5.73731352288989	S100 calcium binding protein A6 (calcyclin)	458	20200	0.747991018437049	7.83581946776078	25.752833057549	8.56E-04	0.020914837300847	FALSE	8.30932393496652	7.91053197520492	7.36098001899662	7.32675931781935	8.01981147852775	8.0798891295664	7.34386966840798	S100 calcium binding protein A6 (calcyclin)	372.390582017924	-1.73949414024216	3.64E-23	FC	1421375_a_at	25.7279815456959	48.5170566223323	86.7240614349525	475.140830051381	795.210051760174	1483.7815804244	1155.92342419601	1475.46272496856	1667.92564205076	3033.11027253418	71.7256589483689
ENSMUSG00000038580	Sct	20287	0.955913703911672	2.78465890650728	31.9721466576958	6.40E-04	0.018739321144551	FALSE	3.19768434076434	3.12307285120939	3.21809652211058	2.44657774280852	2.2166271872124	1.99426094256928	3.17961790469477	2.2191552908634	secretin	160	20287	0.923011033468656	8.15634739134881	45.828958041537	1.20E-04	0.00829170760911	FALSE	8.41291095486252	8.57988277784631	7.39868754455325	7.66378726595531	8.37290894801004	8.45523422690629	7.53123740525428	secretin	32.9827537767422	-3.99885691071918	7.70E-16	FC	NA	NA	NA	NA	NA	NA	NA	NA	NA	NA	NA	NA
ENSMUSG00000027227	Sord	20322	-0.81503513628857	4.66921842749728	33.3286138516671	5.63E-04	0.017907858836271	TRUE	4.36839009447852	4.32134629446119	3.88235574021774	5.00833351534133	5.01384312848279	5.03737328401342	4.19069737638582	5.01984997594585	sorbitol dehydrogenase	157	20322	-1.09205834937797	4.87551719802103	46.514403371055	1.13E-04	0.008086354471976	TRUE	4.32418370618151	4.4299613138347	5.28665599024808	5.54263974587459	4.29179183041866	4.34864561681162	5.41464786806133	sorbitol dehydrogenase	281.09675196518	-1.72536083930099	1.39E-35	FC	1426584_a_at	62.1094680622553	105.148028663389	92.5268671995073	380.445775816014	423.833086923356	418.425541604487	465.33737835555	273.175756000072	901.486400462837	3171.87222419466	161.708001743863
ENSMUSG00000027879	Sec22b	20333	0.844263645153695	5.79736825933145	70.3867788493505	4.98E-05	0.01016511822475	FALSE	5.99869800662424	6.2807340112774	6.18055231984131	5.36430956467235	5.33366833480786	5.24295376735317	6.15332811258099	5.31364388894446	SEC22 homolog B, vesicle trafficking protein	320	20333	0.6272361122038	7.84437412134593	31.7586299101667	4.28E-04	0.014954913089124	FALSE	8.07898051323724	8.04645504993511	7.45117735079735	7.42395706034502	8.06389959257075	8.06311171858104	7.43756720557118	SEC22 homolog B, vesicle trafficking protein	NA	NA	NA	NA	1449063_at	856.171822041783	961.140691070251	902.513572426183	700.378843182389	588.019987368809	803.967180257863	488.379445676733	621.920902055147	455.383548600731	1022.70577472821	828.852555477031
ENSMUSG00000020097	Sgpl1	20397	0.978033024694974	5.90150566843349	44.9811200301375	2.18E-04	0.013679202092211	FALSE	5.99764686880678	6.45094413363972	6.43295913788812	5.49031293613589	5.27171291989335	5.21757156663322	6.29385004677821	5.32653247422082	sphingosine phosphate lyase 1	575	20397	0.74284244413744	4.79474526248502	22.525937962026	0.001311400645667	0.025518716216298	FALSE	5.0437637710527	4.97947116388464	4.27366785876257	4.35991720625954	5.10316974581681	5.04213489358472	4.31679253251105	sphingosine phosphate lyase 1	768.501133423941	0.614157523485285	5.90E-08	AEL	1415892_at	256.278158522601	290.571779979119	309.795692147467	378.094992162237	217.844083387851	195.08986451511	192.916486267984	167.551257519528	137.151063808836	189.454924137544	292.462099442178
ENSMUSG00000024725	Ostf1	20409	0.809773585628722	4.36050302606998	56.199408044999	1.06E-04	0.011482598382983	FALSE	4.58682338132801	4.84083616607809	4.68432722509267	3.9024956503437	3.94083117760504	3.85546989640686	4.70399559083292	3.89959890811853	osteoclast stimulating factor 1	338	20409	0.783283861624094	6.73465223658421	30.8224792022748	4.74E-04	0.0156795365603	FALSE	6.89818990902901	6.90457177714695	6.26079034859061	6.17654408675843	7.17367366787069	6.99214511801555	6.21866721767452	osteoclast stimulating factor 1	NA	NA	NA	NA	1452246_at	440.329300941529	354.647934939894	383.222408144612	359.62780390229	244.811348204461	209.921531334739	201.304800274026	162.644511449052	76.2511653545423	156.721587316891	137.564722759557
ENSMUSG00000018593	Sparc	20692	-0.874404129790049	10.326138685586	32.3107498498504	6.20E-04	0.018382268999934	TRUE	10.1057365927106	9.59121486897184	9.72360316072247	10.7289821839584	10.8172457214908	10.5336010544376	9.80685154080164	10.6932763199622	secreted acidic cysteine rich glycoprotein	319	20692	-0.883121431040398	8.28082131641628	31.7694038695339	4.28E-04	0.014954913089124	TRUE	7.9537082938365	8.04276244550963	8.72638603307452	8.76026763954483	7.54136296193598	7.84594456709404	8.74332683630968	secreted acidic cysteine rich glycoprotein	NA	NA	NA	NA	1416589_at	4582.31907968199	5561.25538239054	7458.39492835839	6781.11355393094	6063.6994528744	8341.27208570253	6880.28348969135	7247.66685397137	15693.9670313944	9479.16419523244	3149.60717768215
ENSMUSG00000006442	Srm	20810	0.595653130589931	4.72683852403596	26.0699619608475	0.001184345629159	0.023403725911736	FALSE	4.78138653957533	5.09307428407388	5.0838118967202	4.37505733242978	4.34206156020585	4.47557312362682	4.9860909067898	4.39756400542082	spermidine synthase	383	20810	0.888775622457257	6.77305896116559	28.9034420815703	5.87E-04	0.017142682013693	FALSE	6.89339321827749	6.94316248833542	6.24663019693402	6.11295396780533	7.31974573074191	7.05210047911827	6.17979208236967	spermidine synthase	339.196718185003	-0.75873946716528	2.58E-08	FC	1421260_a_at	1646.33824400344	1998.54355816046	1837.97668211476	1010.20120631597	1021.41611107444	614.821460909529	655.075286710596	627.561457944176	557.977704587144	463.372438761128	1317.21047431625
ENSMUSG00000030805	Stx4a	20909	0.670353328259273	4.2357623531254	34.8827215213351	4.89E-04	0.017242669246899	FALSE	4.40690635504887	4.62194202292639	4.55571823740371	3.75685862781408	3.85490702384757	3.9674670342859	4.52818887179299	3.85974422864918	syntaxin 4A (placental)	647	20909	0.804502488956044	4.81761710049094	20.3518390393917	0.00179595499341	0.031058640527449	FALSE	5.07979160979831	5.01101397985767	4.09392462148299	4.47643142311326	5.15441677713852	5.0817407889315	4.28517802229812	syntaxin 4A (placental)	NA	NA	NA	NA	1451573_a_at	207.819295980992	212.352834235662	184.384058339662	183.165715625021	147.362028393842	233.737760422423	136.406965309577	130.872009253805	209.760759440333	223.318781257358	180.377151335097
ENSMUSG00000009394	Syn2	20965	1.38965126478487	6.91406219298338	21.6482549942659	0.002247227974783	0.031987609223734	FALSE	7.04369262956242	7.66618474864766	7.55833380812034	6.36440184515221	6.29229292920574	5.29148113473851	7.42273706211014	5.98272530303215	synapsin II	178	20965	1.11436001309912	5.43567341621909	43.8335206533533	1.40E-04	0.008814658129687	FALSE	5.88493687909986	5.85635260463227	4.75617052672047	4.60817976512072	5.58291488443931	5.77473478939048	4.6821751459206	synapsin II	1170.87711726617	-5.73792275289152	2.95E-303	FC	1460230_at	40.4292450456307	49.4590709656767	218.601024147947	228.155911782142	339.397243236182	394.666753765132	594.313154701411	207.785898402684	67.5634467227355	54.1685572739385	50.4896659223513
ENSMUSG00000062859	Tcp11	21463	-1.76971528760416	4.5626712594026	22.5158677643571	0.002014899967878	0.030135149233281	FALSE	4.16992826072635	2.84996969493021	2.82628278310247	4.97518837315973	5.2164047633945	5.3573252860542	3.28206024625301	5.18297280753614	t-complex protein 11	150	21463	-1.60045629996625	4.87470193682972	47.4303517789713	1.06E-04	0.007880961554442	FALSE	4.15678415048745	4.32224998549454	5.46044735392203	5.73823892829318	3.52224403957832	4.00042605852011	5.5993431411076	t-complex protein 11	228.603972804863	-3.72366477858574	3.05E-76	FC	1420730_a_at	197.019071363054	195.51797884831	172.921887946214	313.705769813145	464.750860561776	293.770745970185	655.208487680421	751.139156009117	654.925504403256	6910.46114692734	167.395743112311
ENSMUSG00000041438	Utp4	21771	0.683861596735933	4.53545830414766	21.6401092728644	0.002033749330134	0.030239329359353	FALSE	4.57136351893813	5.07644896338149	4.81598658618686	4.2754954876432	4.07355978204295	4.10372456696426	4.82126635616883	4.1509266122168	UTP4 small subunit processome component	503	21771	0.628448852603517	6.4243683857378	24.2257089780878	0.001041821990725	0.023174843447761	FALSE	6.64060956344425	6.5631877921322	6.0278085690734	6.00965479031965	6.7199412086361	6.64124618807085	6.01873167969652	UTP4 small subunit processome component	NA	NA	NA	NA	NA	NA	NA	NA	NA	NA	NA	NA	NA	NA	NA	NA
ENSMUSG00000040040	Ift88	21821	1.08836200922213	4.37577441499596	46.7875379578909	1.92E-04	0.013313014691535	FALSE	4.48098484185017	5.06762122970782	4.84481442880952	3.65588896482398	3.7491768941497	3.78809625557995	4.79780683345584	3.73105403818454	intraflagellar transport 88	173	21821	1.08377304544329	4.65872396511304	44.1242191448889	1.37E-04	0.00876374820784	FALSE	5.0623425449668	4.98585550425042	3.98752311954783	3.88900208493574	4.930588125418	4.99292872487841	3.93826260224178	intraflagellar transport 88	NA	NA	NA	NA	1448652_at	105.088230192657	133.162470747305	137.117902963673	129.330150191618	121.299636602255	121.857099745234	118.998002359597	84.0695885196051	117.724771558652	131.806106784682	117.411362193802
ENSMUSG00000035686	Thrsp	21835	3.33468605219394	4.04185874480444	36.0022133900907	5.49E-04	0.017904325696759	FALSE	3.92654835267761	5.74869595411816	4.36703771810654	1.07686296960532	1.3036826128623	2.1427201359996	4.68076067496744	1.50775523948907	thyroid hormone responsive	170	21835	3.30372760427744	5.03101857057512	51.0278031039457	1.35E-04	0.00876374820784	FALSE	5.29371882864622	5.31999424179808	2.99054968666753	1.73465396455484	6.19036059846898	5.60135788963776	2.36260182561119	thyroid hormone responsive	27.0381701123033	-2.72458636093902	2.45E-09	FC	1424737_at	12.4031503310558	12.1276843604818	26.0366974851243	85.1143721530144	66.2994857619897	107.643575405527	104.543383743818	71.187398305101	441.617663647084	281.634287761102	12.3827253518903
ENSMUSG00000017466	Timp2	21858	1.23779904444613	7.42923358019994	78.010259858817	3.51E-05	0.01016511822475	FALSE	7.66882879046102	8.02790077030981	8.0311258159673	6.72744950854192	6.46788930045259	6.8260776528187	7.90928512557938	6.67380548727107	tissue inhibitor of metalloproteinase 2	65	21858	1.29656760309994	8.04893848786636	73.9496397806788	2.06E-05	0.003541887765275	FALSE	8.43832878981207	8.32542927716745	7.31838611515215	6.94893096380455	8.54420465659777	8.43598757452576	7.13365853947835	tissue inhibitor of metalloproteinase 2	NA	NA	NA	NA	1460287_at	587.564436527639	619.60125457241	1000.60309776702	1013.16725541355	1228.99796455599	1106.02500553404	1383.4331230202	1483.05454736067	6215.0913525093	3652.2317689824	624.348045684039
ENSMUSG00000021277	Traf3	22031	1.00867373897237	5.81799143062006	65.2869754790006	6.41E-05	0.01016511822475	FALSE	5.98762267612621	6.36780855199373	6.3212716353616	5.31973822189434	5.10689660792653	5.24778417605465	6.22556762116051	5.22480633529184	TNF receptor-associated factor 3	482	22031	0.727366183701125	6.72898067114843	24.8548115369621	9.60E-04	0.022265964400173	FALSE	6.85133156225962	6.92100219747063	6.14458870767473	6.35514215803681	7.14111712858783	6.97115029610603	6.24986543285577	TNF receptor-associated factor 3	NA	NA	NA	NA	1418587_at	193.257285944585	283.531252797096	322.089881797234	475.558539968814	330.666810633149	431.631901438418	379.258086989282	328.378837723679	468.98814869737	286.899121811615	262.473566991139
ENSMUSG00000040785	Ttc3	22129	0.924990943068761	7.75757294594699	89.9303416115996	2.16E-05	0.01016511822475	FALSE	7.98761629191605	8.2716494469273	8.1675772229478	7.18816035507194	7.25014074650767	7.22774277396019	8.14228098726371	7.22201462517994	tetratricopeptide repeat domain 3	302	22129	0.753848735923571	6.96706615910619	32.6561552056732	3.90E-04	0.014442571093636	FALSE	7.35872322818121	7.19821259951437	6.49332721727306	6.45086648721379	7.0977595910958	7.21823180626379	6.47209685224342	tetratricopeptide repeat domain 3	NA	NA	NA	NA	1448361_at	2617.80498479419	2418.21868235276	2009.6735136532	1892.52346608374	2017.62314352468	2098.73973853392	1777.59284708436	2261.25685473613	2798.00107770452	1517.93568493074	3770.74252440749
ENSMUSG00000029223	Uchl1	22223	1.26961799163773	9.15799164114213	45.2055844623157	2.15E-04	0.013679202092211	FALSE	9.2159324824136	9.97409433648171	9.6831634111723	8.30306950400573	8.32095267322809	8.5284630353396	9.62439674335587	8.38416173752447	ubiquitin carboxy-terminal hydrolase L1	48	22223	1.44258913145462	9.72397255127435	82.9842037725691	1.33E-05	0.002996650009882	FALSE	9.90389905509421	10.1053233926561	8.64580459379952	8.75788155053049	10.3830783934009	10.1307669470504	8.70184307216501	ubiquitin carboxy-terminal hydrolase L1	1782.99584773794	-3.42318820537801	5.13E-191	FC	1448260_at	306.627869643466	603.547470731268	927.709674750708	3138.03913991108	2690.49867406812	1772.6489075858	3114.36172520526	2087.6052255809	1248.13673468115	3331.90037815752	764.832582239359
ENSMUSG00000038429	Usp5	22225	1.03278941898668	7.52580839348289	49.8913533271301	1.56E-04	0.012326878031042	FALSE	7.60209987177269	8.12895051532158	8.06805109744643	6.84383425268888	6.91139659933625	6.99762208555585	7.93303382818023	6.91761764586033	ubiquitin specific peptidase 5 (isopeptidase T)	424	22225	1.12727907284393	6.04556742672376	27.2819643199068	7.38E-04	0.019422780223886	FALSE	5.99473394077965	6.406393315065	5.2429432778278	5.31629908554007	6.70020107375933	6.36710944320133	5.27962118168394	ubiquitin specific peptidase 5 (isopeptidase T)	1504.99960046569	-0.778644869396199	1.62E-22	FC	1448311_at	761.994873275397	817.34408090076	750.328566672737	661.377737181089	798.437627102226	438.827677053588	790.802515033123	790.057304407916	303.879904628226	528.245285214422	788.36689635229
ENSMUSG00000028381	Ugcg	22234	0.750816522537058	5.12861578772061	40.0037609420818	3.18E-04	0.015179473371919	FALSE	5.26907461399543	5.61754508212988	5.45693601295389	4.82249300283195	4.67552535549083	4.60920080688112	5.4478519030264	4.7024063884013	UDP-glucose ceramide glucosyltransferase	440	22234	0.671975265546334	7.36140029426355	26.4323977238797	7.87E-04	0.020004307198973	FALSE	7.43918410379378	7.6313428725823	6.96928032199425	6.8769014845255	7.69715521404646	7.58922739680751	6.92309090325988	UDP-glucose ceramide glucosyltransferase	NA	NA	NA	NA	1421268_at	287.883901973823	365.846699520206	377.639485927064	114.958936690834	97.3287528813071	102.17149904329	106.98969021798	116.620861107734	51.5919483685463	58.6765325107908	322.870681872271
ENSMUSG00000029512	Ulk1	22241	1.04354823813368	5.1882951786914	34.7927329092348	4.93E-04	0.017242669246899	FALSE	5.17364111456503	5.78738400837301	5.80381399668973	4.69451535251709	4.48412637194721	4.53684681755794	5.58827970654259	4.57182951400741	unc-51 like kinase 1	468	22241	0.80103728241128	5.32117740985812	25.3910309503358	8.96E-04	0.021424505928873	FALSE	5.58175102696898	5.55036755462435	4.65038828629468	4.93468487720388	5.62803688814905	5.58671848991412	4.79253658174928	unc-51 like kinase 1	NA	NA	NA	NA	1448370_at	194.899908146811	221.800648493442	179.21868390293	209.538054931846	159.721193787524	262.964776834978	188.260411150105	180.255284224052	355.813006252805	164.168551347297	190.41916658975
ENSMUSG00000030979	Uros	22276	1.1002652629084	4.12563674471268	58.0027604628257	9.51E-05	0.01127500369202	FALSE	4.2725691222988	4.70056130977031	4.69906247022446	3.42289850102099	3.53816410445754	3.45875336823687	4.55739763409786	3.47327199123847	uroporphyrinogen III synthase	163	22276	1.00078312102434	5.31303556150901	45.6113454863722	1.22E-04	0.008354563012628	FALSE	5.67562867328804	5.57778689733808	4.65316652261785	4.640593427587	5.63740264588437	5.63027273883683	4.64687997510242	uroporphyrinogen III synthase	177.01373928084	-1.39886450931102	5.17E-18	FC	1423482_at	209.573943258117	298.780660814723	321.622193328811	365.970545216621	359.686817607257	388.035526939271	271.928928068915	252.369504732979	256.417360529733	246.504973306552	363.762095697101
ENSMUSG00000039474	Wfs1	22393	1.42130056358034	5.52132735547609	74.775031463992	4.06E-05	0.01016511822475	TRUE	5.76417243328557	6.27882304566359	6.09828761014692	4.80911973766191	4.39468313928174	4.69375949883678	6.04709436303202	4.63252079192681	wolframin ER transmembrane glycoprotein	193	22393	1.2606480705072	5.77468642704636	41.7864635480475	1.66E-04	0.009568113566413	TRUE	5.89784733086799	6.09301360681361	4.81037739857082	5.00309821383921	6.42178341133007	6.13754811633722	4.90673780620501	wolframin ER transmembrane glycoprotein	NA	NA	NA	NA	1448411_at	143.051228012104	167.195464073532	219.487720308364	295.641408636864	321.527607707778	251.130455483127	271.863840124231	153.151836834223	285.225436837125	167.58900473071	99.7259004840071
ENSMUSG00000027663	Zmat3	22401	1.31395404513657	4.35574790460711	66.873775450266	5.91E-05	0.01016511822475	FALSE	4.69842244757723	5.17179638705707	4.67059057126796	3.60726766020403	3.44142896305664	3.61047374009565	4.84693646863409	3.55305678778544	zinc finger matrin type 3	73	22401	1.48648925639038	4.87519973622749	69.1294392477056	2.65E-05	0.004063573900479	FALSE	5.182695132074	5.31999424179808	3.9842796251161	3.69607489658483	5.38081968324971	5.29450301904059	3.84017726085046	zinc finger matrin type 3	NA	NA	NA	NA	1449353_at	265.212477847502	275.72947172571	363.876556531366	225.388656981428	164.308124330504	183.557838340543	125.448733727677	156.361518732064	132.081811083929	131.965206573419	250.113344192792
ENSMUSG00000031351	Zfp185	22673	-0.85369663368778	6.05872039566884	22.6709565684868	0.001780243115553	0.028519662698509	FALSE	5.95441907296773	5.34105480564792	5.32285040023522	6.36622931501021	6.35528696325773	6.54057386496272	5.53944142628363	6.42069671441022	zinc finger protein 185	537	22673	-0.762189373489933	6.15433232719109	23.226317390656	0.00119090282297	0.024757102790993	FALSE	5.54551517309534	5.92791586362591	6.64046636849435	6.47291598669747	5.90562210332556	5.79301771334894	6.55669117759591	zinc finger protein 185	NA	NA	NA	NA	1420944_at	197.47968817451	511.281157713722	821.926405788559	553.835606324488	738.445775816014	583.932614995814	763.963288807368	473.233911409234	408.151538030393	358.893029315897	47.1525889394827
ENSMUSG00000027944	Hax1	23897	0.863584044589472	5.04128044508132	16.8092994279887	0.004087142548585	0.042708277122565	FALSE	4.97005357711575	5.73035481450925	5.42524659845314	4.26181681195942	4.5732468160619	4.76017529576742	5.37521833002605	4.53174630792958	HCLS1 associated X-1	133	23897	1.07982597259711	6.01574164176938	50.8949908967592	8.20E-05	0.006901653445272	FALSE	6.44749268978132	6.41395853833625	5.34778593833341	5.220944468444	6.18812985236147	6.34986036015968	5.28436520338871	HCLS1 associated X-1	NA	NA	NA	NA	1438180_x_at	4340.81868624446	4828.12198131812	4010.22543683296	3894.69762081616	4789.43437032944	3574.18916291421	3494.54571906567	4352.52899959677	5951.80718842563	3065.90574207587	4161.06501431826
ENSMUSG00000034115	Scn11a	24046	-2.06811001921665	2.49512693312903	67.8028211604951	5.65E-05	0.01016511822475	FALSE	1.57575485704114	0.742443938073709	0.982457473357852	3.08401223079053	3.15805907450405	3.31150058727536	1.10021875615757	3.18452396418998	sodium channel, voltage-gated, type XI, alpha	37	24046	-2.30488358400158	4.89029806811758	92.6561423638601	8.72E-06	0.002570586204384	FALSE	3.4683004812849	4.00591140500281	5.75637777316173	5.87452613203751	3.08213618320333	3.51878268983034	5.81545195259962	sodium channel, voltage-gated, type XI, alpha	163.32590919459	-6.46092161963195	2.92E-56	FC	1420784_at	22.213159158706	24.4621606969852	115.865997872475	421.295351642822	212.683639486232	135.878333237601	170.134962714798	64.0394723161158	34.1075017932094	28.0716963520498	19.7277434912807
ENSMUSG00000028670	Lypla2	26394	1.08133836492909	4.95425937346933	28.4219228046639	9.15E-04	0.021294838014784	FALSE	4.84938798509239	5.64569576276839	5.56359815123633	4.2754954876432	4.38728226478116	4.28006571045069	5.3528939663657	4.31428115429168	lysophospholipase 2	179	26394	0.716827853405694	9.67692911671183	43.7170061136909	1.42E-04	0.008848677271022	FALSE	9.88341372992191	9.88506198229683	9.17710059884677	9.23483921624459	9.99617103089097	9.9215489143699	9.20596990754568	lysophospholipase 2	NA	NA	NA	NA	1417433_at	727.937344771441	804.501109408809	799.400328188094	720.753259022529	818.950683935017	531.108557299872	788.43200730082	703.913960073472	695.315325495156	698.283565323568	887.014766854798
ENSMUSG00000068749	Psma5	26442	1.01925622489328	6.7956408266518	49.7646708608915	1.57E-04	0.012326878031042	FALSE	6.89496806373723	7.44681736192355	7.25506212780564	6.16729574155483	6.2917975398434	6.12984024789805	7.19894918448881	6.19631117643209	proteasome subunit alpha 5	312	26442	0.722440756087134	10.5534054475612	32.0387020711619	4.16E-04	0.014912164599863	FALSE	10.8692974751663	10.8230869790305	10.218365152737	9.92366719210797	10.7047310315448	10.7990384952472	10.0710161724225	proteasome subunit alpha 5	200.31255010155	-1.03343359449856	5.21E-11	FC	1434356_a_at	2770.55877635696	2611.85121730466	2476.30252701988	2565.26721732109	3430.45040740405	2670.22154940897	3028.58478932776	2122.32034701079	2819.59405818655	1283.07483329079	2916.02543442205
ENSMUSG00000015937	Macroh2a1	26914	-0.744578351486437	6.23256318597243	15.9985614634003	0.004661225000797	0.045377038987082	FALSE	6.20174630737356	5.47660691074232	5.66059996111247	6.56509336816265	6.43057320876533	6.66640494005462	5.77965105974278	6.5540238389942	macroH2A.1 histone	429	26914	-0.634287826211372	6.33827411511714	26.8210529274643	7.50E-04	0.019536462833604	FALSE	6.10314266832999	6.06254254731479	6.69612460706769	6.66864339402663	5.99004270162636	6.05190930575705	6.68238400054716	macroH2A.1 histone	NA	NA	NA	NA	NA	NA	NA	NA	NA	NA	NA	NA	NA	NA	NA	NA
ENSMUSG00000021051	Ppp2r5e	26932	-0.656844190930925	5.65521353514421	34.9337637135467	4.87E-04	0.017214272267545	FALSE	5.44979894211029	5.12915898863624	5.27447853293364	5.98545103054593	6.01999087147403	5.82699725334502	5.28447882122672	5.94414638512166	protein phosphatase 2, regulatory subunit B', epsilon	453	26932	-0.867754762978583	5.19762291502905	26.0022420634124	8.30E-04	0.020496236786947	FALSE	4.87445457919026	4.94559419651177	5.63427358056087	5.66149920640961	4.52756534204703	4.78253803924969	5.64788639348524	protein phosphatase 2, regulatory subunit B', epsilon	1180.8849937205	-1.35891174663818	4.35E-36	FC	1428463_a_at	453.372102817181	381.659527716053	347.044687813994	690.071112479718	607.162468363003	759.352475724429	716.701961521255	535.038996154997	595.65965412793	746.968871980637	562.109550173438
ENSMUSG00000034993	Vat1	26949	1.3165164937391	7.22474045397326	31.2097460289014	7.01E-04	0.019069693376343	FALSE	7.08312453623947	8.08139471962916	7.86879988986531	6.33577598745707	6.50981290947804	6.41349787881795	7.67777304857798	6.41969559191769	vesicle amine transport 1	41	26949	1.21293506339003	6.90273521290708	89.7341353420837	9.86E-06	0.002690152232579	FALSE	7.26320171863938	7.20883826739629	5.99420414729923	6.13772574147447	7.34484524735101	7.27229507779556	6.06596494438685	vesicle amine transport 1	943.002044889579	-2.24010932802048	6.52E-102	FC	1441930_x_at	171.035632967929	283.828437947361	319.553096451723	929.894928358387	333.568419413306	458.025855631262	343.68227455135	154.184200680876	483.750860561776	317.147660904708	153.493008312096
ENSMUSG00000022472	Desi1	28075	-0.688030380427231	4.12743882855865	31.5278140483679	6.68E-04	0.018989510422119	FALSE	3.67890363171841	3.76016095254204	3.79219792877722	4.23206121204372	4.47368140881009	4.56653461492462	3.74375417101255	4.42409241192614	desumoylating isopeptidase 1	634	28075	-0.72621007569676	5.25268772400976	20.674244890639	0.00171148434008	0.030204729150093	FALSE	4.97861915097826	4.74730902098073	5.54339780606069	5.72799319583895	5.02836023775107	4.91809613657002	5.63569550094982	desumoylating isopeptidase 1	NA	NA	NA	NA	1460689_at	463.330163910485	445.988411989827	409.916360562176	339.85507908638	383.067316638319	336.645309916579	343.99988215593	318.665530128126	381.72187697347	324.108144502203	332.524759922401
ENSMUSG00000021598	Med10	28077	0.651862663010646	5.31490619242886	41.310918234894	2.87E-04	0.014486440932273	FALSE	5.51883282576576	5.66981201264019	5.61829108859879	5.00247031450821	5.04827252455755	4.79491340502864	5.60231197566824	4.9485520813648	mediator complex subunit 10	431	28077	0.839717036852307	7.50371049463144	26.7860796151838	7.53E-04	0.019560181151398	FALSE	7.53009724569052	7.76137780189269	7.0000040085407	6.89041583607425	8.01669211151035	7.76938905303119	6.94520992230747	mediator complex subunit 10	263.783806757797	-0.77339333242923	2.12E-07	FC	1448295_at	1177.01102792239	1407.55071946545	1601.52132916049	1401.50308541086	1159.33532765342	1377.37534433574	1097.65564881752	1376.56031595347	1083.46526791645	1130.67866113793	1111.72678386469
ENSMUSG00000024381	Bin1	30948	1.12867733615992	5.68467187659217	67.1053290653287	5.85E-05	0.01016511822475	FALSE	5.86329530722733	6.31059608200266	6.21052784684319	4.9977625367322	4.884456259187	5.14485843040461	6.12813974535772	5.00902574210794	bridging integrator 1	651	30948	0.906260903354805	4.72201908511687	20.2461115882411	0.001824779503169	0.031318692278892	FALSE	5.13031816485335	4.71436682021268	4.01924819787203	4.23429091723355	5.15585010611117	5.00017836372573	4.12676955755279	bridging integrator 1	NA	NA	NA	NA	1425532_a_at	285.159706019028	299.924677532506	236.892104888122	172.301863753161	199.778244964622	147.283545110783	153.839384659939	266.893323199006	66.0601542325563	195.375050787581	281.259335144094
ENSMUSG00000058013	Septin11	52398	0.641543753656545	5.79227687016731	17.3245314101884	0.003768657993417	0.041150662164918	FALSE	5.76602559360334	6.28416738361481	6.133345036154	5.46665887251663	5.23919425986036	5.58203395946266	6.06117933779071	5.42929569727988	septin 11	511	52398	0.854978404226562	7.36803995688466	23.9857222144276	0.001075399986479	0.023492758387166	FALSE	7.81110955135606	7.43407888614083	6.99896703056517	6.56788655369064	7.68392097558072	7.64303647102587	6.78342679212791	septin 11	NA	NA	NA	NA	NA	NA	NA	NA	NA	NA	NA	NA	NA	NA	NA	NA
ENSMUSG00000037824	Tspan14	52588	-0.586939532687466	6.29269362084441	27.9732233475529	9.60E-04	0.021329546189699	FALSE	6.00132250544045	5.85255934885344	6.04870426752314	6.44529362580181	6.7411387887672	6.46377037626026	5.96752870727234	6.55006759694309	tetraspanin 14	539	52588	-0.797815648981222	8.47802207031331	23.2158068678863	0.001192606882147	0.024757102790993	FALSE	8.32289531783351	8.1445132153427	8.77206915108181	9.0210607349948	7.80076005904039	8.08938953073887	8.89656494303831	tetraspanin 14	1387.98404644946	-0.863190968360066	6.50E-27	FC	1423924_s_at	952.310182595675	943.547470731269	1108.1314176011	1557.58996372455	1431.10950360022	1578.17230289376	1386.48466868914	1365.3352970983	630.709691208765	563.269027823656	508.312905800469
ENSMUSG00000029291	Rufy3	52822	-0.641619205599808	6.98106701421354	17.6750436420971	0.003569917545219	0.039990819162635	FALSE	6.71192914312065	6.56322501264926	6.59596211313926	7.18945117304428	7.57095945717474	6.97507883118325	6.62370542296972	7.24516315380076	RUN and FYVE domain containing 3	28	52822	-2.2464169810342	5.01237724106568	103.68007167504	5.65E-06	0.002257545553406	FALSE	3.92957162064898	3.94506869196652	5.89724136568452	5.95424297695147	3.19615913644972	3.69026648302174	5.92574217131799	RUN and FYVE domain containing 3	2757.18413878567	-2.27844757822703	1.44E-206	FC	1442786_s_at	82.5023629852105	117.093690423514	183.123794587391	445.42290987679	497.472103738744	375.695572695549	618.711740284396	324.106792765218	92.9373810729344	370.702630114322	573.633979649666
ENSMUSG00000034723	Tmx4	52837	1.15285691042257	7.35776380475678	38.7050835606882	3.53E-04	0.01551631001482	FALSE	7.39635415679193	8.14025647972491	7.83353406862898	6.71817811170625	6.76631895443257	6.51074326190736	7.79004823504861	6.66508010934873	thioredoxin-related transmembrane protein 4	421	52837	0.703654137763707	7.63160272637081	27.1760666988374	7.19E-04	0.019101616225726	FALSE	8.02214041812449	7.82379788165933	7.25633899369706	7.08107158179333	7.75948726069993	7.86847518682792	7.1687052877452	thioredoxin-related transmembrane protein 4	NA	NA	NA	NA	1453120_at	796.257524850377	1188.64278784887	1685.45071492975	1862.07132648364	2211.01852484447	1795.60001669675	2308.99342613014	1651.75333340373	2578.99662327364	2001.47999472818	1152.64424343095
ENSMUSG00000030682	Cdipt	52858	0.66500864792474	5.16418964757037	36.7392840989347	4.16E-04	0.016256957734266	FALSE	5.28294665453736	5.59499090040434	5.47877727406668	4.8251528441134	4.85524942310996	4.69658873471867	5.45223827633613	4.79233033398068	CDP-diacylglycerol--inositol 3-phosphatidyltransferase (phosphatidylinositol synthase)	211	52858	1.25253163112588	4.80367076817691	40.2011485675075	1.90E-04	0.010080827087918	FALSE	5.12207169908753	5.20260004518315	4.19815104639253	3.66291990237303	5.2069187099119	5.17719681806086	3.93053547438278	CDP-diacylglycerol--inositol 3-phosphatidyltransferase (phosphatidylinositol synthase)	NA	NA	NA	NA	1436715_s_at	566.05588160571	523.874162255889	480.396344440382	607.915161762783	488.033514765021	687.775712668685	380.782040377662	509.649466683652	1498.15004846043	605.223944513885	623.239502356148
ENSMUSG00000067787	Blcap	53619	1.03607698296856	5.48629711091324	39.7434209573602	3.25E-04	0.015285795694923	FALSE	5.52832659978184	6.1704444123202	5.96583370124404	4.97518837315973	4.78939562404149	4.86197670564968	5.88820157111536	4.87552023428363	bladder cancer associated protein	230	53619	1.19497841352169	7.20162646223689	38.9018074547565	2.26E-04	0.010955281118442	FALSE	7.29137192128088	7.48266921478495	6.26079034859061	6.48918494196078	7.87038222528555	7.54814112045046	6.3749876452757	bladder cancer associated protein	NA	NA	NA	NA	1420631_a_at	305.717741521652	353.892577532277	275.886446785095	239.311577256508	293.602267102485	256.462197818607	283.707927525006	194.114755548885	432.812760040223	356.517610631473	334.359829947161
ENSMUSG00000028646	Rragc	54170	-0.622347708403613	6.01599833279693	52.8306280370881	1.29E-04	0.012326878031042	FALSE	5.68541479947851	5.66747687472961	5.66291446532484	6.31037244234918	6.38113192238193	6.18326336666072	5.67193537984432	6.29158924379728	Ras-related GTP binding C	122	54170	-0.926658450871008	8.26195906791344	54.0716270804615	6.58E-05	0.006036571832697	FALSE	7.88936196905263	7.89369757010242	8.65779069730917	8.82521165710319	7.66190452768295	7.81498802227933	8.74150117720618	Ras-related GTP binding C	1021.68495058635	-2.19363409642195	4.90E-110	FC	1415749_a_at	394.242795130016	509.124894342597	488.946521915126	1106.43847872338	1175.21851501204	1016.32072612521	1503.39279245147	1145.71509303631	791.832021337709	2172.6737768375	623.12107172023
ENSMUSG00000018565	Elp5	54351	1.02906584683272	5.70647114197602	64.2180536872226	6.78E-05	0.01016511822475	FALSE	5.86560175978883	6.31656954898932	6.17285860211835	5.17815473055765	5.0967227682477	5.02841831340672	6.11834330363217	5.10109860407069	elongator acetyltransferase complex subunit 5	105	54351	0.910334192657132	7.04684094214436	58.5979253403741	4.90E-05	0.005215819463413	FALSE	7.35747481204166	7.37188509569805	6.47481961303618	6.40173545864566	7.30356143708964	7.34430711494312	6.43827753584092	elongator acetyltransferase complex subunit 5	404.292892626423	-0.580834278076281	1.21E-06	FC	1431411_a_at	915.888714105227	813.863123744967	873.818955769693	939.67586030928	895.69761370928	902.717017842906	769.638685181453	977.010398793058	1045.11200743642	695.168415659238	850.8282638867
ENSMUSG00000059182	Skap2	54353	-1.07020389340211	4.29205021888646	21.3631699874808	0.002109577718356	0.030692870183965	FALSE	4.15114329691515	3.34093928648925	3.33881574820736	4.59204647517306	4.77245152915425	4.81588226146846	3.61029944387058	4.72679342193192	src family associated phosphoprotein 2	229	54353	-1.60147014182993	6.52204717421728	41.3595083232226	2.25E-04	0.010955281118442	FALSE	5.92818851374179	5.86788917374198	7.43543456491362	7.06167071804918	5.06506050370729	5.62037939706368	7.2485526414814	src family associated phosphoprotein 2	178.184462829129	-2.83870680529563	6.68E-51	FC	1418895_at	122.199056351732	102.02085508233	121.059010233255	366.276921493771	463.096193004948	486.589413629239	722.594906365049	455.98814869737	261.81085613324	1328.93725032533	253.912175756278
ENSMUSG00000067071	Hes6	55927	0.632025386796342	3.83602565919011	23.2270035115271	0.001660133746747	0.027659970328871	FALSE	3.92212301342555	4.24196345811239	4.16468939310958	3.45759717846611	3.39789940007253	3.59539363423163	4.10959195488251	3.48363007092342	hairy and enhancer of split 6	501	55927	0.827949819426306	4.82447106932109	24.2483960697154	0.001038715548146	0.023163405949735	FALSE	4.9939335403535	5.03909992373059	4.34331841164327	4.22800691628782	5.24336219780641	5.09213188729683	4.28566266396555	hairy and enhancer of split 6	143.301982563765	1.37762268588911	5.35E-08	AEL	1436050_x_at	284.679250280759	340.048179577781	291.337100380235	331.343908416665	319.666948441239	518.44958345736	202.7191713927	736.990589783678	476.101384003449	86.4301747559984	612.01428236852
ENSMUSG00000020142	Slc1a4	55963	1.30827172104203	6.15888451244314	18.6564570640544	0.003367809386162	0.038964207474139	FALSE	5.92486376885969	6.95081837354278	6.91617453348253	5.05099609452666	5.20171265013913	5.73847888919818	6.59728555862834	5.33039587795466	solute carrier family 1 (glutamate/neutral amino acid transporter), member 4	244	55963	1.48609058434129	6.75483023259457	39.4370871150799	2.51E-04	0.011508467196987	FALSE	6.69283620520075	7.28167370894562	5.81804255482586	5.58393872097688	7.46389118035056	7.14613369816565	5.70099063790137	solute carrier family 1 (glutamate/neutral amino acid transporter), member 4	1066.56641970842	-1.41013110404809	1.84E-60	FC	1456003_a_at	102.977955212641	90.4695084416494	157.671446118232	274.884089633974	318.090397738592	195.764146160751	202.282673727018	309.773676271715	273.477266956628	172.740063009381	144.511563103111
ENSMUSG00000020475	Pgam2	56012	-1.09185413789308	8.07129538759075	33.0330538344263	5.79E-04	0.018011984042022	FALSE	7.79731422670128	7.28905900852594	7.09393881540698	8.63000233555299	8.5863170125421	8.31250459467596	7.3934373502114	8.50960798092368	phosphoglycerate mutase 2	155	56012	-1.1786775784946	10.2674921221929	47.7657610380399	1.11E-04	0.007990833561496	FALSE	9.82895520294357	9.76862630756499	10.6255735643101	11.054219311808	9.39883618410367	9.66547256487075	10.839896438059	phosphoglycerate mutase 2	3516.04412157296	-7.04243635227451	0	FC	1418373_at	56.1571266584409	99.7842561713036	824.934074932161	3373.16408544944	4487.96162462667	5719.71004672534	5255.8975160799	4917.66508425611	2375.45425039229	1303.34955486909	157.577690101294
ENSMUSG00000038393	Txnip	56338	2.25949287534153	5.18747602824852	31.1296663509318	8.27E-04	0.020735238449739	FALSE	5.91710141125287	5.41947056922262	6.27511708504615	4.16855008555712	2.59627279388625	3.78544106033671	5.87056302184054	3.51675464659336	thioredoxin interacting protein	29	56338	2.02475467349253	6.62630117720166	101.78488650443	6.07E-06	0.002295812844505	FALSE	7.08621979401214	7.24755647280017	4.77431372282123	5.42543885531245	7.08501472692683	7.13959699791304	5.09987628906684	thioredoxin interacting protein	287.961756300388	3.92335899499998	5.03E-11	AEL	1415996_at	210.914898545289	189.801290898353	160.131767510698	160.751560661276	139.039853120082	169.537229447476	205.303319408093	402.34766925461	255.07266468952	187.710731186606	596.915550756998
ENSMUSG00000020235	Fzr1	56371	0.898324130560124	5.35033025074848	36.1889211127162	4.36E-04	0.016413334848799	FALSE	5.37243748330975	5.86891150765295	5.89080445724671	4.74314378771777	4.87390387747779	4.87701995632404	5.7107178160698	4.83135587383987	fizzy and cell division cycle 20 related 1	277	56371	0.961710156890122	6.99858534545448	34.7511802590742	3.15E-04	0.012739626975233	FALSE	7.10962315916091	7.24382372009139	6.44554342202754	6.2533693557815	7.54105926639204	7.29816871521478	6.34945638890452	fizzy and cell division cycle 20 related 1	NA	NA	NA	NA	1419451_at	671.496768220551	598.703200867732	507.000448322787	214.068267244694	269.776128746421	234.886829168163	228.200014104267	395.019674247031	108.642915219746	169.80975479526	528.15792566749
ENSMUSG00000031422	Morf4l2	56397	1.00087036749324	8.41420946174112	105.264020715763	1.25E-05	0.01016511822475	FALSE	8.70050399422474	8.92393470010339	8.85486566530892	7.92483683887209	7.76939225761504	7.78681533731729	8.82643478654568	7.82701481126814	mortality factor 4 like 2	196	56397	0.753674317424545	10.9172588051513	41.6578411167899	1.68E-04	0.009585840832252	FALSE	11.1518218620944	11.1457162433387	10.5372290327723	10.2924770219069	11.2216664324193	11.1730681792841	10.4148530273396	mortality factor 4 like 2	NA	NA	NA	NA	1439413_x_at	5221.95660547834	4773.68628841323	5319.30050790317	6044.09358721384	6030.85516672028	5587.5536831979	5775.46670989571	4086.93240180479	4802.97185529606	4964.30206884149	5729.68306395161
ENSMUSG00000036285	Noa1	56412	-0.900521129971307	4.44518025810616	26.5338757455289	0.001124028267368	0.022703487154579	FALSE	4.26734521661367	3.65800561412669	3.78584067982744	4.78609675934592	4.96496438221746	4.71623953883767	3.9037305035226	4.82243356013369	nitric oxide associated 1	483	56412	-0.800307541930465	7.02950979062037	24.8437149649861	9.61E-04	0.022265964400173	FALSE	6.80562830873173	6.77888808591462	7.51323199286689	7.391014322406	6.33973846760001	6.64141828741545	7.45212315763645	nitric oxide associated 1	323.053522698139	-1.76596266233218	1.93E-38	FC	1418222_at	259.971361390334	327.008678483678	246.607129014715	417.329389124158	421.800620662358	357.146458833147	409.640691070251	292.062307487281	196.609398199131	322.603151157436	185.882785554056
ENSMUSG00000022400	Rbx1	56438	0.877936348928336	5.92397104165371	94.768706734633	1.80E-05	0.01016511822475	FALSE	6.16850531413835	6.37712720666192	6.33585065060725	5.46751037263986	5.39860432442448	5.39090151648429	6.2938277238025	5.41900540451621	ring-box 1	506	56438	0.658612143899091	8.76695486511604	24.1021237092534	0.001058948204653	0.023400420647694	FALSE	9.11638615382822	9.06390401942325	8.35374012048705	8.32149752607172	8.78421069234604	8.98816695519917	8.33761882327939	ring-box 1	NA	NA	NA	NA	1440061_at	74.7275443158602	60.6947871367736	50.0785330961618	40.2271445347769	56.127141000573	80.3615580011509	65.9279556150718	39.2189216744117	52.773118650068	44.5557014453277	41.6414807122592
ENSMUSG00000028185	Dnase2b	56629	-2.56473836431863	6.86585729224358	26.5636485723799	0.001332364121198	0.024735109012531	TRUE	5.98709315271154	4.09157779129012	4.38677563115459	7.49441397594472	7.57034686902543	7.83415398279208	4.82181552505208	7.63297160925408	deoxyribonuclease II beta	56	56629	-2.74704414039198	5.66271104198092	87.8799413918859	1.61E-05	0.003221023154804	TRUE	4.24879488608277	4.31671719199974	6.70855391472626	6.66187989027671	3.09102700990003	3.88551302932751	6.68521690250148	deoxyribonuclease II beta	1723.74188344012	-7.02623392201231	7.96E-55	FC	1450237_at	16.0407225340006	12.9905364878252	12.5637855768038	1260.4721961065	1246.78650209681	779.549398250387	1752.69153852788	1663.60914047193	1399.93209222181	4441.21149770744	13.3972866301732
ENSMUSG00000032431	Crtap	56693	0.619224540936779	4.43499595846908	18.642126076895	0.003086721070983	0.037015946988182	FALSE	4.41007010545506	4.78914687473819	4.88898266410057	4.08223852337174	4.0147376329397	4.17646188387319	4.69606654809794	4.09114601339488	cartilage associated protein	57	56693	1.33313532137005	6.8711552010949	78.3628086283772	1.65E-05	0.003243883002341	FALSE	7.15748236535993	7.18143269926034	6.03965295588921	5.83842374211954	7.44612402501336	7.26167969654454	5.93903834900437	cartilage associated protein	295.583059929662	1.75931402651087	9.22E-24	AEL	1448592_at	402.128720068404	536.9861236591	622.825753580144	523.370203174997	419.056340404062	539.974543281956	369.737880309934	500.175164099516	676.450412843624	291.423202483026	462.835606324488
ENSMUSG00000039740	Alg2	56737	0.727595637061463	5.57101927135964	51.9702120596285	1.37E-04	0.012326878031042	FALSE	5.85461312013372	5.89059686548329	5.92060910580566	5.33007478964584	5.0738540337756	5.06609891342907	5.88860636380756	5.1566759122835	asparagine-linked glycosylation 2 (alpha-1,3-mannosyltransferase)	98	56737	0.965320184373444	6.80651083335005	59.9588134830668	4.50E-05	0.00511488201429	FALSE	7.10988418829204	7.04240269011302	6.1799452447367	6.13687352112966	7.19810270704728	7.11679652848411	6.15840938293318	asparagine-linked glycosylation 2 (alpha-1,3-mannosyltransferase)	NA	NA	NA	NA	1421059_a_at	642.649165646522	929.14662784527	738.217784882594	607.544367412454	619.975961434145	517.027155691862	527.622343824354	618.727213024373	837.225436832963	538.913253243923	754.664082467308
ENSMUSG00000026203	Dnajb2	56812	-1.05367101256667	7.36239189803279	36.8899792323367	4.11E-04	0.016138389287542	FALSE	7.03141868728878	6.51857848541028	6.62325822406026	7.78223724473835	8.02234671069948	7.54060375126094	6.72441846558644	7.78172923556626	DnaJ heat shock protein family (Hsp40) member B2	245	56812	-0.708660016017813	8.11766662360859	37.0635561295059	2.53E-04	0.011528588808062	FALSE	7.68113299473255	7.79842935491111	8.52433603096905	8.47404569468182	7.88964531710463	7.7897358889161	8.49919086282544	DnaJ heat shock protein family (Hsp40) member B2	1691.2205086185	-3.65429944866177	2.68E-225	FC	1448657_a_at	187.268334484483	215.131905117621	401.066754727391	1385.96735722307	1732.9478702793	1182.33250543127	2162.73213721389	1332.53527804685	1775.07289446008	2920.94728360507	165.685156880624
ENSMUSG00000039662	Icmt	57295	0.630925604538929	5.16958761217629	17.8674354520489	0.003466496179337	0.039443326314377	FALSE	5.11280765946571	5.62538655401833	5.55987716514221	4.78473095637653	4.94241681689464	4.72458005982479	5.43269045954208	4.81724261103199	isoprenylcysteine carboxyl methyltransferase	735	57295	0.788260865973769	5.53378460171589	18.3314671708746	0.002462132078556	0.037434434820753	FALSE	5.62084778055843	5.66503071128225	5.07334650843051	4.962889898486	6.06241891895019	5.78276580359696	5.01811820345826	isoprenylcysteine carboxyl methyltransferase	NA	NA	NA	NA	1426500_at	240.284792705505	262.688998071164	257.155845791114	302.721917052515	240.910510701513	238.534233921543	224.457333952897	214.530524931466	500.880137449184	263.566130154999	181.306515302837
ENSMUSG00000053012	Krcc1	57896	-0.998713477367161	6.30731622434369	63.9661465473265	6.86E-05	0.01016511822475	FALSE	5.86098516140929	5.71912441617777	5.57777368144615	6.63951557957321	6.92551641539561	6.57634324628655	5.71929441967774	6.71379174708512	lysine-rich coiled-coil 1	684	57896	-1.16735887433769	6.32732863250439	20.6197812356285	0.002017812502468	0.033007754517717	FALSE	6.08748999660977	5.89746426943207	6.88196896267906	6.9334089015161	5.07575775289511	5.68690400631232	6.90768893209758	lysine-rich coiled-coil 1	1016.13910848531	-2.30042562107079	1.51E-109	FC	1424621_at	216.045213945573	422.310928470038	703.511162274548	1496.27628429059	990.252986774811	1066.55631738365	1155.44433746457	918.378057323386	493.859636458208	1028.3771754632	172.458869645059
ENSMUSG00000008734	Gprc5b	64297	-0.815910709592689	8.27584965839187	28.0618054141913	9.51E-04	0.021329546189699	FALSE	7.89919367516557	7.79183403453326	7.73756504919584	8.39969408147652	8.9470512911852	8.47044510792151	7.80953091963156	8.60573016019441	G protein-coupled receptor, family C, group 5, member B	97	64297	-1.2165452662783	7.63831900260455	60.3635635902486	4.39E-05	0.005066627958273	FALSE	7.21558043475532	7.098516052207	8.29601192345556	8.18235365431477	6.72365055378687	7.0125823469164	8.23918278888517	G protein-coupled receptor, family C, group 5, member B	5356.4478533884	-2.79832253051973	1.09E-282	FC	1424613_at	163.378842129797	264.513572452032	851.027233097309	1278.0863485581	1077.4076016281	1304.79656065027	1250.11408602988	962.610153153122	3320.65046317839	3031.89690977811	146.849637293781
ENSMUSG00000015149	Sirt2	64383	-0.840461486864325	6.80756053594367	59.6448642986139	8.67E-05	0.010806266127932	FALSE	6.51258549164285	6.25646886184844	6.19301780661483	7.08651628779939	7.16127067976357	7.24982150320965	6.32069072003537	7.16586949025753	sirtuin 2	369	64383	-0.930884807385259	6.88651622808927	29.427637817523	5.53E-04	0.016695545795309	FALSE	6.49495284410772	6.6512902288644	7.22568766929029	7.49983299913599	6.1345381128494	6.4269270619405	7.36276033421314	sirtuin 2	1185.32392912228	-2.86461253445874	1.51E-186	FC	1423507_a_at	348.720424418008	368.527189094747	380.414371204428	742.172352759279	1192.89742175349	1054.6549738426	1397.49345529834	1020.1738730217	417.344080900759	1573.00409291802	430.389562908493
ENSMUSG00000035199	Arl6ip5	65106	0.770189278323708	4.61148325919787	32.456029005682	6.11E-04	0.01830318536162	FALSE	4.79233899982994	5.14435178265664	4.87307750203677	4.25196631153541	3.98807616656432	4.27060349692754	4.93658942817445	4.17021532500909	ADP-ribosylation factor-like 6 interacting protein 5	315	65106	0.71106791173355	6.28179201195924	31.8697572750137	4.23E-04	0.014954913089124	FALSE	6.55703615239385	6.50354923490505	5.81199349484899	5.82580073183571	6.51130246442237	6.52396261724042	5.81889711334235	ADP-ribosylation factor-like 6 interacting protein 5	254.572591864065	0.845034628992761	1.11E-08	AEL	1417225_at	630.008030828718	309.794966589083	415.142608130467	593.55598635721	507.316840258857	394.655587674448	362.232445437702	398.531164034636	775.598318188894	389.405359927188	673.078721480458
ENSMUSG00000035585	Tsen34	66078	0.900211974646087	5.15662549459732	41.4043471654794	2.85E-04	0.014486440932273	FALSE	5.30350778070219	5.6277907650428	5.65305207522972	4.55887228027985	4.48932063203864	4.84039329133167	5.52811687365824	4.62952873455005	tRNA splicing endonuclease subunit 34	102	66078	0.945988690929034	7.21738443936746	58.8962903451931	4.81E-05	0.005215819463413	FALSE	7.5404338759545	7.49561940390064	6.67030193537277	6.48918494196078	7.53707801450964	7.52437709812159	6.57974343866678	tRNA splicing endonuclease subunit 34	259.736544740679	0.740599763999622	2.93E-06	AEL	1431593_a_at	1780.83093280149	1561.99867247633	995.311948498891	841.115652706689	833.323622115243	832.412005724619	742.216274988714	951.683063951606	581.0124277705	869.019967488543	1525.15973058837
ENSMUSG00000028923	Necap2	66147	0.675040113556994	5.8040909665339	17.4856549375441	0.003675595304429	0.040608448657488	FALSE	5.82054159990615	6.16176037933114	6.28454203280406	5.29692530539009	5.26466183061754	5.68249509359416	6.08894800401378	5.41469407653393	NECAP endocytosis associated 2	110	66147	0.95439061813588	7.04691343810363	56.6287065100814	5.56E-05	0.005586476398948	FALSE	7.28136486863206	7.34885551898145	6.4790981587295	6.32966032716134	7.43394511790489	7.3547218351728	6.40437924294542	NECAP endocytosis associated 2	458.8249146812	-1.52640536666123	7.31E-42	FC	1418962_at	239.169550253553	243.70001330602	200.222534149304	281.821992001133	274.640691082856	379.487437341942	354.958737513273	421.487947853935	666.676642386317	1132.89205239582	322.716962256744
ENSMUSG00000067925	Rtl8a	66158	0.743124769698639	3.83837608371283	21.954673625898	0.001951777024468	0.029996386108245	FALSE	3.8748184863311	4.28829275418029	4.28075546093654	3.54085944629204	3.47323532974405	3.22791937991941	4.14795556714931	3.41400471865184	retrotransposon Gag like 8A	304	66158	0.730194489679347	8.5177229814734	32.5156953426911	3.96E-04	0.014543932458795	FALSE	8.62962488572627	8.78602827687501	7.95237880695204	8.11897964680947	8.87463502237988	8.76342939499372	8.03567922688075	retrotransposon Gag like 8A	NA	NA	NA	NA	NA	NA	NA	NA	NA	NA	NA	NA	NA	NA	NA	NA
ENSMUSG00000042659	Arrdc4	66412	-1.82653757634153	4.6417237637116	66.1073416945057	6.15E-05	0.01016511822475	FALSE	3.7228194837898	3.23453815370791	3.38441023636239	4.83442385962707	5.27472429758875	5.63240021766993	3.44725595795337	5.24718279162858	arrestin domain containing 4	620	66412	-0.792665575188088	6.37768622132144	21.0857591054811	0.001610716725399	0.029068241033053	FALSE	6.0183160315188	6.23402762597275	6.65458352477434	6.92745152735226	5.73475365182946	5.99569910310701	6.7910175260633	arrestin domain containing 4	485.510280104169	-3.05157439634963	9.87E-90	FC	1426818_at	45.8540983283519	43.89286127526	36.9864535794303	132.957669085873	143.972189091356	156.226046300535	249.520818015297	259.937301291869	91.1209747157728	102.160511201115	78.6960858181936
ENSMUSG00000031458	Coprs	66423	1.66708796252959	3.23596926742205	47.4812988226047	1.83E-04	0.012980151300592	FALSE	3.37004175804613	4.0580982119204	3.98396733940099	1.96748861777153	2.00082403093046	2.50095338849494	3.80403576978918	2.15642201239898	coordinator of PRMT5, differentiation stimulator	31	66423	1.78518354300114	6.45922801694333	99.192624083151	6.70E-06	0.00241961084626	FALSE	6.75236623516047	6.87780917197312	5.31025661809518	5.01297760411933	7.1551951239611	6.92845684369823	5.16161711110726	coordinator of PRMT5, differentiation stimulator	NA	NA	NA	NA	1420113_s_at	415.76569446416	261.230344621617	202.535682291683	250.812012182931	274.333957947966	277.14552321141	189.282695707391	244.068618986488	385.109208728022	307.79149128478	323.954666977456
ENSMUSG00000055850	Rnf181	66510	0.741808000615331	5.12497903127389	40.0007258763593	3.18E-04	0.015179473371919	FALSE	5.22574229727124	5.60661681338782	5.48533108126977	4.6546959590587	4.76533233110028	4.69941243310918	5.43923006397628	4.70648024108939	ring finger protein 181	142	66510	0.923957829617976	6.87276797852056	48.6023618597921	9.69E-05	0.007630246874188	FALSE	7.05070929494458	7.17665294717346	6.30918479003832	6.19882281123743	7.28500957983079	7.17079060731628	6.25400380063788	ring finger protein 181	NA	NA	NA	NA	1423729_a_at	705.004823179297	538.218940134947	462.282348220598	549.344383212787	641.701023896248	615.789066617051	733.940918022749	580.446813268568	1526.50548942234	1017.16189731835	613.286928868938
ENSMUSG00000010362	Rdm1	66599	1.58272247527564	3.54431027337783	25.6429707587051	0.001243548439291	0.023851720860777	FALSE	3.53562215901613	4.43416104329573	4.25490579970194	2.97805277759551	2.51031156705181	1.99426094256928	4.0748963340046	2.4942084290722	RAD52 motif 1	243	66599	0.983206874161008	6.50321869580572	37.1813267373765	2.50E-04	0.01150499896464	FALSE	6.71125246969115	6.77370120899219	5.64588627795767	6.01738772724346	6.96042905238287	6.81512757702207	5.83163700260056	RAD52 motif 1	58.1385211532088	-0.683908566002218	0.012745089322188	FC	1417661_at	192.336977968401	165.987340926225	176.115361526864	238.961922667421	244.528324242039	266.597327836791	242.865126115358	236.047180471023	307.988148697641	397.840592341466	191.759946381292
ENSMUSG00000047786	Lix1	66643	-0.814468847173769	6.69227056793048	28.5897908350292	8.99E-04	0.021207297109108	FALSE	6.49108561617981	6.03163256479144	6.12161340034804	6.824689570773	7.06887967119893	7.20879318034446	6.21477719377309	7.0341208074388	limb and CNS expressed 1	806	66643	-0.667557285348265	5.70955776242582	17.082997653835	0.003030893937	0.042038483845699	FALSE	5.16840817911701	5.58552007244687	6.01225576054847	6.12323910924098	5.44111037226757	5.39834620794381	6.06774743489473	limb and CNS expressed 1	NA	NA	NA	NA	1421180_at	525.947987994876	890.625740416208	1059.27362023124	440.579261744209	1150.70513826614	899.389849295586	1249.20124213706	1475.07164082497	846.057954933302	1469.01482945096	270.142070992402
ENSMUSG00000053119	Chmp3	66700	0.634567108868834	5.89209478015512	23.9366367550034	0.00152142043539	0.026767375105357	FALSE	5.94844745599899	6.32066200728327	6.22821869537527	5.4936606498783	5.70801000435881	5.40221104245513	6.16577605288584	5.53462723223074	charged multivesicular body protein 3	821	66700	1.01361073393375	5.121721441591	17.0538977428839	0.003112684522845	0.042421226706586	FALSE	5.67072110860255	5.61112601708698	4.41166606835096	4.48369349575092	4.93451023424512	5.40545245331155	4.44767978205094	charged multivesicular body protein 3	NA	NA	NA	NA	1453564_a_at	158.934061284049	165.624829687933	171.233865088998	163.155966473482	133.252929714083	130.194013816015	127.187110435364	108.52779671755	44.6376597910661	205.925527224097	104.993352092623
ENSMUSG00000022516	Nudt16l1	66911	0.86235241630044	5.43791723535207	50.1611528507739	1.53E-04	0.012326878031042	FALSE	5.57910285996378	5.95472109251929	5.85481409111593	4.99303934630828	5.01143812456761	4.81848206833241	5.79621268119967	4.94098651306943	nudix (nucleoside diphosphate linked moiety X)-type motif 16-like 1	372	66911	0.731670319958478	7.99596473020316	29.3767990510995	5.56E-04	0.016723834567237	FALSE	8.35539080389765	8.22881002877528	7.64085455119913	7.37816832070026	8.14428985432808	8.24283022900034	7.5095114359497	nudix (nucleoside diphosphate linked moiety X)-type motif 16-like 1	NA	NA	NA	NA	1437624_x_at	1129.151473378	1328.28475886686	1268.38728614062	1328.27249893006	1731.41273881524	1373.06648019068	1512.2087310036	959.666114799065	2337.59831818889	1059.26291268982	1423.39217154963
ENSMUSG00000031428	Zcchc18	66995	1.7373366246371	4.25640382739828	38.4324834026248	3.61E-04	0.015530213099643	FALSE	4.45976871427141	5.14351192281927	4.93949582227756	3.39810311735227	2.48279738190157	3.37292448478349	4.84759215312275	3.08460832801244	zinc finger, CCHC domain containing 18	17	66995	1.50794112983813	8.04025808313805	120.715824483515	3.13E-06	0.00172576036216	FALSE	8.61896782181691	8.31521077231906	6.92336856378038	7.01327353900379	8.46745819630611	8.46721226348069	6.96832105139208	zinc finger, CCHC domain containing 18	NA	NA	NA	NA	1425293_a_at	121.538558307421	119.526592430884	86.3991705769025	245.494643835364	211.140695545767	371.016036525539	203.8631996781	319.401453466915	231.682650977132	263.016161820526	360.293233443133
ENSMUSG00000043445	Pgp	67078	0.780702088420377	4.4968153245225	33.787443903185	5.40E-04	0.017804175074803	FALSE	4.54570266638399	4.9771823658376	4.93949582227756	4.05982895213739	4.0526590290294	4.0516398297506	4.82079361816638	4.0547092703058	phosphoglycolate phosphatase	387	67078	0.787196918045704	8.61352296388386	28.7277866108699	5.99E-04	0.017278501084003	FALSE	8.77806385173926	8.86596211262791	8.27145810692908	7.88893754914763	8.98512773117095	8.87638456517937	8.08019782803835	phosphoglycolate phosphatase	NA	NA	NA	NA	1452919_a_at	509.920902897764	428.436684681507	336.987431583813	313.563132649504	376.33917159565	368.386061547641	284.740981499845	286.192123680457	750.905526698841	336.159661808228	570.994994762883
ENSMUSG00000018322	Tomm34	67145	0.984881854923716	4.59603205975385	45.020593490869	2.18E-04	0.013679202092211	FALSE	4.89751986597498	5.08084265643316	5.02924159496682	4.22200471821117	3.71115089906579	4.08441247534558	5.00253470579166	4.00585603087418	translocase of outer mitochondrial membrane 34	83	67145	1.38768621494784	5.851491809023	63.801973765293	3.58E-05	0.00482169731465	FALSE	6.04795454722802	6.22466376921175	4.85544496487154	4.91871919472858	6.46856872033977	6.24706234559318	4.88708207980006	translocase of outer mitochondrial membrane 34	NA	NA	NA	NA	1448345_at	349.831519061564	364.570175586063	361.758217246126	381.20321603553	421.613215790498	393.965705289091	416.552226884597	232.949913211971	639.801501114836	455.909006753943	302.015938006992
ENSMUSG00000039449	Prpf18	67229	0.595970635075654	5.21406596611723	33.4865692780229	5.55E-04	0.017904325696759	FALSE	5.31367948966964	5.57207851350341	5.54301293218671	4.93018784405877	4.91951125820119	4.80412480334947	5.47625697845326	4.88460796853648	pre-mRNA processing factor 18	132	67229	1.00413445000091	6.86990820007495	50.9834915604913	8.15E-05	0.006901653445272	FALSE	7.19027145661424	7.11512414655004	6.33334105913686	6.03688654324173	7.26501335286005	7.19013631867478	6.1851138011893	pre-mRNA processing factor 18	NA	NA	NA	NA	1429614_at	161.826731023624	205.598326116397	180.099066076727	172.394789448445	197.225450886406	214.576747081452	212.503363040161	213.712238896156	132.072984352234	212.035775471292	232.469733189919
ENSMUSG00000020056	Washc3	67282	-0.687341365912039	5.24009477122917	31.6692068494778	6.59E-04	0.018940723973851	FALSE	4.97966790428317	4.82101260650203	4.76087118314852	5.39327671606589	5.74611779110636	5.46578184274827	4.85385056464458	5.53505878330684	WASH complex subunit 3	587	67282	-1.11458485507454	6.77709561025231	23.1554252797385	0.001386068171011	0.026420301133623	FALSE	6.59400764527535	6.27316026784562	7.33141436378607	7.34310640925027	5.6727174833423	6.17996179882109	7.33726038651817	WASH complex subunit 3	407.626750551815	-2.00805992134501	3.47E-52	FC	NA	NA	NA	NA	NA	NA	NA	NA	NA	NA	NA	NA
ENSMUSG00000023571	C1qtnf12	67389	0.922552338613049	4.52440933172313	42.4021155770855	2.64E-04	0.014218103583792	FALSE	4.64571617132363	5.14854376363872	4.89686996915826	4.00926725554521	3.9281367847042	4.03385183671368	4.89704330137354	3.99041862565436	C1q and tumor necrosis factor related 12	112	67389	1.17344789111575	6.57732425961601	56.5083164442381	5.60E-05	0.005586476398948	FALSE	6.71210334521796	6.97134615819624	5.74322676918906	5.80393240684064	7.10549111489389	6.92964687276936	5.77357958801485	C1q and tumor necrosis factor related 12	NA	NA	NA	NA	NA	NA	NA	NA	NA	NA	NA	NA	NA	NA	NA	NA
ENSMUSG00000032042	Srpr	67398	0.624256186114183	6.20253347896394	45.235273238387	2.15E-04	0.013679202092211	FALSE	6.34045190554011	6.55408957625029	6.53819485335857	5.91728331004522	5.85676092318207	5.79435345864055	6.47757877838299	5.85613256395595	signal recognition particle receptor ('docking protein')	786	67398	0.615347657881226	5.38450958690853	17.3629309633889	0.002890217777233	0.041143316424247	FALSE	5.54551517309534	5.66503071128225	4.92254686265907	5.05729843616311	5.57898952008326	5.59651180148695	4.98992264941109	signal recognition particle receptor ('docking protein')	NA	NA	NA	NA	1423670_a_at	832.616862421955	863.682849641702	812.935707693107	808.924199054365	788.63221649398	553.02348449972	742.924184113386	764.629219714958	700.604814272072	649.464813751121	548.638109732124
ENSMUSG00000003948	Mmd	67468	-0.918910372823221	3.48585859437488	16.8035062143607	0.00409091480988	0.042716830310818	FALSE	3.4179745278715	2.69351190901822	2.62731787577578	3.83811321103576	3.95841773953861	3.81958318046164	2.9129347708885	3.87203804367867	monocyte to macrophage differentiation-associated	121	67468	-1.12551639780286	6.48474765488073	54.1393581268995	6.55E-05	0.006036571832697	FALSE	6.17216964966489	5.83534607083867	7.03482497009367	7.06269023785706	5.74902596755186	5.91884722935181	7.04875760397536	monocyte to macrophage differentiation-associated	NA	NA	NA	NA	1423489_at	412.970566850539	525.547581752221	607.961531882128	621.602868749909	683.644918873119	642.204749173044	709.630919531253	528.519565870783	270.266787509038	1126.57540221721	1238.13457424496
ENSMUSG00000020814	Mxra7	67622	-1.02541120763219	6.54758838114369	19.6455956450922	0.002700714637436	0.034935362331487	FALSE	6.36755701164094	5.45578340619618	5.87142120036779	7.14516831772842	7.0325742950286	6.69886772091049	5.89825387273497	6.9588701112225	matrix-remodelling associated 7	827	67622	-0.58379262619543	5.82061236748137	16.79085844778	0.003186908495326	0.043101497283116	FALSE	5.47207143751399	5.71529137065887	6.15117717479819	6.12671877587798	5.48280226030576	5.55672168949287	6.13894797533809	matrix-remodelling associated 7	1883.16872012527	1.29534094336792	6.66E-36	AEL	1440975_at	524.916419508658	541.686456734025	778.033423518454	1068.98377094761	1171.98350147651	864.053123649529	1475.79270210213	806.151147189418	3583.93046080207	1702.96531935052	164.413723856933
ENSMUSG00000042671	Rgs8	67792	2.67299747265361	7.71228685279008	39.5099366674037	4.16E-04	0.016256957734266	FALSE	7.40033674548868	9.14837571037712	8.45550274851843	5.57096791061143	6.12606217114677	5.73504283282888	8.33473840146141	5.81069097152903	regulator of G-protein signaling 8	280	67792	1.49546003175508	7.84647472430927	37.0360418874519	3.24E-04	0.012944640162505	FALSE	7.89330602743242	8.09644312994181	6.69655109311456	6.86998301094828	8.70969734164532	8.23314883300652	6.78326705203142	regulator of G-protein signaling 8	651.682878296405	-2.79676329001584	5.12E-51	FC	1453060_at	45.5507988178889	57.8334444338096	312.822195298986	633.219974264849	358.700640770534	179.321298762335	199.874993890953	173.518799612104	166.778668535091	181.309164831684	49.1128062609819
ENSMUSG00000026753	Ppp6c	67857	0.628390610458844	4.35674103305438	25.6548676968692	0.001241848550153	0.023850748648491	FALSE	4.47797300186632	4.74664045837895	4.66943992429625	4.01160436826527	4.14331826604518	3.85799939595347	4.63135112818051	4.00430734342131	protein phosphatase 6, catalytic subunit	87	67857	1.10159851436246	6.21028580931662	62.3576557042208	3.89E-05	0.004978769017466	FALSE	6.50185786663384	6.57167976543567	5.35200517948664	5.56679441310211	6.58838947930393	6.55397570379114	5.45939979629437	protein phosphatase 6, catalytic subunit	NA	NA	NA	NA	1424347_at	268.014006825103	265.343782794807	229.150836059246	296.375131168389	298.399136136224	314.92312723282	257.040912075676	318.578501804712	361.457348328349	462.862431234102	389.188719721819
ENSMUSG00000030556	Lrrc28	67867	1.38497981430872	4.6972594194188	71.1111785138075	4.81E-05	0.01016511822475	FALSE	4.93424251652299	5.53797186537905	5.14469727545916	3.8873038666493	3.89980960067588	3.74501532770284	5.2056372191204	3.84404293167601	leucine rich repeat containing 28	310	67867	1.01728128057368	6.76027348358178	32.1212201517741	4.12E-04	0.01485288148384	FALSE	7.2876665502355	7.12989475040161	6.20732385047127	5.92622701035021	6.79387928879682	7.07048019647798	6.06677543041074	leucine rich repeat containing 28	184.430373509308	-1.20614464370501	4.19E-14	FC	1433858_at	101.840795171858	97.7259444064345	105.47992860277	215.483937631682	289.852555478978	146.134434024113	312.750860561927	130.277396464883	340.640179259858	205.712549257789	153.418926344127
ENSMUSG00000031532	Saraf	67887	1.30933352489193	6.61992857233149	108.110916801655	1.14E-05	0.01016511822475	FALSE	6.86473263757922	7.24255863423505	7.25122175522423	5.91728331004522	5.81254984496543	5.72952806371904	7.11950434234617	5.8197870729099	store-operated calcium entry-associated regulatory factor	809	67887	0.649554583502244	7.38045800346778	17.0518070381512	0.003047090904308	0.042038483845699	FALSE	7.79698579102568	7.65079762793182	6.93934997161003	6.9776872194946	7.33065672145504	7.59281338013751	6.95851859555231	store-operated calcium entry-associated regulatory factor	704.576450184395	-0.827435036733591	2.93E-14	FC	1424039_at	922.950981193362	958.937301239743	984.089843612623	1157.00288675876	1966.82479495757	986.877759285924	1806.4379694368	1027.13129017651	2612.5631857416	1668.93436816324	1211.51402071399
ENSMUSG00000062683	Atp5g2	67942	0.609054257222333	5.40525628406799	50.9614730424404	1.46E-04	0.012326878031042	FALSE	5.67558944134822	5.67911495041278	5.67729659325657	5.0407342363858	5.16431413026069	4.9966308059282	5.67733366167253	5.06722639085823	ATP synthase, H+ transporting, mitochondrial F0 complex, subunit C2 (subunit 9)	308	67942	0.70725002612581	7.92136522232139	32.3962688260885	4.01E-04	0.014549599943705	FALSE	8.13834573589234	8.21019631753286	7.5700025352346	7.33718871610116	8.1417468007333	8.16342961805283	7.45359562566788	ATP synthase, H+ transporting, mitochondrial F0 complex, subunit C2 (subunit 9)	NA	NA	NA	NA	1415980_at	4117.79002997308	4388.7062947003	3411.19153852788	2382.08141672402	2453.29462740892	2018.18833276402	1966.11184976301	2366.01516264125	878.352174030228	3072.03405226037	3499.88288854714
ENSMUSG00000025723	Nmb	68039	1.28965387316638	2.8772484542228	34.2317401420957	5.19E-04	0.017491095334684	FALSE	2.8794278008165	3.61744971051902	3.52590877080221	2.12257209951677	2.00082403093046	2.15922257762306	3.34092876071258	2.09420623602343	neuromedin B	530	68039	1.05972972717255	4.8277957314453	23.3635484948951	0.001168928947035	0.02466825399838	FALSE	4.89266560615219	5.05112705074135	4.21135591170012	4.02936776920874	5.46866731155579	5.13748665614978	4.12036184045443	neuromedin B	34.2223924199541	-1.50216797894017	2.02E-05	FC	1419405_at	61.7173098878043	51.1904930772189	44.2259621749789	150.649990318439	134.911019043008	158.605523187456	192.401606703917	147.723853503021	35.6692515625776	97.086809840127	42.4275468080107
ENSMUSG00000020483	Dynll2	68097	1.13806691231022	8.4240329184653	38.4383494958263	3.61E-04	0.015530213099643	FALSE	8.52147612670457	9.10184475837936	8.96558852033776	8.00179642002645	7.67149180393303	7.52098531999174	8.86296980180723	7.7314245146504	dynein light chain LC8-type 2	247	68097	0.764299663811219	7.17948058384774	36.9363308770711	2.56E-04	0.011528588808062	FALSE	7.52429559659517	7.46833897660496	6.6642095533513	6.6894738929411	7.31242334765779	7.43501930695264	6.6768417231462	dynein light chain LC8-type 2	2708.4136948038	-2.22690493186397	5.36E-121	FC	1418371_at	567.819263444478	362.314357729801	635.534661523793	1544.10832237393	1599.41097826127	1663.35990342144	1419.44248313738	1563.91757355712	855.404058114627	2390.09840470371	701.001301620534
ENSMUSG00000049232	Tigd2	68140	-0.681751301432617	4.97668922818776	23.2665182672969	0.001651996522579	0.02763115116634	FALSE	4.8376873838254	4.424513461711	4.49465947129479	5.15930662852383	5.44389763221996	5.21362667069694	4.5856201056104	5.27227697714691	tigger transposable element derived 2	585	68140	-0.807894624031098	6.35801921250263	22.1915379774304	0.00137427080929	0.026284984760935	FALSE	6.18018606876136	6.04841495606341	6.88646188710718	6.67443517592933	5.67092751110075	5.96650951197517	6.78044853151825	tigger transposable element derived 2	536.482754305381	-1.63851281966543	3.36E-32	FC	1429194_at	170.744497926668	170.905903281638	162.784857933465	399.530351193752	450.873675579621	479.52796758533	659.348234150874	461.900002399215	316.937526611177	579.023592228755	158.677001509947
ENSMUSG00000026153	Fam135a	68187	0.669188469001973	4.92304807779553	33.9713301094263	5.31E-04	0.017774843003951	FALSE	5.07144473983173	5.27739993963048	5.29551478868831	4.67842507599904	4.39468313928174	4.56343819716549	5.21478648938351	4.54551547081542	family with sequence similarity 135, member A	825	68187	0.62814482383889	5.53494034572022	16.8688619513022	0.003144292238738	0.042644225283933	FALSE	5.84063796492736	5.70245984394994	5.24644284715241	5.00734052494685	5.70835851043607	5.75048543977112	5.12689168604963	family with sequence similarity 135, member A	857.26165078691	1.19685621426379	3.60E-18	AEL	1453122_at	1001.58265849586	877.917881291691	780.870554245174	657.63221649398	335.745192585421	628.742171808856	286.683941259459	583.816747370255	371.268894406817	172.955675012278	598.576649587805
ENSMUSG00000023827	Agpat4	68262	0.849914226592334	2.68310176460249	15.5844098947102	0.004994292068755	0.047362263539895	FALSE	2.70493950688716	3.30533594777359	3.0514384754541	2.17355658409817	1.96149629568408	2.42109677098066	3.02057131003828	2.18538321692097	1-acylglycerol-3-phosphate O-acyltransferase 4 (lysophosphatidic acid acyltransferase, delta)	869	68262	0.798582828686093	4.66231475065485	16.1707643358181	0.003552597106507	0.045742242836253	FALSE	4.77707376696771	4.80446810109943	4.0009503828242	4.28136506685531	5.16236358553256	4.9146351511999	4.14115772483975	1-acylglycerol-3-phosphate O-acyltransferase 4 (lysophosphatidic acid acyltransferase, delta)	120.436434503156	0.653442699121731	0.001265068741264	AEL	1436640_x_at	381.997491689822	332.579949175223	304.930342747816	211.669030823635	295.357349759396	230.385738825	251.210850020428	302.574000070684	352.042327999321	163.410637097447	462.696617626307
ENSMUSG00000021248	Tmed10	68581	0.752108157680097	7.53305051767855	75.3863395546603	3.95E-05	0.01016511822475	FALSE	7.80048216282271	7.90456387182766	7.87442818779617	7.20740239581118	7.08068564676812	7.03191051204376	7.85982474081551	7.10666618487435	transmembrane p24 trafficking protein 10	305	68581	-0.674712190335039	8.19459805518671	32.4910690728609	3.97E-04	0.014543932458795	FALSE	7.80936002894708	7.86466118521577	8.63750633674576	8.47814457625603	7.98072492893953	7.88491538103413	8.55782545650089	transmembrane p24 trafficking protein 10	NA	NA	NA	NA	1424707_at	981.320699035676	1297.86011193056	1545.28599011951	1480.52531650023	1447.02044765746	1405.40747424202	1442.38863603611	1384.96713350515	2720.22010908023	1470.60694296349	1000.41507290891
ENSMUSG00000045414	Dipk2a	68861	-2.41413732532272	6.5013550263682	23.4541811255793	0.001889734201094	0.029260531066616	FALSE	5.70615455819784	3.70202324169485	4.38256875206442	6.8539635188175	7.45162787668035	7.38311958620164	4.59691551731903	7.22957032723316	divergent protein kinase domain 2A	6	68861	-2.78956293707884	6.1837128197458	184.002849652222	5.91E-07	0.001101662799552	FALSE	4.62543295094133	4.68486572025787	7.29841294241455	7.12954368303383	3.96419127749438	4.42482998289786	7.21397831272419	divergent protein kinase domain 2A	NA	NA	NA	NA	NA	NA	NA	NA	NA	NA	NA	NA	NA	NA	NA	NA
ENSMUSG00000029463	Fam216a	68948	1.2300946279967	4.70831211024538	86.6466031937157	2.45E-05	0.01016511822475	FALSE	4.93753504909277	5.39568489313904	5.21341726144746	3.92746511513293	3.9929604977107	3.97913281577136	5.18221240122642	3.966519476205	family with sequence similarity 216, member A	171	68948	1.16821189323738	5.19864090944623	44.2134528658314	1.36E-04	0.00876374820784	FALSE	5.55217405292757	5.41548017274665	4.26788719834254	4.53967207827712	5.6865640856596	5.55140610377794	4.40377963830983	family with sequence similarity 216, member A	NA	NA	NA	NA	1424192_at	426.63412829506	399.776616975095	321.868941052871	344.989046482262	246.614092880288	313.858307404948	236.223323293917	289.562730139061	315.988009738479	170.563501149896	387.090904344203
ENSMUSG00000028729	Ebna1bp2	69072	0.735647163526374	5.38529455338702	38.1413320010526	3.70E-04	0.015530213099643	FALSE	5.48097274812887	5.85512662284659	5.75637390015154	4.93758125273161	4.90014150841357	5.070467912646	5.69749109037567	4.96939689126372	EBNA1 binding protein 2	425	69072	1.05387803715357	5.35338020453863	26.9579034275873	7.38E-04	0.019422780223886	FALSE	5.87265404447237	5.60298037917348	4.87958493456659	4.36889685187998	5.55637102589772	5.67733514984785	4.62424089322329	EBNA1 binding protein 2	NA	NA	NA	NA	1428315_at	1079.26720064922	862.430345598298	666.56441988381	556.432555439881	518.060562843885	420.567339956668	439.110752073058	604.894478650875	440.574065959832	1789.84246853254	758.483473207238
ENSMUSG00000049489	Ccnq	69109	-0.9245179135514	4.05320202129058	31.0176708984326	7.02E-04	0.019069693376343	FALSE	3.80923185717627	3.29931568903524	3.40391348613755	4.36595280637145	4.6150322951472	4.33011615687658	3.50415367744969	4.43703375279841	cyclin Q	208	69109	-0.927038307441217	5.58121288244036	40.387750589852	1.87E-04	0.010048897050371	FALSE	5.0158453852191	5.11018967309692	6.06867853980308	6.04948511321445	5.2908096922213	5.13894825017911	6.05908182650877	cyclin Q	NA	NA	NA	NA	NA	NA	NA	NA	NA	NA	NA	NA	NA	NA	NA	NA
ENSMUSG00000022808	Snx4	69150	0.879583572043789	6.20224502038025	66.2843159206826	6.09E-05	0.01016511822475	FALSE	6.42810943127168	6.70146256287678	6.58410380938241	5.79846775630282	5.72498964289556	5.55578624952276	6.57122526784362	5.69308121624038	sorting nexin 4	221	69150	0.750141826495845	7.31709154714346	39.3777937473815	2.05E-04	0.010331213425268	FALSE	7.60507354936261	7.53523477154569	6.89317514695609	6.75190592096908	7.57338656748729	7.5712316294652	6.82254053396258	sorting nexin 4	NA	NA	NA	NA	1460182_at	671.995294491413	710.614148302259	776.110856311075	845.237941269354	781.311128443806	672.0812168472	690.02485662464	672.996981659732	672.258216560006	563.154824437237	654.657640222793
ENSMUSG00000028643	Svbp	69216	-1.4874907622223	6.00225606121359	40.1396845372168	3.21E-04	0.015196492275582	FALSE	5.56142702414011	4.63395173292207	4.86706756665435	6.39962654422827	6.58087665958823	6.6910862672731	5.02081544123884	6.5571964903632	small vasohibin binding protein	284	69216	-1.0324097117034	9.41809837453053	34.6704181547493	3.36E-04	0.013213286687771	FALSE	8.94025873185434	9.17370416794908	10.0546833750233	9.82862596167096	8.56582619603691	8.89326303194678	9.94165466834712	small vasohibin binding protein	NA	NA	NA	NA	NA	NA	NA	NA	NA	NA	NA	NA	NA	NA	NA	NA
ENSMUSG00000019944	Rhobtb1	69288	1.14024396510847	4.07023807475682	30.4919253669623	7.40E-04	0.019599545485991	FALSE	4.11863656310785	4.7848444314678	4.60108156567163	3.46102158401176	3.5809630478624	3.08839938129665	4.50152085341576	3.37679467105694	Rho-related BTB domain containing 1	207	69288	1.00734588391031	4.96445304239634	40.4949245359547	1.86E-04	0.010027371323678	FALSE	5.37490696952103	5.22688284830727	4.27322212261879	4.32057116868131	5.24147537939523	5.28108839907451	4.29689664565005	Rho-related BTB domain containing 1	NA	NA	NA	NA	1429206_at	229.923984805006	257.482324576753	272.807715719175	207.835717688688	204.30305242784	176.561306476403	147.339642708086	96.8170761485024	167.547659469641	46.7253622220756	228.941143968456
ENSMUSG00000060981	H4c8	69386	1.03504655128678	2.56036804927346	31.8367384625299	6.49E-04	0.018826026542839	FALSE	2.73552608885361	3.10247634097368	3.07596205792992	1.78279892986297	1.97142919193706	2.09204905995189	2.97132149591907	1.94875906058398	H4 clustered histone 8	168	69386	0.986457236706651	7.91656449749612	44.565417575405	1.32E-04	0.00876374820784	FALSE	8.26202798396601	8.2616920782088	7.44079040324579	7.03109249573434	8.17787916476935	8.23386640898139	7.23594144949006	H4 clustered histone 8	NA	NA	NA	NA	NA	NA	NA	NA	NA	NA	NA	NA	NA	NA	NA	NA
ENSMUSG00000020674	Pxdn	69675	-0.666655914027303	8.53490726199463	19.3540598210808	0.002783284543199	0.03537070392244	TRUE	8.40678350375806	7.89374153783285	8.14447111830611	8.88150614386563	8.95786465247856	8.63092774445461	8.14833205329901	8.82343284693293	peroxidasin	202	69675	-1.10764861857058	4.70336534189089	41.0129498357395	1.77E-04	0.009826572069945	TRUE	4.34030507644603	4.21047719867517	5.20593302233588	5.29867643864298	3.9299331827102	4.1602384859438	5.25230473048943	peroxidasin	9084.19977042895	0.910728867243022	1.34E-36	AEL	1428259_at	3930.33485568867	3520.97635165436	3455.43237310392	2622.64891420618	3205.4622880389	2908.70421896848	3038.6203765792	1661.76509577242	6514.12731045825	1053.07295758063	1236.4592057176
ENSMUSG00000041654	Slc39a11	69806	1.05411151067547	3.5821234823289	46.1629350144598	2.01E-04	0.013398650810115	FALSE	3.7329612076326	4.15462623722099	4.11145425606234	2.83230267552879	2.97762872096325	3.06669439794735	3.99968056697198	2.95887526481313	solute carrier family 39 (metal ion transporter), member 11	510	69806	0.791904609381152	5.93941768990008	23.9862357859247	0.001075326705188	0.023492758387166	FALSE	6.07299098159583	6.11060357139714	5.49223813089863	5.34451687416699	6.40544546727129	6.19634667342142	5.41837750253281	solute carrier family 39 (metal ion transporter), member 11	NA	NA	NA	NA	1424905_a_at	175.578448373935	176.774012963877	192.988639286384	227.503607796299	160.821097478051	183.38728801019	126.886364827158	164.507597306716	197.301803512502	161.670534178784	176.239566570841
ENSMUSG00000036537	Rnf113a1	69942	-2.10500425275319	6.51380010125766	38.0791939172697	4.37E-04	0.016413334848799	FALSE	5.76417243328557	4.30641576954716	4.88005759631184	7.13099607924557	7.27516690142965	7.22676448460119	4.98354859971486	7.2109758217588	ring finger protein 113A1	344	69942	-2.20146035866634	8.68072991739817	38.5371932727227	4.89E-04	0.015902786867317	FALSE	7.67044725890883	7.74707821823912	9.41939233323295	9.75079746791692	6.44362761352227	7.28705103022341	9.58509490057494	ring finger protein 113A1	2391.61959586885	-5.41479022975838	0	FC	1424837_at	364.767809714319	361.330127055405	398.204694949315	1076.12252510353	2204.31761170415	3395.12368067699	2729.82692339191	1494.17497348493	364.780025683075	120.957196106694	81.1940236964904
ENSMUSG00000028937	Acot7	70025	1.03252368814819	5.31043102192496	26.0106413600569	0.001192352671948	0.023492921446469	FALSE	5.27516005082367	5.96521596162537	5.87292150102335	4.72616734951804	4.43830839862778	4.90908532728942	5.7044325044908	4.69118702514508	acyl-CoA thioesterase 7	53	70025	1.53040839067494	7.07785355015627	79.7622945814523	1.55E-05	0.003221023154804	FALSE	7.3860932535613	7.46798656886817	6.19188207398808	5.75828352676666	7.6717101194002	7.50859664727656	5.97508280037737	acyl-CoA thioesterase 7	269.792301800668	1.53965406426157	3.09E-23	AEL	1417094_at	365.085979624696	384.925215828172	335.819270243586	293.511017802915	242.119559676193	259.373899433521	208.480518129124	292.590833519815	724.106792765166	308.109392660126	409.41892462871
ENSMUSG00000071645	Tut1	70044	-0.644565155352991	4.31644913328572	37.231392986751	3.99E-04	0.01598068235739	FALSE	4.04321196178029	3.89800696957591	3.93501382671098	4.5150672203565	4.70707752422399	4.58038683727265	3.95874425268906	4.60084386061771	terminal uridylyl transferase 1, U6 snRNA-specific	125	70044	-0.959965563251106	5.82727976480747	52.8132178584974	7.17E-05	0.006419889221799	FALSE	5.40103317766946	5.29285844082241	6.29104084125979	6.34913724722964	5.4138656542842	5.36925242425869	6.32008904424472	terminal uridylyl transferase 1, U6 snRNA-specific	294.151220362307	-0.881353953975058	3.58E-11	FC	1451106_at	192.596795399313	195.785730017729	173.874935857414	174.363686885424	174.322883701046	150.241293889711	159.014712438454	180.751903055305	100.665522878115	87.9215174030714	167.320460636525
ENSMUSG00000024593	Megf10	70417	1.43894809408349	5.17752238935823	19.9577534406406	0.002808234882112	0.035499195571688	FALSE	4.99870645376386	6.31545140627036	5.54990735920069	4.45279249751027	4.36296381032747	4.00675173586434	5.62135507307831	4.2741693479007	multiple EGF-like-domains 10	152	70417	1.05815388002705	5.60919391951802	47.1132477731768	1.08E-04	0.007928500413672	FALSE	5.85800477116848	5.93963223499315	5.00708202596434	4.77979656740367	6.02321032138108	5.94028244251424	4.89343929668401	multiple EGF-like-domains 10	480.191447970539	-1.67155885056143	2.17E-14	FC	1429841_at	48.8611170905875	72.6045350414946	53.7845801848834	229.342914553096	190.036994223121	161.051902610016	280.544625693616	184.344133546732	112.849237478716	78.2417712084948	222.869506470199
ENSMUSG00000034453	Polr3b	70428	1.08040228719087	4.80678363743142	25.2915359348271	0.001295126709564	0.024451857015296	TRUE	4.70616490422799	5.53605320120293	5.37106916586562	3.97853515393467	4.30326378597622	4.20456012515148	5.20442909043218	4.16211968835412	polymerase (RNA) III (DNA directed) polypeptide B	436	70428	1.48837149790401	5.77817589938676	27.9483648830684	7.73E-04	0.019844347207081	TRUE	5.96220253903348	6.09563309897486	5.1071029374301	4.22904637158781	6.49832519255589	6.18538694352141	4.66807465450895	polymerase (RNA) III (DNA directed) polypeptide B	NA	NA	NA	NA	1443466_s_at	198.449442411065	151.699893801125	132.560564045828	104.975869954311	112.755439606384	89.5800730366072	90.5225438209146	69.4445433816037	99.5959587799231	61.4639210178572	93.2284232686941
ENSMUSG00000039410	Prdm16	70673	-1.76665355777048	6.96578990091944	25.2473957905371	0.00146937147864	0.026299567232789	FALSE	6.53955924336184	5.29263219519295	5.25926259458565	7.45029919504917	7.76458044480902	7.54904248416935	5.69715134438014	7.58797404134251	PR domain containing 16	32	70673	-2.81758684422252	7.17516800996947	110.184356239742	7.21E-06	0.002474453339259	FALSE	5.56636806220188	5.78673410073136	8.20541531302295	8.22635091956249	4.66733628160981	5.34014614818102	8.21588311629272	PR domain containing 16	2668.54391945382	-5.35412309397295	0	FC	1440870_at	20.3542589757196	21.4168775044534	25.9202145099509	566.00378308796	883.424598289876	970.231456910101	1434.07058917321	931.323475918187	247.856244204004	356.976612280055	211.133519454692
ENSMUSG00000029136	Rbks	71336	1.1116763228573	1.97810598780277	15.0553089399904	0.005465300769609	0.049993156059507	FALSE	1.94203643880074	2.74314344361289	2.46171957783337	0.965543295801236	1.63893195702203	1.28371497565651	2.38229982008233	1.29606340949326	ribokinase	10	71336	2.235733358781	5.13556985119036	140.571651983103	1.72E-06	0.001683399227746	FALSE	5.69932315157502	5.58059684702512	3.67018892284503	3.29928222783875	5.73728257740967	5.67240085866994	3.48473557534189	ribokinase	31.1155937913108	-0.881380611153484	0.016097596064412	FC	1424841_s_at	42.6097836068746	47.07915848478	40.0583686663092	57.9444328881904	59.8361218783815	56.786795614049	70.507212040184	66.5188746522752	85.7042931940096	101.948283572174	39.1805182402453
ENSMUSG00000023147	Get1	71446	1.21488726766342	3.61121622416018	32.9179772639358	5.85E-04	0.01804674503233	FALSE	3.59520907068992	4.23567226628673	4.33546487912292	2.77842393436276	2.79951499400901	3.04909218916077	4.05544873869986	2.87567703917751	guided entry of tail-anchored proteins factor 1	445	71446	0.74130418369642	6.37809215866657	26.2825522272894	8.01E-04	0.020151504652119	FALSE	6.63299184803659	6.64101558348112	5.71908066147952	6.0499693703501	6.61338439752783	6.62913060968185	5.88452501591481	guided entry of tail-anchored proteins factor 1	NA	NA	NA	NA	NA	NA	NA	NA	NA	NA	NA	NA	NA	NA	NA	NA
ENSMUSG00000029650	Slc46a3	71706	-1.14525193199103	4.82903583667345	35.5038954822382	4.63E-04	0.016697456100868	FALSE	3.97861993545342	4.33906132423851	4.10125022131908	4.85278905085488	5.5487892925772	5.38389748341816	4.13964382700367	5.26182527561675	solute carrier family 46, member 3	11	71706	-1.53342126926789	8.26128697482543	139.365443364874	1.78E-06	0.001683399227746	FALSE	7.45838144346464	7.60653105467134	8.96354717060533	8.99592944906074	7.26325964760691	7.44272404858096	8.97973830983303	solute carrier family 46, member 3	442.34520054562	-5.52875316200189	1.01E-162	FC	1451486_at	19.0974354122506	28.6472251759849	28.4166270895307	283.770388121739	348.74796846176	204.558365427592	447.737792518888	217.839317219725	60.6346349332688	48.5410169443789	32.6180973643157
ENSMUSG00000032939	Nup93	71805	0.802459405554738	5.24982707410574	28.1509438351026	9.42E-04	0.021329546189699	FALSE	5.27255514897824	5.85871314867982	5.59484494274144	4.77788247880525	4.72626955639688	4.87327382359386	5.57537108013317	4.79247528626533	nucleoporin 93	447	71805	0.708873305511705	6.99071555778114	26.2213295465448	8.08E-04	0.020213809475428	FALSE	7.12084486550786	7.14988176131655	6.55084758627966	6.50427224716916	7.41075375335646	7.22716012672696	6.52755991672441	nucleoporin 93	NA	NA	NA	NA	1424291_at	1318.86804209274	938.661508879463	682.649488590297	478.097318104612	523.345864929551	357.471877959706	411.891528013623	440.468310542728	444.160777854687	357.099464785239	1065.15764022279
ENSMUSG00000021720	Rnf180	71816	-2.11295311046825	7.40955142960056	25.8586954118332	0.001437861341445	0.025992938399979	FALSE	6.76725475417176	5.12661122831701	5.5808369737817	7.81639227858643	8.30716991987847	8.16185653801471	5.82490098542349	8.09513957882654	ring finger protein 180	681	71816	-2.09900557729758	4.96358499677692	22.5588268200268	0.002007587648321	0.032985166221828	FALSE	4.10848508215882	4.26986668460634	6.00043535769626	5.65866252185652	2.28903299093961	3.55579491923492	5.82954893977639	ring finger protein 180	2640.62240930168	-5.23732075341142	0	FC	1438306_at	27.1978632117578	23.7841083388945	27.5932012316191	4669.46776262618	3114.29235941626	2616.90013672472	3649.38453628123	3543.81209622165	747.436205411494	4523.13622262427	48.5148046384526
ENSMUSG00000061313	Ddhd2	72108	0.732069262027059	4.24817729421574	20.5030567096304	0.002369249831717	0.032851477532404	FALSE	4.2898467810341	4.79557657702552	4.57058752671685	3.83019062150046	3.65061927204935	4.00675173586434	4.55200362825882	3.82918720980472	DDHD domain containing 2	758	72108	0.622209575920055	6.4791623221682	17.7983652816762	0.002687160934246	0.039586618556642	FALSE	6.50872999772498	6.75725076074792	6.16603609928491	5.98333554890534	6.8039668851271	6.68998254786666	6.07468582409513	DDHD domain containing 2	NA	NA	NA	NA	1435376_at	237.548153606005	180.97511020105	235.760873322012	231.278425108709	234.499032345665	392.826850249374	223.00750406165	186.27632560537	340.005097849921	244.627957929838	182.255079901558
ENSMUSG00000005656	Snx6	72183	1.03043629353703	6.29443835306298	62.2887801523499	7.50E-05	0.01016511822475	FALSE	6.47380319752753	6.88375310770903	6.76923730767358	5.57334298085021	5.64268913935328	5.8385705186252	6.70893120430338	5.68486754627623	sorting nexin 6	30	72183	1.2200124046113	8.33434964119901	101.406765056358	6.16E-06	0.002295812844505	FALSE	8.60986567482299	8.7029851505639	7.4627694652452	7.51729104292568	8.80348444430205	8.70544508989631	7.49003025408544	sorting nexin 6	NA	NA	NA	NA	1429497_s_at	914.948202507312	821.846656281986	820.137086504067	988.780716130638	848.032558006341	801.641513028136	789.806292937144	414.872401182319	659.472287589323	1078.90750729812	766.839638530833
ENSMUSG00000030718	Ppme1	72590	0.595267925611947	4.87201255180237	29.4424984481153	8.23E-04	0.020698233359784	FALSE	5.08832998883454	5.10864980282921	5.21499543310652	4.5150672203565	4.39652744094283	4.70363764518846	5.13732507492342	4.53841076882926	protein phosphatase methylesterase 1	234	72590	0.978795449403818	7.28394301813375	37.9951116789358	2.32E-04	0.011082580322854	FALSE	7.60690464702035	7.47815923525656	6.81912068037808	6.39949974802621	7.70452991387073	7.59653126538255	6.60931021420215	protein phosphatase methylesterase 1	NA	NA	NA	NA	1423810_at	575.028525291014	518.979060543408	440.547470731268	409.900630857154	561.324960735385	436.372993462615	460.187260394781	464.710687769081	391.704791936192	583.555315557895	410.386453782115
ENSMUSG00000051098	Mblac2	72852	1.10716891556725	3.11149235497788	17.1563857530142	0.003869002573083	0.041694124599051	FALSE	3.00609343431192	3.92562747897783	3.59298688762832	2.33902361182001	2.19982653865824	2.76630772557527	3.50823593363936	2.43505262535117	metallo-beta-lactamase domain containing 2	351	72852	1.01159257106428	4.88899207626022	30.2706246929169	5.03E-04	0.016039989256041	FALSE	5.15542885001669	5.04571870653637	4.31720508485828	4.11310883054557	5.40009970737727	5.20041575464344	4.21515695770192	metallo-beta-lactamase domain containing 2	NA	NA	NA	NA	1437704_at	39.2617723351942	58.7588828644879	79.5515378669984	96.5450456965375	105.736373602699	131.765597900082	88.1173950920705	79.1458192953352	248.484485221713	88.0568215945396	35.5521008784907
ENSMUSG00000051851	Rtl8c	72865	0.641184760695979	3.77962312896344	27.4404627693274	0.00101701289952	0.021828255485236	FALSE	3.88622295969635	4.13616820419556	4.15156363298907	3.44381769055338	3.3681324705289	3.45875336823687	4.05798493229366	3.42356784310638	retrotransposon Gag like 8C	342	72865	0.862795724572905	5.71580572786778	30.5790091635947	4.86E-04	0.015879729183797	FALSE	5.82732625926147	6.10092176800727	5.07666309516445	5.2148411054603	6.0550166613953	5.99442156288801	5.14575210031238	retrotransposon Gag like 8C	NA	NA	NA	NA	NA	NA	NA	NA	NA	NA	NA	NA	NA	NA	NA	NA
ENSMUSG00000058690	Ccser2	72972	0.722816348843699	4.48078178417435	35.5310260363215	4.62E-04	0.016697456100868	FALSE	4.64033807218492	4.91259260481294	4.82221265842206	4.22603573165045	3.9929604977107	3.99300836680359	4.79171444513997	4.07066819872158	coiled-coil serine rich 2	556	72972	0.713582602875953	5.32442127888515	22.8589226353149	0.001252310105237	0.025201614689752	FALSE	5.62342100748764	5.56983752452172	4.79979450532685	4.92520055180098	5.50173544991403	5.56499799397446	4.86249752856392	coiled-coil serine rich 2	NA	NA	NA	NA	1453240_a_at	186.387014767787	118.836544907975	99.4069761030482	72.4667412534079	106.923888234557	166.868723963036	100.13077003486	85.463888153239	357.034090513127	74.1883398714704	213.300984477427
ENSMUSG00000028300	C9orf72	73205	2.19016460305908	5.34844462721675	121.948632030834	7.50E-06	0.01016511822475	FALSE	5.54712875500988	6.30347031552089	6.21998995446779	3.87964756123374	3.91017486284151	3.83250258082036	6.02352967499952	3.8741083349652	C9orf72, member of C9orf72-SMCR8 complex	20	73205	2.0781502260597	6.402106870233	117.168973332017	3.51E-06	0.00172576036216	FALSE	7.02891149455213	7.08676809309662	4.96847594254053	4.75995638982423	6.61292544225924	6.90953500996933	4.86421616618238	C9orf72, member of C9orf72-SMCR8 complex	NA	NA	NA	NA	NA	NA	NA	NA	NA	NA	NA	NA	NA	NA	NA	NA
ENSMUSG00000039137	Whrn	73750	1.00590685491826	4.17016398207048	18.5956527107252	0.003107962045519	0.037103311191931	FALSE	4.15680451294367	4.98000789190446	4.49855229426033	3.32857067927406	3.51458158337176	3.85293595405877	4.54512156636949	3.56536273890153	whirlin	373	73750	1.83284001707867	4.83472455100199	30.9248434017518	5.60E-04	0.016791851532565	FALSE	4.95600387461925	5.11965985861321	3.86734365582373	3.09766792330536	5.7470168531793	5.27422686213725	3.48250578956454	whirlin	202.692945237223	-0.617764385946254	5.46E-05	FC	1432555_at	78.3500562356536	75.1295443379899	79.2447883498348	63.4262923295589	75.2577936336644	84.5708461445652	82.5601629522673	47.4160787546835	88.9924930201605	75.3624504992349	57.4545585218204
ENSMUSG00000021114	Atp6v1d	73834	0.795784397997644	5.79355369908725	39.003111425115	3.45E-04	0.015479117955731	FALSE	5.90481840617019	6.31880323797315	6.15652593293018	5.26397673983442	5.47652233108252	5.27453959425175	6.12671585902451	5.3383462217229	ATPase, H+ transporting, lysosomal V1 subunit D	336	73834	0.676820790199211	7.74350543956836	30.9330619600989	4.68E-04	0.015572702328235	FALSE	8.04637622365349	7.99976566718858	7.36339940912076	7.23808869845733	7.87975981179638	7.97530056754615	7.30074405378905	ATPase, H+ transporting, lysosomal V1 subunit D	545.678589872893	-1.30913258937236	5.59E-35	FC	1416952_at	565.547740953082	609.272484543029	725.538864137966	1177.63745355169	923.767329007177	978.490175772916	925.005226535998	1038.07669156129	699.59596545653	1013.30025247492	583.102868479229
ENSMUSG00000030872	Gga2	74105	0.947261681372544	5.18826998942842	44.9144505056052	2.20E-04	0.013685506055734	FALSE	5.30944998960056	5.79702958758519	5.60571360797513	4.76823966325045	4.60390088246575	4.53368595098178	5.57073106172029	4.63527549889933	golgi associated, gamma adaptin ear containing, ARF binding protein 2	329	74105	0.815912345197487	5.96337847905352	31.3320472261883	4.48E-04	0.015226071043026	FALSE	6.11011302949824	6.213167486904	5.43798394768953	5.41628726520551	6.36903938565319	6.23077330068514	5.42713560644752	golgi associated, gamma adaptin ear containing, ARF binding protein 2	NA	NA	NA	NA	1428141_at	810.634108593359	788.615984787184	670.107134584556	387.796695001542	463.824879979171	412.280956725828	338.529179016651	295.953045440751	284.812861252651	236.306413175468	918.05150144608
ENSMUSG00000030095	Tmem43	74122	0.822649449777693	5.05220347379899	22.2332974566153	0.001882653416761	0.029182136884458	FALSE	5.01956984365906	5.68893403086355	5.42797083433301	4.53307457859052	4.7306624634348	4.47392498490352	5.37882490295188	4.57922067564295	transmembrane protein 43	350	74122	0.699467444425082	6.41278216232516	30.2920618679327	5.02E-04	0.016039989256041	FALSE	6.65978903912406	6.58913641217262	5.91779665171123	5.99669289391108	6.70461475530458	6.65118006886708	5.95724477281116	transmembrane protein 43	NA	NA	NA	NA	1426434_at	176.444583681246	163.419558792018	153.773140275063	118.532580617535	146.997918752271	120.602346907817	169.7361555192	169.811619271833	163.84782593925	201.200583671892	205.417198642641
ENSMUSG00000020435	Osbp2	74309	-0.951530373570816	7.43262779808941	27.061691345571	0.001060074306476	0.022054838150981	FALSE	7.25329683122527	6.70288849456145	6.59475035289358	7.81120290201641	7.98391592005261	7.68293306313798	6.85031189289343	7.826017295069	oxysterol binding protein 2	195	74309	-1.44749674268537	6.84025803290184	44.3311646968656	1.67E-04	0.009568113566413	FALSE	6.13458239340626	6.39580474018073	7.34175011472701	7.69195358559875	5.6306869227449	6.05369135211063	7.51685185016288	oxysterol binding protein 2	2774.97486924682	-3.37800730079914	6.58E-204	FC	1428355_at	148.459356738268	215.88424714129	436.028884705593	957.094743466219	664.201558515056	595.380911350635	687.781178105915	557.784294147952	302.728855806199	415.294790800514	182.458372706842
ENSMUSG00000047547	Cltb	74325	0.955011066571254	5.45213615664897	25.3871478965869	0.001280828826077	0.024296402075806	FALSE	5.48097274812887	6.10852897329215	5.89524077398765	4.83178107177205	4.66178885616988	5.15415053142289	5.82824749846956	4.88257348645494	clathrin, light polypeptide (Lcb)	779	74325	0.843520741032068	5.52964399732955	17.4983311651777	0.002825091456273	0.040577597309677	FALSE	5.76803255901133	5.85866580837596	4.62026308988642	5.26289077069763	5.79425695379312	5.80698510706014	4.94157693029202	clathrin, light polypeptide (Lcb)	298.344817279623	-0.907722646114543	1.90E-10	FC	1453063_at	140.409010207693	150.340900425982	133.741303766925	269.32085838273	318.170954884565	304.500994862276	305.524250372649	518.039548376082	254.455889378176	1804.17841721372	177.101753528571
ENSMUSG00000072720	Myo18b	74376	-0.803640441444695	5.92518918498777	29.3352795737767	8.32E-04	0.020757169111151	FALSE	5.62339016029189	5.35127491976468	5.41772831616512	6.14883522549929	6.55179440533154	6.06672877823292	5.4641311320739	6.25578613635458	myosin XVIIIb	126	74376	-1.12933212606354	6.51953664092216	52.4398102073884	7.36E-05	0.006505971116777	FALSE	6.08814559313999	6.08512647168254	7.14329935630936	7.02447975684373	5.67884267092856	5.95070491191703	7.08388955657654	myosin XVIIIb	730.980478885058	-6.50703205557269	1.15E-218	FC	NA	NA	NA	NA	NA	NA	NA	NA	NA	NA	NA	NA
ENSMUSG00000032393	Dpp8	74388	-0.659052306449702	7.54565860728217	54.4079364122657	1.18E-04	0.011884623835444	FALSE	7.2362417091463	7.20380506057994	7.09308087420059	7.73050346275114	7.89228539150261	7.88511310853918	7.17770921464228	7.83596732093098	dipeptidylpeptidase 8	399	74388	-0.72927838089063	6.64288190151766	28.2315774657074	6.34E-04	0.017761730053254	FALSE	6.36451928022283	6.4088139423951	7.11869519352898	6.94202917703618	6.1363319940991	6.30322173890568	7.03036218528258	dipeptidylpeptidase 8	3284.29099028468	-1.65186758548323	9.01E-120	FC	1428697_at	309.430444384097	436.084944643889	479.97572175086	511.90317948637	509.254470332144	401.131153502171	663.436965708861	620.225436832964	132.260308381634	339.332876964022	264.877783967836
ENSMUSG00000039911	Spsb1	74646	-0.939700047844395	5.59140338528638	21.1648570528764	0.002166099969205	0.031357495249893	FALSE	5.12151893404202	5.02539161193938	4.99198669376627	5.68517693623603	6.43327089073182	5.70865787329292	5.04629907991589	5.94236856675359	splA/ryanodine receptor domain and SOCS box containing 1	167	74646	-1.02252355198533	6.80508052144199	44.63939557427	1.31E-04	0.00876374820784	FALSE	6.51508208371771	6.2136740449971	7.45925513305174	7.18102038497032	6.17614023851456	6.30163212240979	7.32013775901103	splA/ryanodine receptor domain and SOCS box containing 1	899.552208831694	-0.983522493770528	2.60E-20	FC	1420150_at	128.533954860184	306.985576591702	387.732351194013	663.016712447828	791.542501054022	430.970411658656	839.483636321956	420.043382135739	569.453364440673	251.735965158581	83.0056394679263
ENSMUSG00000039232	Stx11	74732	-1.77905436222206	5.76870106005954	23.6783283841578	0.001761958878624	0.028480413001469	FALSE	5.31367948966964	3.85555866809246	4.30170104998406	6.07253621428629	6.55675106804402	6.52115453437654	4.49031306924872	6.38348060556895	syntaxin 11	314	74732	-2.51271572123597	5.9813602183278	38.4913477534101	4.20E-04	0.014954913089124	FALSE	4.81364109816419	4.8969771603267	6.82871623583462	7.08131267207623	3.16315832607842	4.2912588615231	6.95501445395542	syntaxin 11	624.795088000261	-6.65082890671693	2.08E-182	FC	1453228_at	10.8447813882995	13.618376012629	14.5533329386472	485.888500174695	645.746533623799	556.87431876405	861.358403687597	593.700013104149	90.3678135263951	349.045151783032	17.996706600685
ENSMUSG00000037996	Slc24a2	76376	1.30654743203496	3.78218805234005	18.3984329613214	0.003200202629431	0.037926639225555	FALSE	3.75800792649322	4.57537099819797	4.41038563976832	3.08401223079053	3.36059377308162	2.33655955147324	4.2479215214865	2.92705518511513	solute carrier family 24 (sodium/potassium/calcium exchanger), member 2	602	76376	0.949554729617983	5.4710570549074	21.7776761912198	0.001457359124647	0.027087028647305	FALSE	6.08157618275665	5.68256047110525	4.88412192578467	4.79636830681148	5.50275779386387	5.75563148257526	4.84024511629808	solute carrier family 24 (sodium/potassium/calcium exchanger), member 2	135.339076745813	-3.57432966241955	6.56E-45	FC	1429225_at	29.3011785559075	32.077192912532	40.0138780354352	60.1102160421738	53.2240076896948	45.0547844644685	68.6507717065996	38.4062590104969	313.919811951807	562.242385985506	36.2960268943792
ENSMUSG00000039316	Rftn1	76438	1.38244135230807	4.53789169460297	32.7264956671386	5.96E-04	0.018103923662304	FALSE	4.50781214317892	5.48392423836685	5.04795718301648	3.84074443538532	3.48714949093883	3.71463284873329	5.01323118818742	3.68084225835248	raftlin lipid raft linker 1	250	76438	1.29689507573703	4.96291239510545	36.8557868336207	2.58E-04	0.011528588808062	FALSE	5.25337185405616	5.12350621179668	3.92436655042323	4.22176270824582	5.61793520635611	5.33160442406965	4.07306462933452	raftlin lipid raft linker 1	130.050926106941	-0.960331338491957	1.85E-07	FC	1428696_at	112.208650223146	133.906725885061	160.954213262264	219.373063195061	170.09919028503	163.172185993764	153.955748173433	131.262565394979	72.3681738381437	84.5544859767683	79.9762071589112
ENSMUSG00000020921	Tmem101	76547	1.16695389550788	4.43378383242319	88.0300604999886	2.32E-05	0.01016511822475	FALSE	4.69193850771573	5.0515938977613	4.93471492098649	3.7953475755312	3.76067838184271	3.64895987653171	4.89274910882118	3.73499527796854	transmembrane protein 101	276	76547	0.935237059084917	6.19204465817378	34.791835954369	3.14E-04	0.012734666952478	FALSE	6.33513270802603	6.47036274814085	5.45137851412153	5.67741973959255	6.66166775062824	6.48905440226504	5.56439912685704	transmembrane protein 101	NA	NA	NA	NA	1451315_at	272.775132714782	359.076226101081	325.102120174095	196.02206529155	208.301684823164	104.745379081499	166.881918053271	149.107978857472	263.128335446947	123.795497429224	180.022332625351
ENSMUSG00000041341	Atg2b	76559	0.65427484321166	5.70285577216607	20.1175210582998	0.002498843033209	0.033869042123962	FALSE	5.73293074050357	6.17907648600016	6.0308947070969	5.17607261594058	5.28172649698508	5.5353872319056	5.98096731120021	5.33106211494375	autophagy related 2B	792	76559	0.684125409627566	5.23254627800787	17.2496847550422	0.002946128229741	0.041574052876703	FALSE	5.59571036248433	5.32229960917572	4.88023997775154	4.69871973990559	5.46501936723481	5.46100977963162	4.78947985882857	autophagy related 2B	1151.94381988769	-0.781696182525333	7.31E-19	FC	1424702_a_at	67.1124513883377	82.4568006779778	88.5109780071154	110.888979152047	127.047529757706	121.307966261232	120.504486965	57.1940018481206	66.942985235059	57.7721473629801	68.3569330014926
ENSMUSG00000069769	Msi2	76626	0.600482985506222	7.51191139916786	42.3582943974773	2.65E-04	0.014218103583792	FALSE	7.79716319894793	7.65782746415359	7.87941275230048	7.25503036082529	7.13278692323556	7.15117725477717	7.77813447180067	7.17966484627934	musashi RNA-binding protein 2	778	76626	0.656817126284713	5.07799769886169	17.5088037909212	0.002820130659439	0.040558408674113	FALSE	5.39579891395334	5.22143760271659	4.59195899300026	4.72143594485765	5.28461189385744	5.30061613684246	4.65669746892895	musashi RNA-binding protein 2	NA	NA	NA	NA	1436818_a_at	798.742923400747	1071.54747073127	1080.00946585933	635.110023975191	504.360160348044	1353.27097782794	441.845177300728	755.68676002694	1356.74238598551	936.877800423813	534.48311465938
ENSMUSG00000024059	Clip4	78785	0.778315301241036	4.01153223732871	18.0822040490661	0.003355512066495	0.038916305486123	FALSE	3.94193100863476	4.57412491157884	4.44979068747289	3.42640616511975	3.54815407597241	3.72298263666251	4.32194886922883	3.56584762591822	CAP-GLY domain containing linker protein family, member 4	626	78785	0.754635112761825	5.18492473199823	20.906010318792	0.001653798621407	0.029559668969519	FALSE	5.44058767499268	5.32558385649709	4.57273248063513	4.81100320568698	5.53896325359927	5.43504492836302	4.69186784316106	CAP-GLY domain containing linker protein family, member 4	NA	NA	NA	NA	1453278_a_at	143.086503904318	143.618107859827	164.389041831453	144.768508000479	156.603372712438	178.23356204253	162.430311791499	83.0642887077173	196.485802088858	297.985628108387	114.067125854936
ENSMUSG00000032624	Eml4	78798	1.16592077986788	6.79286065697931	70.6199885054793	4.92E-05	0.01016511822475	FALSE	7.01566834843606	7.40187146817337	7.33579405615472	5.89403682026705	6.2587199129373	6.11034655113247	7.25111129092138	6.08770109477894	echinoderm microtubule associated protein like 4	67	78798	1.00861055298667	6.83036004926178	70.7690087079265	2.43E-05	0.004007782515189	FALSE	7.15628838458925	7.17455975320099	6.17708071543159	6.12281382724379	7.12750786666272	7.15278533481765	6.14994727133769	echinoderm microtubule associated protein like 4	NA	NA	NA	NA	1429612_at	496.612501861668	513.5894512508	415.666114799065	308.263310386545	438.037444774646	450.292889184032	419.791473013564	354.366397424222	344.416971702316	176.614084826494	439.150733338883
ENSMUSG00000041548	Hspb8	80888	3.8408832590017	5.30125148919011	125.821379247486	8.97E-06	0.01016511822475	FALSE	5.5144299233381	6.61291651170569	6.27132979793371	2.39021479068146	1.87947070205854	2.72256118329479	6.13289207765917	2.3307488920116	heat shock protein 8	2	80888	3.58914978433748	7.19971640592423	233.617949599379	2.65E-07	9.36E-04	FALSE	8.04316728954111	7.99898612492007	4.43247368221372	4.16790807449916	7.45770060480493	7.8332846730887	4.30019087835644	heat shock protein 8	62.8827417277199	-1.43246988306104	2.32E-06	FC	1417013_at	42.9164452755754	32.7163871042696	24.1708058899945	70.518904506525	109.532145341695	68.30812034378	85.5820711881437	46.108007220508	65.134565073038	101.763366523451	62.0319863832803
ENSMUSG00000026958	Dpp7	83768	1.60779880212181	3.95895855955411	52.3735286291086	1.33E-04	0.012326878031042	FALSE	4.15114329691515	4.85424439335478	4.54822572558651	3.24760702258872	2.71335653873506	2.81398727368286	4.51787113861882	2.92498361166888	dipeptidylpeptidase 7	91	83768	1.06559394441131	6.6462700939722	61.6601022447654	4.06E-05	0.004978769017466	FALSE	7.04081334867702	6.99994316839558	6.03187012069877	5.80718040564524	6.90339713003005	6.98138454903422	5.91952526317201	dipeptidylpeptidase 7	NA	NA	NA	NA	1436479_a_at	115.03276105621	136.066425915996	140.515766443011	154.954740279513	138.908277963063	198.608784632245	130.626668112776	77.6629290218704	250.156500770139	104.778054537599	57.6824421642365
ENSMUSG00000024589	Nedd4l	83814	-0.626511178882253	5.38811056935176	41.4784609367365	2.83E-04	0.014480476406899	FALSE	5.09718986855075	5.02812436794157	4.99841577709144	5.58751187308735	5.81254984496543	5.59118501022244	5.04124333786125	5.66374890942508	neural precursor cell expressed, developmentally down-regulated gene 4-like	136	83814	-1.01346590369709	6.80648676105574	50.1329646046625	8.66E-05	0.007128339306757	FALSE	6.41516620303047	6.38406683913612	7.19160136593416	7.44667511174152	6.13389845954058	6.31104383390239	7.31913823883784	neural precursor cell expressed, developmentally down-regulated gene 4-like	1280.85199745912	-1.37989105812862	2.77E-39	FC	1423269_a_at	121.112898742663	158.338375813076	301.871269871817	629.284621440765	797.123741917709	533.346568247411	1044.34522897723	607.598318188895	633.680172561565	495.816594380444	388.355535215929
ENSMUSG00000059900	Tmem40	94346	-0.75573305528169	8.38066154120027	27.989808485708	9.58E-04	0.021329546189699	FALSE	8.23835505948055	7.70470013532298	7.86604026555029	8.70818097904187	8.77225881205451	8.64555131860961	7.93636515345127	8.70866370323533	transmembrane protein 40	343	94346	-0.838163325587442	9.28636955317941	30.5716787186876	4.87E-04	0.015879729183797	FALSE	8.66715104335177	9.1558520022862	9.70007863817501	9.75737162669961	8.80709998844101	8.87670101135966	9.72872513243731	transmembrane protein 40	3517.15983545517	-4.18434617819884	0	FC	1441917_s_at	155.734401198068	626.482849669102	2511.56064525482	2823.95718621477	7381.6433074623	3993.94153852787	7848.03240261436	5990.55030335653	5811.04464036517	7251.68230735423	97.835373081675
ENSMUSG00000054484	Tmem62	96957	0.899569603440024	3.99824626313603	21.7271133983775	0.002010645345875	0.030132593774139	FALSE	3.93535851518922	4.61711000546198	4.49075611590186	3.58860374145535	3.29882260758962	3.53660708630964	4.34774154551769	3.47467781178487	transmembrane protein 62	335	96957	0.774722418631828	5.54671648971177	30.9470533315625	4.67E-04	0.015572702328235	FALSE	5.79317879052124	5.80044714978894	5.04549307000231	5.03807538886471	5.82390626631304	5.80584406887441	5.04178422943351	transmembrane protein 62	171.585399807403	-1.64833077725497	1.47E-21	FC	1455350_at	65.413611809042	92.1239947172755	116.366444684049	165.817536620848	174.649275919682	163.424472543504	189.22801238948	130.103562708918	162.278124345195	311.1949438608	64.0488729265962
ENSMUSG00000020917	Acly	104112	0.639099185425753	6.66416405810992	41.8976408874265	2.74E-04	0.014378770867501	FALSE	6.854027776593	6.96514923289502	7.02093452253102	6.44399635402907	6.17899112814634	6.2934222504017	6.94670384400635	6.30546991085904	ATP citrate lyase	543	104112	0.64492570642485	8.0000579255946	23.095697236459	0.001212296988984	0.024980462264718	FALSE	8.19498353519855	8.12380968805101	7.69884160934196	7.45213178223716	8.34499271478993	8.2212619793465	7.57548669578956	ATP citrate lyase	1428.51655289117	0.746402769390523	3.51E-14	AEL	1451666_at	2313.87202354581	2657.60901699121	1998.47652314634	1139.6462988472	824.684766482123	901.162573535208	675.645047680764	1005.20837121131	605.147723372131	541.557160186528	2524.79470026764
ENSMUSG00000020629	Adi1	104923	-0.931665792749423	5.0561040071145	39.5438644034023	3.30E-04	0.015331439046833	FALSE	4.64839772132157	4.40502256861975	4.48945264703413	5.25709878768293	5.72792233131325	5.31192088064223	4.51429097899182	5.43231399987947	acireductone dioxygenase 1	394	104923	-1.01896419115642	7.42945119711031	28.8619901813849	6.20E-04	0.017593995638817	FALSE	6.99924299586105	6.69123942086883	7.64284760701054	8.20465520382822	7.08611226704915	6.92553156125967	7.92375140541938	acireductone dioxygenase 1	937.317757042748	-1.86299325991219	2.33E-96	FC	1438759_x_at	152.217000159316	258.632666787762	278.251935743219	391.915367010148	399.212304775931	314.333463145145	379.671246228527	312.019836498817	478.733911409234	483.954616099395	154.612001803905
ENSMUSG00000036158	Prickle1	106042	-1.03691908621682	6.55049407763146	50.0913516687827	1.54E-04	0.012326878031042	FALSE	6.16757093099088	5.85410026139952	5.77200389716075	6.7292256588886	7.12890926291321	7.0450124582053	5.93122502985038	6.9677157933357	prickle planar cell polarity protein 1	68	106042	-1.25302980262379	6.93796275942333	70.7089126482816	2.44E-05	0.004007782515189	FALSE	6.48163268066308	6.36107814765775	7.52378010233646	7.58223971730507	6.0411905544695	6.29463379426344	7.55300990982076	prickle planar cell polarity protein 1	2107.57096969606	-3.55506184318168	2.20E-231	FC	1452249_at	56.8198729288638	100.961262414453	144.080837530636	1095.34408090076	1306.42741185181	1078.64710933447	1908.02671512739	1137.61231415683	806.142390561366	1810.00682790306	308.471030318576
ENSMUSG00000024270	Slc39a6	106957	0.849161839865606	5.21864775318668	30.5934086381116	7.33E-04	0.019473575302816	FALSE	5.34294381147005	5.78684624730379	5.57838686048038	4.9510382063637	4.53021489269234	4.68523834798328	5.56939230641807	4.72216381567977	solute carrier family 39 (metal ion transporter), member 6	101	106957	0.983813414688795	6.94250935204151	59.5219253371215	4.63E-05	0.005125034777209	FALSE	7.26262105019615	7.34771548805261	6.32674398176081	6.23257885276551	7.16054376710194	7.25696010178357	6.27966141726316	solute carrier family 39 (metal ion transporter), member 6	495.509360535433	1.15465627149719	2.19E-23	AEL	1424674_at	949.42104895515	836.296371677301	756.02504614317	647.873069252758	563.330856958776	641.110841173571	530.813633096926	510.055939600225	763.231477928957	398.83288718703	1481.78115493873
ENSMUSG00000042211	Fbxo38	107035	0.851441769754462	5.60927664358124	35.5015336334718	4.63E-04	0.016697456100868	FALSE	5.64503421055593	6.14926323437364	6.07327397746909	5.08135085124126	5.22161589618094	5.05732102082576	5.95585714079956	5.12009592274932	F-box protein 38	309	107035	0.974949084077188	5.7663327705537	32.2050948148592	4.09E-04	0.01479572521284	FALSE	6.14047778283311	6.24207634463334	5.14330471511428	5.08763924513321	5.82116754936754	6.06790722561133	5.11547198012374	F-box protein 38	NA	NA	NA	NA	1452255_at	191.128852655206	223.099479340148	182.587219603276	182.863428972973	192.793257191685	197.765869048441	176.882038659675	154.373118990485	238.275995020218	201.743263655076	210.689013878458
ENSMUSG00000024640	Psat1	107272	0.965086943659933	7.39946477782173	16.5310462008502	0.004315761671818	0.043816265487446	FALSE	7.21920802529431	8.1361458685464	7.90334654627562	6.55110319056094	6.88470786029226	7.03582567727916	7.75290014670544	6.82387890937746	phosphoserine aminotransferase 1	364	107272	0.68279648008498	8.5539868324699	29.60108373736	5.42E-04	0.016664657436329	FALSE	8.7072838279536	8.8298394827917	8.22461630711515	7.98061259971863	8.82801196166701	8.78837842413743	8.10261445341689	phosphoserine aminotransferase 1	NA	NA	NA	NA	1451064_a_at	801.277864479394	1453.60924756938	1176.93907698697	1752.29323344313	1932.3553341287	808.791893329288	1297.06321071166	1093.88638118727	1468.94994220733	1467.03458528137	1211.00155131072
ENSMUSG00000033793	Atp6v1h	108664	0.683470526347975	4.9800645882416	37.8755980906169	3.78E-04	0.015615401175074	FALSE	5.15301765790436	5.44968114468315	5.22286049924978	4.63966458925345	4.64946785747686	4.50169045024518	5.27518643394576	4.5969409656585	ATPase, H+ transporting, lysosomal V1 subunit H	467	108664	0.60965698453509	7.65214779103729	25.4268025546895	8.92E-04	0.021373158295943	FALSE	7.86317212560005	7.79601548051175	7.3302528367577	7.18133331910868	7.93422926571798	7.86447229060993	7.25579307793319	ATPase, H+ transporting, lysosomal V1 subunit H	NA	NA	NA	NA	1415826_at	577.390546147064	427.248095425867	532.683483195944	419.149337041382	379.451346869996	439.173309491187	323.917687584421	360.533219326116	260.85914594585	274.246879667853	624.377979205844
ENSMUSG00000035781	R3hdm4	109284	1.02279196759175	5.29137147872871	41.6536914959566	2.80E-04	0.014447521089387	FALSE	5.32210147213816	5.94076926162487	5.80538623822477	4.68429686985089	4.67248408307264	4.71763297846474	5.6894189906626	4.69147131046276	R3H domain containing 4	359	109284	1.10650427475347	5.14635017052006	29.9325113921858	5.22E-04	0.016281658535568	FALSE	5.1888207992214	5.55703081404718	4.5178020037345	4.27902765608265	5.67796535014658	5.47460565447172	4.39841482990857	R3H domain containing 4	NA	NA	NA	NA	1433932_x_at	426.747373626417	441.071466847858	374.653846388071	352.998430557185	243.18402244063	163.848710487662	246.502141541236	238.15764061035	140.725496554854	142.856736532996	329.773390962224
ENSMUSG00000049686	Orai1	109305	1.09260942452033	3.26534329615266	23.6926222333625	0.001567392924072	0.027114397688918	FALSE	3.1416888894568	3.92562747897783	3.91961080616113	2.65229312248532	2.64673401080569	2.55807261682213	3.66230905819859	2.61903325003771	ORAI calcium release-activated calcium modulator 1	96	109305	1.33522023653421	6.56185593908253	60.6964218047901	4.30E-05	0.005016344748487	FALSE	6.74490203751852	6.88388366165672	5.58545509251187	5.68007954456752	7.2068975873727	6.94522776218265	5.6327673185397	ORAI calcium release-activated calcium modulator 1	NA	NA	NA	NA	1424990_at	108.191808446276	142.313746343318	167.086771410903	200.717265901596	234.121070097219	177.196822984971	224.5962804641	136.546487760697	338.479674121108	93.9062322006921	96.9626545822664
ENSMUSG00000023031	Cela1	109901	-0.740077372488489	6.35443331366599	28.9682140381668	8.64E-04	0.021008432434518	FALSE	6.20721276563443	5.79702958758519	5.76663334957276	6.60935731895322	6.80119691047179	6.61349447276194	5.92362523426413	6.67468290072898	chymotrypsin-like elastase family, member 1	185	109901	-0.942563894155287	8.8575639649607	43.0140380349902	1.50E-04	0.009022204103278	FALSE	8.40385518717369	8.60595520991964	9.41842311654768	9.2712355897995	8.17399528400329	8.39460189369887	9.34482935317359	chymotrypsin-like elastase family, member 1	1079.6790099066	-5.06399893595016	0	FC	1423693_at	386.486965103165	518.547470731268	1484.46395320618	2347.36643835843	2409.90941035231	860.367181038363	2491.48543152695	1922.19187747412	1469.64383577982	3120.61526734144	38.589356945358
ENSMUSG00000033379	Atp6v0b	114143	0.918317253123533	6.16191119953851	34.7577658708068	4.95E-04	0.017242669246899	FALSE	6.20857614995445	6.6882774383463	6.69710559153962	5.76422710627642	5.66886825372748	5.44153216247628	6.53131972661346	5.62487584082673	ATPase, H+ transporting, lysosomal V0 subunit B	565	114143	0.719805805489931	8.15406852083939	22.7288217333505	0.001274995415794	0.025249422490839	FALSE	8.23208720631728	8.58699798711332	7.54084786980145	7.81079366590561	8.35888150643841	8.392655566623	7.67582076785353	ATPase, H+ transporting, lysosomal V0 subunit B	620.034518618129	-1.42147162985338	8.13E-38	FC	1437013_x_at	594.423895938987	560.022317617357	583.767809714318	1225.72559891584	1253.40074166877	1026.93625433947	1161.68532538801	853.027959545609	2360.70951281942	669.124225722554	454.632874862305
ENSMUSG00000008090	Fgfrl1	116701	-1.13373439345617	7.54774877643581	112.649782271876	9.90E-06	0.01016511822475	FALSE	6.79171808087291	6.90818805985306	6.91447576382395	7.89349923258983	8.18657453759607	7.91942504524862	6.87146063484997	7.99983293847817	fibroblast growth factor receptor-like 1	58	116701	-0.966367828836423	8.00922715566571	77.6873512956365	1.71E-05	0.00325104804002	FALSE	7.53995474111814	7.59384847781877	8.53951143063888	8.47647034573672	7.49709891956268	7.54363404616653	8.5079908881878	fibroblast growth factor receptor-like 1	3528.51958633426	-3.58173902873191	7.83E-172	FC	1447878_s_at	344.642796971625	649.037769527892	1303.86291320467	3241.35602653725	5075.40291606472	2854.49787351217	5911.63169316829	2107.97717526527	2056.83915080767	1361.7826509193	428.320696847768
ENSMUSG00000022176	Rem2	140743	1.62586408510787	2.29342347652006	76.2586019815335	3.79E-05	0.01016511822475	FALSE	2.75556272346203	3.00597028484969	2.86298292670398	1.42428310863501	1.08324067329689	1.28371497565651	2.87483864500523	1.26374625252947	rad and gem related GTP binding protein 2	206	140743	2.03168153815068	4.83727888958956	42.1309499840635	1.85E-04	0.010027371323678	FALSE	5.67421837534275	5.43822464583519	3.59897396017106	3.11237232200689	4.79096030276743	5.30113444131513	3.35567314108898	rad and gem related GTP binding protein 2	31.8672509485638	-0.959490853425894	0.019098683697999	FC	1448860_at	151.279930440984	102.854024404288	92.9591825639397	118.428393284349	105.571701260322	107.795751578331	113.784083174802	159.220642698413	64.6856653902626	93.0335786769456	107.853456927327
ENSMUSG00000055200	Sertad3	170742	1.24106786624036	3.66918948283428	67.1260550946038	5.84E-05	0.01016511822475	FALSE	4.02269010727703	4.22935352012259	4.20971134095817	3.16182813940521	2.81062360993115	2.75549482135348	4.15391832278593	2.90931552356328	SERTA domain containing 3	77	170742	1.32794728672963	5.70575509056601	66.5574774784973	3.06E-05	0.004399824393763	FALSE	6.03337215966663	6.01766749756344	4.90936141962346	4.65751079261309	6.2357810042194	6.09560688714982	4.78343610611827	SERTA domain containing 3	NA	NA	NA	NA	1421077_at	149.125267700121	166.22562596943	189.885587789102	235.235323935796	145.717893447767	134.455526551413	139.655865572232	179.936289375988	108.957827042734	97.2235256209551	164.446688408215
ENSMUSG00000046807	Lrrc75b	192734	-1.22949847257859	7.2829947263918	115.052156433164	9.20E-06	0.01016511822475	FALSE	6.65072386902203	6.49605520093395	6.47110035063448	7.5884134827371	7.94269878948648	7.75883300484023	6.53929314019682	7.7633150923546	leucine rich repeat containing 75B	36	192734	-1.15936048168857	7.19551968127688	94.7139695678595	8.01E-06	0.002489769365161	FALSE	6.59290281250456	6.72926895003737	7.76925882804772	7.77951048486886	6.52978626761458	6.6173193433855	7.77438465645829	leucine rich repeat containing 75B	2032.20118550009	-2.7716727957298	7.31E-99	FC	1456878_at	21.5242000846697	42.742174526719	48.0219133028698	1235.40816528607	634.069294487737	720.070740632957	1097.03103257159	1182.31576367081	395.343855405197	674.654740075544	33.7855783869446
ENSMUSG00000046417	Lrrc75a	192976	-1.05124930839765	2.31202805394397	37.6924618210007	3.84E-04	0.015615401175074	FALSE	1.68426618358757	1.71303002795118	1.71162091372077	2.87400224567974	2.57036450192095	2.77168393800746	1.70297237508651	2.73868356186938	leucine rich repeat containing 75A	452	192976	-0.843316045691957	5.00552958085942	26.1130396381484	8.18E-04	0.020260408940686	FALSE	4.58235565471145	4.59826734882408	5.60376076401351	5.26289077069763	4.6655670430033	4.61539668217961	5.43332576735557	leucine rich repeat containing 75A	117.725470436385	1.10369802216638	1.70E-07	AEL	1436195_at	71.2003884989287	87.7546228750545	70.5454042830054	125.301382340404	125.359648241087	83.9478295799204	114.270152243766	100.44013825074	112.251128071462	75.8427081460177	104.057257591746
ENSMUSG00000032289	Thsd4	207596	-1.01722181057496	5.6761354897401	29.1942534285398	8.44E-04	0.020765475041337	FALSE	5.2863939230458	5.03719634955769	4.8909585365843	5.87555108579965	6.461296110389	5.87086607420769	5.07151626972926	6.06923775679878	thrombospondin, type I, domain containing 4	93	207596	-1.1028578736108	5.54392971848579	61.1899202173207	4.18E-05	0.004978769017466	FALSE	4.98019437680412	5.01495562467685	5.99639049505878	6.18967665254942	5.02617277191595	5.00710759113231	6.0930335738041	thrombospondin, type I, domain containing 4	2164.92617822825	-6.6252404522698	0	FC	1455262_at	50.8764132512966	53.467735756884	151.977255675034	443.288675945753	424.831574941255	275.260717506316	443.318345487055	143.035701725912	68.0572876162052	31.9084998272004	106.042818518441
ENSMUSG00000062151	Unc13c	208898	1.81535505241866	5.07085318891995	127.570465275783	6.41E-06	0.01016511822475	FALSE	5.6847618533064	5.63079040554251	5.80433826760453	3.52458698566096	3.97825761399129	4.12067650104915	5.70663017548448	3.87450703356713	unc-13 homolog C	86	208898	2.24696377443888	5.17055696690723	64.1609735062575	3.81E-05	0.004958621760281	FALSE	5.97043133048512	5.86210682218706	3.5707810326231	3.47124407410251	5.17729950765744	5.66994588677654	3.5210125533628	unc-13 homolog C	171.970135769911	-2.49234308108261	4.79E-38	FC	1455304_at	21.8818002558265	16.8896135667265	80.4045207934983	299.479674121995	311.478161678233	182.305288364304	244.943120683149	88.468605125824	71.2014519875392	27.5384934287567	21.914337063547
ENSMUSG00000039208	Metrnl	210029	-1.60026697016053	5.54984230102967	103.889787889514	1.31E-05	0.01016511822475	FALSE	4.79838796294536	4.37671356156633	4.40762796267654	5.8915011025667	6.26680864664794	6.22892761103959	4.52757649572941	6.12907912008474	meteorin, glial cell differentiation regulator-like	54	210029	-1.76687107407004	4.85327624736755	79.2956779441161	1.58E-05	0.003221023154804	FALSE	3.98319689605467	4.13750803266532	5.73492360577178	5.52941921591947	3.54239484382318	3.88769992418106	5.63217141084563	meteorin, glial cell differentiation regulator-like	778.758108151044	-2.6990917926025	4.02E-60	FC	1424356_a_at	209.837344883357	288.904017327671	470.499088424175	1057.78755245087	1342.08136903635	1108.41867501401	1640.48975006583	1117.15052894584	1227.12520885616	4682.41250507845	74.7187002728513
ENSMUSG00000025477	Inpp5a	212111	-1.09109244608291	7.01687841878061	47.436410408224	1.84E-04	0.012980151300592	FALSE	6.61689606832151	6.1542750903962	6.30283821343906	7.22185660493262	7.45914798432761	7.66931561345646	6.35800312405226	7.4501067342389	inositol polyphosphate-5-phosphatase A	285	212111	-0.834258714953728	7.03233277066967	34.0682122933211	3.38E-04	0.013213286687771	FALSE	6.73302057488871	6.7684934326867	7.48666850339802	7.45689619300939	6.39337215617666	6.63162872125069	7.4717823482037	inositol polyphosphate-5-phosphatase A	1569.38920345062	-3.34455677669677	2.47E-184	FC	1433605_at	165.537529559945	230.213239023176	250.296453989937	692.894928358386	708.354563219811	778.696858818213	868.63650057098	699.933657247797	368.674546157341	1051.0495127389	190.587461209438
ENSMUSG00000037503	Fam168b	214469	0.610768474918291	6.52341705724003	30.3739021327455	7.49E-04	0.019723853427927	FALSE	6.75704152431674	6.76017042597702	6.86934017293359	6.3675983998745	5.9940363910072	6.17212612469248	6.79551737440912	6.17792030519139	family with sequence similarity 168, member B	604	214469	0.707973555930288	5.24059971014736	21.633318893112	0.001487802905569	0.0275399621989	FALSE	5.48008596449753	5.47992642240719	4.6835918963315	4.87894673587877	5.48079144104388	5.48026794264953	4.78126931610514	family with sequence similarity 168, member B	1168.63245657326	0.853350215297492	7.06E-19	AEL	1434018_at	791.382020152164	741.465351484663	429.20596925874	354.222965464974	326.55215852168	311.478228335735	292.221355560056	389.965635449665	567.820771901394	326.830576738111	1010.9289309149
ENSMUSG00000039835	Nhsl1	215819	-0.852934783496089	6.75460051321479	20.75888417061	0.002287956227155	0.032249924909466	FALSE	6.57205281496781	6.29404036212929	5.84159371493587	7.12480227856779	7.27892115526074	6.93221177239668	6.23589563067766	7.11197840207507	NHS-like 1	238	215819	-0.938132769662226	6.35236550668897	37.5619157633742	2.41E-04	0.011297775263635	FALSE	6.05633599112528	5.88767311512704	6.98332224812799	6.67399047880535	5.75735596184715	5.90045502269982	6.82865636346667	NHS-like 1	3422.38924171265	-0.641077696081914	2.70E-20	FC	1426934_at	419.640830129729	467.816453959145	564.834191885075	770.242060612817	556.471796484679	941.792140423516	665.362045758656	648.273890297871	733.781947284062	452.46585918219	136.996278023069
ENSMUSG00000037151	Lrrc20	216011	-0.953202088750628	5.15437232781602	48.8022798538461	1.68E-04	0.01237987149345	FALSE	4.77281010039665	4.49863290935403	4.5178603908289	5.43392372549873	5.7797161604413	5.41772544909232	4.59643446685986	5.54378844501078	leucine rich repeat containing 20	249	216011	-0.912481073945518	5.36288597938723	36.8571884469826	2.58E-04	0.011528588808062	FALSE	4.97376938251864	5.0444926607176	5.8524470095513	5.81446771083089	4.76985235284772	4.92937146536132	5.83345736019109	leucine rich repeat containing 20	491.191714148404	-3.44775338068245	1.26E-119	FC	1438422_at	75.0389127485279	99.4303434442251	84.4484268845092	380.718468473788	299.835611975519	240.18888310834	321.227598260663	235.77663148315	137.86041997914	194.337006630099	128.415313265728
ENSMUSG00000020802	Ube2o	217342	-1.28616129462296	7.90881212613378	73.6150547680013	4.28E-05	0.01016511822475	FALSE	7.42047867822667	6.92000687378579	6.98877605502779	8.37755418120183	8.54107600159644	8.31077451585732	7.10975386901342	8.40980156621853	ubiquitin-conjugating enzyme E2O	175	217342	-1.06432202082887	9.62019793921827	44.0462895990096	1.38E-04	0.00876374820784	FALSE	9.36974573176402	9.06671157742976	10.1723461789493	10.1508964439643	8.80187462275235	9.07944397731538	10.1616213114568	ubiquitin-conjugating enzyme E2O	4439.50154520809	-3.65566358491723	9.94E-289	FC	1433765_at	202.928291850708	317.048905858815	244.065801398746	773.674785137293	675.505097849912	763.684832892885	865.767344314547	664.85260260595	157.194202197248	444.997263093039	144.816745022161
ENSMUSG00000057963	Itpk1	217837	0.901684199774718	6.36233527566829	19.3136242134792	0.002799472635595	0.035471136465597	FALSE	6.25681912440093	7.08306902900752	6.77299201487919	5.64283558923344	5.98732118544077	5.87586708427739	6.70429338942921	5.8353412863172	inositol 1,3,4-triphosphate 5/6 kinase	76	217837	1.00029593751432	7.93307194257124	67.3346058468412	2.93E-05	0.004307149600855	FALSE	8.25722655406213	8.14735658281903	7.25464932547415	7.25899457415297	8.35133488841757	8.25197267509958	7.25682194981356	inositol 1,3,4-triphosphate 5/6 kinase	565.217232511949	-3.60389476980551	1.77E-142	FC	1426733_at	125.323093878358	189.567616418198	330.451064305871	864.507410656629	1075.78364197972	821.24152738198	1016.99666284612	720.548107945585	377.174788008582	862.120265691065	213.818490434793
ENSMUSG00000072825	Cep170b	217882	1.39052195638195	5.66645958007251	44.7181830203913	2.23E-04	0.013793718628104	FALSE	5.63695569639891	6.45094413363972	6.37837197967	4.73043022370468	4.79499971921679	4.90052221142334	6.15542393656954	4.80865071811494	centrosomal protein 170B	297	217882	0.888264903923844	6.26745961610804	33.2185000294213	3.68E-04	0.013858933127769	FALSE	6.74073851320105	6.38245879131972	5.63079099466821	5.72370257180075	6.52978626761458	6.55099452404512	5.67724678323448	centrosomal protein 170B	NA	NA	NA	NA	1433712_at	204.424457769958	141.436633002489	119.250044698407	255.955025242661	172.33313632385	317.399883202528	193.067882859471	189.086578708897	424.805482058457	237.207951957644	129.065187613226
ENSMUSG00000038732	Mboat1	218121	-0.88043558499678	7.26739412112431	38.2223271609105	3.67E-04	0.015530213099643	FALSE	6.61997326012497	6.92929524941881	6.71701167645202	7.35734481945392	7.71887893416108	7.80969914970648	6.75542672866527	7.62864096777383	membrane bound O-acyltransferase domain containing 1	82	218121	-1.13521883121551	9.19656916247166	64.0026398792855	3.54E-05	0.00482169731465	FALSE	8.83707502413433	8.63562048852626	9.72684061308954	9.80627821967801	8.39216054559925	8.62161868608661	9.76655941638377	membrane bound O-acyltransferase domain containing 1	3704.74734944435	-4.57564937658287	0	FC	1435323_a_at	138.679960675719	329.433786138541	1030.6034883385	2089.78775049425	2417.3802922231	2238.72518329519	2862.91579578671	2709.04117896263	921.149122255763	5531.8679990299	49.4997683117242
ENSMUSG00000051864	Tbc1d22a	223754	-0.785466768764769	6.53386159081974	42.0737236108243	2.71E-04	0.014378770867501	FALSE	6.22483704847134	5.9470402211091	6.08108334188914	6.77258882076561	7.07147951554148	6.75491051530172	6.08432020382319	6.8663262838696	TBC1 domain family, member 22a	103	223754	-0.862554594832136	8.38524140078883	58.8688457647926	4.82E-05	0.005215819463413	FALSE	7.97408875534899	8.0544787762045	8.79146381663198	8.88435876642679	7.90002794939112	7.97619849364821	8.83791129152939	TBC1 domain family, member 22a	1072.15426438908	-2.70904671952436	3.54E-165	FC	1423776_s_at	205.663249090887	225.986286313482	377.595075301986	854.193891725359	798.991256533156	711.220254122075	1134.41077598491	784.70625173387	285.553241304863	520.962293718425	156.309438101878
ENSMUSG00000040018	Cox15	226139	0.854318358991201	4.37958807464896	19.1905376342481	0.002849493315263	0.03578939767206	FALSE	4.28640776297142	4.97529560276454	4.87507526312019	3.68253512487881	3.97579249924287	3.99300836680359	4.71225954295205	3.88377866364176	cytochrome c oxidase assembly protein 15	299	226139	0.783410086817749	5.99054807127088	32.9913777889991	3.77E-04	0.014090826487545	FALSE	6.22498852821959	6.25761108404125	5.39678487415926	5.55428446785334	6.27576153686485	6.25278704970856	5.4755346710063	cytochrome c oxidase assembly protein 15	NA	NA	NA	NA	1426693_x_at	226.617141706134	240.022047390011	188.852658198142	128.907724979003	123.972479087235	108.279466456801	107.462979667651	131.533445567532	112.180600053302	105.348483252831	251.39354883489
ENSMUSG00000036097	Slf2	226151	0.864966235083807	4.736986532271	24.2616324693547	0.001462821903408	0.026261654686072	FALSE	4.71002060641577	5.37722751108306	5.14800561840471	4.14745145059225	4.18232735176516	4.3820077203634	5.07841791196784	4.23726217424027	SMC5-SMC6 complex localization factor 2	145	226151	0.990517700111851	6.12825743699133	48.2457450860574	9.95E-05	0.007678785642893	FALSE	6.45348106590316	6.31731711048273	5.49969453696318	5.42785978690601	6.55554492984256	6.44211436874282	5.4637771619346	SMC5-SMC6 complex localization factor 2	NA	NA	NA	NA	NA	NA	NA	NA	NA	NA	NA	NA	NA	NA	NA	NA
ENSMUSG00000066595	Flvcr1	226844	0.737501841870085	3.28618584905986	20.8004625774541	0.002275081375873	0.032171089000778	FALSE	3.55861306524837	3.70202324169485	3.55111759830836	2.65827202083555	2.78269002606262	3.13085360999246	3.60391796841719	2.85727188563021	feline leukemia virus subgroup C cellular receptor 1	313	226844	0.925740228563916	5.69713093698506	31.9545325064903	4.20E-04	0.014954913089124	FALSE	6.13901837046098	5.82433317099888	5.18576390919144	4.97160080444031	6.01039795229898	5.99124983125295	5.07868235681588	feline leukemia virus subgroup C cellular receptor 1	NA	NA	NA	NA	NA	NA	NA	NA	NA	NA	NA	NA	NA	NA	NA	NA
ENSMUSG00000042410	Agps	228061	0.907317084532774	5.4221460013682	28.6797312313615	8.91E-04	0.021207297109108	TRUE	5.38535470053064	6.04158446899946	5.90749277626851	4.9002293904913	4.80614302265732	4.98394868582917	5.77814398193287	4.89677369965926	alkylglycerone phosphate synthase	362	228061	0.901032328931303	5.8983304412735	29.7446171293396	5.33E-04	0.016489097755599	TRUE	6.17329575020466	6.08118271592845	5.4673348862475	5.1118924354473	6.31285534462704	6.18911127025338	5.2896136608474	alkylglycerone phosphate synthase	NA	NA	NA	NA	1454918_at	412.100317369317	385.933259417139	361.366692113472	336.036259970331	374.565635280188	368.361105947739	341.165053463774	271.9845551041	255.047470804844	214.24969773577	454.176420428874
ENSMUSG00000039270	Megf9	230316	-0.621726716236125	8.31415660585626	31.8202754875356	6.50E-04	0.018826026542839	FALSE	8.11727724022834	7.91555162538709	7.86516109511601	8.43407760567339	8.6551436964649	8.67400231680152	7.96599665357715	8.58774120631327	multiple EGF-like-domains 9	456	230316	-1.03323585114225	5.77715206977265	25.8082296315394	8.50E-04	0.020861098609266	FALSE	5.40524824800554	5.44440315255014	6.50580834551409	6.06157533400771	4.93304024553064	5.26089721536211	6.2836918397609	multiple EGF-like-domains 9	4420.10932883418	-3.16507952972517	1.80E-285	FC	1433968_a_at	314.927001216742	395.434769415171	861.439185399861	2835.65382214795	2010.83883560813	2091.26889960597	2461.23086376989	1902.73584428638	1600.99910232824	1543.47197272374	466.235109886065
ENSMUSG00000042726	Trafd1	231712	-1.70517321232267	6.61131946705952	34.1069744192444	6.04E-04	0.018237913717254	FALSE	6.01697001951288	5.04800795848505	5.32138596711202	6.74616635780088	7.33865701045153	7.48951962368313	5.46212131503665	7.19144766397852	TRAF type zinc finger domain containing 1	24	231712	-1.79798742423852	5.80693419255854	115.593894775143	3.70E-06	0.00172576036216	FALSE	4.90022759760464	5.01090483609561	6.5625688127474	6.6467952787044	4.53131879680069	4.81415041016698	6.6046820457259	TRAF type zinc finger domain containing 1	1027.43816459846	-2.94638941415561	6.23E-158	FC	1428346_at	173.719650036057	215.753148842116	177.701736083971	635.698270340435	596.552454721146	551.992571517582	779.66227097028	575.741948790905	661.208517778169	1467.19577581602	271.989414277331
ENSMUSG00000008036	Ap2s1	232910	0.628635559604577	6.43768299600456	50.0457241198028	1.55E-04	0.012326878031042	FALSE	6.58330739675272	6.79962266888383	6.76115844958781	6.075331812719	6.06068694645267	6.13140933392319	6.71469617174145	6.08914269769829	adaptor-related protein complex 2, sigma 1 subunit	570	232910	0.618745102839958	7.55367306829825	22.5772991953235	0.001302063601787	0.025480764887554	FALSE	7.63082006803937	7.76409303396374	7.20105959929916	7.10339192060281	7.90183609168688	7.76558306456333	7.15222575995099	adaptor-related protein complex 2, sigma 1 subunit	569.413565329664	-1.20505981606916	4.74E-22	FC	1433612_at	1124.16611479906	1184.38008532005	1176.81482916657	1387.89070034826	1255.68980348095	1293.99324692898	1142.20864886704	1244.94516762327	791.432174596909	621.504010537984	1091.63728605209
ENSMUSG00000030990	Pgap2	233575	-1.30452346426698	6.24212614050805	35.782774780705	4.52E-04	0.016556090303771	FALSE	5.85519356098178	5.13000724321694	5.25159401889611	6.56230616489876	6.61176770594158	7.03303021527808	5.41226494103161	6.73570136203947	post-GPI attachment to proteins 2	562	233575	-1.15365802603094	6.26680501109814	23.8127941093841	0.001272649242588	0.025249422490839	FALSE	5.65985861016248	6.1034116525708	6.77591778813148	6.90486654902956	5.18205116467851	5.64844047580393	6.84039216858052	post-GPI attachment to proteins 2	1344.01690679724	-3.35156112363331	9.64E-140	FC	1424615_at	164.267559147703	199.15765404848	198.854701271519	1712.27564749728	1786.73557619977	1783.65248557939	2115.33593414954	1535.01357242618	1929.40106210002	3680.00304112523	157.482106506354
ENSMUSG00000030942	Thumpd1	233802	0.691216523570133	5.67154104753364	40.6656332091515	3.02E-04	0.014896385838894	FALSE	5.86098516140929	6.05772276354076	6.00101960491043	5.41550942947106	5.3084210444497	5.11556089745953	5.9732425099535	5.27983045712676	THUMP domain containing 1	801	233802	0.634800160499129	7.08484584456155	17.1673769530369	0.002987610479008	0.041733300436485	FALSE	7.31340649254804	7.38218646043129	6.86613261552632	6.45076161370218	7.21629444327904	7.30396246541946	6.65844711461425	THUMP domain containing 1	NA	NA	NA	NA	1436007_a_at	654.437347551848	652.878600815382	777.48807919279	440.812322418057	356.988148697371	266.924713023816	290.721287530543	540.385424310832	91.9884015072765	317.886337360627	462.217795617079
ENSMUSG00000042606	Hirip3	233876	-1.10568108332785	3.46688718446128	28.3341360665547	9.24E-04	0.021295019620692	FALSE	3.0309669536891	2.36500536139585	2.96404455837718	3.68839024841642	3.9559184608956	4.0779172335225	2.78667229115404	3.90740864761151	HIRA interacting protein 3	405	233876	-0.811680534395031	5.57850101486619	27.8537223330049	6.63E-04	0.018284852816817	FALSE	5.37009996612649	5.13628464144579	5.91432116584128	6.09052149175459	5.08637626789841	5.19758695849023	6.00242132879794	HIRA interacting protein 3	208.655438983453	0.867333544789844	1.10E-07	AEL	1434936_at	1076.82907365565	856.261107574495	422.229299409482	289.881338337771	287.788984920822	322.064395259159	201.357985363776	362.074411864278	268.85311296768	202.175445813077	617.972312425987
ENSMUSG00000032401	Lctl	235435	-1.98457625674493	8.02476061833063	45.1117059643959	2.56E-04	0.014209557068581	TRUE	7.28120950910774	6.26228340499851	6.3759051181106	8.7128563592932	8.39085205109823	8.94285907331599	6.63979934407229	8.68218916123581	lactase-like	355	235435	-1.42862682345262	6.23249794661016	31.8202087594018	5.13E-04	0.016159989168207	TRUE	5.58692383063906	5.81482616600866	7.13608547172301	6.6438791176843	4.94767316354983	5.44980772006585	6.88998229470366	lactase-like	2123.46169271122	-6.06082390404916	3.39E-93	FC	NA	NA	NA	NA	NA	NA	NA	NA	NA	NA	NA	NA
ENSMUSG00000040721	Zfhx2	239102	-0.871308611745454	2.9700333598591	24.1296621382371	0.001486264305832	0.026399845169399	FALSE	2.60908518264767	2.38219545997682	2.42400866189831	3.31349528591971	3.07757675076603	3.58626932445191	2.4717631015076	3.32578045371255	zinc finger homeobox 2	648	239102	-0.705719858119529	4.95298687811603	20.3093750534152	0.001807463444749	0.031164349255772	FALSE	4.75895584432378	4.49695390283772	5.27869521761999	5.37565972343543	4.63778370317311	4.63123115011153	5.32717747052771	zinc finger homeobox 2	481.695404845368	0.792689043601045	2.11E-10	AEL	1439900_at	47.3671744606019	56.4050537153991	55.0733617284088	37.2930438932341	37.2787723433206	33.1203093228362	35.0432791022141	28.5422110479174	31.1875610407254	31.5798443836519	53.47057329082
ENSMUSG00000023845	Lnpep	240028	0.713612688284384	5.59975997195255	56.5892126910574	1.03E-04	0.011482598382983	FALSE	5.97432593232998	5.93738126676965	5.82101512823296	5.28151378937401	5.23198203033325	5.0769967032598	5.9109074424442	5.19683084098902	leucyl/cystinyl aminopeptidase	367	240028	0.957197014675118	5.88683695890565	29.4763803910918	5.50E-04	0.016695545795309	FALSE	6.2100076577822	6.00796641369068	5.41659456913401	5.05729843616311	6.34758788988079	6.18852065378456	5.23694650264856	leucyl/cystinyl aminopeptidase	1262.36815012115	0.721081499345349	2.58E-11	AEL	1433747_at	243.52776082927	274.785975288019	266.509438405341	209.031235337159	179.410477566893	294.182876993234	154.23141323321	153.045327223377	473.490337623631	208.129265100209	237.09866823113
ENSMUSG00000024579	Pcyox1l	240334	2.06483026565569	4.51016014682012	68.8964525798594	5.35E-05	0.01016511822475	FALSE	4.68150320675206	5.48326055825547	5.31256801390776	2.76740245035107	3.16240134404536	3.41476000642692	5.15911059297176	3.11485460027445	prenylcysteine oxidase 1 like	7	240334	2.73297826352514	5.69145683254543	172.764571822384	7.59E-07	0.001213816446355	FALSE	6.23271753425565	6.2003493974669	3.86489602292123	3.29928222783875	6.41284681286032	6.28197124819429	3.58208912537999	prenylcysteine oxidase 1 like	201.171994305084	-1.09711645960433	7.41E-10	FC	1455380_at	54.9175096403429	81.3171610750451	73.5532161417233	79.5806404838068	39.9541121489172	49.4291975376563	38.2384844072571	28.170544075707	31.445433095833	35.7173299846704	58.8175573360196
ENSMUSG00000044968	Napepld	242864	-1.4245305500295	4.52636198337598	38.0464350172832	3.73E-04	0.015530213099643	FALSE	3.55003435376237	3.76016095254204	3.62657783383644	4.44589622131995	5.33751361475529	5.26789711366962	3.64559104671361	5.01710231658162	N-acyl phosphatidylethanolamine phospholipase D	69	242864	-1.44160429223549	5.16015638607919	70.4028269866173	2.48E-05	0.004014582265255	FALSE	4.3313713715861	4.65861054270539	5.79379836054811	5.88303978803569	4.24296730217532	4.4109830721556	5.8384190742919	N-acyl phosphatidylethanolamine phospholipase D	390.147075818909	-1.20239160640649	1.71E-16	FC	1437872_at	31.4207521003797	27.6136482894102	36.9132987030782	135.954158889315	112.32440376653	135.59552423225	168.000271862995	122.340816082793	225.504927555802	132.192451228994	28.6713672904161
ENSMUSG00000028849	Map7d1	245877	0.733435472312983	5.43199142460269	18.3101918224588	0.003242602389218	0.038032859491384	FALSE	5.35858502276199	5.95088576840347	5.87691469180065	5.17503043069708	5.02580837523883	4.83783270602539	5.7287951609887	5.0128905039871	MAP7 domain containing 1	830	245877	0.607272048597346	5.87504151103475	16.725877520148	0.003222960053872	0.043447831376837	FALSE	6.20442697902508	6.11498166478359	5.5197269012506	5.4501994154694	5.92544037807209	6.08161634062692	5.48496315836	MAP7 domain containing 1	NA	NA	NA	NA	1424040_at	547.654367299505	626.646110225867	450.96709462382	369.329687851466	224.099201445046	316.825093096416	198.448183887748	270.479674139186	124.236496872496	144.842928690251	569.927879997162
ENSMUSG00000026494	Kif26b	269152	0.799891003247383	6.91024338732983	38.0842134622815	3.71E-04	0.015530213099643	FALSE	6.98178292810684	7.40239814140665	7.34627288015069	6.35430917184296	6.43327089073182	6.57095696044899	7.24348464988806	6.45284567434126	kinesin family member 26B	50	269152	1.49552816483356	4.87255311559877	82.8213304030715	1.34E-05	0.002996650009882	FALSE	5.32964537998784	5.34222392426828	3.79969570529378	3.87696888950998	5.21169413105537	5.29452114510383	3.83833229740188	kinesin family member 26B	1346.18455078077	-1.40806347509094	8.81E-36	FC	1440990_at	16.3462483471216	18.729611638889	34.8556657552913	229.430390148779	256.470226220645	239.212810183595	292.346054397109	150.285351392418	67.4332770312313	168.08415714647	269.869504647661
ENSMUSG00000026110	Mgat4a	269181	0.593563230776443	3.51295631765851	18.7498393825284	0.003038196381119	0.036793971069992	FALSE	3.59520907068992	3.76672084750874	3.94835787477177	3.19510995537842	3.10038701448738	3.25887568977332	3.77009593099015	3.18479088654637	mannoside acetylglucosaminyltransferase 4, isoenzyme A	346	269181	0.807167400058848	5.31797832607344	30.4553439042239	4.93E-04	0.015940732232137	FALSE	5.63706728462047	5.54653854753101	4.78813884858935	4.79473300482412	5.57145059580203	5.58501880931784	4.79143592670673	mannoside acetylglucosaminyltransferase 4, isoenzyme A	468.759570182687	1.19920255193831	1.00E-19	AEL	1435641_at	101.354182782162	78.0174744516792	82.1889767720313	98.5764883803878	94.7679655169833	145.410335586956	99.257464354605	101.160065124284	496.906423858151	217.241538703865	78.307564547588
ENSMUSG00000082226	Gm715	279618	1.28490108343222	3.33569392540355	16.9160435798131	0.004018422579139	0.042301891412764	FALSE	3.06749117764869	4.36234798773117	3.79219792877722	2.35383594674906	2.57036450192095	2.72256118329479	3.74067903138569	2.54892054398827	predicted gene 715	120	279618	1.32476676114202	4.92981687732964	54.2137384861576	6.52E-05	0.006036571832697	FALSE	5.20704327276484	5.51263715407312	4.02288257223198	4.02936776920874	5.2177435165367	5.31247464779156	4.02612517072036	predicted gene 715	61.6561555573415	-2.75355764320397	3.54E-20	FC	1445503_at	14.8052049412278	15.7495588875168	23.7571966231269	89.0911995639848	130.282567134946	92.8081073048443	197.448912464852	60.0884698211523	33.0341537682035	23.7568480427963	30.7910612170765
ENSMUSG00000033581	Igf2bp2	319765	-0.925888468951144	6.24979481599654	43.739333995497	2.39E-04	0.014036210379269	FALSE	5.95279289996948	5.51672489762679	5.63842497338828	6.65043003342089	6.78579959905842	6.46501538544602	5.70264759032818	6.63374833930844	insulin-like growth factor 2 mRNA binding protein 2	154	319765	-0.770663629941352	7.77740228181936	47.0233230628177	1.09E-04	0.007928500413672	FALSE	7.36895361415765	7.42212783868428	8.24078977805112	8.13366321932992	7.46617978735599	7.41908708006597	8.18722649869052	insulin-like growth factor 2 mRNA binding protein 2	1514.41384622442	-0.656644524774627	3.78E-13	FC	1439764_s_at	1134.31230722399	1070.49751204529	848.305405044189	844.241908262307	1349.4429050246	813.788329971452	1420.90017438051	741.108135587758	611.102051346655	52.3939032111607	1054.20848768042
ENSMUSG00000027455	Nsfl1c	386649	1.12188689276907	7.1341522288946	76.492083140471	3.76E-05	0.01016511822475	FALSE	7.31070993560193	7.77457909883931	7.64122489690674	6.4722702932863	6.52253612515108	6.40357603003184	7.57550464378266	6.46612748282307	NSFL1 (p97) cofactor (p47)	228	386649	0.970111656423856	8.2049261145794	38.3673132465571	2.24E-04	0.010955281118442	FALSE	8.68405409137843	8.60100876244373	7.56953694311106	7.53184336568669	8.23222964684326	8.50576416688847	7.55069015439887	NSFL1 (p97) cofactor (p47)	640.301087917932	-0.683484705762618	2.14E-11	FC	1429328_at	3149.8036590728	2532.34848181327	2374.58022430601	1912.85076606717	2583.25679325224	1987.25800603035	2099.93295003595	2115.96785450484	940.330949506165	1793.37845484499	2164.49837605193
ENSMUSG00000047414	Flrt2	399558	0.681107809779386	7.60999039853244	17.0646206057609	0.00392520312187	0.041791581580809	FALSE	7.71544728241286	8.18492077746896	7.78561743174764	7.16603787887836	7.46728733569	7.0189710732676	7.89532849720982	7.21743209594532	fibronectin leucine rich transmembrane protein 2	682	399558	0.679327424105815	6.59155050636672	19.6107976573126	0.002010649336864	0.032987031422542	FALSE	6.77249193424926	7.01869770359658	6.23987503128251	6.05407626235246	6.66033579958534	6.81717514581039	6.14697564681749	fibronectin leucine rich transmembrane protein 2	4214.91069861607	-2.35272903971458	1.20E-172	FC	1455096_at	2107.54219906968	1253.009321932	1622.85255547703	1825.5180907036	2110.06417258335	1808.33251035224	1803.48726717147	1473.03877603616	2059.30734639398	1868.00355904875	875.867573742248
ENSMUSG00000047935	Sox1ot	434280	-0.8891384398151	7.35794879862772	75.6611579253243	3.90E-05	0.01016511822475	FALSE	6.86040239801204	6.95513259829191	6.71282898866293	7.62741388654686	7.84899753522938	7.72025298389731	6.84278799498896	7.73222146855785	Sox1 overlapping transcript	119	434280	-1.15675917792453	7.56388085030766	54.6674863732968	6.32E-05	0.005945843949973	FALSE	6.76799829642576	6.9142492957293	8.06251118403911	8.21768123454721	7.24323389064849	6.97516049426785	8.14009620929316	Sox1 overlapping transcript	NA	NA	NA	NA	NA	NA	NA	NA	NA	NA	NA	NA	NA	NA	NA	NA
ENSMUSG00000043298	Smco3	654818	-0.712589292678683	6.64927616601389	17.8523973371068	0.003474441330468	0.03947161863411	FALSE	6.54712297913592	6.1467507620962	5.99873092892157	6.75769875883898	7.17610989714781	6.92106620932051	6.23086822338456	6.95162495510243	single-pass membrane protein with coiled-coil domains 3	703	654818	-1.03532222363352	6.62026973851602	19.7953611884584	0.002213391930513	0.035209615728374	FALSE	6.29513977456484	6.38986857113862	7.17099010139555	7.12317565052761	5.52303442544453	6.06934759038266	7.14708287596158	single-pass membrane protein with coiled-coil domains 3	1534.85647789908	-4.80376832199836	0	FC	1457323_at	26.5714141085534	45.8845518425542	84.8025202887191	1048.28688270259	1452.09564807313	1225.17392006405	1605.10122112621	1784.51129435781	970.30947259097	2395.26500856857	11.1806139255537
ENSMUSG00000086290	Snhg12	100039864	-0.869767848015915	6.36522335703202	24.1213748986807	0.001487752303489	0.026399845169399	FALSE	6.12392168186801	5.96759054931593	5.41635713635131	6.61590051716221	6.803631402254	6.77980346504509	5.83595645584508	6.73311179482043	small nucleolar RNA host gene 12	448	100039864	-0.977440745184047	9.27500340061872	26.9971566719829	8.12E-04	0.020237732030791	FALSE	8.69183897057118	9.14759205706809	9.67659896144032	9.87555185261308	8.48875170476322	8.77606091080083	9.7760754070267	small nucleolar RNA host gene 12	1043.66219409628	-3.71934434123902	3.41E-225	FC	1436040_at	327.361030053336	293.340807817183	375.05307483755	2380.30362567651	1537.28475886686	1905.50876921864	1553.8060378043	2821.04450495813	725.212305321343	4437.61376365448	201.276294838903
[truncated: 12 more columns]

## Sheet: Common_RNAseq_P0_MicroArray_P6
genes	Symbol	Entrez	logFC.RNA_seq_P0	logCPM.RNA_seq_P0	F.RNA_seq_P0	PValue.RNA_seq_P0	FDR.RNA_seq_P0	CatMap	Celf1KO_1	Celf1KO_2	Celf1KO_3	Control_1	Control_2	Control_3	Log_CPM_Celf1KO	Log_CPM_Control	Gene_description.RNA_seq_P0	X	Entrez.µarray_P0	logFC.µarray_P0	logSignal.µarray_P0	F.µarray_P0	PValue.µarray_P0	FDR.µarray_P0	CatMap.µarray_P0	Celf1_KO_P0_A	Celf1_KO_P0_B	Celf1_WT_P0_A	Celf1_WT_P0_B	Celf1_KO_P0_C	Log_Signal_Celf1_KO_P0	Log_Signal_Celf1_WT_P0	Gene_description.µarray_P0	X.µarray_P6	Entrez.µarray_P6	logFC.µarray_P6	logSignal.µarray_P6	F.µarray_P6	PValue.µarray_P6	FDR.µarray_P6	CatMap.µarray_P6	Celf1_KO_P6_A	Celf1_KO_P6_B	Celf1_Lacz_P6_A	Celf1_Lacz_P6_B	Log_Signal_Celf1_KO_P6	Log_Signal_Celf1_Lacz_P6	Gene_description.µarray_P6	base_mean.FC_LEC
ENSMUSG00000052374	Actn2	11472	-3.65005144781106	5.46010899807316	22.1550986427163	0.002211262845845	0.031716091757331	FALSE	3.90652654566287	0.777513274603908	1.6000973519446	6.42307977384025	6.57111148586427	5.99327043967527	2.09471239073713	6.32915389979327	actinin alpha 2	47	11472	-4.86271812356518	7.15683133509104	123.73781430863	1.27E-05	0.002996650009882	FALSE	3.50485414944623	4.36113086753669	8.24915295735002	8.5422611544333	2.22357209565765	3.36318570421352	8.39570705589166	actinin alpha 2	870	11472	-3.91356765603874	6.79181042864656	39.1340683826242	0.003129004097506	0.040223121427835	FALSE	4.5155748836149	2.51594281647884	7.91148568545076	7.44216097945357	3.51575885004687	7.67682333245216	actinin alpha 2	905.980785249072
ENSMUSG00000030695	Aldoa	11674	0.910857438074454	9.28300500152865	27.3952664935481	0.001022032709022	0.021828255485236	FALSE	9.83821968265664	9.43150991080971	9.70399918166129	9.05312679354542	8.69371731211447	8.46153242051205	9.65790959170921	8.73612550872398	aldolase A, fructose-bisphosphate	213	11674	0.778791933435899	10.0166245526727	40.0665199896205	1.93E-04	0.010080827087918	FALSE	10.2223685198587	10.3552803130592	9.62656002467044	9.36458054247045	10.258626575425	10.2787584694476	9.49557028357045	aldolase A, fructose-bisphosphate	142	11674	1.10367703791385	9.16014107319443	57.9836496107739	1.30E-04	0.009963338569033	FALSE	9.67270299051148	9.54156201277737	8.33470527512813	8.65892483299797	9.60713250164443	8.49681505406305	aldolase A, fructose-bisphosphate	5182.78708536844
ENSMUSG00000027712	Anxa5	11747	1.14020845453518	4.851849864133	16.0866512145585	0.004766852484881	0.046020173989547	FALSE	4.68542529531379	5.73927661165213	5.31845263381069	4.53307457859052	3.98317524302959	3.9198370776222	5.24771818025887	4.14536229974744	annexin A5	203	11747	1.09506294001017	6.90950626367811	40.7602668639409	1.81E-04	0.009971170209363	FALSE	7.42607569163303	7.09038427124959	6.35673590419382	5.94108711598731	7.22292624276295	7.24646206854852	6.14891151009057	annexin A5	230	11747	1.45555017618604	7.06696399610987	45.0834834008888	2.83E-04	0.013773892193754	FALSE	7.3210840446553	7.86138394998346	6.33321200074514	5.98001848602564	7.59123399731938	6.15661524338539	annexin A5	302.33044880158
ENSMUSG00000003033	Ap1m1	11767	1.06204533130945	6.27527997952999	42.4597947119441	2.63E-04	0.014218103583792	FALSE	6.29282854433274	6.86756925024058	6.89393295669972	5.62233700513328	5.72057940202423	5.60103358138494	6.68477691709101	5.64798332951415	adaptor-related protein complex AP-1, mu subunit 1	80	11767	1.28828697099013	6.91820202539919	64.973933492048	3.34E-05	0.004674801379914	FALSE	7.14886299052169	7.28234039414106	5.8561331671268	6.17619533228837	7.4669400334451	7.29938113936928	6.01616424970758	adaptor-related protein complex AP-1, mu subunit 1	163	11767	0.935248872480882	6.50168399903152	53.7968374916837	1.64E-04	0.011257131757523	FALSE	6.85573296144441	6.92912947097557	5.96629573029625	5.95966155866669	6.89243121620999	5.96297864448147	adaptor-related protein complex AP-1, mu subunit 1	NA
ENSMUSG00000038160	Atg5	11793	0.817800276828105	3.96480043673231	28.3799307813709	9.19E-04	0.021294838014784	FALSE	4.08340015183974	4.51690699960654	4.31058546950025	3.66185301035862	3.49060716376402	3.32619030869516	4.30363087364885	3.4928834942726	autophagy related 5	99	11793	1.10833692203049	5.82446214623877	59.7458125963015	4.56E-05	0.00511488201429	FALSE	6.23435671209706	6.17948564062065	5.01153573756119	5.13534158890313	6.09078906965396	6.16821047412389	5.07343866323216	autophagy related 5	126	11793	1.42420353955653	5.45869864427545	61.7307923051762	1.06E-04	0.009410945876227	FALSE	5.80373595336293	6.16576689881672	4.5325071795967	4.64608174347728	5.98475142608983	4.58929446153699	autophagy related 5	NA
ENSMUSG00000032231	Anxa2	12306	0.797121620273733	6.52373640523427	49.4957244457973	1.60E-04	0.012326878031042	FALSE	6.70389543334137	7.02519959555049	6.8557471061232	6.20198880761365	5.95514645771582	6.04469278375765	6.86161404500502	6.06727601636237	annexin A2	384	12306	0.69157925448809	9.54815612064283	28.8490012980141	5.90E-04	0.01720509556752	FALSE	9.64147039875138	9.78798820212905	9.18654382502846	8.99806273017799	9.91668161163997	9.7820467375068	9.09230327760323	annexin A2	456	12306	0.693767320117048	9.71671613017773	30.6004554053666	9.00E-04	0.022060713808452	FALSE	9.96676497091546	10.075423972413	9.4351205673242	9.21397893001839	10.0210944716642	9.32454974867129	annexin A2	669.534584439159
ENSMUSG00000025076	Casp7	12369	-0.883447651046565	7.2216551927743	27.0734024662489	0.001058708519234	0.022054838150981	FALSE	7.00131828952853	6.53660323157854	6.55355678537837	7.37560471975287	7.83852082404304	7.53745111420298	6.69715943549515	7.58385888599963	caspase 7	260	12369	-0.817121977369148	7.49653543405256	36.2338164079379	2.73E-04	0.011726134494352	FALSE	7.09889290371544	7.290846420042	7.96587077477473	7.89046953630367	6.93017002246146	7.10663644873963	7.9281701555392	caspase 7	211	12369	-1.43687654000813	7.87959174760768	46.5708373667376	2.56E-04	0.013591959787551	FALSE	7.27233180633412	6.64459936899139	8.33640437012953	8.50855382982217	6.95846558766276	8.42247909997585	caspase 7	3138.49068418153
ENSMUSG00000037815	Ctnna1	12385	-0.704047134091066	7.33045551671516	25.2553652226137	0.00130058863501	0.024474651478721	FALSE	7.20811817875145	6.77461717511873	6.78180392307006	7.6374744322682	7.75634539650136	7.51598869039189	6.92151309231342	7.63660283972048	catenin (cadherin associated protein), alpha 1	300	12385	-1.09288820368924	9.23754376315303	33.9054423588427	3.86E-04	0.014389439113723	FALSE	8.83892643438713	8.77512699914826	9.47309053058192	10.0510917328613	8.45406844369001	8.68937395907514	9.76209113172161	catenin (cadherin associated protein), alpha 1	137	12385	-1.00486420230167	9.08983618459657	59.3644416409487	1.20E-04	0.009836131701141	FALSE	8.54953253819462	8.45348007914726	9.38203620991167	9.62046167655216	8.50150630867094	9.50124894323191	catenin (cadherin associated protein), alpha 1	2502.5139790987
ENSMUSG00000020326	Ccng1	12450	1.22323022052982	7.94086828239565	37.2439285215181	3.98E-04	0.01598068235739	FALSE	8.21333241456797	8.76237114161921	8.23378206615515	6.8890250674612	7.18920293994609	7.4731131790108	8.40316187411411	7.1837803954727	cyclin G1	51	12450	1.42553384955266	7.17957247605039	82.3360329740231	1.37E-05	0.00300438561655	FALSE	7.70717796831792	7.52715780456906	5.96453879169102	6.36284374405759	7.54417182479388	7.59283586589362	6.16369126787431	cyclin G1	78	12450	1.74299193410073	8.14837321457	77.5607903449119	5.14E-05	0.007280063160885	FALSE	8.4742233108564	9.01562677411992	7.11745863646127	6.93922559550352	8.74492504248816	7.0283421159824	cyclin G1	1553.40628772725
ENSMUSG00000023067	Cdkn1a	12575	5.80452007802833	4.17020666910857	75.8229637823059	5.39E-05	0.01016511822475	FALSE	3.79961411234451	6.04158446899946	4.69680528230582	-0.362236553056589	-0.6463357532996	-0.723157831099925	4.84600128788326	-0.577243379152038	cyclin-dependent kinase inhibitor 1A (P21)	27	12575	4.33575869081437	4.92440596203993	117.524651741953	4.43E-06	0.001837712744242	FALSE	5.50751115414549	5.20415402196177	1.97160781994339	0.98515221548572	5.99015110947889	5.56727209519538	1.47838001771455	cyclin-dependent kinase inhibitor 1A (P21)	527	12575	6.44033982207458	6.07227993071388	59.7292551314658	0.001172645715489	0.024850244893125	FALSE	6.14759265465231	7.59908019916952	0.803814492360302	1.16533806663103	6.87333642691092	0.984576279495665	cyclin-dependent kinase inhibitor 1A (P21)	10.3685464785937
ENSMUSG00000028680	Plk3	12795	1.69509067300717	2.15029283804673	18.2593982143214	0.003267333444901	0.038189111170146	FALSE	1.78518373646589	3.40120611259025	2.62256922930953	1.1465735003005	0.928679960382133	1.14145952167939	2.60298635945522	1.07223766078734	polo like kinase 3	590	12795	1.01209090098261	5.02715249110171	22.0885842079746	0.001394377796781	0.026443547742688	FALSE	5.5989341656241	5.03074036173513	4.20657282057886	4.49179036392589	5.3547055197698	5.32812668237634	4.34918159225237	polo like kinase 3	190	12795	1.58038782536115	4.74943699513208	48.5261082746454	2.26E-04	0.013298972980156	FALSE	5.16876955690328	5.46383493679671	3.5028300219497	4.0080786955445	5.31630224685	3.7554543587471	polo like kinase 3	77.5148816417063
ENSMUSG00000070870	Cryge	12968	-0.974462116965481	13.7786373046827	51.9615431958433	1.37E-04	0.012326878031042	FALSE	13.438171709186	13.078662594629	13.0850341264554	14.156694301045	14.320023134551	14.0671360212731	13.2006228100901	14.181284485623	crystallin, gamma E	613	12968	-1.54008972267652	8.261796686791	24.6893678497725	0.001557301881603	0.028417326481806	FALSE	7.83571747816449	7.61933068303756	8.94140670714558	9.02272069045708	6.61292544225924	7.35599120115376	8.98206369880133	crystallin, gamma E	140	12968	-1.01337067483078	7.9341696510962	58.4955855286271	1.26E-04	0.009963338569033	FALSE	7.44285546378344	7.23331785812392	8.30029626326147	8.40367697597577	7.33808666095368	8.35198661961862	crystallin, gamma E	207147.278549805
ENSMUSG00000005054	Cstb	13014	1.03987445620177	4.13414949361547	43.6823828190977	2.40E-04	0.014036210379269	FALSE	4.26210232674169	4.82416080796184	4.5394349961291	3.55053554567991	3.57119846084071	3.44535927222198	4.54189937694421	3.52236442624753	cystatin B	172	13014	0.947910452451017	9.11398222251834	44.1937503151765	1.36E-04	0.00876374820784	FALSE	9.50286703951633	9.3203979770804	8.64867272123334	8.27876569954993	9.43809841475459	9.42045447711711	8.46371921039163	cystatin B	245	13014	1.00806260755303	9.41068552124528	43.6595468713663	3.12E-04	0.014262359459055	FALSE	9.65605691273481	9.98178094213256	8.70432436250568	8.92865952567774	9.81891892743369	8.81649194409171	cystatin B	NA
ENSMUSG00000003528	Slc25a1	13358	1.99892643317193	4.92298086279235	131.963034866178	5.69E-06	0.01016511822475	FALSE	5.21854237929279	5.79969750997338	5.71291614529395	3.70869804979124	3.42345098557308	3.66349309493827	5.57705201152004	3.59854737676753	solute carrier family 25 (mitochondrial carrier, citrate transporter), member 1	18	13358	1.7281275846371	5.7528877937473	120.189002189869	3.18E-06	0.00172576036216	FALSE	6.11343983689403	6.21045798834126	4.43602642811842	4.59735016350757	6.33061161429871	6.218169813178	4.51668829581299	solute carrier family 25 (mitochondrial carrier, citrate transporter), member 1	313	13358	1.41664165701732	5.23949826591668	38.0626224903502	4.73E-04	0.016900249641821	FALSE	5.8463716993682	5.700126238426	4.01057252114621	4.67159884242046	5.7732489688971	4.34108568178334	solute carrier family 25 (mitochondrial carrier, citrate transporter), member 1	NA
ENSMUSG00000028773	Fabp3	14077	3.5048218094667	2.56104772432369	74.9798777679671	4.02E-05	0.01016511822475	FALSE	2.64712223993363	3.97933099893081	3.35035016979817	0.407316656749184	-0.321308905482192	-0.261223220137463	3.32560113622087	-0.058405156290157	fatty acid binding protein 3, muscle and heart	8	14077	3.17443993607279	5.74180500379757	163.408124869657	9.47E-07	0.001325169955283	FALSE	6.57664343420701	6.48542225102312	3.15350263382899	3.38871948487699	5.97940034179062	6.34715534234025	3.27111105935299	fatty acid binding protein 3, muscle and heart	23	14077	3.83687056879377	5.88901445740429	157.374336920828	5.02E-06	0.002441849595995	FALSE	6.3600236289098	7.11247443345167	2.98402282079133	3.07236365455026	6.73624903118074	3.02819323767079	fatty acid binding protein 3, muscle and heart	NA
ENSMUSG00000023092	Fhl1	14199	0.868434090357188	5.44570142015703	50.4044801532275	1.51E-04	0.012326878031042	FALSE	5.65839868127253	5.89359698021813	5.88039969006266	5.139140594968	4.884456259187	4.79623292537459	5.81079845051778	4.93994325984319	four and a half LIM domains 1	52	14199	1.0459635746201	7.87068309694591	81.9040936942846	1.40E-05	0.003006200695857	FALSE	8.24797213749966	8.17224343012807	7.12181599508081	7.19781574499975	8.18826531760925	8.20282696174566	7.15981587004028	four and a half LIM domains 1	390	14199	0.829096312985849	7.68913782877933	33.5017164253274	6.91E-04	0.019737780823047	FALSE	7.94856644012857	8.13366730253461	7.33198227258685	7.09236403263728	8.04111687133159	7.21217315261207	four and a half LIM domains 1	444.774597555042
ENSMUSG00000020593	Lpin1	14245	-0.694678562786926	5.68536556526275	29.8898549229176	7.86E-04	0.020299831228501	FALSE	5.40213490967724	5.28198652666862	5.20072935089162	5.72702224879775	6.11153871184199	6.10290132227634	5.29495026241249	5.98048742763869	lipin 1	389	14245	-0.951859963527463	5.23922023128915	28.6768196072472	6.02E-04	0.017323643319674	FALSE	5.01082913195118	4.79358888907536	5.65790970194598	5.79260930489141	4.52246796361628	4.77562866154761	5.72525950341869	lipin 1	184	14245	-1.26898598233775	5.63752970689096	49.8899647248958	2.07E-04	0.012540425145906	FALSE	4.9682388284022	4.78184647038994	5.94505758791369	6.29865978768543	4.87504264939607	6.12185868779956	lipin 1	1086.15147267799
ENSMUSG00000038280	Ostm1	14628	0.860700884306011	4.38617349116759	35.4555872424597	4.65E-04	0.01672334456204	FALSE	4.50485584854849	4.94573076946331	4.77056232119095	4.01859307571167	3.91017486284151	3.73679244943733	4.74038297973425	3.88852012933017	osteopetrosis associated transmembrane protein 1	497	14628	0.654728265938813	7.1029201182945	24.2876496241738	0.001033367871968	0.023163405949735	FALSE	7.17769842692752	7.34110773246043	6.71392934865849	6.64069658663393	7.45649198590524	7.3250993817644	6.67731296764621	osteopetrosis associated transmembrane protein 1	663	14628	0.73778049556587	7.00892011806944	23.9729339200866	0.001799535723653	0.030313663532948	FALSE	7.17371759509499	7.4706515270628	6.6613944458927	6.52576837538611	7.3221845610789	6.59358141063941	osteopetrosis associated transmembrane protein 1	NA
ENSMUSG00000020737	Jpt1	15374	0.787169853309177	4.62637394356178	25.4689156237098	0.001268760232259	0.02420687398276	FALSE	4.71642396557386	5.14014758569985	5.00846109158073	4.20780680864994	3.93576681642539	4.3643241221701	4.95501088095148	4.16929924908181	Jupiter microtubule associated homolog 1	210	15374	0.898525912142301	7.30291011256065	40.2442619466097	1.90E-04	0.010080827087918	FALSE	7.7036048305858	7.6844061117171	6.69677339974445	6.70920467783163	7.3834375950722	7.5904828457917	6.70298903878804	Jupiter microtubule associated homolog 1	1043	15374	0.695090993116137	6.86612914207941	17.3743961450383	0.004269493952085	0.045801886701705	FALSE	6.94915721156709	7.36266960952637	6.46430638879364	6.49345785341442	7.15591341054673	6.47888212110403	Jupiter microtubule associated homolog 1	NA
ENSMUSG00000020668	Kif3c	16570	1.34772252492961	5.30356861574046	65.0124055579217	6.50E-05	0.01016511822475	FALSE	5.45822898464056	6.09859652957683	5.84516498134946	4.37505733242978	4.45078784767507	4.6001636766581	5.80066349852228	4.47533628558765	kinesin family member 3C	851	16570	0.817897968780559	5.45861587541147	16.4584914025667	0.003376757647849	0.044386806096372	FALSE	5.66448252102627	5.55350835699513	4.66694125428888	5.14294384033544	5.94224532464202	5.72007873422114	4.90494254731216	kinesin family member 3C	978	16570	0.773975974546457	5.20950419964418	18.217754840287	0.003774305961644	0.043071634628464	FALSE	5.35080124131643	5.70810020557726	4.71156349105676	4.84084102771894	5.52945072344685	4.77620225938785	kinesin family member 3C	NA
ENSMUSG00000027239	Mdk	17242	0.987079429365168	4.46507507923734	21.0618895096492	0.002196208375535	0.031597710430773	FALSE	4.96360824501376	4.62435197622639	5.00572838966118	4.1914076683367	3.38309270606243	3.97680719372903	4.86456287030045	3.85043585604272	midkine	45	17242	1.37753662577766	6.23419109651176	85.4982458427601	1.19E-05	0.002949179182511	FALSE	6.62024218905992	6.55842477224872	5.14244970419994	5.39661610561162	6.73238335311285	6.63701677147383	5.26953290490578	midkine	138	17242	1.02557745751942	6.04346192685617	59.03359251632	1.23E-04	0.009881453700574	FALSE	6.43618005896186	6.49170359461267	5.46534255817074	5.42787257045063	6.46394182678727	5.44660756431068	midkine	508.095575924093
ENSMUSG00000057113	Npm1	18148	1.06063073690094	8.195514172658	78.6158085388543	3.42E-05	0.01016511822475	FALSE	8.4295669656961	8.80588371991949	8.63111565804024	7.67592469503989	7.46553136276806	7.56054146479067	8.62218878121861	7.56733250753287	nucleophosmin 1	529	18148	0.608028412607579	9.69604841882678	23.3969935491039	0.001163650176722	0.024612631053576	FALSE	9.97899053119202	9.85773867643103	9.43985166089088	9.14912650701037	9.88875467213825	9.9084946265871	9.29448908395063	nucleophosmin 1	259	18148	0.910282810574122	9.64837083202885	42.1234866560783	3.48E-04	0.015018281097341	FALSE	9.91462889842833	10.1417211794259	9.24075988341666	8.99472295488486	10.0281750389271	9.11774141915076	nucleophosmin 1	1197.9782441912
ENSMUSG00000034187	Nsf	18195	0.963952498692241	4.56004458750663	30.0308596656923	7.75E-04	0.0201970929071	FALSE	4.55144465191644	5.13677538466884	5.12216529672909	3.83547717902184	4.0526590290294	4.09731588400589	4.93679511110479	3.99515069735238	N-ethylmaleimide sensitive fusion protein	94	18195	1.15411505304486	6.2184710361773	61.0148403889349	4.22E-05	0.004978769017466	FALSE	6.49148789987055	6.54125622878985	5.54339780606069	5.3094438916687	6.68499835961134	6.57258082942391	5.4264208488647	N-ethylmaleimide sensitive fusion protein	111	18195	1.17943633823312	6.00508302702351	66.7051588736049	8.33E-05	0.008393170323939	FALSE	6.43333066033051	6.5142023548531	5.39753611509926	5.20563490296095	6.4737665075918	5.3015855090301	N-ethylmaleimide sensitive fusion protein	NA
ENSMUSG00000015837	Sqstm1	18412	2.0657101649322	8.36026068352592	69.8640470344263	5.24E-05	0.01016511822475	FALSE	8.42995664588606	9.49115464574596	9.04104056330403	7.05655414016252	6.95616450597445	6.94178222509009	8.98738395164535	6.98483362374235	sequestosome 1	15	18412	1.85024183876423	9.16808980356327	128.242125943803	2.47E-06	0.00172576036216	FALSE	9.74668938195112	9.81143246845311	7.70330503633193	7.91382132470745	9.38606736922767	9.64806307321063	7.80856318051969	sequestosome 1	8	18412	2.09115623136969	10.0193903078284	219.567574980789	1.64E-06	0.001886356459628	FALSE	10.5471760139031	10.8652228449921	8.61456761550389	8.63565949111134	10.7061994294476	8.62511355330761	sequestosome 1	1464.35672152862
ENSMUSG00000025130	P4hb	18453	0.649033066100187	7.37000203090355	33.8153818206966	5.39E-04	0.017804175074803	FALSE	7.59168828760836	7.68477740881169	7.69579053769207	7.20791202014532	6.9514674590317	6.84405200133427	7.65741874470404	7.0011438268371	prolyl 4-hydroxylase, beta polypeptide	404	18453	0.738970366482963	8.79683271359557	27.900953093045	6.59E-04	0.018259225837875	FALSE	8.86373853909965	9.01108234928478	8.2764591601697	8.34423237375454	9.24524913611732	9.04002334150058	8.31034576696212	prolyl 4-hydroxylase, beta polypeptide	770	18453	0.667265871505892	8.91381795101511	21.3592351575116	0.002470319878433	0.035896635220505	FALSE	9.26401348298066	9.15176062254662	8.36886623960064	8.69717826584396	9.20788705276364	8.5330222527223	prolyl 4-hydroxylase, beta polypeptide	1989.24525092216
ENSMUSG00000028370	Pappa	18491	-0.809056096410469	6.06498568709439	17.7041722384955	0.003554009110235	0.039874383050598	FALSE	5.70872618936725	5.73760797193968	5.33523842744194	5.97051182416867	6.6188945947711	6.56593733870817	5.59385752958295	6.38511458588265	pregnancy-associated plasma protein A	667	18491	-0.966717327485797	6.2238795381628	20.2485430173794	0.001922263999515	0.032246194738496	FALSE	5.90158182038322	5.89746426943207	6.39350126245094	6.98845218044717	5.43893968548381	5.74599525843304	6.69097672144905	pregnancy-associated plasma protein A	744	18491	-0.95135450888138	6.68071299062945	22.0142916318149	0.002275435398105	0.034207022731407	FALSE	6.39139158423719	5.81567193038544	7.16723537038434	6.9820298026363	6.10353175731132	7.07463258651032	pregnancy-associated plasma protein A	2198.43984860627
ENSMUSG00000062070	Pgk1	18655	1.31094506094827	9.11823152617612	62.6954386003037	7.34E-05	0.01016511822475	FALSE	9.75026593882492	9.48958579339754	9.63711293748994	8.6408000103109	8.20010146335904	8.04794432484167	9.62565488990414	8.2962819328372	phosphoglycerate kinase 1	366	18655	0.811020413617617	5.96017231588266	29.5135445106451	5.48E-04	0.016695545795309	FALSE	6.27248527017539	6.32831939335094	5.35333940476903	5.49844732540742	6.07751873795532	6.22610780049388	5.42589336508823	phosphoglycerate kinase 1	396	18655	0.994486433751839	5.40062552221513	33.2180121673347	7.08E-04	0.019965459700995	FALSE	5.67630993012023	5.93084508509161	4.94218804221519	4.70255360138855	5.80357750760592	4.82237082180187	phosphoglycerate kinase 1	269.310918044409
ENSMUSG00000028698	Pik3r3	18710	2.01577083528222	4.45610248462787	32.1366975045971	7.22E-04	0.019321048666116	FALSE	4.19031307989724	5.65633305965668	5.19674138568314	3.08401223079053	2.89131883202039	3.35870530762266	5.01446250841235	3.11134545681119	phosphoinositide-3-kinase regulatory subunit 3	188	18710	1.12263225577204	5.65958970595079	42.7689060517515	1.53E-04	0.009106200831635	FALSE	6.17770246562675	5.77658251842643	4.85543504442396	4.9439139646315	6.0398444206278	5.99804313489366	4.89967450452773	phosphoinositide-3-kinase regulatory subunit 3	832	18710	1.49851523604918	5.16781770869288	21.3614736047019	0.002895456737912	0.03893370276624	FALSE	5.16528184714535	6.12313377412635	4.20332868165461	4.29329188875121	5.64420781063585	4.24831028520291	phosphoinositide-3-kinase regulatory subunit 3	453.281819540361
ENSMUSG00000035725	Prkx	19108	1.18605321593211	3.57039490477207	27.0674101106387	0.001059407086419	0.022054838150981	FALSE	3.61453673685909	4.35365947678857	4.06145217879321	3.01113292490202	2.51031156705181	3.00412350840638	4.00988279748029	2.84185600012007	protein kinase, X-linked	194	19108	0.935056939494009	5.52727890584272	41.763277355292	1.66E-04	0.009568113566413	FALSE	5.86398851882594	5.81641877948101	4.9737858008126	4.83745403051404	5.80636719656249	5.82892483162314	4.90561991566332	protein kinase, X-linked	430	19108	1.06540302042804	5.26666795487945	31.5361386808978	8.24E-04	0.021403617771037	FALSE	5.47465396979949	5.89056572944318	4.61218395165581	4.68157946867774	5.68260984962133	4.64688171016677	protein kinase, X-linked	146.616622985259
ENSMUSG00000034789	Rab24	19336	0.721312344705066	5.05730486715909	34.52932674112	5.05E-04	0.017426884840057	FALSE	5.157730762015	5.54307586329784	5.39075237456573	4.64419046716731	4.55519740151769	4.75067802841641	5.36385299995952	4.65002196570047	RAB24, member RAS oncogene family	220	19336	0.815572475755565	6.74505596399802	39.5852112697239	2.01E-04	0.010217055380836	FALSE	6.98147453417488	7.0639088275933	6.31030472566338	6.09433048830913	7.00513672937897	7.01684003038238	6.20231760698625	RAB24, member RAS oncogene family	323	19336	0.841815525368684	6.76893048142982	37.2457395988829	5.04E-04	0.017396253909796	FALSE	7.01369585062303	7.23327621857229	6.31586457749668	6.26358812205746	7.12348603459766	6.28972634977707	RAB24, member RAS oncogene family	277.418794923032
ENSMUSG00000038580	Sct	20287	0.955913703911672	2.78465890650728	31.9721466576958	6.40E-04	0.018739321144551	FALSE	3.19768434076434	3.12307285120939	3.21809652211058	2.44657774280852	2.2166271872124	1.99426094256928	3.17961790469477	2.2191552908634	secretin	160	20287	0.923011033468656	8.15634739134881	45.828958041537	1.20E-04	0.00829170760911	FALSE	8.41291095486252	8.57988277784631	7.39868754455325	7.66378726595531	8.37290894801004	8.45523422690629	7.53123740525428	secretin	623	20287	0.603163459150364	7.96227630030222	25.205911535933	0.001564556378059	0.028099231643828	FALSE	8.17028416154743	8.29123799322561	7.63126913596134	7.62895840143845	8.23076107738652	7.63011376869989	secretin	32.9827537767422
ENSMUSG00000027879	Sec22b	20333	0.844263645153695	5.79736825933145	70.3867788493505	4.98E-05	0.01016511822475	FALSE	5.99869800662424	6.2807340112774	6.18055231984131	5.36430956467235	5.33366833480786	5.24295376735317	6.15332811258099	5.31364388894446	SEC22 homolog B, vesicle trafficking protein	320	20333	0.6272361122038	7.84437412134593	31.7586299101667	4.28E-04	0.014954913089124	FALSE	8.07898051323724	8.04645504993511	7.45117735079735	7.42395706034502	8.06389959257075	8.06311171858104	7.43756720557118	SEC22 homolog B, vesicle trafficking protein	296	20333	0.775515765002841	7.74028042015983	39.232557528199	4.32E-04	0.016318520379898	FALSE	8.13720633360235	8.01195480352562	7.26402722118281	7.33927469271945	8.07458056856398	7.30165095695113	SEC22 homolog B, vesicle trafficking protein	NA
ENSMUSG00000024725	Ostf1	20409	0.809773585628722	4.36050302606998	56.199408044999	1.06E-04	0.011482598382983	FALSE	4.58682338132801	4.84083616607809	4.68432722509267	3.9024956503437	3.94083117760504	3.85546989640686	4.70399559083292	3.89959890811853	osteoclast stimulating factor 1	338	20409	0.783283861624094	6.73465223658421	30.8224792022748	4.74E-04	0.0156795365603	FALSE	6.89818990902901	6.90457177714695	6.26079034859061	6.17654408675843	7.17367366787069	6.99214511801555	6.21866721767452	osteoclast stimulating factor 1	185	20409	1.01103716921238	6.49242507987758	49.8856545218851	2.07E-04	0.012540425145906	FALSE	6.83184617151805	6.98227297828915	5.8001624680111	6.00065310915394	6.9070595749036	5.90040778858252	osteoclast stimulating factor 1	NA
ENSMUSG00000009394	Syn2	20965	1.38965126478487	6.91406219298338	21.6482549942659	0.002247227974783	0.031987609223734	FALSE	7.04369262956242	7.66618474864766	7.55833380812034	6.36440184515221	6.29229292920574	5.29148113473851	7.42273706211014	5.98272530303215	synapsin II	178	20965	1.11436001309912	5.43567341621909	43.8335206533533	1.40E-04	0.008814658129687	FALSE	5.88493687909986	5.85635260463227	4.75617052672047	4.60817976512072	5.58291488443931	5.77473478939048	4.6821751459206	synapsin II	385	20965	1.20716887648124	4.97587556891476	33.8846829131906	6.68E-04	0.019372978505904	FALSE	5.65759107052138	5.21116819727008	4.34974644509372	4.17246544577856	5.43437963389573	4.26110594543614	synapsin II	1170.87711726617
ENSMUSG00000062859	Tcp11	21463	-1.76971528760416	4.5626712594026	22.5158677643571	0.002014899967878	0.030135149233281	FALSE	4.16992826072635	2.84996969493021	2.82628278310247	4.97518837315973	5.2164047633945	5.3573252860542	3.28206024625301	5.18297280753614	t-complex protein 11	150	21463	-1.60045629996625	4.87470193682972	47.4303517789713	1.06E-04	0.007880961554442	FALSE	4.15678415048745	4.32224998549454	5.46044735392203	5.73823892829318	3.52224403957832	4.00042605852011	5.5993431411076	t-complex protein 11	10	21463	-3.21332755195495	5.90010912643811	205.575309411262	2.05E-06	0.001886356459628	FALSE	3.89457786323821	3.20192271262258	6.75549887875827	6.7386365490896	3.54825028793039	6.74706771392393	t-complex protein 11	228.603972804863
ENSMUSG00000035686	Thrsp	21835	3.33468605219394	4.04185874480444	36.0022133900907	5.49E-04	0.017904325696759	FALSE	3.92654835267761	5.74869595411816	4.36703771810654	1.07686296960532	1.3036826128623	2.1427201359996	4.68076067496744	1.50775523948907	thyroid hormone responsive	170	21835	3.30372760427744	5.03101857057512	51.0278031039457	1.35E-04	0.00876374820784	FALSE	5.29371882864622	5.31999424179808	2.99054968666753	1.73465396455484	6.19036059846898	5.60135788963776	2.36260182561119	thyroid hormone responsive	83	21835	3.08840860578987	6.31614525958993	89.7989415463964	5.61E-05	0.007560956970601	FALSE	6.64927393299651	7.52230967547819	4.21249698640283	3.97601886860822	7.08579180423735	4.09425792750552	thyroid hormone responsive	27.0381701123033
ENSMUSG00000017466	Timp2	21858	1.23779904444613	7.42923358019994	78.010259858817	3.51E-05	0.01016511822475	FALSE	7.66882879046102	8.02790077030981	8.0311258159673	6.72744950854192	6.46788930045259	6.8260776528187	7.90928512557938	6.67380548727107	tissue inhibitor of metalloproteinase 2	65	21858	1.29656760309994	8.04893848786636	73.9496397806788	2.06E-05	0.003541887765275	FALSE	8.43832878981207	8.32542927716745	7.31838611515215	6.94893096380455	8.54420465659777	8.43598757452576	7.13365853947835	tissue inhibitor of metalloproteinase 2	449	21858	1.00952950423402	8.24126615496221	30.8072713867969	8.82E-04	0.021949155646594	FALSE	8.43743309877691	8.85055229115652	7.80068253112227	7.48423956202903	8.64399269496671	7.64246104657565	tissue inhibitor of metalloproteinase 2	NA
ENSMUSG00000021277	Traf3	22031	1.00867373897237	5.81799143062006	65.2869754790006	6.41E-05	0.01016511822475	FALSE	5.98762267612621	6.36780855199373	6.3212716353616	5.31973822189434	5.10689660792653	5.24778417605465	6.22556762116051	5.22480633529184	TNF receptor-associated factor 3	482	22031	0.727366183701125	6.72898067114843	24.8548115369621	9.60E-04	0.022265964400173	FALSE	6.85133156225962	6.92100219747063	6.14458870767473	6.35514215803681	7.14111712858783	6.97115029610603	6.24986543285577	TNF receptor-associated factor 3	536	22031	0.755042706225056	6.44951549148074	27.6138285236917	0.001208848607619	0.025162479949911	FALSE	6.73117848901156	6.82039460428681	5.89854728419274	6.14270319257897	6.77578654664919	6.02062523838585	TNF receptor-associated factor 3	NA
ENSMUSG00000038429	Usp5	22225	1.03278941898668	7.52580839348289	49.8913533271301	1.56E-04	0.012326878031042	FALSE	7.60209987177269	8.12895051532158	8.06805109744643	6.84383425268888	6.91139659933625	6.99762208555585	7.93303382818023	6.91761764586033	ubiquitin specific peptidase 5 (isopeptidase T)	424	22225	1.12727907284393	6.04556742672376	27.2819643199068	7.38E-04	0.019422780223886	FALSE	5.99473394077965	6.406393315065	5.2429432778278	5.31629908554007	6.70020107375933	6.36710944320133	5.27962118168394	ubiquitin specific peptidase 5 (isopeptidase T)	209	22225	0.90892674832002	6.07233625599351	46.8252859702991	2.52E-04	0.013494198269709	FALSE	6.42165799730777	6.48537053878057	5.53488622811429	5.56863782519167	6.45351426804417	5.55176202665298	ubiquitin specific peptidase 5 (isopeptidase T)	1504.99960046569
ENSMUSG00000029512	Ulk1	22241	1.04354823813368	5.1882951786914	34.7927329092348	4.93E-04	0.017242669246899	FALSE	5.17364111456503	5.78738400837301	5.80381399668973	4.69451535251709	4.48412637194721	4.53684681755794	5.58827970654259	4.57182951400741	unc-51 like kinase 1	468	22241	0.80103728241128	5.32117740985812	25.3910309503358	8.96E-04	0.021424505928873	FALSE	5.58175102696898	5.55036755462435	4.65038828629468	4.93468487720388	5.62803688814905	5.58671848991412	4.79253658174928	unc-51 like kinase 1	496	22241	0.927525457735307	5.17938700702086	29.031427771925	0.001047446298105	0.023545293975669	FALSE	5.57883169393051	5.55182278076802	4.4755883843062	4.80676959967865	5.56532723734926	4.64117899199243	unc-51 like kinase 1	NA
ENSMUSG00000030979	Uros	22276	1.1002652629084	4.12563674471268	58.0027604628257	9.51E-05	0.01127500369202	FALSE	4.2725691222988	4.70056130977031	4.69906247022446	3.42289850102099	3.53816410445754	3.45875336823687	4.55739763409786	3.47327199123847	uroporphyrinogen III synthase	163	22276	1.00078312102434	5.31303556150901	45.6113454863722	1.22E-04	0.008354563012628	FALSE	5.67562867328804	5.57778689733808	4.65316652261785	4.640593427587	5.63740264588437	5.63027273883683	4.64687997510242	uroporphyrinogen III synthase	1028	22276	0.688245643500318	4.88545297311977	17.5576592117632	0.004155065000776	0.045224729857671	FALSE	5.09577480830251	5.26715066277857	4.46592559404789	4.5481394677328	5.18146273554054	4.50703253089034	uroporphyrinogen III synthase	177.01373928084
ENSMUSG00000027663	Zmat3	22401	1.31395404513657	4.35574790460711	66.873775450266	5.91E-05	0.01016511822475	FALSE	4.69842244757723	5.17179638705707	4.67059057126796	3.60726766020403	3.44142896305664	3.61047374009565	4.84693646863409	3.55305678778544	zinc finger matrin type 3	73	22401	1.48648925639038	4.87519973622749	69.1294392477056	2.65E-05	0.004063573900479	FALSE	5.182695132074	5.31999424179808	3.9842796251161	3.69607489658483	5.38081968324971	5.29450301904059	3.84017726085046	zinc finger matrin type 3	203	22401	1.69565137194845	4.88070902102919	47.1510994142395	2.47E-04	0.013494198269709	FALSE	5.1994748139429	5.71991246187823	3.60560205268682	4.01034165063895	5.45969363791056	3.80797185166289	zinc finger matrin type 3	NA
ENSMUSG00000031351	Zfp185	22673	-0.85369663368778	6.05872039566884	22.6709565684868	0.001780243115553	0.028519662698509	FALSE	5.95441907296773	5.34105480564792	5.32285040023522	6.36622931501021	6.35528696325773	6.54057386496272	5.53944142628363	6.42069671441022	zinc finger protein 185	537	22673	-0.762189373489933	6.15433232719109	23.226317390656	0.00119090282297	0.024757102790993	FALSE	5.54551517309534	5.92791586362591	6.64046636849435	6.47291598669747	5.90562210332556	5.79301771334894	6.55669117759591	zinc finger protein 185	406	22673	-0.99624552832119	5.92103499338478	32.588870908632	7.49E-04	0.020611263194057	FALSE	5.44645143313722	5.23527678959262	6.14851575903718	6.49458695482401	5.34086411136492	6.32155135693059	zinc finger protein 185	NA
ENSMUSG00000027944	Hax1	23897	0.863584044589472	5.04128044508132	16.8092994279887	0.004087142548585	0.042708277122565	FALSE	4.97005357711575	5.73035481450925	5.42524659845314	4.26181681195942	4.5732468160619	4.76017529576742	5.37521833002605	4.53174630792958	HCLS1 associated X-1	133	23897	1.07982597259711	6.01574164176938	50.8949908967592	8.20E-05	0.006901653445272	FALSE	6.44749268978132	6.41395853833625	5.34778593833341	5.220944468444	6.18812985236147	6.34986036015968	5.28436520338871	HCLS1 associated X-1	976	23897	0.608191306462063	5.72672408880438	18.2293012412545	0.003768055218882	0.043071634628464	FALSE	5.91806872075729	6.0708337962073	5.38447963197158	5.40380177394067	5.99445125848229	5.39414070295612	HCLS1 associated X-1	NA
ENSMUSG00000028670	Lypla2	26394	1.08133836492909	4.95425937346933	28.4219228046639	9.15E-04	0.021294838014784	FALSE	4.84938798509239	5.64569576276839	5.56359815123633	4.2754954876432	4.38728226478116	4.28006571045069	5.3528939663657	4.31428115429168	lysophospholipase 2	179	26394	0.716827853405694	9.67692911671183	43.7170061136909	1.42E-04	0.008848677271022	FALSE	9.88341372992191	9.88506198229683	9.17710059884677	9.23483921624459	9.99617103089097	9.9215489143699	9.20596990754568	lysophospholipase 2	286	26394	0.707181286610446	9.49874547208359	40.2888364592374	3.98E-04	0.015589894371166	FALSE	9.75872057012201	9.85802737411228	9.12402681662378	9.08075214690636	9.80837397211714	9.10238948176507	lysophospholipase 2	NA
ENSMUSG00000068749	Psma5	26442	1.01925622489328	6.7956408266518	49.7646708608915	1.57E-04	0.012326878031042	FALSE	6.89496806373723	7.44681736192355	7.25506212780564	6.16729574155483	6.2917975398434	6.12984024789805	7.19894918448881	6.19631117643209	proteasome subunit alpha 5	312	26442	0.722440756087134	10.5534054475612	32.0387020711619	4.16E-04	0.014912164599863	FALSE	10.8692974751663	10.8230869790305	10.218365152737	9.92366719210797	10.7047310315448	10.7990384952472	10.0710161724225	proteasome subunit alpha 5	471	26442	0.601095773550428	10.5311002619688	30.1737658165161	9.37E-04	0.022144781100542	FALSE	10.750889986899	10.8484165222733	10.2458030774388	10.1518517581191	10.7996532545862	10.1988274177789	proteasome subunit alpha 5	200.31255010155
ENSMUSG00000021051	Ppp2r5e	26932	-0.656844190930925	5.65521353514421	34.9337637135467	4.87E-04	0.017214272267545	FALSE	5.44979894211029	5.12915898863624	5.27447853293364	5.98545103054593	6.01999087147403	5.82699725334502	5.28447882122672	5.94414638512166	protein phosphatase 2, regulatory subunit B', epsilon	453	26932	-0.867754762978583	5.19762291502905	26.0022420634124	8.30E-04	0.020496236786947	FALSE	4.87445457919026	4.94559419651177	5.63427358056087	5.66149920640961	4.52756534204703	4.78253803924969	5.64788639348524	protein phosphatase 2, regulatory subunit B', epsilon	216	26932	-1.10448876383701	5.40834449642228	46.1520334960923	2.64E-04	0.013625488377078	FALSE	4.63733046950972	4.87576821192929	5.92635430667045	5.77625553150573	4.7565493407195	5.85130491908809	protein phosphatase 2, regulatory subunit B', epsilon	1180.8849937205
ENSMUSG00000034993	Vat1	26949	1.3165164937391	7.22474045397326	31.2097460289014	7.01E-04	0.019069693376343	FALSE	7.08312453623947	8.08139471962916	7.86879988986531	6.33577598745707	6.50981290947804	6.41349787881795	7.67777304857798	6.41969559191769	vesicle amine transport 1	41	26949	1.21293506339003	6.90273521290708	89.7341353420837	9.86E-06	0.002690152232579	FALSE	7.26320171863938	7.20883826739629	5.99420414729923	6.13772574147447	7.34484524735101	7.27229507779556	6.06596494438685	vesicle amine transport 1	57	26949	1.5193736379932	6.3773723151282	99.7807078188931	2.27E-05	0.004452086608906	FALSE	7.07284866513427	6.80086815004861	5.40532772882482	5.46190139625192	6.93685840759144	5.43361456253837	vesicle amine transport 1	943.002044889579
ENSMUSG00000022472	Desi1	28075	-0.688030380427231	4.12743882855865	31.5278140483679	6.68E-04	0.018989510422119	FALSE	3.67890363171841	3.76016095254204	3.79219792877722	4.23206121204372	4.47368140881009	4.56653461492462	3.74375417101255	4.42409241192614	desumoylating isopeptidase 1	634	28075	-0.72621007569676	5.25268772400976	20.674244890639	0.00171148434008	0.030204729150093	FALSE	4.97861915097826	4.74730902098073	5.54339780606069	5.72799319583895	5.02836023775107	4.91809613657002	5.63569550094982	desumoylating isopeptidase 1	460	28075	-0.924779278118118	4.88081173572372	30.4385389547639	9.14E-04	0.022060713808452	FALSE	4.45378150626434	4.25264772705195	5.31261795880256	5.21547578908641	4.35321461665815	5.26404687394449	desumoylating isopeptidase 1	NA
ENSMUSG00000058013	Septin11	52398	0.641543753656545	5.79227687016731	17.3245314101884	0.003768657993417	0.041150662164918	FALSE	5.76602559360334	6.28416738361481	6.133345036154	5.46665887251663	5.23919425986036	5.58203395946266	6.06117933779071	5.42929569727988	septin 11	511	52398	0.854978404226562	7.36803995688466	23.9857222144276	0.001075399986479	0.023492758387166	FALSE	7.81110955135606	7.43407888614083	6.99896703056517	6.56788655369064	7.68392097558072	7.64303647102587	6.78342679212791	septin 11	112	52398	1.18421249162482	7.16681251015895	66.1931817468012	8.53E-05	0.008524605197027	FALSE	7.53722600511251	7.7343770337294	6.56343153853062	6.34751580239022	7.63580151942095	6.45547367046042	septin 11	NA
ENSMUSG00000037824	Tspan14	52588	-0.586939532687466	6.29269362084441	27.9732233475529	9.60E-04	0.021329546189699	FALSE	6.00132250544045	5.85255934885344	6.04870426752314	6.44529362580181	6.7411387887672	6.46377037626026	5.96752870727234	6.55006759694309	tetraspanin 14	539	52588	-0.797815648981222	8.47802207031331	23.2158068678863	0.001192606882147	0.024757102790993	FALSE	8.32289531783351	8.1445132153427	8.77206915108181	9.0210607349948	7.80076005904039	8.08938953073887	8.89656494303831	tetraspanin 14	290	52588	-0.84122561214403	8.36474644719377	39.7449728446737	4.15E-04	0.016018064720358	FALSE	7.91889575888112	7.84934523799223	8.59501802217391	8.84317240273446	7.88412049843667	8.71909521245419	tetraspanin 14	1387.98404644946
ENSMUSG00000034723	Tmx4	52837	1.15285691042257	7.35776380475678	38.7050835606882	3.53E-04	0.01551631001482	FALSE	7.39635415679193	8.14025647972491	7.83353406862898	6.71817811170625	6.76631895443257	6.51074326190736	7.79004823504861	6.66508010934873	thioredoxin-related transmembrane protein 4	421	52837	0.703654137763707	7.63160272637081	27.1760666988374	7.19E-04	0.019101616225726	FALSE	8.02214041812449	7.82379788165933	7.25633899369706	7.08107158179333	7.75948726069993	7.86847518682792	7.1687052877452	thioredoxin-related transmembrane protein 4	582	52837	0.653007308403888	7.08566819520343	26.1654321139113	0.001408465670301	0.027069489829219	FALSE	7.35697203948969	7.39197599580337	6.64786698488834	6.7962063935852	7.37447401764653	6.72203668923677	thioredoxin-related transmembrane protein 4	NA
ENSMUSG00000067787	Blcap	53619	1.03607698296856	5.48629711091324	39.7434209573602	3.25E-04	0.015285795694923	FALSE	5.52832659978184	6.1704444123202	5.96583370124404	4.97518837315973	4.78939562404149	4.86197670564968	5.88820157111536	4.87552023428363	bladder cancer associated protein	230	53619	1.19497841352169	7.20162646223689	38.9018074547565	2.26E-04	0.010955281118442	FALSE	7.29137192128088	7.48266921478495	6.26079034859061	6.48918494196078	7.87038222528555	7.54814112045046	6.3749876452757	bladder cancer associated protein	464	53619	0.698416259227531	6.89963164244681	30.3782187550792	9.19E-04	0.022060713808452	FALSE	7.16907090728164	7.24160798289516	6.56110832261043	6.45775047050803	7.2053394450884	6.50942939655923	bladder cancer associated protein	NA
ENSMUSG00000028646	Rragc	54170	-0.622347708403613	6.01599833279693	52.8306280370881	1.29E-04	0.012326878031042	FALSE	5.68541479947851	5.66747687472961	5.66291446532484	6.31037244234918	6.38113192238193	6.18326336666072	5.67193537984432	6.29158924379728	Ras-related GTP binding C	122	54170	-0.926658450871008	8.26195906791344	54.0716270804615	6.58E-05	0.006036571832697	FALSE	7.88936196905263	7.89369757010242	8.65779069730917	8.82521165710319	7.66190452768295	7.81498802227933	8.74150117720618	Ras-related GTP binding C	117	54170	-1.05011289196896	8.43214612537385	64.0879055542104	9.46E-05	0.009042316912738	FALSE	7.85604116780573	7.77214686847259	8.74642536661082	8.97117384397593	7.81409401813916	8.85879960529338	Ras-related GTP binding C	1021.68495058635
ENSMUSG00000018565	Elp5	54351	1.02906584683272	5.70647114197602	64.2180536872226	6.78E-05	0.01016511822475	FALSE	5.86560175978883	6.31656954898932	6.17285860211835	5.17815473055765	5.0967227682477	5.02841831340672	6.11834330363217	5.10109860407069	elongator acetyltransferase complex subunit 5	105	54351	0.910334192657132	7.04684094214436	58.5979253403741	4.90E-05	0.005215819463413	FALSE	7.35747481204166	7.37188509569805	6.47481961303618	6.40173545864566	7.30356143708964	7.34430711494312	6.43827753584092	elongator acetyltransferase complex subunit 5	176	54351	0.969646944193409	6.99505993383237	51.5389877163048	1.87E-04	0.011904133145104	FALSE	7.3047706859273	7.486361518706	6.37975928649238	6.48397049100781	7.39556610231665	6.43186488875009	elongator acetyltransferase complex subunit 5	404.292892626423
ENSMUSG00000059182	Skap2	54353	-1.07020389340211	4.29205021888646	21.3631699874808	0.002109577718356	0.030692870183965	FALSE	4.15114329691515	3.34093928648925	3.33881574820736	4.59204647517306	4.77245152915425	4.81588226146846	3.61029944387058	4.72679342193192	src family associated phosphoprotein 2	229	54353	-1.60147014182993	6.52204717421728	41.3595083232226	2.25E-04	0.010955281118442	FALSE	5.92818851374179	5.86788917374198	7.43543456491362	7.06167071804918	5.06506050370729	5.62037939706368	7.2485526414814	src family associated phosphoprotein 2	158	54353	-1.43562702046285	7.08230377196146	54.5884716056088	1.57E-04	0.011095636624363	FALSE	6.43031347108698	5.9208900768202	7.73984516336434	7.50404704268318	6.17560177395359	7.62194610302376	src family associated phosphoprotein 2	178.184462829129
ENSMUSG00000020142	Slc1a4	55963	1.30827172104203	6.15888451244314	18.6564570640544	0.003367809386162	0.038964207474139	FALSE	5.92486376885969	6.95081837354278	6.91617453348253	5.05099609452666	5.20171265013913	5.73847888919818	6.59728555862834	5.33039587795466	solute carrier family 1 (glutamate/neutral amino acid transporter), member 4	244	55963	1.48609058434129	6.75483023259457	39.4370871150799	2.51E-04	0.011508467196987	FALSE	6.69283620520075	7.28167370894562	5.81804255482586	5.58393872097688	7.46389118035056	7.14613369816565	5.70099063790137	solute carrier family 1 (glutamate/neutral amino acid transporter), member 4	154	55963	1.27650159467177	6.8158128392153	55.6491494610792	1.48E-04	0.010718968075046	FALSE	7.28192803880082	7.34811120356377	5.80802121717726	6.24842840961663	7.3150196211823	6.02822481339695	solute carrier family 1 (glutamate/neutral amino acid transporter), member 4	1066.56641970842
ENSMUSG00000020475	Pgam2	56012	-1.09185413789308	8.07129538759075	33.0330538344263	5.79E-04	0.018011984042022	FALSE	7.79731422670128	7.28905900852594	7.09393881540698	8.63000233555299	8.5863170125421	8.31250459467596	7.3934373502114	8.50960798092368	phosphoglycerate mutase 2	155	56012	-1.1786775784946	10.2674921221929	47.7657610380399	1.11E-04	0.007990833561496	FALSE	9.82895520294357	9.76862630756499	10.6255735643101	11.054219311808	9.39883618410367	9.66547256487075	10.839896438059	phosphoglycerate mutase 2	46	56012	-1.42338947300426	10.3349995020379	109.372805939779	1.68E-05	0.00408229151534	FALSE	9.41107775027658	9.497391821329	11.0205254751777	10.7191322729725	9.45423478580279	10.8698288740751	phosphoglycerate mutase 2	3516.04412157296
ENSMUSG00000038393	Txnip	56338	2.25949287534153	5.18747602824852	31.1296663509318	8.27E-04	0.020735238449739	FALSE	5.91710141125287	5.41947056922262	6.27511708504615	4.16855008555712	2.59627279388625	3.78544106033671	5.87056302184054	3.51675464659336	thioredoxin interacting protein	29	56338	2.02475467349253	6.62630117720166	101.78488650443	6.07E-06	0.002295812844505	FALSE	7.08621979401214	7.24755647280017	4.77431372282123	5.42543885531245	7.08501472692683	7.13959699791304	5.09987628906684	thioredoxin interacting protein	18	56338	2.01821282018858	5.88807308932132	178.142001229733	3.31E-06	0.00205978149911	FALSE	6.49297789210294	6.6338213703842	4.49651592240094	4.63785801231109	6.56339963124357	4.56718696735601	thioredoxin interacting protein	287.961756300388
ENSMUSG00000020235	Fzr1	56371	0.898324130560124	5.35033025074848	36.1889211127162	4.36E-04	0.016413334848799	FALSE	5.37243748330975	5.86891150765295	5.89080445724671	4.74314378771777	4.87390387747779	4.87701995632404	5.7107178160698	4.83135587383987	fizzy and cell division cycle 20 related 1	277	56371	0.961710156890122	6.99858534545448	34.7511802590742	3.15E-04	0.012739626975233	FALSE	7.10962315916091	7.24382372009139	6.44554342202754	6.2533693557815	7.54105926639204	7.29816871521478	6.34945638890452	fizzy and cell division cycle 20 related 1	708	56371	0.665041675708224	6.74012558063357	22.8938885583712	0.002043816761646	0.032275311784028	FALSE	7.08375624679138	6.98158319891932	6.25707015722735	6.47738775167506	7.03266972285535	6.36722895445121	fizzy and cell division cycle 20 related 1	NA
ENSMUSG00000036285	Noa1	56412	-0.900521129971307	4.44518025810616	26.5338757455289	0.001124028267368	0.022703487154579	FALSE	4.26734521661367	3.65800561412669	3.78584067982744	4.78609675934592	4.96496438221746	4.71623953883767	3.9037305035226	4.82243356013369	nitric oxide associated 1	483	56412	-0.800307541930465	7.02950979062037	24.8437149649861	9.61E-04	0.022265964400173	FALSE	6.80562830873173	6.77888808591462	7.51323199286689	7.391014322406	6.33973846760001	6.64141828741545	7.45212315763645	nitric oxide associated 1	231	56412	-1.42034197669639	7.37992614874118	44.9401087699407	2.86E-04	0.013792281629797	FALSE	6.76561857557286	6.18877047551971	7.76653019972578	8.05961549659454	6.47719452554628	7.91307284816016	nitric oxide associated 1	323.053522698139
ENSMUSG00000022400	Rbx1	56438	0.877936348928336	5.92397104165371	94.768706734633	1.80E-05	0.01016511822475	FALSE	6.16850531413835	6.37712720666192	6.33585065060725	5.46751037263986	5.39860432442448	5.39090151648429	6.2938277238025	5.41900540451621	ring-box 1	506	56438	0.658612143899091	8.76695486511604	24.1021237092534	0.001058948204653	0.023400420647694	FALSE	9.11638615382822	9.06390401942325	8.35374012048705	8.32149752607172	8.78421069234604	8.98816695519917	8.33761882327939	ring-box 1	301	56438	0.699395840950968	8.53410572200789	38.6792391112015	4.51E-04	0.01670906029298	FALSE	8.84113387097947	8.84180657622592	8.13361632363804	8.15233018024615	8.84147022360269	8.1429732519421	ring-box 1	NA
ENSMUSG00000032431	Crtap	56693	0.619224540936779	4.43499595846908	18.642126076895	0.003086721070983	0.037015946988182	FALSE	4.41007010545506	4.78914687473819	4.88898266410057	4.08223852337174	4.0147376329397	4.17646188387319	4.69606654809794	4.09114601339488	cartilage associated protein	57	56693	1.33313532137005	6.8711552010949	78.3628086283772	1.65E-05	0.003243883002341	FALSE	7.15748236535993	7.18143269926034	6.03965295588921	5.83842374211954	7.44612402501336	7.26167969654454	5.93903834900437	cartilage associated protein	186	56693	1.00809794178958	6.65354700992827	49.1210141016203	2.17E-04	0.013075753065937	FALSE	6.93545401576532	7.19172119510953	6.08565517954576	6.04730662055216	7.06358760543742	6.06648090004896	cartilage associated protein	295.583059929662
ENSMUSG00000039740	Alg2	56737	0.727595637061463	5.57101927135964	51.9702120596285	1.37E-04	0.012326878031042	FALSE	5.85461312013372	5.89059686548329	5.92060910580566	5.33007478964584	5.0738540337756	5.06609891342907	5.88860636380756	5.1566759122835	asparagine-linked glycosylation 2 (alpha-1,3-mannosyltransferase)	98	56737	0.965320184373444	6.80651083335005	59.9588134830668	4.50E-05	0.00511488201429	FALSE	7.10988418829204	7.04240269011302	6.1799452447367	6.13687352112966	7.19810270704728	7.11679652848411	6.15840938293318	asparagine-linked glycosylation 2 (alpha-1,3-mannosyltransferase)	368	56737	0.779853129880009	6.47737826147578	35.0154222394568	6.06E-04	0.018412583287735	FALSE	6.74577211382475	6.8780984445013	6.06731691104703	6.00835142578886	6.81193527916303	6.03783416841795	asparagine-linked glycosylation 2 (alpha-1,3-mannosyltransferase)	NA
ENSMUSG00000026203	Dnajb2	56812	-1.05367101256667	7.36239189803279	36.8899792323367	4.11E-04	0.016138389287542	FALSE	7.03141868728878	6.51857848541028	6.62325822406026	7.78223724473835	8.02234671069948	7.54060375126094	6.72441846558644	7.78172923556626	DnaJ heat shock protein family (Hsp40) member B2	245	56812	-0.708660016017813	8.11766662360859	37.0635561295059	2.53E-04	0.011528588808062	FALSE	7.68113299473255	7.79842935491111	8.52433603096905	8.47404569468182	7.88964531710463	7.7897358889161	8.49919086282544	DnaJ heat shock protein family (Hsp40) member B2	93	56812	-1.5108154467606	8.86957606362577	72.1050827717141	6.49E-05	0.007692426894927	FALSE	8.15900201775559	7.64916174223005	9.42987794943407	9.44032777805047	7.90408187999282	9.43510286374227	DnaJ heat shock protein family (Hsp40) member B2	1691.2205086185
ENSMUSG00000053012	Krcc1	57896	-0.998713477367161	6.30731622434369	63.9661465473265	6.86E-05	0.01016511822475	FALSE	5.86098516140929	5.71912441617777	5.57777368144615	6.63951557957321	6.92551641539561	6.57634324628655	5.71929441967774	6.71379174708512	lysine-rich coiled-coil 1	684	57896	-1.16735887433769	6.32732863250439	20.6197812356285	0.002017812502468	0.033007754517717	FALSE	6.08748999660977	5.89746426943207	6.88196896267906	6.9334089015161	5.07575775289511	5.68690400631232	6.90768893209758	lysine-rich coiled-coil 1	369	57896	-1.33914881056396	5.74755002904531	34.9943665838162	6.07E-04	0.018412583287735	FALSE	4.6694603039058	5.16129705435323	6.02640130734623	6.46684217746907	4.91537867912951	6.24662174240765	lysine-rich coiled-coil 1	1016.13910848531
ENSMUSG00000008734	Gprc5b	64297	-0.815910709592689	8.27584965839187	28.0618054141913	9.51E-04	0.021329546189699	FALSE	7.89919367516557	7.79183403453326	7.73756504919584	8.39969408147652	8.9470512911852	8.47044510792151	7.80953091963156	8.60573016019441	G protein-coupled receptor, family C, group 5, member B	97	64297	-1.2165452662783	7.63831900260455	60.3635635902486	4.39E-05	0.005066627958273	FALSE	7.21558043475532	7.098516052207	8.29601192345556	8.18235365431477	6.72365055378687	7.0125823469164	8.23918278888517	G protein-coupled receptor, family C, group 5, member B	156	64297	-0.970825772053138	7.67666575504501	55.1349899731111	1.52E-04	0.010893354291314	FALSE	7.1910921323971	7.03012957943775	8.14470369003631	8.01452326139428	7.11061085591743	8.07961347571529	G protein-coupled receptor, family C, group 5, member B	5356.4478533884
ENSMUSG00000015149	Sirt2	64383	-0.840461486864325	6.80756053594367	59.6448642986139	8.67E-05	0.010806266127932	FALSE	6.51258549164285	6.25646886184844	6.19301780661483	7.08651628779939	7.16127067976357	7.24982150320965	6.32069072003537	7.16586949025753	sirtuin 2	369	64383	-0.930884807385259	6.88651622808927	29.427637817523	5.53E-04	0.016695545795309	FALSE	6.49495284410772	6.6512902288644	7.22568766929029	7.49983299913599	6.1345381128494	6.4269270619405	7.36276033421314	sirtuin 2	281	64383	-0.808311123239588	6.85358386120523	40.7057344546771	3.86E-04	0.015381557588712	FALSE	6.42295963346359	6.36824405011036	7.14801433699671	7.25129482920632	6.39560184178698	7.19965458310152	sirtuin 2	1185.32392912228
ENSMUSG00000035199	Arl6ip5	65106	0.770189278323708	4.61148325919787	32.456029005682	6.11E-04	0.01830318536162	FALSE	4.79233899982994	5.14435178265664	4.87307750203677	4.25196631153541	3.98807616656432	4.27060349692754	4.93658942817445	4.17021532500909	ADP-ribosylation factor-like 6 interacting protein 5	315	65106	0.71106791173355	6.28179201195924	31.8697572750137	4.23E-04	0.014954913089124	FALSE	6.55703615239385	6.50354923490505	5.81199349484899	5.82580073183571	6.51130246442237	6.52396261724042	5.81889711334235	ADP-ribosylation factor-like 6 interacting protein 5	667	65106	0.929728244105616	6.19157397294912	23.8890645544367	0.001817125587642	0.0304596971016	FALSE	6.3202577028298	6.7998313856646	5.73049745005095	5.58024609151675	6.5600445442472	5.65537177078385	ADP-ribosylation factor-like 6 interacting protein 5	254.572591864065
ENSMUSG00000042659	Arrdc4	66412	-1.82653757634153	4.6417237637116	66.1073416945057	6.15E-05	0.01016511822475	FALSE	3.7228194837898	3.23453815370791	3.38441023636239	4.83442385962707	5.27472429758875	5.63240021766993	3.44725595795337	5.24718279162858	arrestin domain containing 4	620	66412	-0.792665575188088	6.37768622132144	21.0857591054811	0.001610716725399	0.029068241033053	FALSE	6.0183160315188	6.23402762597275	6.65458352477434	6.92745152735226	5.73475365182946	5.99569910310701	6.7910175260633	arrestin domain containing 4	346	66412	-0.9535743233291	7.27653268593409	35.9460006849041	5.61E-04	0.018119668835132	FALSE	6.58056320017518	6.85466969504546	7.53491945311806	7.80253949720604	6.71761644761032	7.66872947516205	arrestin domain containing 4	485.510280104169
ENSMUSG00000031458	Coprs	66423	1.66708796252959	3.23596926742205	47.4812988226047	1.83E-04	0.012980151300592	FALSE	3.37004175804613	4.0580982119204	3.98396733940099	1.96748861777153	2.00082403093046	2.50095338849494	3.80403576978918	2.15642201239898	coordinator of PRMT5, differentiation stimulator	31	66423	1.78518354300114	6.45922801694333	99.192624083151	6.70E-06	0.00241961084626	FALSE	6.75236623516047	6.87780917197312	5.31025661809518	5.01297760411933	7.1551951239611	6.92845684369823	5.16161711110726	coordinator of PRMT5, differentiation stimulator	289	66423	1.04192066873117	6.35116241614282	39.8207926368656	4.13E-04	0.015981451027801	FALSE	6.59179464034143	6.94185242490335	5.67181967040736	5.80987894014194	6.76682353262239	5.74084930527465	coordinator of PRMT5, differentiation stimulator	NA
ENSMUSG00000010362	Rdm1	66599	1.58272247527564	3.54431027337783	25.6429707587051	0.001243548439291	0.023851720860777	FALSE	3.53562215901613	4.43416104329573	4.25490579970194	2.97805277759551	2.51031156705181	1.99426094256928	4.0748963340046	2.4942084290722	RAD52 motif 1	243	66599	0.983206874161008	6.50321869580572	37.1813267373765	2.50E-04	0.01150499896464	FALSE	6.71125246969115	6.77370120899219	5.64588627795767	6.01738772724346	6.96042905238287	6.81512757702207	5.83163700260056	RAD52 motif 1	73	66599	2.65524336811205	7.28624381533374	91.9105792785399	4.44E-05	0.006798695459761	FALSE	7.64154014095631	8.40199952526427	5.27719990130794	5.56786983252967	8.02176983311029	5.4225348669188	RAD52 motif 1	58.1385211532088
ENSMUSG00000047786	Lix1	66643	-0.814468847173769	6.69227056793048	28.5897908350292	8.99E-04	0.021207297109108	FALSE	6.49108561617981	6.03163256479144	6.12161340034804	6.824689570773	7.06887967119893	7.20879318034446	6.21477719377309	7.0341208074388	limb and CNS expressed 1	806	66643	-0.667557285348265	5.70955776242582	17.082997653835	0.003030893937	0.042038483845699	FALSE	5.16840817911701	5.58552007244687	6.01225576054847	6.12323910924098	5.44111037226757	5.39834620794381	6.06774743489473	limb and CNS expressed 1	192	66643	-0.939507080515371	6.00866358748792	48.1484087715498	2.31E-04	0.013464246280864	FALSE	5.49055708815335	5.44661059549696	6.44635660881509	6.35364311895248	5.46858384182515	6.39999986388378	limb and CNS expressed 1	NA
ENSMUSG00000031428	Zcchc18	66995	1.7373366246371	4.25640382739828	38.4324834026248	3.61E-04	0.015530213099643	FALSE	4.45976871427141	5.14351192281927	4.93949582227756	3.39810311735227	2.48279738190157	3.37292448478349	4.84759215312275	3.08460832801244	zinc finger, CCHC domain containing 18	17	66995	1.50794112983813	8.04025808313805	120.715824483515	3.13E-06	0.00172576036216	FALSE	8.61896782181691	8.31521077231906	6.92336856378038	7.01327353900379	8.46745819630611	8.46721226348069	6.96832105139208	zinc finger, CCHC domain containing 18	49	66995	1.29607316359784	7.89203637702073	106.536192118667	1.83E-05	0.004086239973162	FALSE	8.32438336925482	8.46849199831565	7.13713763815756	7.07252409066728	8.39643768378523	7.10483086441242	zinc finger, CCHC domain containing 18	NA
ENSMUSG00000043445	Pgp	67078	0.780702088420377	4.4968153245225	33.787443903185	5.40E-04	0.017804175074803	FALSE	4.54570266638399	4.9771823658376	4.93949582227756	4.05982895213739	4.0526590290294	4.0516398297506	4.82079361816638	4.0547092703058	phosphoglycolate phosphatase	387	67078	0.787196918045704	8.61352296388386	28.7277866108699	5.99E-04	0.017278501084003	FALSE	8.77806385173926	8.86596211262791	8.27145810692908	7.88893754914763	8.98512773117095	8.87638456517937	8.08019782803835	phosphoglycolate phosphatase	240	67078	0.868526340010921	8.30811142267379	44.1230126815675	3.02E-04	0.014097980898564	FALSE	8.59181058759251	8.75822944391533	7.89239688916765	7.72336702278931	8.67502001575392	7.80788195597848	phosphoglycolate phosphatase	NA
ENSMUSG00000018322	Tomm34	67145	0.984881854923716	4.59603205975385	45.020593490869	2.18E-04	0.013679202092211	FALSE	4.89751986597498	5.08084265643316	5.02924159496682	4.22200471821117	3.71115089906579	4.08441247534558	5.00253470579166	4.00585603087418	translocase of outer mitochondrial membrane 34	83	67145	1.38768621494784	5.851491809023	63.801973765293	3.58E-05	0.00482169731465	FALSE	6.04795454722802	6.22466376921175	4.85544496487154	4.91871919472858	6.46856872033977	6.24706234559318	4.88708207980006	translocase of outer mitochondrial membrane 34	253	67145	0.887347096984015	5.81504724621142	42.894302442874	3.30E-04	0.014575501562085	FALSE	6.18878282263133	6.18864741691009	5.29424438944462	5.32421487293524	6.18871511977071	5.30922963118993	translocase of outer mitochondrial membrane 34	NA
ENSMUSG00000039449	Prpf18	67229	0.595970635075654	5.21406596611723	33.4865692780229	5.55E-04	0.017904325696759	FALSE	5.31367948966964	5.57207851350341	5.54301293218671	4.93018784405877	4.91951125820119	4.80412480334947	5.47625697845326	4.88460796853648	pre-mRNA processing factor 18	132	67229	1.00413445000091	6.86990820007495	50.9834915604913	8.15E-05	0.006901653445272	FALSE	7.19027145661424	7.11512414655004	6.33334105913686	6.03688654324173	7.26501335286005	7.19013631867478	6.1851138011893	pre-mRNA processing factor 18	512	67229	0.752610642012424	6.57246516923759	28.391042597552	0.001116680973336	0.024403405098945	FALSE	6.82464186934772	6.96892489700461	6.24719342229894	6.04602942414891	6.89678338317616	6.14661142322392	pre-mRNA processing factor 18	NA
ENSMUSG00000020056	Washc3	67282	-0.687341365912039	5.24009477122917	31.6692068494778	6.59E-04	0.018940723973851	FALSE	4.97966790428317	4.82101260650203	4.76087118314852	5.39327671606589	5.74611779110636	5.46578184274827	4.85385056464458	5.53505878330684	WASH complex subunit 3	587	67282	-1.11458485507454	6.77709561025231	23.1554252797385	0.001386068171011	0.026420301133623	FALSE	6.59400764527535	6.27316026784562	7.33141436378607	7.34310640925027	5.6727174833423	6.17996179882109	7.33726038651817	WASH complex subunit 3	691	67282	-1.64348916686846	6.95231090579439	27.6998601685121	0.001938680556072	0.03139203580592	FALSE	5.65684164023703	6.13078950091266	7.07244327034309	7.90806252598134	5.89381557057484	7.49025289816221	WASH complex subunit 3	407.626750551815
ENSMUSG00000023571	C1qtnf12	67389	0.922552338613049	4.52440933172313	42.4021155770855	2.64E-04	0.014218103583792	FALSE	4.64571617132363	5.14854376363872	4.89686996915826	4.00926725554521	3.9281367847042	4.03385183671368	4.89704330137354	3.99041862565436	C1q and tumor necrosis factor related 12	112	67389	1.17344789111575	6.57732425961601	56.5083164442381	5.60E-05	0.005586476398948	FALSE	6.71210334521796	6.97134615819624	5.74322676918906	5.80393240684064	7.10549111489389	6.92964687276936	5.77357958801485	C1q and tumor necrosis factor related 12	937	67389	0.665773104524166	6.24613216061108	18.7597729151332	0.003494735535413	0.041731692535473	FALSE	6.39581756000164	6.66904090033674	5.80213117226317	5.94968201922798	6.53242923016919	5.87590659574558	C1q and tumor necrosis factor related 12	NA
ENSMUSG00000020814	Mxra7	67622	-1.02541120763219	6.54758838114369	19.6455956450922	0.002700714637436	0.034935362331487	FALSE	6.36755701164094	5.45578340619618	5.87142120036779	7.14516831772842	7.0325742950286	6.69886772091049	5.89825387273497	6.9588701112225	matrix-remodelling associated 7	827	67622	-0.58379262619543	5.82061236748137	16.79085844778	0.003186908495326	0.043101497283116	FALSE	5.47207143751399	5.71529137065887	6.15117717479819	6.12671877587798	5.48280226030576	5.55672168949287	6.13894797533809	matrix-remodelling associated 7	414	67622	-0.928410419347053	6.15100768376708	32.3104196773875	7.68E-04	0.020713245990776	FALSE	5.76656730231628	5.45326818074576	6.43990209243128	6.63245680985513	5.60991774153102	6.5361794511432	matrix-remodelling associated 7	1883.16872012527
ENSMUSG00000026753	Ppp6c	67857	0.628390610458844	4.35674103305438	25.6548676968692	0.001241848550153	0.023850748648491	FALSE	4.47797300186632	4.74664045837895	4.66943992429625	4.01160436826527	4.14331826604518	3.85799939595347	4.63135112818051	4.00430734342131	protein phosphatase 6, catalytic subunit	87	67857	1.10159851436246	6.21028580931662	62.3576557042208	3.89E-05	0.004978769017466	FALSE	6.50185786663384	6.57167976543567	5.35200517948664	5.56679441310211	6.58838947930393	6.55397570379114	5.45939979629437	protein phosphatase 6, catalytic subunit	321	67857	1.54578958901546	5.9226457352983	37.4058899515876	4.98E-04	0.017359927207029	FALSE	6.51900394014547	6.46851745227906	5.31904854966998	4.48895130548285	6.49376069621227	4.90399992757641	protein phosphatase 6, catalytic subunit	NA
ENSMUSG00000030556	Lrrc28	67867	1.38497981430872	4.6972594194188	71.1111785138075	4.81E-05	0.01016511822475	FALSE	4.93424251652299	5.53797186537905	5.14469727545916	3.8873038666493	3.89980960067588	3.74501532770284	5.2056372191204	3.84404293167601	leucine rich repeat containing 28	310	67867	1.01728128057368	6.76027348358178	32.1212201517741	4.12E-04	0.01485288148384	FALSE	7.2876665502355	7.12989475040161	6.20732385047127	5.92622701035021	6.79387928879682	7.07048019647798	6.06677543041074	leucine rich repeat containing 28	43	67867	1.32760996974325	7.15181965528037	113.062110745532	1.50E-05	0.003915319886211	FALSE	7.70711513487962	7.62492149154474	6.34811113883859	6.33988847673128	7.66601831321218	6.34399980778493	leucine rich repeat containing 28	184.430373509308
ENSMUSG00000031532	Saraf	67887	1.30933352489193	6.61992857233149	108.110916801655	1.14E-05	0.01016511822475	FALSE	6.86473263757922	7.24255863423505	7.25122175522423	5.91728331004522	5.81254984496543	5.72952806371904	7.11950434234617	5.8197870729099	store-operated calcium entry-associated regulatory factor	809	67887	0.649554583502244	7.38045800346778	17.0518070381512	0.003047090904308	0.042038483845699	FALSE	7.79698579102568	7.65079762793182	6.93934997161003	6.9776872194946	7.33065672145504	7.59281338013751	6.95851859555231	store-operated calcium entry-associated regulatory factor	129	67887	1.11279854529916	7.27530960369383	61.199071110865	1.09E-04	0.009490016310314	FALSE	7.59663093235673	7.84395869442972	6.67119452038208	6.56016734161256	7.72029481339323	6.61568093099732	store-operated calcium entry-associated regulatory factor	704.576450184395
ENSMUSG00000062683	Atp5g2	67942	0.609054257222333	5.40525628406799	50.9614730424404	1.46E-04	0.012326878031042	FALSE	5.67558944134822	5.67911495041278	5.67729659325657	5.0407342363858	5.16431413026069	4.9966308059282	5.67733366167253	5.06722639085823	ATP synthase, H+ transporting, mitochondrial F0 complex, subunit C2 (subunit 9)	308	67942	0.70725002612581	7.92136522232139	32.3962688260885	4.01E-04	0.014549599943705	FALSE	8.13834573589234	8.21019631753286	7.5700025352346	7.33718871610116	8.1417468007333	8.16342961805283	7.45359562566788	ATP synthase, H+ transporting, mitochondrial F0 complex, subunit C2 (subunit 9)	609	67942	0.817185881339571	7.62219795763339	25.4961596055217	0.001515084593388	0.027836258646006	FALSE	7.76505679443541	8.15417273562651	7.21456618275258	7.09881403346815	7.95961476503096	7.15669010811036	ATP synthase, H+ transporting, mitochondrial F0 complex, subunit C2 (subunit 9)	NA
ENSMUSG00000025723	Nmb	68039	1.28965387316638	2.8772484542228	34.2317401420957	5.19E-04	0.017491095334684	FALSE	2.8794278008165	3.61744971051902	3.52590877080221	2.12257209951677	2.00082403093046	2.15922257762306	3.34092876071258	2.09420623602343	neuromedin B	530	68039	1.05972972717255	4.8277957314453	23.3635484948951	0.001168928947035	0.02466825399838	FALSE	4.89266560615219	5.05112705074135	4.21135591170012	4.02936776920874	5.46866731155579	5.13748665614978	4.12036184045443	neuromedin B	853	68039	1.14395897977097	4.87156964212536	19.7931734238961	0.003031731869201	0.03973544690096	FALSE	4.95387680732777	5.61952485688748	4.32631167844063	4.06796606338377	5.28670083210763	4.1971388709122	neuromedin B	34.2223924199541
ENSMUSG00000045414	Dipk2a	68861	-2.41413732532272	6.5013550263682	23.4541811255793	0.001889734201094	0.029260531066616	FALSE	5.70615455819784	3.70202324169485	4.38256875206442	6.8539635188175	7.45162787668035	7.38311958620164	4.59691551731903	7.22957032723316	divergent protein kinase domain 2A	6	68861	-2.78956293707884	6.1837128197458	184.002849652222	5.91E-07	0.001101662799552	FALSE	4.62543295094133	4.68486572025787	7.29841294241455	7.12954368303383	3.96419127749438	4.42482998289786	7.21397831272419	divergent protein kinase domain 2A	104	68861	-2.59691415936724	6.70127716052135	77.8039202490503	7.84E-05	0.008342146392058	FALSE	5.32135054589319	4.31267409672851	7.48374867817185	7.4712711338245	4.81701232131085	7.47750990599818	divergent protein kinase domain 2A	NA
ENSMUSG00000029463	Fam216a	68948	1.2300946279967	4.70831211024538	86.6466031937157	2.45E-05	0.01016511822475	FALSE	4.93753504909277	5.39568489313904	5.21341726144746	3.92746511513293	3.9929604977107	3.97913281577136	5.18221240122642	3.966519476205	family with sequence similarity 216, member A	171	68948	1.16821189323738	5.19864090944623	44.2134528658314	1.36E-04	0.00876374820784	FALSE	5.55217405292757	5.41548017274665	4.26788719834254	4.53967207827712	5.6865640856596	5.55140610377794	4.40377963830983	family with sequence similarity 216, member A	401	68948	1.40783106109896	4.70067226074624	32.8680529818829	7.30E-04	0.020380722556619	FALSE	5.07756892628912	5.36799137261308	4.13298480940341	3.50534409235338	5.2227801494511	3.81916445087839	family with sequence similarity 216, member A	NA
ENSMUSG00000049489	Ccnq	69109	-0.9245179135514	4.05320202129058	31.0176708984326	7.02E-04	0.019069693376343	FALSE	3.80923185717627	3.29931568903524	3.40391348613755	4.36595280637145	4.6150322951472	4.33011615687658	3.50415367744969	4.43703375279841	cyclin Q	208	69109	-0.927038307441217	5.58121288244036	40.387750589852	1.87E-04	0.010048897050371	FALSE	5.0158453852191	5.11018967309692	6.06867853980308	6.04948511321445	5.2908096922213	5.13894825017911	6.05908182650877	cyclin Q	103	69109	-1.232033732455	5.83096834655402	68.1275313895927	7.79E-05	0.008342146392058	FALSE	5.16324071103774	5.02496008137574	6.39833085100804	6.22836557132278	5.09410039620674	6.31334821116541	cyclin Q	NA
ENSMUSG00000022808	Snx4	69150	0.879583572043789	6.20224502038025	66.2843159206826	6.09E-05	0.01016511822475	FALSE	6.42810943127168	6.70146256287678	6.58410380938241	5.79846775630282	5.72498964289556	5.55578624952276	6.57122526784362	5.69308121624038	sorting nexin 4	221	69150	0.750141826495845	7.31709154714346	39.3777937473815	2.05E-04	0.010331213425268	FALSE	7.60507354936261	7.53523477154569	6.89317514695609	6.75190592096908	7.57338656748729	7.5712316294652	6.82254053396258	sorting nexin 4	700	69150	0.84009406287635	6.85379790898697	23.144982495495	0.001983328921221	0.031702096142206	FALSE	7.23946501800491	7.18451815717551	6.58988304143632	6.12437941112569	7.21199158759021	6.357131226281	sorting nexin 4	NA
ENSMUSG00000028643	Svbp	69216	-1.4874907622223	6.00225606121359	40.1396845372168	3.21E-04	0.015196492275582	FALSE	5.56142702414011	4.63395173292207	4.86706756665435	6.39962654422827	6.58087665958823	6.6910862672731	5.02081544123884	6.5571964903632	small vasohibin binding protein	284	69216	-1.0324097117034	9.41809837453053	34.6704181547493	3.36E-04	0.013213286687771	FALSE	8.94025873185434	9.17370416794908	10.0546833750233	9.82862596167096	8.56582619603691	8.89326303194678	9.94165466834712	small vasohibin binding protein	27	69216	-2.07937512629673	10.5504493637343	147.319907398582	6.26E-06	0.002515066733951	FALSE	9.38448873822172	8.9073370697917	11.2832106497592	11.2034004330325	9.14591290400671	11.2433055413959	small vasohibin binding protein	NA
ENSMUSG00000060981	H4c8	69386	1.03504655128678	2.56036804927346	31.8367384625299	6.49E-04	0.018826026542839	FALSE	2.73552608885361	3.10247634097368	3.07596205792992	1.78279892986297	1.97142919193706	2.09204905995189	2.97132149591907	1.94875906058398	H4 clustered histone 8	168	69386	0.986457236706651	7.91656449749612	44.565417575405	1.32E-04	0.00876374820784	FALSE	8.26202798396601	8.2616920782088	7.44079040324579	7.03109249573434	8.17787916476935	8.23386640898139	7.23594144949006	H4 clustered histone 8	537	69386	0.810962476326299	8.28068005745182	27.5855244155647	0.001212386978443	0.025162479949911	FALSE	8.45673171258457	8.78343226013604	7.71480806965456	7.91762710704659	8.6200819863603	7.81621758835058	H4 clustered histone 8	NA
ENSMUSG00000036537	Rnf113a1	69942	-2.10500425275319	6.51380010125766	38.0791939172697	4.37E-04	0.016413334848799	FALSE	5.76417243328557	4.30641576954716	4.88005759631184	7.13099607924557	7.27516690142965	7.22676448460119	4.98354859971486	7.2109758217588	ring finger protein 113A1	344	69942	-2.20146035866634	8.68072991739817	38.5371932727227	4.89E-04	0.015902786867317	FALSE	7.67044725890883	7.74707821823912	9.41939233323295	9.75079746791692	6.44362761352227	7.28705103022341	9.58509490057494	ring finger protein 113A1	1075	69942	-1.00069505225321	7.65024522993756	17.2796297741477	0.004574534470721	0.047613456923628	FALSE	7.40031556606727	6.63348212174993	8.13532416055433	7.99007439506815	7.0168988439086	8.06269927781124	ring finger protein 113A1	2391.61959586885
ENSMUSG00000028937	Acot7	70025	1.03252368814819	5.31043102192496	26.0106413600569	0.001192352671948	0.023492921446469	FALSE	5.27516005082367	5.96521596162537	5.87292150102335	4.72616734951804	4.43830839862778	4.90908532728942	5.7044325044908	4.69118702514508	acyl-CoA thioesterase 7	53	70025	1.53040839067494	7.07785355015627	79.7622945814523	1.55E-05	0.003221023154804	FALSE	7.3860932535613	7.46798656886817	6.19188207398808	5.75828352676666	7.6717101194002	7.50859664727656	5.97508280037737	acyl-CoA thioesterase 7	97	70025	1.07510673984506	7.13957484327648	71.3758632838444	6.71E-05	0.00773928216718	FALSE	7.54448429208218	7.6105042281032	6.44556731472596	6.56545917610567	7.57749426009269	6.50551324541581	acyl-CoA thioesterase 7	269.792301800668
ENSMUSG00000071645	Tut1	70044	-0.644565155352991	4.31644913328572	37.231392986751	3.99E-04	0.01598068235739	FALSE	4.04321196178029	3.89800696957591	3.93501382671098	4.5150672203565	4.70707752422399	4.58038683727265	3.95874425268906	4.60084386061771	terminal uridylyl transferase 1, U6 snRNA-specific	125	70044	-0.959965563251106	5.82727976480747	52.8132178584974	7.17E-05	0.006419889221799	FALSE	5.40103317766946	5.29285844082241	6.29104084125979	6.34913724722964	5.4138656542842	5.36925242425869	6.32008904424472	terminal uridylyl transferase 1, U6 snRNA-specific	743	70044	-0.877870684131345	5.65553438916906	22.0606381635126	0.002262410402406	0.034070134579442	FALSE	5.23942430003274	5.06954654793132	5.8001624680111	6.22035789980633	5.15448542398203	6.01026018390871	terminal uridylyl transferase 1, U6 snRNA-specific	294.151220362307
ENSMUSG00000024593	Megf10	70417	1.43894809408349	5.17752238935823	19.9577534406406	0.002808234882112	0.035499195571688	FALSE	4.99870645376386	6.31545140627036	5.54990735920069	4.45279249751027	4.36296381032747	4.00675173586434	5.62135507307831	4.2741693479007	multiple EGF-like-domains 10	152	70417	1.05815388002705	5.60919391951802	47.1132477731768	1.08E-04	0.007928500413672	FALSE	5.85800477116848	5.93963223499315	5.00708202596434	4.77979656740367	6.02321032138108	5.94028244251424	4.89343929668401	multiple EGF-like-domains 10	306	70417	1.3669086513318	5.45830311558555	38.4049671116453	4.60E-04	0.016829078815122	FALSE	5.72634714312372	6.19528647258028	4.80730837088779	4.42983404885489	5.960816807852	4.61857120987134	multiple EGF-like-domains 10	480.191447970539
ENSMUSG00000039410	Prdm16	70673	-1.76665355777048	6.96578990091944	25.2473957905371	0.00146937147864	0.026299567232789	FALSE	6.53955924336184	5.29263219519295	5.25926259458565	7.45029919504917	7.76458044480902	7.54904248416935	5.69715134438014	7.58797404134251	PR domain containing 16	32	70673	-2.81758684422252	7.17516800996947	110.184356239742	7.21E-06	0.002474453339259	FALSE	5.56636806220188	5.78673410073136	8.20541531302295	8.22635091956249	4.66733628160981	5.34014614818102	8.21588311629272	PR domain containing 16	671	70673	-2.52467587781191	7.26896304186704	36.3682323159047	0.00184124000307	0.030702882852976	FALSE	6.03464977296243	4.73570607542843	7.9115200103067	8.14986714509044	5.38517792419543	8.03069357769857	PR domain containing 16	2668.54391945382
ENSMUSG00000029136	Rbks	71336	1.1116763228573	1.97810598780277	15.0553089399904	0.005465300769609	0.049993156059507	FALSE	1.94203643880074	2.74314344361289	2.46171957783337	0.965543295801236	1.63893195702203	1.28371497565651	2.38229982008233	1.29606340949326	ribokinase	10	71336	2.235733358781	5.13556985119036	140.571651983103	1.72E-06	0.001683399227746	FALSE	5.69932315157502	5.58059684702512	3.67018892284503	3.29928222783875	5.73728257740967	5.67240085866994	3.48473557534189	ribokinase	35	71336	1.6754023707515	5.3729713143717	123.221138660324	1.13E-05	0.003469629782977	FALSE	5.93538213983981	6.01177002346571	4.34983114058516	4.29468883837366	5.97357608165276	4.32225998947941	ribokinase	31.1155937913108
ENSMUSG00000023147	Get1	71446	1.21488726766342	3.61121622416018	32.9179772639358	5.85E-04	0.01804674503233	FALSE	3.59520907068992	4.23567226628673	4.33546487912292	2.77842393436276	2.79951499400901	3.04909218916077	4.05544873869986	2.87567703917751	guided entry of tail-anchored proteins factor 1	445	71446	0.74130418369642	6.37809215866657	26.2825522272894	8.01E-04	0.020151504652119	FALSE	6.63299184803659	6.64101558348112	5.71908066147952	6.0499693703501	6.61338439752783	6.62913060968185	5.88452501591481	guided entry of tail-anchored proteins factor 1	252	71446	0.916816496253058	5.91473119223414	42.9471660957661	3.28E-04	0.014575501562085	FALSE	6.25674930392373	6.33940157670781	5.32362434294117	5.45277840082613	6.29807544031577	5.38820137188365	guided entry of tail-anchored proteins factor 1	NA
ENSMUSG00000029650	Slc46a3	71706	-1.14525193199103	4.82903583667345	35.5038954822382	4.63E-04	0.016697456100868	FALSE	3.97861993545342	4.33906132423851	4.10125022131908	4.85278905085488	5.5487892925772	5.38389748341816	4.13964382700367	5.26182527561675	solute carrier family 46, member 3	11	71706	-1.53342126926789	8.26128697482543	139.365443364874	1.78E-06	0.001683399227746	FALSE	7.45838144346464	7.60653105467134	8.96354717060533	8.99592944906074	7.26325964760691	7.44272404858096	8.97973830983303	solute carrier family 46, member 3	54	71706	-1.55552139808506	8.15526068506093	102.297730975585	2.09E-05	0.004331273301716	FALSE	7.31197979259489	7.03446356149218	8.60820550273655	8.84594673677135	7.17322167704353	8.72707611975395	solute carrier family 46, member 3	442.34520054562
ENSMUSG00000021720	Rnf180	71816	-2.11295311046825	7.40955142960056	25.8586954118332	0.001437861341445	0.025992938399979	FALSE	6.76725475417176	5.12661122831701	5.5808369737817	7.81639227858643	8.30716991987847	8.16185653801471	5.82490098542349	8.09513957882654	ring finger protein 180	681	71816	-2.09900557729758	4.96358499677692	22.5588268200268	0.002007587648321	0.032985166221828	FALSE	4.10848508215882	4.26986668460634	6.00043535769626	5.65866252185652	2.28903299093961	3.55579491923492	5.82954893977639	ring finger protein 180	12	71816	-3.67717402118022	6.83839449112732	194.723497362871	2.46E-06	0.001886356459628	FALSE	4.47234032971291	3.57316969667953	7.65597203095993	7.79435538974053	4.02275501319622	7.72516371035023	ring finger protein 180	2640.62240930168
ENSMUSG00000061313	Ddhd2	72108	0.732069262027059	4.24817729421574	20.5030567096304	0.002369249831717	0.032851477532404	FALSE	4.2898467810341	4.79557657702552	4.57058752671685	3.83019062150046	3.65061927204935	4.00675173586434	4.55200362825882	3.82918720980472	DDHD domain containing 2	758	72108	0.622209575920055	6.4791623221682	17.7983652816762	0.002687160934246	0.039586618556642	FALSE	6.50872999772498	6.75725076074792	6.16603609928491	5.98333554890534	6.8039668851271	6.68998254786666	6.07468582409513	DDHD domain containing 2	351	72108	0.836037756566176	6.36160869432433	35.7825809808626	5.68E-04	0.018119668835132	FALSE	6.76499034282622	6.66974321216259	5.98135697019289	5.78630311766373	6.7173667774944	5.88383004392831	DDHD domain containing 2	NA
ENSMUSG00000051098	Mblac2	72852	1.10716891556725	3.11149235497788	17.1563857530142	0.003869002573083	0.041694124599051	FALSE	3.00609343431192	3.92562747897783	3.59298688762832	2.33902361182001	2.19982653865824	2.76630772557527	3.50823593363936	2.43505262535117	metallo-beta-lactamase domain containing 2	351	72852	1.01159257106428	4.88899207626022	30.2706246929169	5.03E-04	0.016039989256041	FALSE	5.15542885001669	5.04571870653637	4.31720508485828	4.11310883054557	5.40009970737727	5.20041575464344	4.21515695770192	metallo-beta-lactamase domain containing 2	363	72852	1.0983693709206	4.93907590581315	35.1556507995722	5.99E-04	0.018401742795501	FALSE	5.21258012672778	5.52876021528162	4.21840609610019	4.37766385173567	5.3706701710047	4.29803497391793	metallo-beta-lactamase domain containing 2	NA
ENSMUSG00000058690	Ccser2	72972	0.722816348843699	4.48078178417435	35.5310260363215	4.62E-04	0.016697456100868	FALSE	4.64033807218492	4.91259260481294	4.82221265842206	4.22603573165045	3.9929604977107	3.99300836680359	4.79171444513997	4.07066819872158	coiled-coil serine rich 2	556	72972	0.713582602875953	5.32442127888515	22.8589226353149	0.001252310105237	0.025201614689752	FALSE	5.62342100748764	5.56983752452172	4.79979450532685	4.92520055180098	5.50173544991403	5.56499799397446	4.86249752856392	coiled-coil serine rich 2	628	72972	0.871893607067528	5.04204434142566	24.770567116995	0.001642736072875	0.029230401698615	FALSE	5.26055776757274	5.54106987343748	4.61637093290925	4.4798732420301	5.40081382050511	4.54812208746968	coiled-coil serine rich 2	NA
ENSMUSG00000028300	C9orf72	73205	2.19016460305908	5.34844462721675	121.948632030834	7.50E-06	0.01016511822475	FALSE	5.54712875500988	6.30347031552089	6.21998995446779	3.87964756123374	3.91017486284151	3.83250258082036	6.02352967499952	3.8741083349652	C9orf72, member of C9orf72-SMCR8 complex	20	73205	2.0781502260597	6.402106870233	117.168973332017	3.51E-06	0.00172576036216	FALSE	7.02891149455213	7.08676809309662	4.96847594254053	4.75995638982423	6.61292544225924	6.90953500996933	4.86421616618238	C9orf72, member of C9orf72-SMCR8 complex	15	73205	2.16508559758986	6.0510037997201	188.582857156152	2.74E-06	0.001886356459628	FALSE	6.63474295125123	6.86819481779824	4.6602486424803	4.56481467640458	6.75146888452474	4.61253165944244	C9orf72, member of C9orf72-SMCR8 complex	NA
ENSMUSG00000039137	Whrn	73750	1.00590685491826	4.17016398207048	18.5956527107252	0.003107962045519	0.037103311191931	FALSE	4.15680451294367	4.98000789190446	4.49855229426033	3.32857067927406	3.51458158337176	3.85293595405877	4.54512156636949	3.56536273890153	whirlin	373	73750	1.83284001707867	4.83472455100199	30.9248434017518	5.60E-04	0.016791851532565	FALSE	4.95600387461925	5.11965985861321	3.86734365582373	3.09766792330536	5.7470168531793	5.27422686213725	3.48250578956454	whirlin	333	73750	1.0025309675648	5.20871000903568	36.8913033030965	5.19E-04	0.017396253909796	FALSE	5.64907293768836	5.59039290374828	4.48924239658297	4.76037744158837	5.61973292071832	4.62480991908567	whirlin	202.692945237223
ENSMUSG00000021114	Atp6v1d	73834	0.795784397997644	5.79355369908725	39.003111425115	3.45E-04	0.015479117955731	FALSE	5.90481840617019	6.31880323797315	6.15652593293018	5.26397673983442	5.47652233108252	5.27453959425175	6.12671585902451	5.3383462217229	ATPase, H+ transporting, lysosomal V1 subunit D	336	73834	0.676820790199211	7.74350543956836	30.9330619600989	4.68E-04	0.015572702328235	FALSE	8.04637622365349	7.99976566718858	7.36339940912076	7.23808869845733	7.87975981179638	7.97530056754615	7.30074405378905	ATPase, H+ transporting, lysosomal V1 subunit D	439	73834	0.785378649378196	7.71419755650686	31.1859944879248	8.52E-04	0.021696647208361	FALSE	8.12421631406868	7.97910088158945	7.14025364285931	7.38875427581416	8.05165859782907	7.26450395933674	ATPase, H+ transporting, lysosomal V1 subunit D	545.678589872893
ENSMUSG00000030872	Gga2	74105	0.947261681372544	5.18826998942842	44.9144505056052	2.20E-04	0.013685506055734	FALSE	5.30944998960056	5.79702958758519	5.60571360797513	4.76823966325045	4.60390088246575	4.53368595098178	5.57073106172029	4.63527549889933	golgi associated, gamma adaptin ear containing, ARF binding protein 2	329	74105	0.815912345197487	5.96337847905352	31.3320472261883	4.48E-04	0.015226071043026	FALSE	6.11011302949824	6.213167486904	5.43798394768953	5.41628726520551	6.36903938565319	6.23077330068514	5.42713560644752	golgi associated, gamma adaptin ear containing, ARF binding protein 2	538	74105	0.800670318325812	5.53869909082997	27.5708477902731	0.001214226999433	0.025162479949911	FALSE	5.76900043964094	5.98414892720827	5.08440852712457	5.09341434777916	5.8765746834246	5.08891143745186	golgi associated, gamma adaptin ear containing, ARF binding protein 2	NA
ENSMUSG00000030095	Tmem43	74122	0.822649449777693	5.05220347379899	22.2332974566153	0.001882653416761	0.029182136884458	FALSE	5.01956984365906	5.68893403086355	5.42797083433301	4.53307457859052	4.7306624634348	4.47392498490352	5.37882490295188	4.57922067564295	transmembrane protein 43	350	74122	0.699467444425082	6.41278216232516	30.2920618679327	5.02E-04	0.016039989256041	FALSE	6.65978903912406	6.58913641217262	5.91779665171123	5.99669289391108	6.70461475530458	6.65118006886708	5.95724477281116	transmembrane protein 43	283	74122	1.33841780148396	6.14234193622915	40.51621296025	3.92E-04	0.015472194213262	FALSE	6.37418491719682	6.89492247641475	5.18964121181074	5.45871603182119	6.63455369680579	5.32417862181597	transmembrane protein 43	NA
ENSMUSG00000020435	Osbp2	74309	-0.951530373570816	7.43262779808941	27.061691345571	0.001060074306476	0.022054838150981	FALSE	7.25329683122527	6.70288849456145	6.59475035289358	7.81120290201641	7.98391592005261	7.68293306313798	6.85031189289343	7.826017295069	oxysterol binding protein 2	195	74309	-1.44749674268537	6.84025803290184	44.3311646968656	1.67E-04	0.009568113566413	FALSE	6.13458239340626	6.39580474018073	7.34175011472701	7.69195358559875	5.6306869227449	6.05369135211063	7.51685185016288	oxysterol binding protein 2	65	74309	-1.46450976956482	6.25214695936898	88.3546142838309	3.37E-05	0.005804041146331	FALSE	5.41539877983101	5.28103844854226	6.6635617702607	6.93038448242924	5.34821861418664	6.79697312634497	oxysterol binding protein 2	2774.97486924682
ENSMUSG00000047547	Cltb	74325	0.955011066571254	5.45213615664897	25.3871478965869	0.001280828826077	0.024296402075806	FALSE	5.48097274812887	6.10852897329215	5.89524077398765	4.83178107177205	4.66178885616988	5.15415053142289	5.82824749846956	4.88257348645494	clathrin, light polypeptide (Lcb)	779	74325	0.843520741032068	5.52964399732955	17.4983311651777	0.002825091456273	0.040577597309677	FALSE	5.76803255901133	5.85866580837596	4.62026308988642	5.26289077069763	5.79425695379312	5.80698510706014	4.94157693029202	clathrin, light polypeptide (Lcb)	699	74325	0.919609038943292	5.84292427989303	23.1501958425511	0.001982097672854	0.031702096142206	FALSE	6.02153485143159	6.40708913533003	5.46370522330475	5.15232706835908	6.21431199338081	5.30801614583191	clathrin, light polypeptide (Lcb)	298.344817279623
ENSMUSG00000072720	Myo18b	74376	-0.803640441444695	5.92518918498777	29.3352795737767	8.32E-04	0.020757169111151	FALSE	5.62339016029189	5.35127491976468	5.41772831616512	6.14883522549929	6.55179440533154	6.06672877823292	5.4641311320739	6.25578613635458	myosin XVIIIb	126	74376	-1.12933212606354	6.51953664092216	52.4398102073884	7.36E-05	0.006505971116777	FALSE	6.08814559313999	6.08512647168254	7.14329935630936	7.02447975684373	5.67884267092856	5.95070491191703	7.08388955657654	myosin XVIIIb	570	74376	-1.83372821523098	5.86729893746853	30.7862807819915	0.001346565528833	0.026432845091421	FALSE	5.14793020849287	4.03225940842758	6.42635136119553	6.58124069721623	4.59009480846023	6.50379602920588	myosin XVIIIb	730.980478885058
ENSMUSG00000032393	Dpp8	74388	-0.659052306449702	7.54565860728217	54.4079364122657	1.18E-04	0.011884623835444	FALSE	7.2362417091463	7.20380506057994	7.09308087420059	7.73050346275114	7.89228539150261	7.88511310853918	7.17770921464228	7.83596732093098	dipeptidylpeptidase 8	399	74388	-0.72927838089063	6.64288190151766	28.2315774657074	6.34E-04	0.017761730053254	FALSE	6.36451928022283	6.4088139423951	7.11869519352898	6.94202917703618	6.1363319940991	6.30322173890568	7.03036218528258	dipeptidylpeptidase 8	322	74388	-0.900015364064472	6.22662848272594	37.3232437061561	5.01E-04	0.017396253909796	FALSE	5.68952728055064	5.73303143222142	6.47423170275636	6.72572626332585	5.71127935638603	6.5999789830411	dipeptidylpeptidase 8	3284.29099028468
ENSMUSG00000039232	Stx11	74732	-1.77905436222206	5.76870106005954	23.6783283841578	0.001761958878624	0.028480413001469	FALSE	5.31367948966964	3.85555866809246	4.30170104998406	6.07253621428629	6.55675106804402	6.52115453437654	4.49031306924872	6.38348060556895	syntaxin 11	314	74732	-2.51271572123597	5.9813602183278	38.4913477534101	4.20E-04	0.014954913089124	FALSE	4.81364109816419	4.8969771603267	6.82871623583462	7.08131267207623	3.16315832607842	4.2912588615231	6.95501445395542	syntaxin 11	11	74732	-3.23693532156174	6.23491401913436	203.318719234302	2.12E-06	0.001886356459628	FALSE	4.20701746260533	3.49328332010675	7.12357718514162	7.04583187338763	3.85015039135604	7.08470452926463	syntaxin 11	624.795088000261
ENSMUSG00000037996	Slc24a2	76376	1.30654743203496	3.78218805234005	18.3984329613214	0.003200202629431	0.037926639225555	FALSE	3.75800792649322	4.57537099819797	4.41038563976832	3.08401223079053	3.36059377308162	2.33655955147324	4.2479215214865	2.92705518511513	solute carrier family 24 (sodium/potassium/calcium exchanger), member 2	602	76376	0.949554729617983	5.4710570549074	21.7776761912198	0.001457359124647	0.027087028647305	FALSE	6.08157618275665	5.68256047110525	4.88412192578467	4.79636830681148	5.50275779386387	5.75563148257526	4.84024511629808	solute carrier family 24 (sodium/potassium/calcium exchanger), member 2	836	76376	1.08266457862755	4.82635981762736	20.0809066592644	0.002917083463043	0.03904216132534	FALSE	5.30677974010644	5.21617324771185	4.50614471393134	3.80928218278637	5.26147649390914	4.15771344835886	solute carrier family 24 (sodium/potassium/calcium exchanger), member 2	135.339076745813
ENSMUSG00000020921	Tmem101	76547	1.16695389550788	4.43378383242319	88.0300604999886	2.32E-05	0.01016511822475	FALSE	4.69193850771573	5.0515938977613	4.93471492098649	3.7953475755312	3.76067838184271	3.64895987653171	4.89274910882118	3.73499527796854	transmembrane protein 101	276	76547	0.935237059084917	6.19204465817378	34.791835954369	3.14E-04	0.012734666952478	FALSE	6.33513270802603	6.47036274814085	5.45137851412153	5.67741973959255	6.66166775062824	6.48905440226504	5.56439912685704	transmembrane protein 101	341	76547	1.04733023100734	5.91696603938018	36.5137646525841	5.35E-04	0.017562041296457	FALSE	6.26306177827363	6.42133843289632	5.48510394541962	5.1022873680831	6.34220010558497	5.29369565675136	transmembrane protein 101	NA
ENSMUSG00000041341	Atg2b	76559	0.65427484321166	5.70285577216607	20.1175210582998	0.002498843033209	0.033869042123962	FALSE	5.73293074050357	6.17907648600016	6.0308947070969	5.17607261594058	5.28172649698508	5.5353872319056	5.98096731120021	5.33106211494375	autophagy related 2B	792	76559	0.684125409627566	5.23254627800787	17.2496847550422	0.002946128229741	0.041574052876703	FALSE	5.59571036248433	5.32229960917572	4.88023997775154	4.69871973990559	5.46501936723481	5.46100977963162	4.78947985882857	autophagy related 2B	568	76559	0.844760220315164	4.83801765355605	26.6334002266138	0.001339610460672	0.026347042472742	FALSE	5.26461677091254	5.12068462858294	4.3965265795857	4.33103463776595	5.19265069974774	4.36378060867583	autophagy related 2B	1151.94381988769
ENSMUSG00000032624	Eml4	78798	1.16592077986788	6.79286065697931	70.6199885054793	4.92E-05	0.01016511822475	FALSE	7.01566834843606	7.40187146817337	7.33579405615472	5.89403682026705	6.2587199129373	6.11034655113247	7.25111129092138	6.08770109477894	echinoderm microtubule associated protein like 4	67	78798	1.00861055298667	6.83036004926178	70.7690087079265	2.43E-05	0.004007782515189	FALSE	7.15628838458925	7.17455975320099	6.17708071543159	6.12281382724379	7.12750786666272	7.15278533481765	6.14994727133769	echinoderm microtubule associated protein like 4	984	78798	0.672656448656476	5.95821356450669	18.1529612893079	0.003809631923562	0.043319076821884	FALSE	6.16430843663936	6.33719286298718	5.4445073331317	5.71525427159525	6.25075064981327	5.57988080236348	echinoderm microtubule associated protein like 4	NA
ENSMUSG00000041548	Hspb8	80888	3.8408832590017	5.30125148919011	125.821379247486	8.97E-06	0.01016511822475	FALSE	5.5144299233381	6.61291651170569	6.27132979793371	2.39021479068146	1.87947070205854	2.72256118329479	6.13289207765917	2.3307488920116	heat shock protein 8	2	80888	3.58914978433748	7.19971640592423	233.617949599379	2.65E-07	9.36E-04	FALSE	8.04316728954111	7.99898612492007	4.43247368221372	4.16790807449916	7.45770060480493	7.8332846730887	4.30019087835644	heat shock protein 8	3	80888	3.48477565530335	7.17254656300438	343.132152705859	3.60E-07	0.001340592821789	FALSE	7.83072139557474	8.23435759191714	4.56962435395023	4.60654547650538	8.03253949374594	4.5880849152278	heat shock protein 8	62.8827417277199
ENSMUSG00000026958	Dpp7	83768	1.60779880212181	3.95895855955411	52.3735286291086	1.33E-04	0.012326878031042	FALSE	4.15114329691515	4.85424439335478	4.54822572558651	3.24760702258872	2.71335653873506	2.81398727368286	4.51787113861882	2.92498361166888	dipeptidylpeptidase 7	91	83768	1.06559394441131	6.6462700939722	61.6601022447654	4.06E-05	0.004978769017466	FALSE	7.04081334867702	6.99994316839558	6.03187012069877	5.80718040564524	6.90339713003005	6.98138454903422	5.91952526317201	dipeptidylpeptidase 7	661	83768	1.56119394657081	6.13124095691102	26.5359319756325	0.001783089764658	0.030183042930037	FALSE	6.17670718722407	7.09192330964546	5.18867181870216	5.12752415995401	6.63431524843476	5.15809798932809	dipeptidylpeptidase 7	NA
ENSMUSG00000024589	Nedd4l	83814	-0.626511178882253	5.38811056935176	41.4784609367365	2.83E-04	0.014480476406899	FALSE	5.09718986855075	5.02812436794157	4.99841577709144	5.58751187308735	5.81254984496543	5.59118501022244	5.04124333786125	5.66374890942508	neural precursor cell expressed, developmentally down-regulated gene 4-like	136	83814	-1.01346590369709	6.80648676105574	50.1329646046625	8.66E-05	0.007128339306757	FALSE	6.41516620303047	6.38406683913612	7.19160136593416	7.44667511174152	6.13389845954058	6.31104383390239	7.31913823883784	neural precursor cell expressed, developmentally down-regulated gene 4-like	415	83814	-1.21785859970123	6.64723994357946	32.3062124194907	7.68E-04	0.020713245990776	FALSE	6.15023127550973	5.64331895007845	6.91651800450587	7.31446787663717	5.89677511279409	7.11549294057152	neural precursor cell expressed, developmentally down-regulated gene 4-like	1280.85199745912
ENSMUSG00000059900	Tmem40	94346	-0.75573305528169	8.38066154120027	27.989808485708	9.58E-04	0.021329546189699	FALSE	8.23835505948055	7.70470013532298	7.86604026555029	8.70818097904187	8.77225881205451	8.64555131860961	7.93636515345127	8.70866370323533	transmembrane protein 40	343	94346	-0.838163325587442	9.28636955317941	30.5716787186876	4.87E-04	0.015879729183797	FALSE	8.66715104335177	9.1558520022862	9.70007863817501	9.75737162669961	8.80709998844101	8.87670101135966	9.72872513243731	transmembrane protein 40	271	94346	-1.07343794585768	9.58628030620399	41.4590560664801	3.65E-04	0.01508834611969	FALSE	9.0693317210767	8.82540210601823	9.81139884448431	10.2112449935007	8.94736691354746	10.0113219189925	transmembrane protein 40	3517.15983545517
ENSMUSG00000054484	Tmem62	96957	0.899569603440024	3.99824626313603	21.7271133983775	0.002010645345875	0.030132593774139	FALSE	3.93535851518922	4.61711000546198	4.49075611590186	3.58860374145535	3.29882260758962	3.53660708630964	4.34774154551769	3.47467781178487	transmembrane protein 62	335	96957	0.774722418631828	5.54671648971177	30.9470533315625	4.67E-04	0.015572702328235	FALSE	5.79317879052124	5.80044714978894	5.04549307000231	5.03807538886471	5.82390626631304	5.80584406887441	5.04178422943351	transmembrane protein 62	856	96957	0.628821541282234	5.55849861387739	19.7731888609887	0.003039909066692	0.03973544690096	FALSE	5.8814864535405	5.79006224240887	5.21452469668926	5.21351297465445	5.83577434797468	5.21401883567186	transmembrane protein 62	171.585399807403
ENSMUSG00000020917	Acly	104112	0.639099185425753	6.66416405810992	41.8976408874265	2.74E-04	0.014378770867501	FALSE	6.854027776593	6.96514923289502	7.02093452253102	6.44399635402907	6.17899112814634	6.2934222504017	6.94670384400635	6.30546991085904	ATP citrate lyase	543	104112	0.64492570642485	8.0000579255946	23.095697236459	0.001212296988984	0.024980462264718	FALSE	8.19498353519855	8.12380968805101	7.69884160934196	7.45213178223716	8.34499271478993	8.2212619793465	7.57548669578956	ATP citrate lyase	403	104112	0.793710037129804	7.75201795106304	32.7715017237968	7.37E-04	0.020455270899604	FALSE	8.0595743177955	8.12809178910552	7.43018729521197	7.16226197042858	8.09383305345051	7.29622463282027	ATP citrate lyase	1428.51655289117
ENSMUSG00000036158	Prickle1	106042	-1.03691908621682	6.55049407763146	50.0913516687827	1.54E-04	0.012326878031042	FALSE	6.16757093099088	5.85410026139952	5.77200389716075	6.7292256588886	7.12890926291321	7.0450124582053	5.93122502985038	6.9677157933357	prickle planar cell polarity protein 1	68	106042	-1.25302980262379	6.93796275942333	70.7089126482816	2.44E-05	0.004007782515189	FALSE	6.48163268066308	6.36107814765775	7.52378010233646	7.58223971730507	6.0411905544695	6.29463379426344	7.55300990982076	prickle planar cell polarity protein 1	451	106042	-1.04252280366567	7.17122472928818	30.7674241811263	8.86E-04	0.021949155646594	FALSE	6.72767385191225	6.37199697495134	7.39051696064883	7.78107049083932	6.5498354134318	7.58579372574408	prickle planar cell polarity protein 1	2107.57096969606
ENSMUSG00000024270	Slc39a6	106957	0.849161839865606	5.21864775318668	30.5934086381116	7.33E-04	0.019473575302816	FALSE	5.34294381147005	5.78684624730379	5.57838686048038	4.9510382063637	4.53021489269234	4.68523834798328	5.56939230641807	4.72216381567977	solute carrier family 39 (metal ion transporter), member 6	101	106957	0.983813414688795	6.94250935204151	59.5219253371215	4.63E-05	0.005125034777209	FALSE	7.26262105019615	7.34771548805261	6.32674398176081	6.23257885276551	7.16054376710194	7.25696010178357	6.27966141726316	solute carrier family 39 (metal ion transporter), member 6	130	106957	1.08896987316819	6.48227507419061	60.8567223042416	1.11E-04	0.009585294922924	FALSE	6.8403142230227	7.00332059263595	5.76963433474957	5.91023598229824	6.92181740782932	5.83993515852391	solute carrier family 39 (metal ion transporter), member 6	495.509360535433
ENSMUSG00000042211	Fbxo38	107035	0.851441769754462	5.60927664358124	35.5015336334718	4.63E-04	0.016697456100868	FALSE	5.64503421055593	6.14926323437364	6.07327397746909	5.08135085124126	5.22161589618094	5.05732102082576	5.95585714079956	5.12009592274932	F-box protein 38	309	107035	0.974949084077188	5.7663327705537	32.2050948148592	4.09E-04	0.01479572521284	FALSE	6.14047778283311	6.24207634463334	5.14330471511428	5.08763924513321	5.82116754936754	6.06790722561133	5.11547198012374	F-box protein 38	383	107035	0.939327822805082	5.36106791745995	34.1875074324327	6.51E-04	0.019005632841908	FALSE	5.74879019077012	5.75430730593336	4.68255214667588	4.95235006752598	5.75154874835174	4.81745110710093	F-box protein 38	NA
ENSMUSG00000024640	Psat1	107272	0.965086943659933	7.39946477782173	16.5310462008502	0.004315761671818	0.043816265487446	FALSE	7.21920802529431	8.1361458685464	7.90334654627562	6.55110319056094	6.88470786029226	7.03582567727916	7.75290014670544	6.82387890937746	phosphoserine aminotransferase 1	364	107272	0.68279648008498	8.5539868324699	29.60108373736	5.42E-04	0.016664657436329	FALSE	8.7072838279536	8.8298394827917	8.22461630711515	7.98061259971863	8.82801196166701	8.78837842413743	8.10261445341689	phosphoserine aminotransferase 1	214	107272	1.02783207374178	8.62793273935618	46.3420105263361	2.60E-04	0.013605668139428	FALSE	8.86774923761078	9.21471451489525	7.96037923575045	8.08733395339816	9.04123187625302	8.0238565945743	phosphoserine aminotransferase 1	NA
ENSMUSG00000033793	Atp6v1h	108664	0.683470526347975	4.9800645882416	37.8755980906169	3.78E-04	0.015615401175074	FALSE	5.15301765790436	5.44968114468315	5.22286049924978	4.63966458925345	4.64946785747686	4.50169045024518	5.27518643394576	4.5969409656585	ATPase, H+ transporting, lysosomal V1 subunit H	467	108664	0.60965698453509	7.65214779103729	25.4268025546895	8.92E-04	0.021373158295943	FALSE	7.86317212560005	7.79601548051175	7.3302528367577	7.18133331910868	7.93422926571798	7.86447229060993	7.25579307793319	ATPase, H+ transporting, lysosomal V1 subunit H	598	108664	0.607952793628814	7.51419565379073	25.6469515259754	0.001490177917045	0.027836258646006	FALSE	7.75096083231863	7.81959278455915	7.16647142578912	7.19222202032855	7.78527680843889	7.17934672305884	ATPase, H+ transporting, lysosomal V1 subunit H	NA
ENSMUSG00000049686	Orai1	109305	1.09260942452033	3.26534329615266	23.6926222333625	0.001567392924072	0.027114397688918	FALSE	3.1416888894568	3.92562747897783	3.91961080616113	2.65229312248532	2.64673401080569	2.55807261682213	3.66230905819859	2.61903325003771	ORAI calcium release-activated calcium modulator 1	96	109305	1.33522023653421	6.56185593908253	60.6964218047901	4.30E-05	0.005016344748487	FALSE	6.74490203751852	6.88388366165672	5.58545509251187	5.68007954456752	7.2068975873727	6.94522776218265	5.6327673185397	ORAI calcium release-activated calcium modulator 1	167	109305	1.18239457042457	6.19957561665639	52.8962130769633	1.73E-04	0.011392042051955	FALSE	6.4878324799029	6.83131915156721	5.49243785955908	5.50024440826448	6.65957581573506	5.49634113391178	ORAI calcium release-activated calcium modulator 1	NA
ENSMUSG00000023031	Cela1	109901	-0.740077372488489	6.35443331366599	28.9682140381668	8.64E-04	0.021008432434518	FALSE	6.20721276563443	5.79702958758519	5.76663334957276	6.60935731895322	6.80119691047179	6.61349447276194	5.92362523426413	6.67468290072898	chymotrypsin-like elastase family, member 1	185	109901	-0.942563894155287	8.8575639649607	43.0140380349902	1.50E-04	0.009022204103278	FALSE	8.40385518717369	8.60595520991964	9.41842311654768	9.2712355897995	8.17399528400329	8.39460189369887	9.34482935317359	chymotrypsin-like elastase family, member 1	40	109901	-1.25046368490448	9.42954583482225	117.52642983174	1.32E-05	0.003649048658694	FALSE	8.71876646305253	8.62696460741249	9.97376582547327	9.87048286610343	8.67286553523251	9.92212434578835	chymotrypsin-like elastase family, member 1	1079.6790099066
ENSMUSG00000008090	Fgfrl1	116701	-1.13373439345617	7.54774877643581	112.649782271876	9.90E-06	0.01016511822475	FALSE	6.79171808087291	6.90818805985306	6.91447576382395	7.89349923258983	8.18657453759607	7.91942504524862	6.87146063484997	7.99983293847817	fibroblast growth factor receptor-like 1	58	116701	-0.966367828836423	8.00922715566571	77.6873512956365	1.71E-05	0.00325104804002	FALSE	7.53995474111814	7.59384847781877	8.53951143063888	8.47647034573672	7.49709891956268	7.54363404616653	8.5079908881878	fibroblast growth factor receptor-like 1	79	116701	-1.38099816726885	8.05419585402437	77.2613533946715	5.20E-05	0.007280063160885	FALSE	7.36395692627081	7.03036803190096	8.48258889683516	8.67977865793075	7.19716247908588	8.58118377738295	fibroblast growth factor receptor-like 1	3528.51958633426
ENSMUSG00000022176	Rem2	140743	1.62586408510787	2.29342347652006	76.2586019815335	3.79E-05	0.01016511822475	FALSE	2.75556272346203	3.00597028484969	2.86298292670398	1.42428310863501	1.08324067329689	1.28371497565651	2.87483864500523	1.26374625252947	rad and gem related GTP binding protein 2	206	140743	2.03168153815068	4.83727888958956	42.1309499840635	1.85E-04	0.010027371323678	FALSE	5.67421837534275	5.43822464583519	3.59897396017106	3.11237232200689	4.79096030276743	5.30113444131513	3.35567314108898	rad and gem related GTP binding protein 2	773	140743	0.890981033853431	4.74610047718035	21.3181418009313	0.002483251135717	0.035944498004572	FALSE	5.28690122453882	4.92878416174065	4.30240242819051	4.18277007841061	5.10784269313974	4.24258625330056	rad and gem related GTP binding protein 2	31.8672509485638
ENSMUSG00000055200	Sertad3	170742	1.24106786624036	3.66918948283428	67.1260550946038	5.84E-05	0.01016511822475	FALSE	4.02269010727703	4.22935352012259	4.20971134095817	3.16182813940521	2.81062360993115	2.75549482135348	4.15391832278593	2.90931552356328	SERTA domain containing 3	77	170742	1.32794728672963	5.70575509056601	66.5574774784973	3.06E-05	0.004399824393763	FALSE	6.03337215966663	6.01766749756344	4.90936141962346	4.65751079261309	6.2357810042194	6.09560688714982	4.78343610611827	SERTA domain containing 3	752	170742	1.09187290858738	5.18820176827666	21.7701883093767	0.002345656958308	0.034876713875349	FALSE	5.33194185036043	5.87168378655149	4.72117011953464	4.36002735900708	5.60181281845596	4.54059873927086	SERTA domain containing 3	NA
ENSMUSG00000046807	Lrrc75b	192734	-1.22949847257859	7.2829947263918	115.052156433164	9.20E-06	0.01016511822475	FALSE	6.65072386902203	6.49605520093395	6.47110035063448	7.5884134827371	7.94269878948648	7.75883300484023	6.53929314019682	7.7633150923546	leucine rich repeat containing 75B	36	192734	-1.15936048168857	7.19551968127688	94.7139695678595	8.01E-06	0.002489769365161	FALSE	6.59290281250456	6.72926895003737	7.76925882804772	7.77951048486886	6.52978626761458	6.6173193433855	7.77438465645829	leucine rich repeat containing 75B	210	192734	-0.8653111532098	7.37365024877662	46.6837071042588	2.54E-04	0.013555499483904	FALSE	6.95242491589309	6.80150914595296	7.72677647368437	7.75593016214098	6.87696703092302	7.74135331791268	leucine rich repeat containing 75B	2032.20118550009
ENSMUSG00000032289	Thsd4	207596	-1.01722181057496	5.6761354897401	29.1942534285398	8.44E-04	0.020765475041337	FALSE	5.2863939230458	5.03719634955769	4.8909585365843	5.87555108579965	6.461296110389	5.87086607420769	5.07151626972926	6.06923775679878	thrombospondin, type I, domain containing 4	93	207596	-1.1028578736108	5.54392971848579	61.1899202173207	4.18E-05	0.004978769017466	FALSE	4.98019437680412	5.01495562467685	5.99639049505878	6.18967665254942	5.02617277191595	5.00710759113231	6.0930335738041	thrombospondin, type I, domain containing 4	473	207596	-1.0590093378752	5.16394789737585	30.1120716401355	9.43E-04	0.022144781100542	FALSE	4.73511241807673	4.33997567901652	5.70315265423823	5.4745806724399	4.53754404854663	5.58886666333906	thrombospondin, type I, domain containing 4	2164.92617822825
ENSMUSG00000025477	Inpp5a	212111	-1.09109244608291	7.01687841878061	47.436410408224	1.84E-04	0.012980151300592	FALSE	6.61689606832151	6.1542750903962	6.30283821343906	7.22185660493262	7.45914798432761	7.66931561345646	6.35800312405226	7.4501067342389	inositol polyphosphate-5-phosphatase A	285	212111	-0.834258714953728	7.03233277066967	34.0682122933211	3.38E-04	0.013213286687771	FALSE	6.73302057488871	6.7684934326867	7.48666850339802	7.45689619300939	6.39337215617666	6.63162872125069	7.4717823482037	inositol polyphosphate-5-phosphatase A	404	212111	-0.732853585486069	7.03977149217854	32.7028078104823	7.41E-04	0.020530524153564	FALSE	6.68529831731699	6.57079087394485	7.30829531495663	7.40817112183082	6.62804459563092	7.35823321839372	inositol polyphosphate-5-phosphatase A	1569.38920345062
ENSMUSG00000039835	Nhsl1	215819	-0.852934783496089	6.75460051321479	20.75888417061	0.002287956227155	0.032249924909466	FALSE	6.57205281496781	6.29404036212929	5.84159371493587	7.12480227856779	7.27892115526074	6.93221177239668	6.23589563067766	7.11197840207507	NHS-like 1	238	215819	-0.938132769662226	6.35236550668897	37.5619157633742	2.41E-04	0.011297775263635	FALSE	6.05633599112528	5.88767311512704	6.98332224812799	6.67399047880535	5.75735596184715	5.90045502269982	6.82865636346667	NHS-like 1	687	215819	-0.700131359251172	6.18731492626076	23.3645736697453	0.001932310095344	0.03139203580592	FALSE	5.8030143712918	5.79328842516041	6.60762699476611	6.36971819472191	5.7981513982261	6.48867259474401	NHS-like 1	3422.38924171265
ENSMUSG00000020802	Ube2o	217342	-1.28616129462296	7.90881212613378	73.6150547680013	4.28E-05	0.01016511822475	FALSE	7.42047867822667	6.92000687378579	6.98877605502779	8.37755418120183	8.54107600159644	8.31077451585732	7.10975386901342	8.40980156621853	ubiquitin-conjugating enzyme E2O	175	217342	-1.06432202082887	9.62019793921827	44.0462895990096	1.38E-04	0.00876374820784	FALSE	9.36974573176402	9.06671157742976	10.1723461789493	10.1508964439643	8.80187462275235	9.07944397731538	10.1616213114568	ubiquitin-conjugating enzyme E2O	151	217342	-1.25542941182935	10.0679033986445	56.1997721831776	1.43E-04	0.010584712812937	FALSE	9.44910648819618	9.15213761017489	10.7370477886606	10.364962172533	9.30062204918553	10.5510049805968	ubiquitin-conjugating enzyme E2O	4439.50154520809
ENSMUSG00000072825	Cep170b	217882	1.39052195638195	5.66645958007251	44.7181830203913	2.23E-04	0.013793718628104	FALSE	5.63695569639891	6.45094413363972	6.37837197967	4.73043022370468	4.79499971921679	4.90052221142334	6.15542393656954	4.80865071811494	centrosomal protein 170B	297	217882	0.888264903923844	6.26745961610804	33.2185000294213	3.68E-04	0.013858933127769	FALSE	6.74073851320105	6.38245879131972	5.63079099466821	5.72370257180075	6.52978626761458	6.55099452404512	5.67724678323448	centrosomal protein 170B	468	217882	0.76661955917786	6.38302130866878	30.3204400151658	9.24E-04	0.022060713808452	FALSE	6.63549170086149	6.78863480177572	5.87626474549341	6.02435964719771	6.71206325131861	5.95031219634556	centrosomal protein 170B	NA
ENSMUSG00000038732	Mboat1	218121	-0.88043558499678	7.26739412112431	38.2223271609105	3.67E-04	0.015530213099643	FALSE	6.61997326012497	6.92929524941881	6.71701167645202	7.35734481945392	7.71887893416108	7.80969914970648	6.75542672866527	7.62864096777383	membrane bound O-acyltransferase domain containing 1	82	218121	-1.13521883121551	9.19656916247166	64.0026398792855	3.54E-05	0.00482169731465	FALSE	8.83707502413433	8.63562048852626	9.72684061308954	9.80627821967801	8.39216054559925	8.62161868608661	9.76655941638377	membrane bound O-acyltransferase domain containing 1	155	218121	-0.912653645914715	8.94465982139092	55.2330609650598	1.51E-04	0.010893354291314	FALSE	8.31949942093918	8.50996784913198	9.30221349109095	9.35664958012502	8.41473363503558	9.32943153560799	membrane bound O-acyltransferase domain containing 1	3704.74734944435
ENSMUSG00000051864	Tbc1d22a	223754	-0.785466768764769	6.53386159081974	42.0737236108243	2.71E-04	0.014378770867501	FALSE	6.22483704847134	5.9470402211091	6.08108334188914	6.77258882076561	7.07147951554148	6.75491051530172	6.08432020382319	6.8663262838696	TBC1 domain family, member 22a	103	223754	-0.862554594832136	8.38524140078883	58.8688457647926	4.82E-05	0.005215819463413	FALSE	7.97408875534899	8.0544787762045	8.79146381663198	8.88435876642679	7.90002794939112	7.97619849364821	8.83791129152939	TBC1 domain family, member 22a	136	223754	-1.07620662836076	8.40230507412419	59.3711371581506	1.20E-04	0.009836131701141	FALSE	7.81796029338196	7.71477447815188	8.69640756939079	8.973785316458	7.76636738576692	8.8350964429244	TBC1 domain family, member 22a	1072.15426438908
ENSMUSG00000036097	Slf2	226151	0.864966235083807	4.736986532271	24.2616324693547	0.001462821903408	0.026261654686072	FALSE	4.71002060641577	5.37722751108306	5.14800561840471	4.14745145059225	4.18232735176516	4.3820077203634	5.07841791196784	4.23726217424027	SMC5-SMC6 complex localization factor 2	145	226151	0.990517700111851	6.12825743699133	48.2457450860574	9.95E-05	0.007678785642893	FALSE	6.45348106590316	6.31731711048273	5.49969453696318	5.42785978690601	6.55554492984256	6.44211436874282	5.4637771619346	SMC5-SMC6 complex localization factor 2	178	226151	1.02822109042628	5.97240124388854	51.3658224097905	1.89E-04	0.011904133145104	FALSE	6.2961803034311	6.48498526245457	5.37465454041882	5.37369641993932	6.39058278294283	5.37417548017907	SMC5-SMC6 complex localization factor 2	NA
ENSMUSG00000066595	Flvcr1	226844	0.737501841870085	3.28618584905986	20.8004625774541	0.002275081375873	0.032171089000778	FALSE	3.55861306524837	3.70202324169485	3.55111759830836	2.65827202083555	2.78269002606262	3.13085360999246	3.60391796841719	2.85727188563021	feline leukemia virus subgroup C cellular receptor 1	313	226844	0.925740228563916	5.69713093698506	31.9545325064903	4.20E-04	0.014954913089124	FALSE	6.13901837046098	5.82433317099888	5.18576390919144	4.97160080444031	6.01039795229898	5.99124983125295	5.07868235681588	feline leukemia virus subgroup C cellular receptor 1	724	226844	0.821749384834838	5.20496450816984	22.4036998905292	0.002168927138342	0.033519510705673	FALSE	5.54936179288441	5.55864316058907	4.55832778887392	4.90721972415755	5.55400247673674	4.73277375651573	feline leukemia virus subgroup C cellular receptor 1	NA
ENSMUSG00000042726	Trafd1	231712	-1.70517321232267	6.61131946705952	34.1069744192444	6.04E-04	0.018237913717254	FALSE	6.01697001951288	5.04800795848505	5.32138596711202	6.74616635780088	7.33865701045153	7.48951962368313	5.46212131503665	7.19144766397852	TRAF type zinc finger domain containing 1	24	231712	-1.79798742423852	5.80693419255854	115.593894775143	3.70E-06	0.00172576036216	FALSE	4.90022759760464	5.01090483609561	6.5625688127474	6.6467952787044	4.53131879680069	4.81415041016698	6.6046820457259	TRAF type zinc finger domain containing 1	87	231712	-2.14805906309024	6.47586769939843	73.4666970242957	6.12E-05	0.007692426894927	FALSE	5.287100480311	4.763728108961	6.87257165210781	7.43187510601624	5.025414294636	7.15222337906202	TRAF type zinc finger domain containing 1	1027.43816459846
ENSMUSG00000030990	Pgap2	233575	-1.30452346426698	6.24212614050805	35.782774780705	4.52E-04	0.016556090303771	FALSE	5.85519356098178	5.13000724321694	5.25159401889611	6.56230616489876	6.61176770594158	7.03303021527808	5.41226494103161	6.73570136203947	post-GPI attachment to proteins 2	562	233575	-1.15365802603094	6.26680501109814	23.8127941093841	0.001272649242588	0.025249422490839	FALSE	5.65985861016248	6.1034116525708	6.77591778813148	6.90486654902956	5.18205116467851	5.64844047580393	6.84039216858052	post-GPI attachment to proteins 2	29	233575	-2.58103362010094	7.26334887210619	137.377869906949	7.90E-06	0.003046547958413	FALSE	5.77339837614316	5.09095716856863	8.01639822355924	8.06000294266178	5.43217777235589	8.03820058311051	post-GPI attachment to proteins 2	1344.01690679724
ENSMUSG00000042606	Hirip3	233876	-1.10568108332785	3.46688718446128	28.3341360665547	9.24E-04	0.021295019620692	FALSE	3.0309669536891	2.36500536139585	2.96404455837718	3.68839024841642	3.9559184608956	4.0779172335225	2.78667229115404	3.90740864761151	HIRA interacting protein 3	405	233876	-0.811680534395031	5.57850101486619	27.8537223330049	6.63E-04	0.018284852816817	FALSE	5.37009996612649	5.13628464144579	5.91432116584128	6.09052149175459	5.08637626789841	5.19758695849023	6.00242132879794	HIRA interacting protein 3	541	233876	-0.884508997995674	5.51473538386818	27.549318133338	0.001216932710534	0.025162479949911	FALSE	5.14372597150729	4.86888373739826	5.78032624139381	5.98577999285277	5.00630485445278	5.88305311712329	HIRA interacting protein 3	208.655438983453
ENSMUSG00000023845	Lnpep	240028	0.713612688284384	5.59975997195255	56.5892126910574	1.03E-04	0.011482598382983	FALSE	5.97432593232998	5.93738126676965	5.82101512823296	5.28151378937401	5.23198203033325	5.0769967032598	5.9109074424442	5.19683084098902	leucyl/cystinyl aminopeptidase	367	240028	0.957197014675118	5.88683695890565	29.4763803910918	5.50E-04	0.016695545795309	FALSE	6.2100076577822	6.00796641369068	5.41659456913401	5.05729843616311	6.34758788988079	6.18852065378456	5.23694650264856	leucyl/cystinyl aminopeptidase	166	240028	1.16688113007595	5.59262799749936	53.1407586292823	1.70E-04	0.011392042051955	FALSE	5.95710796266422	6.15005804654428	5.00145497897919	4.79750196322111	6.05358300460425	4.89947847110015	leucyl/cystinyl aminopeptidase	1262.36815012115
ENSMUSG00000024579	Pcyox1l	240334	2.06483026565569	4.51016014682012	68.8964525798594	5.35E-05	0.01016511822475	FALSE	4.68150320675206	5.48326055825547	5.31256801390776	2.76740245035107	3.16240134404536	3.41476000642692	5.15911059297176	3.11485460027445	prenylcysteine oxidase 1 like	7	240334	2.73297826352514	5.69145683254543	172.764571822384	7.59E-07	0.001213816446355	FALSE	6.23271753425565	6.2003493974669	3.86489602292123	3.29928222783875	6.41284681286032	6.28197124819429	3.58208912537999	prenylcysteine oxidase 1 like	260	240334	2.66260851816096	4.73780656677479	46.7456599202413	3.52E-04	0.015018281097341	FALSE	5.33747432955665	5.67164385532258	3.46024480604509	2.08541826741229	5.50455909243961	2.77283153672869	prenylcysteine oxidase 1 like	201.171994305084
ENSMUSG00000044968	Napepld	242864	-1.4245305500295	4.52636198337598	38.0464350172832	3.73E-04	0.015530213099643	FALSE	3.55003435376237	3.76016095254204	3.62657783383644	4.44589622131995	5.33751361475529	5.26789711366962	3.64559104671361	5.01710231658162	N-acyl phosphatidylethanolamine phospholipase D	69	242864	-1.44160429223549	5.16015638607919	70.4028269866173	2.48E-05	0.004014582265255	FALSE	4.3313713715861	4.65861054270539	5.79379836054811	5.88303978803569	4.24296730217532	4.4109830721556	5.8384190742919	N-acyl phosphatidylethanolamine phospholipase D	39	242864	-1.69778421728191	6.21624526412479	119.635685780207	1.25E-05	0.003582581071738	FALSE	5.27234032942513	4.99848427114429	6.76102469119452	6.88689408793475	5.13541230028471	6.82395938956463	N-acyl phosphatidylethanolamine phospholipase D	390.147075818909
ENSMUSG00000028849	Map7d1	245877	0.733435472312983	5.43199142460269	18.3101918224588	0.003242602389218	0.038032859491384	FALSE	5.35858502276199	5.95088576840347	5.87691469180065	5.17503043069708	5.02580837523883	4.83783270602539	5.7287951609887	5.0128905039871	MAP7 domain containing 1	830	245877	0.607272048597346	5.87504151103475	16.725877520148	0.003222960053872	0.043447831376837	FALSE	6.20442697902508	6.11498166478359	5.5197269012506	5.4501994154694	5.92544037807209	6.08161634062692	5.48496315836	MAP7 domain containing 1	622	245877	1.21645807941191	5.55484138142348	25.225679072664	0.001561121548378	0.028082618978783	FALSE	5.64757649269788	6.33681795741512	4.80428067156741	4.85816063939775	5.9921972250565	4.83122065548258	MAP7 domain containing 1	NA
ENSMUSG00000033581	Igf2bp2	319765	-0.925888468951144	6.24979481599654	43.739333995497	2.39E-04	0.014036210379269	FALSE	5.95279289996948	5.51672489762679	5.63842497338828	6.65043003342089	6.78579959905842	6.46501538544602	5.70264759032818	6.63374833930844	insulin-like growth factor 2 mRNA binding protein 2	154	319765	-0.770663629941352	7.77740228181936	47.0233230628177	1.09E-04	0.007928500413672	FALSE	7.36895361415765	7.42212783868428	8.24078977805112	8.13366321932992	7.46617978735599	7.41908708006597	8.18722649869052	insulin-like growth factor 2 mRNA binding protein 2	326	319765	-0.763290941769091	7.50530115712998	37.0298660910951	5.13E-04	0.017396253909796	FALSE	7.12015784336081	7.02872655911554	7.77618724944237	7.89392359515756	7.07444220123818	7.83505542229996	insulin-like growth factor 2 mRNA binding protein 2	1514.41384622442
ENSMUSG00000027455	Nsfl1c	386649	1.12188689276907	7.1341522288946	76.492083140471	3.76E-05	0.01016511822475	FALSE	7.31070993560193	7.77457909883931	7.64122489690674	6.4722702932863	6.52253612515108	6.40357603003184	7.57550464378266	6.46612748282307	NSFL1 (p97) cofactor (p47)	228	386649	0.970111656423856	8.2049261145794	38.3673132465571	2.24E-04	0.010955281118442	FALSE	8.68405409137843	8.60100876244373	7.56953694311106	7.53184336568669	8.23222964684326	8.50576416688847	7.55069015439887	NSFL1 (p97) cofactor (p47)	786	386649	0.895074395175953	7.85886267557619	20.9727424530555	0.002595470301256	0.036947477354645	FALSE	8.29778778033555	8.1744805811902	7.02866078086783	7.6029532426692	8.23613418076288	7.31580701176851	NSFL1 (p97) cofactor (p47)	640.301087917932
ENSMUSG00000047935	Sox1ot	434280	-0.8891384398151	7.35794879862772	75.6611579253243	3.90E-05	0.01016511822475	FALSE	6.86040239801204	6.95513259829191	6.71282898866293	7.62741388654686	7.84899753522938	7.72025298389731	6.84278799498896	7.73222146855785	Sox1 overlapping transcript	119	434280	-1.15675917792453	7.56388085030766	54.6674863732968	6.32E-05	0.005945843949973	FALSE	6.76799829642576	6.9142492957293	8.06251118403911	8.21768123454721	7.24323389064849	6.97516049426785	8.14009620929316	Sox1 overlapping transcript	803	434280	-0.998553123563861	7.45621019054144	20.5218806344005	0.002752001769635	0.038310830126289	FALSE	7.15712759429528	6.52355682595772	7.72227828997714	8.00334225406251	6.8403422101265	7.86281027201983	Sox1 overlapping transcript	NA
ENSMUSG00000043298	Smco3	654818	-0.712589292678683	6.64927616601389	17.8523973371068	0.003474441330468	0.03947161863411	FALSE	6.54712297913592	6.1467507620962	5.99873092892157	6.75769875883898	7.17610989714781	6.92106620932051	6.23086822338456	6.95162495510243	single-pass membrane protein with coiled-coil domains 3	703	654818	-1.03532222363352	6.62026973851602	19.7953611884584	0.002213391930513	0.035209615728374	FALSE	6.29513977456484	6.38986857113862	7.17099010139555	7.12317565052761	5.52303442544453	6.06934759038266	7.14708287596158	single-pass membrane protein with coiled-coil domains 3	59	654818	-1.28956982852508	6.84941993522993	96.1398576536987	2.56E-05	0.004856839310433	FALSE	6.1348002837726	6.0013994142807	7.30826001918358	7.39619350315464	6.06809984902665	7.35222676116911	single-pass membrane protein with coiled-coil domains 3	1534.85647789908
ENSMUSG00000086290	Snhg12	100039864	-0.869767848015915	6.36522335703202	24.1213748986807	0.001487752303489	0.026399845169399	FALSE	6.12392168186801	5.96759054931593	5.41635713635131	6.61590051716221	6.803631402254	6.77980346504509	5.83595645584508	6.73311179482043	small nucleolar RNA host gene 12	448	100039864	-0.977440745184047	9.27500340061872	26.9971566719829	8.12E-04	0.020237732030791	FALSE	8.69183897057118	9.14759205706809	9.67659896144032	9.87555185261308	8.48875170476322	8.77606091080083	9.7760754070267	small nucleolar RNA host gene 12	6	100039864	-1.73433156949145	10.0122451919942	231.414030409975	1.37E-06	0.001886356459628	FALSE	8.86950060190554	8.92898501192188	10.5715056128324	10.6917891394971	8.89924280691371	10.6316473761647	small nucleolar RNA host gene 12	1043.66219409628
ENSMUSG00000025408	Ddit3	13198	1.97358426064506	3.62914561255145	162.801609867353	2.71E-06	0.01016511822475	FALSE	4.01647619212312	4.48676185718864	4.34846466454757	2.33156002116969	2.3746769118211	2.29235771981034	4.28390090461978	2.33286488426704	DNA-damage inducible transcript 3	NA	NA	NA	NA	NA	NA	NA	NA	NA	NA	NA	NA	NA	NA	NA	NA	4	13198	3.5216165119573	6.05556575368902	315.420408193532	4.79E-07	0.001340592821789	FALSE	7.09193257551504	6.74942380848431	3.35308617742638	3.57130716907444	6.92067819199968	3.46219667325041	DNA-damage inducible transcript 3	53.1878753413482
ENSMUSG00000015806	Qdpr	110391	1.26117412275289	4.84442770350041	93.674841479734	1.88E-05	0.01016511822475	FALSE	5.14923605720577	5.47727365807818	5.37389754783683	4.10211376830048	3.9024079062115	4.22037392935024	5.33346908770693	4.07496520128741	quinoid dihydropteridine reductase	NA	NA	NA	NA	NA	NA	NA	NA	NA	NA	NA	NA	NA	NA	NA	NA	651	110391	0.996282301996705	6.35611659588978	24.2338062015332	0.0017462080899	0.030012783898442	FALSE	6.463582203882	7.01773541762122	5.83391211161451	5.71940984690055	6.74065881075161	5.77666097925753	quinoid dihydropteridine reductase	NA
ENSMUSG00000006941	Eif1b	68969	1.01972231134349	6.02807712401218	92.0042540665755	2.00E-05	0.01016511822475	FALSE	6.24535165751643	6.54107444949679	6.54102872327877	5.47430434145986	5.4394317572519	5.3750943523352	6.44248494343066	5.42961015034898	eukaryotic translation initiation factor 1B	NA	NA	NA	NA	NA	NA	NA	NA	NA	NA	NA	NA	NA	NA	NA	NA	133	68969	1.11882818140301	8.95923011095882	59.7113472149973	1.18E-04	0.009836131701141	FALSE	9.57216590575566	9.23294651610648	8.30701297866722	8.28240491444989	9.40255621093107	8.29470894655855	eukaryotic translation initiation factor 1B	426.916445461928
ENSMUSG00000050071	Bex1	19716	0.849127671669781	4.342651098006	70.6334623889286	4.92E-05	0.01016511822475	FALSE	4.7542585140031	4.65649836654497	4.70018974124598	3.9544414159312	3.78622630030364	3.82476483211143	4.70364887393135	3.85514418278209	brain expressed X-linked 1	NA	NA	NA	NA	NA	NA	NA	NA	NA	NA	NA	NA	NA	NA	NA	NA	494	19716	-0.778814220256633	5.50772416020847	29.0786467961107	0.001042563075116	0.023545293975669	FALSE	5.12885598312665	5.0130391479733	5.86466601161846	5.81912281716816	5.07094756554997	5.84189441439331	brain expressed X-linked 1	NA
ENSMUSG00000020611	Gna13	14674	0.972374007066996	6.07223199642275	65.3335225232615	6.40E-05	0.01016511822475	FALSE	6.23289928029083	6.61866939801842	6.55199671422446	5.55743481974169	5.54795979741551	5.40740107101515	6.46785513084457	5.50426522939078	guanine nucleotide binding protein, alpha 13	NA	NA	NA	NA	NA	NA	NA	NA	NA	NA	NA	NA	NA	NA	NA	NA	816	14674	0.729637215547668	5.05911401087375	20.3153689139235	0.002827767709317	0.038753387480911	FALSE	5.46245368316428	5.28106426318312	4.70900663825688	4.59971909368009	5.3717589731737	4.65436286596848	guanine nucleotide binding protein, alpha 13	1128.40194575841
ENSMUSG00000032532	Cck	12424	3.98299073536414	1.57183158185091	64.3321589691969	6.73E-05	0.01016511822475	FALSE	2.21954581464672	1.92336345355754	3.00475827120579	-1.27770372979447	-0.841198308261697	-2.32660951236575	2.38255584647002	-1.48183718347397	cholecystokinin	NA	NA	NA	NA	NA	NA	NA	NA	NA	NA	NA	NA	NA	NA	NA	NA	16	12424	5.07014567243629	5.19735062677177	187.30867585218	2.80E-06	0.001886356459628	FALSE	6.47534013522748	5.72262249036275	1.3127634654292	1.40748627911972	6.09898131279511	1.36012487227446	cholecystokinin	NA
ENSMUSG00000030282	Cmas	12764	1.06911139569412	5.59212409029493	63.5035841226044	7.03E-05	0.01016511822475	FALSE	5.74111888904123	6.23178859719956	6.07153280745929	4.89010338026954	5.00661605563577	4.98394868582917	6.01481343123336	4.96022270724483	cytidine monophospho-N-acetylneuraminic acid synthetase	NA	NA	NA	NA	NA	NA	NA	NA	NA	NA	NA	NA	NA	NA	NA	NA	867	12764	0.755114842132356	6.47682999100739	19.6091393859753	0.003108121817091	0.040111620543756	FALSE	6.76772491426083	6.83914473427532	5.82231867356754	6.25177958891178	6.80343482426808	6.03704913123966	cytidine monophospho-N-acetylneuraminic acid synthetase	NA
ENSMUSG00000028919	Arhgef19	213649	-0.720882075715127	4.87348268046614	63.3760800892861	7.08E-05	0.01016511822475	FALSE	4.39418151430227	4.51690699960654	4.49465947129479	5.17189935016699	5.14140064666022	5.25259846561301	4.46858266173453	5.18863282081341	Rho guanine nucleotide exchange factor (GEF) 19	NA	NA	NA	NA	NA	NA	NA	NA	NA	NA	NA	NA	NA	NA	NA	NA	722	213649	-0.724355573914214	5.24448148628268	22.4318545485476	0.002161478114512	0.033483376047417	FALSE	4.77516219403532	4.90750539178468	5.60873116724528	5.5058688723756	4.84133379291	5.55730001981044	Rho guanine nucleotide exchange factor (GEF) 19	403.828524408906
ENSMUSG00000052459	Atp6v1a	11964	1.24669900613255	6.4744701299459	62.944379541876	7.24E-05	0.01016511822475	FALSE	6.58645699284367	7.19896263346662	7.04642089431514	5.7305734157447	5.78606157757047	5.6419723318674	6.94394684020847	5.71953577506085	ATPase, H+ transporting, lysosomal V1 subunit A	NA	NA	NA	NA	NA	NA	NA	NA	NA	NA	NA	NA	NA	NA	NA	NA	531	11964	1.02386939140952	4.71381283213288	27.789249212593	0.001187213161003	0.025016437021592	FALSE	5.00948285303817	5.24008410362808	3.95715245680735	4.27715500944769	5.12478347833312	4.11715373312752	ATPase, H+ transporting, lysosomal V1 subunit A	NA
ENSMUSG00000038587	Akap12	83397	0.931010149318806	4.43701053106681	61.8305928958607	7.69E-05	0.01016511822475	FALSE	4.80080046458857	4.97906666461588	4.68660400493109	3.87195040733777	3.80856187607104	4.00675173586434	4.82215704471185	3.89575467309105	A kinase (PRKA) anchor protein (gravin) 12	NA	NA	NA	NA	NA	NA	NA	NA	NA	NA	NA	NA	NA	NA	NA	NA	91	83397	1.35989955721934	5.03895204747838	72.5720153523657	6.36E-05	0.007692426894927	FALSE	5.5204685887885	5.59385237141239	4.28185735784095	4.15644749473106	5.55716048010045	4.21915242628601	A kinase (PRKA) anchor protein (gravin) 12	NA
ENSMUSG00000037706	Cd81	12520	0.63683918940187	6.74021815413588	59.4187238396303	8.78E-05	0.010806266127932	FALSE	6.99422113537904	7.04557288774704	7.03037670126381	6.46887251539215	6.39641953980171	6.29014801899227	7.0233902414633	6.38514669139538	CD81 antigen	NA	NA	NA	NA	NA	NA	NA	NA	NA	NA	NA	NA	NA	NA	NA	NA	234	12520	0.809092830004017	9.75887515145389	44.7907680490472	2.89E-04	0.013810917600308	FALSE	10.0309137209189	10.1797211471775	9.3722965780193	9.22101811488256	10.1053174340482	9.29665734645092	CD81 antigen	NA
ENSMUSG00000030654	Arl6ip1	54208	1.02023741620644	6.79477489940301	56.8038920099243	1.02E-04	0.011482598382983	FALSE	6.95197476298404	7.32432035396683	7.33977774734115	6.23786479008354	6.31733485097465	6.0177974628531	7.20535762143067	6.1909990346371	ADP-ribosylation factor-like 6 interacting protein 1	NA	NA	NA	NA	NA	NA	NA	NA	NA	NA	NA	NA	NA	NA	NA	NA	150	54208	0.818710346963229	9.61278583967416	56.223354298948	1.43E-04	0.010584712812937	FALSE	9.92599613535743	10.0022433432717	9.15324012614932	9.13962961169822	9.96411973931454	9.14643486892377	ADP-ribosylation factor-like 6 interacting protein 1	NA
ENSMUSG00000019923	Zwint	52696	0.82155465804162	8.19762387649883	56.42299869066	1.04E-04	0.011482598382983	FALSE	8.35498687916009	8.72257545264622	8.55083052395259	7.74602632883691	7.73991452706119	7.70118551572817	8.5427976185863	7.72904212387542	ZW10 interactor	NA	NA	NA	NA	NA	NA	NA	NA	NA	NA	NA	NA	NA	NA	NA	NA	571	52696	0.677355834455646	7.54337571040112	26.5551694569959	0.001350814029387	0.02644791236337	FALSE	7.7346536687012	7.94159398123267	7.18453141386703	7.14806472964751	7.83812382496694	7.16629807175727	ZW10 interactor	1935.38197171223
ENSMUSG00000044155	Lsm8	76522	0.980617523021488	4.04797862040578	55.6190506675806	1.09E-04	0.011610575425166	FALSE	4.28812829672057	4.60983149832248	4.44710738198079	3.43339601168803	3.61621151199002	3.36938280739443	4.44835572567461	3.47299677702416	LSM8 homolog, U6 small nuclear RNA associated	NA	NA	NA	NA	NA	NA	NA	NA	NA	NA	NA	NA	NA	NA	NA	NA	173	76522	0.865115392647728	7.46277924298269	52.1516226712027	1.81E-04	0.011683780784094	FALSE	7.81002303036055	7.85073945806255	6.96389266282665	6.97190564049722	7.83038124421155	6.96789915166194	LSM8 homolog, U6 small nuclear RNA associated	NA
ENSMUSG00000054364	Rhob	11852	0.884020026538302	6.08606282929264	54.2199404328461	1.19E-04	0.011937415926713	FALSE	6.20675801772544	6.5101326833776	6.63303058744912	5.53811054558882	5.59047335190231	5.60329681258012	6.44997376285072	5.57729357002375	ras homolog family member B	NA	NA	NA	NA	NA	NA	NA	NA	NA	NA	NA	NA	NA	NA	NA	NA	996	11852	0.786230977743775	5.9338372639692	17.9257505822774	0.003936933008384	0.044227252440568	FALSE	6.40287099921299	6.12825176583683	5.67683539277742	5.27973288536814	6.26556138252491	5.47828413907278	ras homolog family member B	NA
ENSMUSG00000026150	Mff	75734	0.755429203167213	7.03445192088018	50.4560954362448	1.51E-04	0.012326878031042	FALSE	7.22954189160926	7.52676890603275	7.31644419820746	6.71208366958034	6.5735589829288	6.5318873007151	7.35758499861649	6.60584331774142	mitochondrial fission factor	NA	NA	NA	NA	NA	NA	NA	NA	NA	NA	NA	NA	NA	NA	NA	NA	561	75734	0.723110714233722	5.78793296282207	26.7019887079039	0.001329886164619	0.026347042472742	FALSE	6.16177347140699	6.04044631931646	5.41005922136282	5.36058642162044	6.10110989536173	5.38532282149163	mitochondrial fission factor	1211.59057080185
ENSMUSG00000029687	Ezh2	14056	-1.33296149482099	3.88601169052099	46.2063663806221	2.00E-04	0.013398650810115	FALSE	3.08343201348905	3.06393498533514	3.07943164352325	3.93978963569361	4.46139926697439	4.70785051904124	3.07559954744915	4.36967980723641	enhancer of zeste 2 polycomb repressive complex 2 subunit	NA	NA	NA	NA	NA	NA	NA	NA	NA	NA	NA	NA	NA	NA	NA	NA	858	14056	-1.41407343970568	4.96634590746353	20.0783731000413	0.003066047279052	0.039983686486383	FALSE	4.1274365934196	4.0942589862118	5.89298684930233	4.95851449770608	4.1108477898157	5.4257506735042	enhancer of zeste 2 polycomb repressive complex 2 subunit	470.069252295932
ENSMUSG00000018102	H2bc4	68024	0.822900364149475	6.62114129486762	45.9988528716749	2.03E-04	0.013398650810115	FALSE	6.72469074699805	7.13088840716031	7.03686042120419	6.20964292657542	6.19073020461258	6.05023341718104	6.96414652512085	6.15020218278968	H2B clustered histone 4	NA	NA	NA	NA	NA	NA	NA	NA	NA	NA	NA	NA	NA	NA	NA	NA	585	68024	0.613221353789034	8.92082179650827	26.0122272886217	0.001431995998694	0.027389065349379	FALSE	9.12337509665494	9.26286912107788	8.63670856809155	8.5256614472011	9.19312210886641	8.58118500764633	H2B clustered histone 4	NA
ENSMUSG00000032014	Oaf	102644	-0.984905850702965	5.78654856345627	44.528864978018	2.26E-04	0.013816262709551	FALSE	5.13209510630083	5.2573544846457	5.24465727548378	5.83916992992085	6.35148882683796	6.34211616492869	5.21136895547677	6.1775916405625	out at first homolog	NA	NA	NA	NA	NA	NA	NA	NA	NA	NA	NA	NA	NA	NA	NA	NA	32	102644	-2.3937852546154	4.90029050385854	129.26361403988	9.67E-06	0.003307527552659	FALSE	3.50975603330174	3.06768506382719	5.73707480075862	5.53523930559241	3.28872054856446	5.63615705317551	out at first homolog	1230.76885156795
ENSMUSG00000026032	Ndufb3	66495	0.65599579259959	4.54868107656282	43.3122770332973	2.47E-04	0.014160178747113	FALSE	4.75922897563556	4.93023111145216	4.82117684383976	4.18934460655319	4.25121465054024	4.10798126093803	4.83687897697582	4.18284683934382	NADH:ubiquinone oxidoreductase subunit B3	NA	NA	NA	NA	NA	NA	NA	NA	NA	NA	NA	NA	NA	NA	NA	NA	372	66495	0.771255012286199	7.82233370530527	34.7047296006619	6.22E-04	0.018700961609513	FALSE	8.04358567885534	8.26079738304187	7.38427371388654	7.38940643696583	8.1521915309486	7.38684007542618	NADH:ubiquinone oxidoreductase subunit B3	NA
ENSMUSG00000031227	Magee1	107528	1.25311092761701	4.80482474668316	42.6432185153403	2.59E-04	0.014209557068581	FALSE	4.88393097272562	5.54434904634821	5.38585669119924	3.99043279224534	3.85490702384757	4.26489623606883	5.27137890342436	4.03674535072058	MAGE family member E1	NA	NA	NA	NA	NA	NA	NA	NA	NA	NA	NA	NA	NA	NA	NA	NA	364	107528	1.17078126794231	6.6192700664224	35.1528839082733	5.99E-04	0.018401742795501	FALSE	6.85227985578154	7.28808745512153	6.0863288111474	5.73796321628681	7.07018365545154	5.9121460137171	MAGE family member E1	NA
ENSMUSG00000027933	Ints3	229543	-0.709949760514563	6.50159312575279	41.9451251770481	2.73E-04	0.014378770867501	FALSE	6.01281391526872	6.20466707744146	6.08712820073639	6.62241417328876	6.95115377817011	6.84723827343647	6.10153639781552	6.80693540829845	integrator complex subunit 3	NA	NA	NA	NA	NA	NA	NA	NA	NA	NA	NA	NA	NA	NA	NA	NA	294	229543	-0.959119105047724	6.10020047091124	39.475210338932	4.24E-04	0.016127529754117	FALSE	5.61468271743402	5.47682318445913	6.3698990414044	6.61750133726493	5.54575295094658	6.49370018933466	integrator complex subunit 3	1489.32744969059
ENSMUSG00000027195	Hsd17b12	56348	0.619053887426291	5.60221517113184	41.3385674186072	2.86E-04	0.014486440932273	FALSE	5.82706557425308	5.96521596162537	5.83852557743676	5.38067509246089	5.1534483227122	5.23616390859446	5.8769357044384	5.25676244125585	hydroxysteroid (17-beta) dehydrogenase 12	NA	NA	NA	NA	NA	NA	NA	NA	NA	NA	NA	NA	NA	NA	NA	NA	493	56348	0.981043963729721	5.93602232784693	29.0860011644773	0.001041805155891	0.023545293975669	FALSE	6.24404088583738	6.43296838548446	5.56611556138474	5.14101197426255	6.33850463566092	5.35356376782365	hydroxysteroid (17-beta) dehydrogenase 12	NA
ENSMUSG00000057531	Dtnbp1	94245	-0.789492774708902	4.77913787845122	41.2785148205426	2.88E-04	0.014486440932273	FALSE	4.53124691619341	4.2591241009433	4.18415680260133	5.00599109364042	5.14469636674754	5.20371697850828	4.32484260657935	5.11813481296542	dystrobrevin binding protein 1	NA	NA	NA	NA	NA	NA	NA	NA	NA	NA	NA	NA	NA	NA	NA	NA	448	94245	-0.717383402278896	7.50676651355589	30.8081643196938	8.82E-04	0.021949155646594	FALSE	7.18960925792513	7.01580332916709	7.78018781879204	7.85981950546783	7.10270629354611	7.82000366212994	dystrobrevin binding protein 1	278.260695356769
ENSMUSG00000035150	Eif2s3x	26905	0.734394646956752	6.40805859956554	41.0663087882899	2.93E-04	0.014638471672835	FALSE	6.70486184391328	6.7958860004835	6.68292055599145	5.89783205977154	5.84802643072273	6.21073603291571	6.72788946679608	5.98553150780332	eukaryotic translation initiation factor 2, subunit 3, structural gene X-linked	NA	NA	NA	NA	NA	NA	NA	NA	NA	NA	NA	NA	NA	NA	NA	NA	563	26905	0.646486782972177	7.02647551482401	26.6746220583456	0.001333755189007	0.026347042472742	FALSE	7.26121664675778	7.3625177174665	6.64283953407964	6.69428537143909	7.31186718211214	6.66856245275937	eukaryotic translation initiation factor 2, subunit 3, structural gene X-linked	386.254153994216
ENSMUSG00000020397	Med7	66213	-0.614326021209274	5.58441844810627	40.9508803426969	2.95E-04	0.01471935500725	FALSE	5.36919002670497	5.2243732269758	5.13305796290583	5.78828061965313	5.86144229940771	5.92434294725242	5.24220707219553	5.85802195543775	mediator complex subunit 7	NA	NA	NA	NA	NA	NA	NA	NA	NA	NA	NA	NA	NA	NA	NA	NA	75	66213	-1.17552117029447	8.69479560345802	78.9540147295379	4.85E-05	0.007238946996258	FALSE	7.90016947032121	8.07725315428054	9.25478401319363	9.07048670862293	7.98871131230088	9.16263536090828	mediator complex subunit 7	600.808558141556
ENSMUSG00000032244	Fem1b	14155	0.659397927647538	6.56425090222479	39.5089358207159	3.31E-04	0.015331439046833	FALSE	6.65806072555009	6.99362387148471	6.89688561318183	6.17148232606418	6.1655342832375	6.25315196465907	6.84952340340554	6.19672285798692	fem 1 homolog b	NA	NA	NA	NA	NA	NA	NA	NA	NA	NA	NA	NA	NA	NA	NA	NA	550	14155	0.730994858914501	7.27295481819593	27.1342995038906	0.001270642953287	0.025767041807807	FALSE	7.47667540439776	7.69800357593833	6.936372151686	6.78596397904965	7.58733949016804	6.86116806536782	fem 1 homolog b	NA
ENSMUSG00000023960	Enpp5	83965	0.796910993503751	4.4962657309461	38.9988932153239	3.45E-04	0.015479117955731	FALSE	4.69453558161717	4.97151465789241	4.83766129147492	4.09551906334102	4.16728223259836	3.85039755327511	4.83457051032817	4.03773294973816	ectonucleotide pyrophosphatase/phosphodiesterase 5	NA	NA	NA	NA	NA	NA	NA	NA	NA	NA	NA	NA	NA	NA	NA	NA	319	83965	1.22474963862928	5.42629671884893	37.571732679546	4.91E-04	0.017239277836423	FALSE	5.68066771328341	6.10247409926503	4.82163553909491	4.56327420300654	5.89157090627422	4.69245487105072	ectonucleotide pyrophosphatase/phosphodiesterase 5	332.145794285092
ENSMUSG00000021102	Glrx5	73046	0.868486232550515	4.62141844232774	38.7114798873119	3.53E-04	0.01551631001482	FALSE	4.68019347086311	5.0825963938392	5.16198204770511	4.14532451672982	4.10773525459979	4.11645715484047	4.97492397080247	4.12317230872336	glutaredoxin 5	NA	NA	NA	NA	NA	NA	NA	NA	NA	NA	NA	NA	NA	NA	NA	NA	587	73046	1.01846919085634	7.76096621199305	25.9003381585736	0.00144950181204	0.027575732708695	FALSE	8.0753877034315	8.27978289711101	7.42231583745768	6.85243221282296	8.17758530027125	7.13737402514032	glutaredoxin 5	NA
ENSMUSG00000062169	Cnih4	98417	0.921482505226026	4.37293361086784	38.3700217681237	3.63E-04	0.015530213099643	FALSE	4.47797300186632	4.99032106535754	4.76518639452338	3.72872395600723	3.87356587754962	3.91255499178784	4.74449348724908	3.83828160844823	cornichon family AMPA receptor auxiliary protein 4	NA	NA	NA	NA	NA	NA	NA	NA	NA	NA	NA	NA	NA	NA	NA	NA	474	98417	0.948126381768656	7.12225494100045	30.1097547220305	9.43E-04	0.022144781100542	FALSE	7.33292923881758	7.68255046647492	6.71033189722265	6.42340396015544	7.50773985264625	6.56686792868905	cornichon family AMPA receptor auxiliary protein 4	NA
ENSMUSG00000063049	Ing2	69260	-0.816100079035702	6.31400206847446	37.6517386284559	3.85E-04	0.015615401175074	FALSE	6.07443087101837	5.69697045202562	5.74767741325826	6.55551473977305	6.83762928340842	6.58514871954613	5.83969291210075	6.65943091424253	inhibitor of growth family, member 2	NA	NA	NA	NA	NA	NA	NA	NA	NA	NA	NA	NA	NA	NA	NA	NA	998	69260	-0.581342899063375	5.662564320142	17.873484852921	0.003966990235336	0.044475604953077	FALSE	5.34573347047144	5.34663016408471	5.90096962498155	5.94258976903387	5.34618181727807	5.92177969700771	inhibitor of growth family, member 2	1109.9145228759
ENSMUSG00000042608	Stk40	74178	-1.12641432996076	3.77145881323939	37.6058784146905	3.87E-04	0.015615401175074	FALSE	3.42737289772901	2.79112418921535	3.02649081091089	4.18727859035475	4.37610927672305	4.10585448388073	3.08166263261842	4.22308078365284	serine/threonine kinase 40	NA	NA	NA	NA	NA	NA	NA	NA	NA	NA	NA	NA	NA	NA	NA	NA	100	74178	-1.40285485534847	4.69510345626335	69.0742818466871	7.45E-05	0.008335926249878	FALSE	3.87590810699557	3.82636190012202	5.17236287136804	5.27417972187812	3.85113500355879	5.22327129662308	serine/threonine kinase 40	270.836089419404
ENSMUSG00000024646	Cyb5a	109672	0.669408346096551	4.20354655588085	36.5617115713707	4.22E-04	0.016302981047204	FALSE	4.38295445956107	4.61226174972288	4.49075611590186	3.86937553639433	3.74049020260896	3.87807730073738	4.49532410839527	3.82931434658022	cytochrome b5 type A (microsomal)	NA	NA	NA	NA	NA	NA	NA	NA	NA	NA	NA	NA	NA	NA	NA	NA	975	109672	0.778016291793424	5.67240639907159	18.251804848781	0.003755911048361	0.043071634628464	FALSE	5.81164517058296	6.17740889327452	5.11343967524146	5.34945693676704	5.99452703192874	5.23144830600425	cytochrome b5 type A (microsomal)	NA
ENSMUSG00000026434	Nucks1	98415	0.666448433557559	6.11800900139567	33.7798590949841	0.000540336265363	0.017804175074803	FALSE	6.43821723563285	6.46243901609129	6.33439936095038	5.95784222436158	5.6558380764342	5.60027838130961	6.41168520422484	5.73798622736846	nuclear casein kinase and cyclin-dependent kinase substrate 1	NA	NA	NA	NA	NA	NA	NA	NA	NA	NA	NA	NA	NA	NA	NA	NA	912	98415	0.641415275587717	5.50421988293742	19.0173739975676	0.003371227463077	0.041360377285486	FALSE	5.7624602000899	5.81058623209863	5.23020691692731	5.07010761222591	5.78652321609427	5.15015726457661	nuclear casein kinase and cyclin-dependent kinase substrate 1	NA
ENSMUSG00000045180	Shroom2	110380	0.789889135398637	3.90211968926468	33.2788441943172	5.66E-04	0.017907858836271	FALSE	4.3304879984808	4.18596241224663	4.20495421698093	3.67370764177767	3.29091187674356	3.36938280739443	4.24046820923612	3.44466744197189	shroom family member 2	NA	NA	NA	NA	NA	NA	NA	NA	NA	NA	NA	NA	NA	NA	NA	NA	855	110380	0.746248014450118	5.30217170082163	19.7743742087211	0.003039423257807	0.03973544690096	FALSE	5.56595274525069	5.67933669019171	5.02861358910647	4.73045185674081	5.6226447177212	4.87953272292364	shroom family member 2	NA
ENSMUSG00000038925	E330034G19Rik	105418	-2.1661318611139	2.83630697872644	33.0308042955911	5.79E-04	0.018011984042022	FALSE	2.05951900759932	0.469724100874016	1.25211814309539	3.48476749802093	3.44499783038748	3.69778688277895	1.26045375052291	3.54251740372912	RIKEN cDNA E330034G19 gene	NA	NA	NA	NA	NA	NA	NA	NA	NA	NA	NA	NA	NA	NA	NA	NA	347	105418	-3.22606548740796	6.08933372642384	53.8501018341053	5.65E-04	0.018119668835132	FALSE	4.35235247033764	2.76044506960273	6.91317673487971	6.96211397366687	3.55639876997019	6.93764535427329	RIKEN cDNA E330034G19 gene	181.718212179841
ENSMUSG00000057335	Cep170	545389	0.782493506910028	4.96793909111491	31.0912723083385	6.97E-04	0.019069693376343	FALSE	5.08931711112393	5.44150443659384	5.36326240200957	4.29289391312136	4.58946169426945	4.66515772600716	5.29802798324245	4.51583777779932	centrosomal protein 170	NA	NA	NA	NA	NA	NA	NA	NA	NA	NA	NA	NA	NA	NA	NA	NA	607	545389	0.72568777502737	5.45808575047873	25.5179883079646	0.001511446036941	0.027836258646006	FALSE	5.75421075170702	5.79070805637353	5.09863219103456	5.01031094241606	5.77245940404027	5.05447156672531	centrosomal protein 170	NA
ENSMUSG00000029270	Dipk1a	67266	-0.97982076473559	3.02664677368388	31.0397720299066	7.01E-04	0.019069693376343	FALSE	2.64712223993363	2.47056911915694	2.23783050297539	3.20331181164265	3.57446067198485	3.50144480483263	2.45184062068865	3.42640576282005	divergent protein kinase domain 1A	NA	NA	NA	NA	NA	NA	NA	NA	NA	NA	NA	NA	NA	NA	NA	NA	714	67266	-1.71325218143264	5.30210384589552	25.0697384943456	0.002069294378294	0.032427639774137	FALSE	4.46393408508308	3.94212042791799	5.39405962227246	6.29186322291001	4.20302725650054	5.84296142259124	divergent protein kinase domain 1A	NA
ENSMUSG00000026254	Eif4e2	26987	0.798086506398253	6.64243750777376	29.9641902281163	7.80E-04	0.02020321217088	FALSE	6.64871641555135	7.20662232184046	7.04885645398598	6.20250034752174	6.26226431552694	6.09755967919272	6.96806506379259	6.1874414474138	eukaryotic translation initiation factor 4E member 2	NA	NA	NA	NA	NA	NA	NA	NA	NA	NA	NA	NA	NA	NA	NA	NA	977	26987	0.674242847753621	5.66155494876195	18.2198364764752	0.003773178061662	0.043071634628464	FALSE	6.0211599374706	5.89052101173303	5.41414811168533	5.15293428109361	5.95584047460181	5.28354119638947	eukaryotic translation initiation factor 4E member 2	997.251935906551
ENSMUSG00000005949	Ctns	83429	0.985242714608946	3.64633066172477	29.3913660156272	8.27E-04	0.020735238449739	FALSE	3.65510130872382	4.29284489577919	4.1383173562966	3.17022084956485	2.97762872096325	3.06231393882433	4.02875452026654	3.07005450311748	cystinosis, nephropathic	NA	NA	NA	NA	NA	NA	NA	NA	NA	NA	NA	NA	NA	NA	NA	NA	852	83429	0.818097034013386	5.3720252697884	19.796424203013	0.003030404414494	0.03973544690096	FALSE	5.50087988848008	5.90904238994989	4.8935679310726	4.93011004490633	5.70496113921498	4.91183898798946	cystinosis, nephropathic	136.70357222731
ENSMUSG00000028945	Rheb	19744	0.618048517762452	5.75147808768173	28.983729790059	8.63E-04	0.021008432434518	FALSE	5.83885228659045	6.21189606835352	6.00649765917902	5.46921186666362	5.32012856587494	5.43561721222006	6.01908200470766	5.40831921491954	Ras homolog enriched in brain	NA	NA	NA	NA	NA	NA	NA	NA	NA	NA	NA	NA	NA	NA	NA	NA	910	19744	0.588144774452531	8.271936366331	19.0320209027566	0.003364375447417	0.041360377285486	FALSE	8.52438686653522	8.54723031277321	8.07730290782603	7.80742776915814	8.53580858965421	7.94236533849209	Ras homolog enriched in brain	541.11222790412
ENSMUSG00000021917	Spcs1	69019	0.644230466956787	6.82843614750571	28.7269193322736	8.86E-04	0.021207297109108	FALSE	6.88334825632913	7.31688977929618	7.11120324686262	6.504571115653	6.50340897518617	6.40184350408619	7.10381376082931	6.46994119830845	signal peptidase complex subunit 1 homolog (S. cerevisiae)	NA	NA	NA	NA	NA	NA	NA	NA	NA	NA	NA	NA	NA	NA	NA	NA	394	69019	0.750571239618724	9.75563689774438	33.4285395199536	6.95E-04	0.019737970183441	FALSE	9.94626559904904	10.2068804790828	9.37611129258742	9.28723572642455	10.0765730390659	9.33167350950598	signal peptidase complex subunit 1 homolog (S. cerevisiae)	1030.35509879026
ENSMUSG00000047388	Atmin	234776	0.825169081529959	6.06190171943302	28.6754054841163	8.91E-04	0.021207297109108	FALSE	6.10159162206221	6.59950529822605	6.49954446540279	5.7076934220511	5.66886825372748	5.3750943523352	6.40021379523035	5.58388534270459	ATM interactor	NA	NA	NA	NA	NA	NA	NA	NA	NA	NA	NA	NA	NA	NA	NA	NA	169	234776	1.19211260866019	5.04608491862808	52.7976528004524	1.74E-04	0.011392042051955	FALSE	5.4208892585007	5.60521322459244	4.29935510345696	4.38599610639981	5.51305124154657	4.34267560492839	ATM interactor	833.968281291938
ENSMUSG00000074794	Arrdc3	105171	2.01588895002114	5.38196009763406	29.2772907741869	9.58E-04	0.021329546189699	FALSE	6.4401529514959	5.87449002722359	5.77948923428808	4.71903444820215	3.73466988042279	3.32253187697741	6.03137740433586	3.92541206853411	arrestin domain containing 3	NA	NA	NA	NA	NA	NA	NA	NA	NA	NA	NA	NA	NA	NA	NA	NA	51	105171	2.04382636332371	5.01444189386377	105.960640465008	1.86E-05	0.004086239973162	FALSE	5.71224075150341	5.67374597260462	3.4401579439523	3.90238717466818	5.69299336205402	3.67127255931024	arrestin domain containing 3	527.686507356762
ENSMUSG00000028822	Tmem50a	71817	0.624458632684036	5.34570961818176	27.8771199638805	9.70E-04	0.021451826359913	FALSE	5.53848127584561	5.75035182581199	5.5734741154311	5.13700136411843	5.04827252455755	4.79359267671569	5.6207690723629	4.99295552179722	transmembrane protein 50A	NA	NA	NA	NA	NA	NA	NA	NA	NA	NA	NA	NA	NA	NA	NA	NA	1069	71817	0.657898025637237	7.2771576457225	17.0176760407547	0.00450415479137	0.047116537119215	FALSE	7.45563102912801	7.6721254657024	7.06627959876234	6.74000079106111	7.56387824741521	6.90314019491172	transmembrane protein 50A	NA
ENSMUSG00000004267	Eno2	13807	1.53811870009965	4.15584774601713	25.8379912055655	0.001233463814453	0.023784471579484	FALSE	4.23916035500865	5.15105311803243	4.64271854345883	2.84284110656258	2.90693004851816	3.67214326783906	4.67764400549997	3.14063814097327	enolase 2, gamma neuronal	NA	NA	NA	NA	NA	NA	NA	NA	NA	NA	NA	NA	NA	NA	NA	NA	88	13807	1.32880188372342	6.60688139565471	73.4632503732267	6.12E-05	0.007692426894927	FALSE	7.26847536924258	6.95804180613266	5.83839562996089	5.76032023994195	7.11325858768762	5.79935793495142	enolase 2, gamma neuronal	316.591011066125
ENSMUSG00000051232	Tmem199	195040	0.74302087017101	4.35478154253724	25.2337628068136	0.001303864674519	0.024474651478721	FALSE	4.41007010545506	4.92143881419135	4.65556009921739	3.874520690929	4.03855505567132	3.89048556169984	4.66235633962127	3.93452043610005	transmembrane protein 199	NA	NA	NA	NA	NA	NA	NA	NA	NA	NA	NA	NA	NA	NA	NA	NA	386	195040	0.740447654010888	6.84417656277827	33.8647891735426	6.69E-04	0.019372978505904	FALSE	7.11479825644937	7.21563174355562	6.46704128106646	6.38984694865448	7.1652150000025	6.42844411486047	transmembrane protein 199	NA
ENSMUSG00000003873	Bax	12028	0.613573968672385	4.05343765897509	25.1815605066546	0.001311824696383	0.024542831512415	FALSE	4.39098268965449	4.35365947678857	4.23014618673686	3.82488462084774	3.77208890183904	3.53027735863352	4.32492945105998	3.70908362710676	BCL2-associated X protein	NA	NA	NA	NA	NA	NA	NA	NA	NA	NA	NA	NA	NA	NA	NA	NA	518	12028	1.05197754110619	6.88474318172074	28.1974138992597	0.001138770763427	0.024496078729795	FALSE	7.00927869999632	7.56691341746397	6.23510012271392	6.30021049274635	7.28809605873014	6.26765530773014	BCL2-associated X protein	NA
ENSMUSG00000022297	Fzd6	14368	0.867449064060985	5.9134928983605	25.1074199669262	0.001323236566189	0.024628889601315	FALSE	6.0138540643253	6.17948625165815	6.59110895341248	5.53161116960249	5.52116095239402	5.16542686424581	6.26148308979865	5.40606632874744	frizzled class receptor 6	NA	NA	NA	NA	NA	NA	NA	NA	NA	NA	NA	NA	NA	NA	NA	NA	703	14368	0.828307312775577	4.70373192204238	23.0070959534082	0.002016255051363	0.032056518572794	FALSE	5.13607754858961	4.96677748200904	4.30962705986584	4.16917707878524	5.05142751529932	4.23940206932554	frizzled class receptor 6	NA
ENSMUSG00000022765	Snap29	67474	0.853123682031189	4.86218579071277	24.5216639952633	0.001417992085423	0.025762564747976	FALSE	4.83886172345844	5.50434833457905	5.25620005400459	4.25196631153541	4.47717147220867	4.38376421692663	5.1998033706807	4.3709673335569	synaptosomal-associated protein 29	NA	NA	NA	NA	NA	NA	NA	NA	NA	NA	NA	NA	NA	NA	NA	NA	638	67474	0.929262320092645	4.76995669937971	24.5727482771155	0.001679925538244	0.029461891610369	FALSE	5.02188511338104	5.27551234756501	4.36233842303016	4.11288500078555	5.14869873047303	4.23761171190785	synaptosomal-associated protein 29	NA
ENSMUSG00000025945	Crygf	12969	-1.780304486657	13.693407424682	24.9037353033682	0.001516750847096	0.026767375105357	FALSE	13.2620742314528	11.9079894533824	12.0550535701946	14.2874972917186	14.4511798239978	14.2261953266477	12.4083724183432	14.3216241474547	crystallin, gamma F	NA	NA	NA	NA	NA	NA	NA	NA	NA	NA	NA	NA	NA	NA	NA	NA	20	12969	-2.83479108451588	7.97670972094509	170.263626545134	3.86E-06	0.002157589413343	FALSE	6.24992022311275	5.60270592598168	8.71724936369584	8.85195269745998	5.92631307454722	8.78460103057791	crystallin, gamma F	107039.86963656
ENSMUSG00000054252	Fgfr3	14184	-0.677118995198924	8.45100127471357	23.9180641937398	0.00152485866638	0.026795268570093	FALSE	7.98483411086868	8.10897623080055	8.12172526350431	8.57841775015051	9.03092524373054	8.59413364499393	8.07184520172451	8.73449221295833	fibroblast growth factor receptor 3	NA	NA	NA	NA	NA	NA	NA	NA	NA	NA	NA	NA	NA	NA	NA	NA	467	14184	-1.22672782243766	4.90757100249992	30.3442691831697	9.22E-04	0.022060713808452	FALSE	4.43039323297776	3.88870995723172	5.25773888411718	5.50666967969482	4.15955159510474	5.382204281906	fibroblast growth factor receptor 3	5131.32475220649
ENSMUSG00000020641	Rsad2	58185	-2.70742217540491	2.15944398621363	23.8474358663012	0.00155871763186	0.027114397688918	FALSE	1.16077775528915	-1.19091957008287	0.03074393516659	2.6281266240379	2.96276794208096	3.21613734408346	2.01E-04	2.93567730340077	radical S-adenosyl methionine domain containing 2	NA	NA	NA	NA	NA	NA	NA	NA	NA	NA	NA	NA	NA	NA	NA	NA	37	58185	-3.20601644281991	4.88705370691478	122.73971612381	1.15E-05	0.003469629782977	FALSE	3.02054976467832	2.09478676891097	5.83903499665813	5.60802036114784	2.55766826679464	5.72352767890298	radical S-adenosyl methionine domain containing 2	NA
ENSMUSG00000006906	Stambp	70527	0.71100932429482	3.45490059746351	23.5996487252978	0.001585373767871	0.027293511290029	FALSE	3.53272236222645	3.95464559789409	3.77518261414942	2.97326450933228	3.10490610635627	3.08839938129665	3.75418352475665	3.0555233323284	STAM binding protein	NA	NA	NA	NA	NA	NA	NA	NA	NA	NA	NA	NA	NA	NA	NA	NA	445	70527	0.830444715819395	5.42078739742513	31.033584943789	8.64E-04	0.021718574968806	FALSE	5.78827653850692	5.75871819429949	5.03197274752982	4.86907463619724	5.77349736640321	4.95052369186353	STAM binding protein	NA
ENSMUSG00000035770	Dync1li2	234663	0.710268948807421	7.11407772803348	23.5338954863193	0.001598249012751	0.027349118768097	FALSE	7.0900451165608	7.54755212449553	7.58847655476646	6.58131115929099	6.81780865614114	6.73818777427237	7.40869126527426	6.71243586323483	dynein, cytoplasmic 1 light intermediate chain 2	NA	NA	NA	NA	NA	NA	NA	NA	NA	NA	NA	NA	NA	NA	NA	NA	265	234663	1.05490557113285	5.56928242969187	41.7095188840867	3.59E-04	0.015018281097341	FALSE	6.093052683946	5.89829564122441	5.06950641612467	4.8311741887768	5.99567416258521	4.95034030245074	dynein, cytoplasmic 1 light intermediate chain 2	2218.28574008007
ENSMUSG00000027257	Pacsin3	80708	-1.18245711404079	6.30654992126745	23.574716212024	0.001634555502169	0.027583362511511	FALSE	6.10110232676368	5.04800795848505	5.44756918644073	6.77465433941288	6.82330366954862	6.74024590176186	5.53222649056315	6.77940130357445	protein kinase C and casein kinase substrate in neurons 3	NA	NA	NA	NA	NA	NA	NA	NA	NA	NA	NA	NA	NA	NA	NA	NA	480	80708	-1.26456930399377	5.35389767613255	29.9391011282918	9.59E-04	0.022340612163417	FALSE	4.89462196027287	4.23230474441808	5.74875730868648	5.93842409705993	4.56346335234548	5.8435907028732	protein kinase C and casein kinase substrate in neurons 3	645.118750178358
ENSMUSG00000026817	Ak1	11636	0.617694901635386	4.71839566406705	23.2960711786327	0.001645943890983	0.02759036151421	FALSE	4.84705544410041	5.21240906307894	4.89293170667217	4.30055970473853	4.33630799259517	4.48705767443719	4.98413207128384	4.3746417905903	adenylate kinase 1	NA	NA	NA	NA	NA	NA	NA	NA	NA	NA	NA	NA	NA	NA	NA	NA	1071	11636	1.13371647916819	5.197189712076	17.0053647744588	0.00451254729339	0.047116537119215	FALSE	5.19338582072128	5.99393409446039	4.45534287520424	4.60579760371363	5.59365995759083	4.53057023945893	adenylate kinase 1	357.982436126332
ENSMUSG00000058076	Sdhc	66052	0.601248186927902	4.8280308189287	23.1601653390242	0.001674014149836	0.027827117971178	FALSE	4.87937274865313	5.2573544846457	5.1280407959388	4.43896682160432	4.42752513176398	4.61519426328146	5.08825600974588	4.49389540554992	succinate dehydrogenase complex, subunit C, integral membrane protein	NA	NA	NA	NA	NA	NA	NA	NA	NA	NA	NA	NA	NA	NA	NA	NA	596	66052	0.616433025815277	7.95240324856423	25.6868449374203	0.001483677079319	0.027836258646006	FALSE	8.19728562752642	8.25694674549715	7.67435987531285	7.54735174490923	8.22711618651179	7.61085581011104	succinate dehydrogenase complex, subunit C, integral membrane protein	NA
ENSMUSG00000031823	Zdhhc7	102193	1.01553681966473	2.85850725368056	21.9024912639988	0.001965080269413	0.030041216549954	FALSE	2.80927038727573	3.54552085986079	3.3674807147235	2.14828955246692	2.25779227673618	2.37944727329571	3.24075732062001	2.26184303416627	zinc finger, DHHC domain containing 7	NA	NA	NA	NA	NA	NA	NA	NA	NA	NA	NA	NA	NA	NA	NA	NA	762	102193	0.825268138856904	5.1903268378131	21.5033230863743	0.002425658883076	0.035603694135548	FALSE	5.36030064736936	5.69942333965091	4.77562078757215	4.67589991424927	5.52986199351013	4.72576035091071	zinc finger, DHHC domain containing 7	NA
ENSMUSG00000020069	Hnrnph3	432467	-0.867352906353021	5.39536082140122	21.195338155618	0.002157288035438	0.031292577300399	FALSE	5.3026568922316	4.55277509111153	4.7314009429874	5.819295941286	5.76337215004133	5.70935843238133	4.86227764211018	5.76400884123622	heterogeneous nuclear ribonucleoprotein H3	NA	NA	NA	NA	NA	NA	NA	NA	NA	NA	NA	NA	NA	NA	NA	NA	528	432467	-1.37064778107267	4.80551869233084	27.9095547379199	0.001172663267814	0.024850244893125	FALSE	4.23410669552748	3.68299542949095	5.05637045450064	5.55319975304661	3.95855106250921	5.30478510377362	heterogeneous nuclear ribonucleoprotein H3	753.756404475672
ENSMUSG00000102550	Gm8276	666756	-0.949553887147749	1.77277563221788	19.1700308270343	0.002857937326025	0.035808472566481	FALSE	1.20516455386992	1.10193108810183	1.38142352247188	2.04254910303325	2.02009304399489	2.4142381525713	1.22950638814788	2.15896009986648	poly(A) binding protein, cytoplasmic 1 pseudogene	NA	NA	NA	NA	NA	NA	NA	NA	NA	NA	NA	NA	NA	NA	NA	NA	503	666756	-0.880937379117923	8.12108147392049	28.7543506855754	0.001076702774443	0.023950750185376	FALSE	7.6203267238434	7.61054522533003	8.26373748057626	8.69383829110759	7.61543597458672	8.47878788584192	poly(A) binding protein, cytoplasmic 1 pseudogene	NA
ENSMUSG00000047731	Wbp1l	226178	0.66792781756087	5.68272219550367	19.1628474675716	0.002860902727415	0.035808472566481	FALSE	5.60210821163512	6.18602672312141	6.0806505955314	5.3505283663824	5.32884727725062	5.2506746772006	5.95626184342931	5.3100167736112	WW domain binding protein 1 like	NA	NA	NA	NA	NA	NA	NA	NA	NA	NA	NA	NA	NA	NA	NA	NA	298	226178	0.808198367941922	7.33696298677929	39.0243797652966	4.39E-04	0.016470369167777	FALSE	7.59283366407748	7.7700197033832	6.88466740672839	6.87247419745112	7.68142668373034	6.87857080208976	WW domain binding protein 1 like	NA
ENSMUSG00000038539	Atf5	107503	0.842457256394698	6.46854638159059	18.9500675852404	0.002950547159158	0.036346518752765	FALSE	6.51552600553949	7.07758330701658	6.83870163006829	5.72203588402774	5.8607744606888	6.31014476879491	6.81060364754145	5.96431837117049	activating transcription factor 5	NA	NA	NA	NA	NA	NA	NA	NA	NA	NA	NA	NA	NA	NA	NA	NA	551	107503	0.990925372989426	8.50118239989545	27.1156003382614	0.001273134222139	0.025767041807807	FALSE	9.00400951158884	8.81536079297661	8.16736979935918	7.62914247672307	8.90968515228273	7.89825613804113	activating transcription factor 5	758.025570939687
ENSMUSG00000060802	B2m	12010	1.00843921918747	3.46291310370938	17.9546258735638	0.003420883846468	0.039264144593349	FALSE	4.26559970281812	3.56321415354096	3.70728495460417	3.14489481265847	2.52387435406641	2.88515851768484	3.84536627032108	2.85130922813657	beta-2 microglobulin	NA	NA	NA	NA	NA	NA	NA	NA	NA	NA	NA	NA	NA	NA	NA	NA	2	12010	2.84217572374166	7.08495746547635	451.80220988139	1.40E-07	7.85E-04	FALSE	7.86779079064497	7.92045580172095	5.06161501925069	5.07804640639588	7.89412329618296	5.06983071282328	beta-2 microglobulin	105.628908652606
ENSMUSG00000016427	Ndufa1	54405	-0.603592877278135	7.74181500355025	17.9241771174182	0.003436725265626	0.039307963040631	FALSE	7.67031380591684	7.25135584379844	7.26442806116129	8.07667255288263	8.11290873491106	7.83126050548977	7.39536590362552	8.00694726442782	NADH:ubiquinone oxidoreductase subunit A1	NA	NA	NA	NA	NA	NA	NA	NA	NA	NA	NA	NA	NA	NA	NA	NA	520	54405	-0.595717337241532	11.2722336879332	28.1779788106151	0.001141018978487	0.024496078729795	FALSE	10.9687788370471	10.9186217476254	11.6245730328725	11.4491245723583	10.9437002923362	11.5368488026154	NADH:ubiquinone oxidoreductase subunit A1	1908.06239869119
ENSMUSG00000059713	Rcan3	53902	0.685259349990219	3.82549217148242	17.4315880717416	0.003706493713127	0.040793997016171	FALSE	3.96577717444684	4.23567226628673	4.16305518899667	3.23965384698407	3.31060796201363	3.72852243473106	4.12150154324341	3.42626141457625	regulator of calcineurin 3	NA	NA	NA	NA	NA	NA	NA	NA	NA	NA	NA	NA	NA	NA	NA	NA	589	53902	0.77990906106657	5.69081522113752	25.8869572599081	0.001451613778302	0.027575732708695	FALSE	6.00029520900669	6.05087660106835	5.1206334785163	5.37502202997079	6.02558590503752	5.24782775424355	regulator of calcineurin 3	178.800090728132
ENSMUSG00000036966	Spryd3	223918	0.977120996723039	4.11783947294639	17.000897845535	0.003964842529751	0.041994265352594	FALSE	3.90203926687557	4.80197775096186	4.70693493276105	3.49148087101767	3.72001550846798	3.41819215116035	4.47031731686616	3.54322951021533	SPRY domain containing 3	NA	NA	NA	NA	NA	NA	NA	NA	NA	NA	NA	NA	NA	NA	NA	NA	861	223918	0.776323117693402	4.87127920501091	19.6667725854016	0.003083934631763	0.040076822990473	FALSE	5.08573598092061	5.31015873457546	4.34803550148518	4.52580059924643	5.19794735774804	4.43691805036581	SPRY domain containing 3	NA
ENSMUSG00000035443	Thyn1	77862	0.5995693495071	3.97804527082175	16.3949415513498	0.004368529569146	0.044149318399011	FALSE	3.99767222854731	4.47479231444092	4.22388931436972	3.75964215210577	3.58420327864105	3.59235860497024	4.23211795245265	3.64540134523902	thymocyte nuclear protein 1	NA	NA	NA	NA	NA	NA	NA	NA	NA	NA	NA	NA	NA	NA	NA	NA	1032	77862	0.711281601181939	5.65999787920281	17.516717681737	0.004180282006983	0.045322844356719	FALSE	5.80642045641281	6.11507097427154	5.35882210970524	5.16526421323059	5.96074571534218	5.26204316146791	thymocyte nuclear protein 1	NA
ENSMUSG00000036975	Tmem177	66343	-0.758103070574776	3.41490125826533	16.3593569881794	0.004393830888252	0.044281242025021	FALSE	2.74557919031945	3.06393498533514	3.13049834055531	3.39452587361045	3.94083117760504	3.84275544272612	2.98000417206997	3.72603749798054	transmembrane protein 177	NA	NA	NA	NA	NA	NA	NA	NA	NA	NA	NA	NA	NA	NA	NA	NA	1037	66343	-0.740957700121338	5.36127471322567	17.4457794113362	0.004224444506492	0.045580819270143	FALSE	4.77244169666246	5.10528942010689	5.77899407839221	5.57705887150845	4.93886555838467	5.67802647495033	transmembrane protein 177	185.760497250782
ENSMUSG00000045102	Poln	272158	-0.942363064408877	4.51837701335063	16.2898410689235	0.004443799348471	0.0445983526562	FALSE	4.29840863114215	3.64382158549981	3.90404155799894	4.43200397863566	5.06923646268656	5.14070931886981	3.94875725821363	4.88064992006401	DNA polymerase N	NA	NA	NA	NA	NA	NA	NA	NA	NA	NA	NA	NA	NA	NA	NA	NA	96	272158	-1.46286269865593	4.71863578941809	71.4191491017547	6.70E-05	0.00773928216718	FALSE	3.92918769781968	3.72954531108447	5.27152722777814	5.25608979059799	3.82936650445208	5.26380850918806	DNA polymerase N	285.471636723551
ENSMUSG00000027371	Fahd2a	68126	-0.666378890645444	3.44251351631287	16.2348577556302	0.004483835711721	0.044720849698558	FALSE	3.36678889817759	2.93784900218785	2.86700368269272	3.64689641178067	3.74628713795589	3.81438285104294	3.05721386101939	3.7358554669265	fumarylacetoacetate hydrolase domain containing 2A	NA	NA	NA	NA	NA	NA	NA	NA	NA	NA	NA	NA	NA	NA	NA	NA	455	68126	-1.03139880467437	5.3308128059239	30.6170951543435	8.98E-04	0.022060713808452	FALSE	4.93215875184347	4.50664454831266	5.68718064894258	5.81356773095815	4.71940165007806	5.75037418995036	fumarylacetoacetate hydrolase domain containing 2A	219.846270326169
ENSMUSG00000023048	Prr13	66151	0.764673058727755	3.08773991617325	15.886519331607	0.00474846308983	0.045944610534493	FALSE	3.0391637322501	3.58069308199845	3.56603413560166	2.48071818303877	2.68345439859566	2.78769340353137	3.3952969832834	2.65062199505527	proline rich 13	NA	NA	NA	NA	NA	NA	NA	NA	NA	NA	NA	NA	NA	NA	NA	NA	735	66151	0.808469847187075	7.4997704775543	22.1922940770066	0.002225931363617	0.033885640853755	FALSE	7.60626379693437	8.05323307475822	7.07959660100994	7.00149878910027	7.82974843584629	7.0405476950551	proline rich 13	NA
ENSMUSG00000027495	Fam210b	67017	-1.53802047426939	5.0275956255208	15.7342131326449	0.005286471328048	0.049039735950111	FALSE	4.76170779946409	3.00597028484969	3.91767381396998	5.6261550787486	5.60808943529701	5.56665202462477	3.89511729942792	5.60029884622346	family with sequence similarity 210, member B	NA	NA	NA	NA	NA	NA	NA	NA	NA	NA	NA	NA	NA	NA	NA	NA	334	67017	-1.61474309912638	4.66292356859606	36.8485431159704	5.21E-04	0.017396253909796	FALSE	4.00762577630777	3.23266714942737	5.13240705981291	5.35110335043127	3.62014646286757	5.24175520512209	family with sequence similarity 210, member B	668.720497509042
ENSMUSG00000005506	Celf1	13046	-1.51128610409421	9.20383276362907	17.9470282702219	0.003754653270996	0.041042929406756	TRUE	8.93065050284967	7.66384372750964	7.83443271914085	9.95241722138803	9.93727542578907	9.34008558963677	8.14297564983339	9.74325941227129	CUGBP, Elav-like family member 1	40	13046	-1.29419340496773	6.30874944659207	90.0587267606345	9.72E-06	0.002690152232579	TRUE	5.66013344470609	5.79063057694209	6.96533627124126	6.91095823975463	5.49658484626666	5.64911628930494	6.93814725549795	CUGBP, Elav-like family member 1	147	13046	-1.50136437743904	6.34913660107643	57.2181800747379	1.35E-04	0.010292182900433	TRUE	5.67108149624727	5.11678311001208	6.97987559946298	6.83628709846979	5.39393230312967	6.90808134896638	CUGBP, Elav-like family member 1	19022.2838048366
ENSMUSG00000021288	Klc1	16593	0.723737729915969	8.25532452595909	32.3574913931024	6.17E-04	0.01836109799562	TRUE	8.39185895575238	8.63893548881989	8.66996633122943	7.63444467236566	8.00295665895626	7.88418272248848	8.56692025860056	7.8405280179368	kinesin light chain 1	432	16593	1.40488242076325	7.0966595005589	28.4938311428987	7.61E-04	0.019692506194226	TRUE	7.70992129862012	7.76785676233026	6.16931223761171	6.0494865080914	6.89193018727469	7.45656941607502	6.10939937285155	kinesin light chain 1	48	16593	1.38318724305529	6.88790247813719	107.043429731431	1.80E-05	0.004086239973162	TRUE	7.33617558915197	7.49497088262211	6.07780714355121	6.00354013660822	7.41557323588704	6.04067364007972	kinesin light chain 1	2342.81118866113
ENSMUSG00000027227	Sord	20322	-0.81503513628857	4.66921842749728	33.3286138516671	5.63E-04	0.017907858836271	TRUE	4.36839009447852	4.32134629446119	3.88235574021774	5.00833351534133	5.01384312848279	5.03737328401342	4.19069737638582	5.01984997594585	sorbitol dehydrogenase	157	20322	-1.09205834937797	4.87551719802103	46.514403371055	1.13E-04	0.008086354471976	TRUE	4.32418370618151	4.4299613138347	5.28665599024808	5.54263974587459	4.29179183041866	4.34864561681162	5.41464786806133	sorbitol dehydrogenase	302	20322	-1.0916678704715	5.1240642795272	38.6376155203601	4.52E-04	0.01670906029298	TRUE	4.62189191914802	4.34347979724325	5.46784508702118	5.65361327576598	4.48268585819564	5.56072918139358	sorbitol dehydrogenase	281.09675196518
ENSMUSG00000018593	Sparc	20692	-0.874404129790049	10.326138685586	32.3107498498504	6.20E-04	0.018382268999934	TRUE	10.1057365927106	9.59121486897184	9.72360316072247	10.7289821839584	10.8172457214908	10.5336010544376	9.80685154080164	10.6932763199622	secreted acidic cysteine rich glycoprotein	319	20692	-0.883121431040398	8.28082131641628	31.7694038695339	4.28E-04	0.014954913089124	TRUE	7.9537082938365	8.04276244550963	8.72638603307452	8.76026763954483	7.54136296193598	7.84594456709404	8.74332683630968	secreted acidic cysteine rich glycoprotein	223	20692	-0.826329653592225	8.05600391531337	45.5099246200347	2.75E-04	0.013773892193754	TRUE	7.62824381478792	7.54151535245572	8.47094096120032	8.34686869883385	7.58487958362182	8.40890483001708	secreted acidic cysteine rich glycoprotein	NA
ENSMUSG00000039474	Wfs1	22393	1.42130056358034	5.52132735547609	74.775031463992	4.06E-05	0.01016511822475	TRUE	5.76417243328557	6.27882304566359	6.09828761014692	4.80911973766191	4.39468313928174	4.69375949883678	6.04709436303202	4.63252079192681	wolframin ER transmembrane glycoprotein	193	22393	1.2606480705072	5.77468642704636	41.7864635480475	1.66E-04	0.009568113566413	TRUE	5.89784733086799	6.09301360681361	4.81037739857082	5.00309821383921	6.42178341133007	6.13754811633722	4.90673780620501	wolframin ER transmembrane glycoprotein	128	22393	1.16663472073649	5.92853438153201	61.4837836813432	1.08E-04	0.009424955820595	TRUE	6.31819827745088	6.46528489882609	5.14280158161837	5.3258874923637	6.39174158813849	5.23434453699103	wolframin ER transmembrane glycoprotein	NA
ENSMUSG00000028185	Dnase2b	56629	-2.56473836431863	6.86585729224358	26.5636485723799	0.001332364121198	0.024735109012531	TRUE	5.98709315271154	4.09157779129012	4.38677563115459	7.49441397594472	7.57034686902543	7.83415398279208	4.82181552505208	7.63297160925408	deoxyribonuclease II beta	56	56629	-2.74704414039198	5.66271104198092	87.8799413918859	1.61E-05	0.003221023154804	TRUE	4.24879488608277	4.31671719199974	6.70855391472626	6.66187989027671	3.09102700990003	3.88551302932751	6.68521690250148	deoxyribonuclease II beta	121	56629	-1.80019245083314	5.27855896662375	62.8364301210966	1.01E-04	0.009246428088981	TRUE	4.42470929386029	3.78112401918504	5.82552495547056	5.98574634722079	4.10291665652266	5.90563565134567	deoxyribonuclease II beta	1723.74188344012
ENSMUSG00000034453	Polr3b	70428	1.08040228719087	4.80678363743142	25.2915359348271	0.001295126709564	0.024451857015296	TRUE	4.70616490422799	5.53605320120293	5.37106916586562	3.97853515393467	4.30326378597622	4.20456012515148	5.20442909043218	4.16211968835412	polymerase (RNA) III (DNA directed) polypeptide B	436	70428	1.48837149790401	5.77817589938676	27.9483648830684	7.73E-04	0.019844347207081	TRUE	5.96220253903348	6.09563309897486	5.1071029374301	4.22904637158781	6.49832519255589	6.18538694352141	4.66807465450895	polymerase (RNA) III (DNA directed) polypeptide B	257	70428	0.956897703786075	5.58663459485546	42.4044395242739	3.41E-04	0.014858485936729	TRUE	6.0437033860134	5.9214799148294	5.09221042175167	4.97945675409474	5.9825916504214	5.0358335879232	polymerase (RNA) III (DNA directed) polypeptide B	NA
ENSMUSG00000042410	Agps	228061	0.907317084532774	5.4221460013682	28.6797312313615	8.91E-04	0.021207297109108	TRUE	5.38535470053064	6.04158446899946	5.90749277626851	4.9002293904913	4.80614302265732	4.98394868582917	5.77814398193287	4.89677369965926	alkylglycerone phosphate synthase	362	228061	0.901032328931303	5.8983304412735	29.7446171293396	5.33E-04	0.016489097755599	TRUE	6.17329575020466	6.08118271592845	5.4673348862475	5.1118924354473	6.31285534462704	6.18911127025338	5.2896136608474	alkylglycerone phosphate synthase	316	228061	1.00597908577627	5.53999573224928	37.7903101937534	4.83E-04	0.017103563379161	TRUE	5.85214357552683	6.04704519454643	5.07273104102563	4.83431316084356	5.94959438503663	4.9535221009346	alkylglycerone phosphate synthase	NA
ENSMUSG00000032401	Lctl	235435	-1.98457625674493	8.02476061833063	45.1117059643959	2.56E-04	0.014209557068581	TRUE	7.28120950910774	6.26228340499851	6.3759051181106	8.7128563592932	8.39085205109823	8.94285907331599	6.63979934407229	8.68218916123581	lactase-like	355	235435	-1.42862682345262	6.23249794661016	31.8202087594018	5.13E-04	0.016159989168207	TRUE	5.58692383063906	5.81482616600866	7.13608547172301	6.6438791176843	4.94767316354983	5.44980772006585	6.88998229470366	lactase-like	17	235435	-1.71092607077962	7.38854302541035	186.004509817154	2.87E-06	0.001886356459628	TRUE	6.30178311488035	6.29366078474749	8.04594005855294	7.95790054281889	6.29772194981392	8.00192030068591	lactase-like	2123.46169271122
ENSMUSG00000025952	Crygc	12966	-0.787932876026843	13.425441457578	49.7666725915126	1.57E-04	0.012326878031042	TRUE	13.162589366659	12.8657057678667	12.8873575264067	13.7261482987294	13.7942742961607	13.7775225781569	12.9718842203108	13.765981724349	crystallin, gamma C	NA	NA	NA	NA	NA	NA	NA	NA	NA	NA	NA	NA	NA	NA	NA	NA	247	12966	-0.674543777717923	13.3641875326471	43.4370311653623	3.17E-04	0.01436889641805	TRUE	13.0485662376167	12.9245035969462	13.6258650777893	13.6979878084467	12.9865349172815	13.661926443118	crystallin, gamma C	121701.50443364
ENSMUSG00000044429	Cryga	12964	-0.9684416147332	13.1655678184187	49.0822043751744	1.65E-04	0.012367585015217	TRUE	12.8063822620198	12.4371595307325	12.5354113443933	13.5038989184553	13.7506510095629	13.4361685360334	12.5929843790485	13.5635728213506	crystallin, gamma A	NA	NA	NA	NA	NA	NA	NA	NA	NA	NA	NA	NA	NA	NA	NA	NA	63	12964	-1.1600768300566	12.6076823282035	89.0434290966025	3.29E-05	0.005804041146331	TRUE	12.0291267493678	11.7891707725086	13.0064053947923	13.1387555349914	11.9091487609382	13.0725804648919	crystallin, gamma A	524581.339853946
ENSMUSG00000067299	Crygd	12967	-0.973302221395592	14.5003560185061	45.8583803169958	2.05E-04	0.013398650810115	TRUE	14.2124619970468	13.751190684523	13.7889125075202	14.8636084146816	14.9837930313487	14.8686856418526	13.9175217296967	14.9053623626276	crystallin, gamma D	NA	NA	NA	NA	NA	NA	NA	NA	NA	NA	NA	NA	NA	NA	NA	NA	139	12967	-0.768030589683268	13.5648446709628	59.005591890249	1.23E-04	0.009881453700574	TRUE	13.1659620213738	13.0938051974465	13.8475295751728	13.9474060597632	13.1298836094102	13.897467817468	crystallin, gamma D	217762.191567298
ENSMUSG00000073658	Crygb	12965	-1.27452654594477	14.2571933462103	40.4116382756984	3.08E-04	0.015032264663829	TRUE	13.90231914797	13.1411945335032	13.2899873271604	14.6605362112236	14.7983783921926	14.8105184958577	13.4445003362112	14.756477699758	crystallin, gamma B	NA	NA	NA	NA	NA	NA	NA	NA	NA	NA	NA	NA	NA	NA	NA	NA	188	12965	-1.08198578685682	12.7976419788589	48.8804400649663	2.21E-04	0.013075753065937	TRUE	12.2638222069478	12.0428660874642	13.0338034877809	13.4194351367177	12.153344147206	13.2266193122493	crystallin, gamma B	224247.93472674
ENSMUSG00000035517	Tdrd7	100121	-0.673206532263919	10.755200682378	32.9218101196758	5.85E-04	0.01804674503233	TRUE	10.5661655236101	10.2749165310075	10.2782416359542	10.996688568952	11.1698863888181	10.9845378070637	10.3731078968573	11.0503709216112	tudor domain containing 7	NA	NA	NA	NA	NA	NA	NA	NA	NA	NA	NA	NA	NA	NA	NA	NA	189	100121	-1.04466366101261	12.2514883163914	48.8763901178434	2.21E-04	0.013075753065937	TRUE	11.8119061549978	11.437216108997	12.5898506115695	12.7671451399158	11.6245611319974	12.6784978757427	tudor domain containing 7	20434.1533883982
ENSMUSG00000029343	Crybb1	12960	-0.622983960864763	14.9200790062856	29.5213862878388	8.16E-04	0.020698233359784	TRUE	14.7439703494995	14.4576527799806	14.5075429703531	15.1721069674757	15.2952553729743	15.1216757753937	14.5697220332778	15.1963460386146	crystallin, beta B1	NA	NA	NA	NA	NA	NA	NA	NA	NA	NA	NA	NA	NA	NA	NA	NA	229	12960	-0.750866636144003	13.5316431528303	45.0946430357725	2.83E-04	0.013773892193754	TRUE	13.2131525564252	12.9944159259242	13.8383389554579	13.8788875933584	13.1037842411747	13.8586132744082	crystallin, beta B1	467707.014581617
ENSMUSG00000032060	Cryab	12955	-0.730177630684715	13.438775355653	28.3012392867604	9.27E-04	0.021302008703166	TRUE	13.2100976349785	13.0363214156901	12.8098086351497	13.7713223231291	13.5879727471223	13.8984084832613	13.0187425619394	13.7525678511709	crystallin, alpha B	NA	NA	NA	NA	NA	NA	NA	NA	NA	NA	NA	NA	NA	NA	NA	NA	637	12955	-0.68586797692768	11.8567140119009	24.5765719397704	0.001679196465844	0.029461891610369	TRUE	11.4619347772196	11.4848850101456	11.9696859729547	12.3267428488054	11.4734098936826	12.1482144108801	crystallin, alpha B	109161.477849174
ENSMUSG00000006546	Cryba2	12958	-1.19470345647935	13.4292483386081	28.1081084986073	9.46E-04	0.021329546189699	TRUE	13.1966489908967	12.4295251343648	12.3494327520949	13.9053349617873	13.9729300715294	13.8374937645883	12.6585356257855	13.905252932635	crystallin, beta A2	NA	NA	NA	NA	NA	NA	NA	NA	NA	NA	NA	NA	NA	NA	NA	NA	179	12958	-0.969756093952322	13.524503488335	50.8704409014919	1.95E-04	0.012199038195835	TRUE	13.0594262987556	12.8524902962936	13.7742991109948	14.0693852528098	12.9559582975246	13.9218421819023	crystallin, beta A2	122324.735600545
ENSMUSG00000042240	Crybb2	12961	-1.76251638173052	11.0871598514295	21.1290802672895	0.002418203039089	0.033211825594776	TRUE	10.3277194749324	9.88513655962007	9.53293807374287	11.4877277494383	10.9110504797583	12.3675434531213	9.9152647027651	11.588773894106	crystallin, beta B2	NA	NA	NA	NA	NA	NA	NA	NA	NA	NA	NA	NA	NA	NA	NA	NA	755	12961	-0.709754782784997	13.4791705226691	21.6788937156915	0.002372637214037	0.035162169255446	TRUE	13.1533278580385	13.0050681808351	13.5662401966702	13.9851061714559	13.0791980194368	13.775673184063	crystallin, beta B2	13125.6846441027
[truncated: 2 more columns]
